# Supplementary material for: Genomic analyses of multidrug-resistant Salmonella Indiana, Typhimurium, and Enteritidis isolates using MinION and MiSeq sequencing technologies
Source: PLoS One. 2020 Jul 2;15(7):e0235641. doi: 10.1371/journal.pone.0235641 (PMC7332006; doi:10.1371/journal.pone.0235641)
Supplement: S1 File — (CSV) [file pone.0235641.s008.csv]

Gene	Non-unique Gene name	Annotation	No. isolates	No. sequences	Avg sequences per isolate	Genome Fragment	Order within Fragment	Accessory Fragment	Accessory Order with Fragment	QC	Min group size nuc	Max group size nuc	Avg group size nuc	SI115H	SE104H	SE109H	SE124H	SE74H	SE81H	SE95H	SI102H	SI108H	SI111H	SI170H	SI173H	SI174H	SI43H	SI67H	SI85H	SI96H	ST101H	ST106H	ST113H	ST45H	ST46H	ST53H	ST56H	ST90H
group_1005		ISNCY family transposase ISRor2	25	25	1	1	6704				608	941	922	70fab3ef52369b5e971493f30d8095cd_75	BHGJNPOB_00068	ECBMPKEI_00068	MGCECBGN_00068	GOBAOPMC_00068	CPKCCPKM_00068	NHOENLMJ_00068	PFEMJAIL_00075	DDCBCMKA_00075	KOKDCNIP_00075	GOLLOCBJ_00075	EJFLMOCH_00054	EKOMOAGF_00075	CCLHPEDK_00075	ENKJLFKA_00079	KBIFHLHM_00075	BLFJJFMM_00081	GHFMMOIL_00080	ADNAMBOE_00075	IJCBKJOF_00075	HDHOLLON_00075	NBGDCOPB_00075	BPGPKADF_00173	DGJOHNFC_00175	POHDGJCL_00143
group_1006		putative signaling protein	25	25	1	1	3013				2054	2099	2087	70fab3ef52369b5e971493f30d8095cd_440	BHGJNPOB_00447	ECBMPKEI_00447	MGCECBGN_00448	GOBAOPMC_00448	CPKCCPKM_04188	NHOENLMJ_00447	PFEMJAIL_00440	DDCBCMKA_00440	KOKDCNIP_00440	GOLLOCBJ_00439	EJFLMOCH_00481	EKOMOAGF_00440	CCLHPEDK_00440	ENKJLFKA_00444	KBIFHLHM_00439	BLFJJFMM_00446	GHFMMOIL_00458	ADNAMBOE_00453	IJCBKJOF_00454	HDHOLLON_00454	NBGDCOPB_00456	BPGPKADF_00552	DGJOHNFC_00554	POHDGJCL_00523
yjaB_2		putative N-acetyltransferase YjaB	25	25	1	1	275				434	437	435	70fab3ef52369b5e971493f30d8095cd_4261	BHGJNPOB_04125	ECBMPKEI_04125	MGCECBGN_04127	GOBAOPMC_04130	CPKCCPKM_00441	NHOENLMJ_04129	PFEMJAIL_04217	DDCBCMKA_04413	KOKDCNIP_04259	GOLLOCBJ_04282	EJFLMOCH_04173	EKOMOAGF_04408	CCLHPEDK_04483	ENKJLFKA_04263	KBIFHLHM_04210	BLFJJFMM_04268	GHFMMOIL_04534	ADNAMBOE_04436	IJCBKJOF_04435	HDHOLLON_04470	NBGDCOPB_04474	BPGPKADF_04422	DGJOHNFC_04422	POHDGJCL_04371
group_138		hypothetical protein	25	25	1	1	5143				305	377	307	70fab3ef52369b5e971493f30d8095cd_1004	BHGJNPOB_00967	ECBMPKEI_00968	MGCECBGN_00968	GOBAOPMC_00969	CPKCCPKM_03667	NHOENLMJ_00967	PFEMJAIL_01004	DDCBCMKA_01143	KOKDCNIP_01002	GOLLOCBJ_01091	EJFLMOCH_01039	EKOMOAGF_01129	CCLHPEDK_01238	ENKJLFKA_01085	KBIFHLHM_01005	BLFJJFMM_01008	GHFMMOIL_01016	ADNAMBOE_01011	IJCBKJOF_01013	HDHOLLON_01013	NBGDCOPB_01015	BPGPKADF_01075	DGJOHNFC_01126	POHDGJCL_01047
group_146		hypothetical protein	25	25	1	1	3100				5429	5957	5740	70fab3ef52369b5e971493f30d8095cd_349	BHGJNPOB_00356	ECBMPKEI_00356	MGCECBGN_00357	GOBAOPMC_00357	CPKCCPKM_00356	NHOENLMJ_00356	PFEMJAIL_00349	DDCBCMKA_00349	KOKDCNIP_00349	GOLLOCBJ_00348	EJFLMOCH_00390	EKOMOAGF_00349	CCLHPEDK_00349	ENKJLFKA_00353	KBIFHLHM_00348	BLFJJFMM_00355	GHFMMOIL_00370	ADNAMBOE_00363	IJCBKJOF_00364	HDHOLLON_00364	NBGDCOPB_00365	BPGPKADF_00462	DGJOHNFC_00464	POHDGJCL_00433
group_188		hypothetical protein	25	25	1	1	4950				431	443	442	70fab3ef52369b5e971493f30d8095cd_3859	BHGJNPOB_03726	ECBMPKEI_03726	MGCECBGN_03728	GOBAOPMC_03730	CPKCCPKM_00841	NHOENLMJ_03731	PFEMJAIL_03815	DDCBCMKA_03950	KOKDCNIP_03857	GOLLOCBJ_03879	EJFLMOCH_03771	EKOMOAGF_03943	CCLHPEDK_04082	ENKJLFKA_03858	KBIFHLHM_03807	BLFJJFMM_03866	GHFMMOIL_04014	ADNAMBOE_03917	IJCBKJOF_03857	HDHOLLON_03951	NBGDCOPB_03955	BPGPKADF_03923	DGJOHNFC_03991	POHDGJCL_03940
rcnA		Nickel/cobalt efflux system RcnA	25	25	1	1	1324				812	908	865	70fab3ef52369b5e971493f30d8095cd_837	BHGJNPOB_00811	ECBMPKEI_00811	MGCECBGN_00812	GOBAOPMC_00812	CPKCCPKM_03824	NHOENLMJ_00811	PFEMJAIL_00837	DDCBCMKA_00978	KOKDCNIP_00837	GOLLOCBJ_00926	EJFLMOCH_00874	EKOMOAGF_00965	CCLHPEDK_01073	ENKJLFKA_00920	KBIFHLHM_00837	BLFJJFMM_00843	GHFMMOIL_00865	ADNAMBOE_00858	IJCBKJOF_00861	HDHOLLON_00860	NBGDCOPB_00862	BPGPKADF_00923	DGJOHNFC_00975	POHDGJCL_00895
rpoS		RNA polymerase sigma factor RpoS	25	25	1	1	115				518	992	961	70fab3ef52369b5e971493f30d8095cd_951	BHGJNPOB_00917	ECBMPKEI_00918	MGCECBGN_00918	GOBAOPMC_00919	CPKCCPKM_03717	NHOENLMJ_00917	PFEMJAIL_00951	DDCBCMKA_01090	KOKDCNIP_00949	GOLLOCBJ_01038	EJFLMOCH_00986	EKOMOAGF_01076	CCLHPEDK_01185	ENKJLFKA_01032	KBIFHLHM_00949	BLFJJFMM_00955	GHFMMOIL_00965	ADNAMBOE_00960	IJCBKJOF_00962	HDHOLLON_00962	NBGDCOPB_00964	BPGPKADF_01024	DGJOHNFC_01075	POHDGJCL_00996
group_208		IS256 family transposase ISEc39	25	25	1	1	2566				146	1160	745	70fab3ef52369b5e971493f30d8095cd_1958	BHGJNPOB_02545	ECBMPKEI_02545	MGCECBGN_02548	GOBAOPMC_02549	CPKCCPKM_02020	NHOENLMJ_02549	PFEMJAIL_01962	DDCBCMKA_02097	KOKDCNIP_01956	GOLLOCBJ_02100	EJFLMOCH_01991	EKOMOAGF_02091	CCLHPEDK_02244	ENKJLFKA_02053	KBIFHLHM_01958	BLFJJFMM_01962	GHFMMOIL_02137	ADNAMBOE_02049	IJCBKJOF_02032	HDHOLLON_02081	NBGDCOPB_02085	BPGPKADF_02115	DGJOHNFC_02171	POHDGJCL_02087
sapB		Peptide transport system permease protein SapB	25	25	1	1	1996				965	3944	1084	70fab3ef52369b5e971493f30d8095cd_2162	BHGJNPOB_02379	ECBMPKEI_02379	MGCECBGN_02382	GOBAOPMC_02383	CPKCCPKM_02249	NHOENLMJ_02383	PFEMJAIL_02166	DDCBCMKA_02303	KOKDCNIP_02160	GOLLOCBJ_02304	EJFLMOCH_02195	EKOMOAGF_02296	CCLHPEDK_02448	ENKJLFKA_02221	KBIFHLHM_02162	BLFJJFMM_02167	GHFMMOIL_02302	ADNAMBOE_02214	IJCBKJOF_02197	HDHOLLON_02246	NBGDCOPB_02250	BPGPKADF_02281	DGJOHNFC_02337	POHDGJCL_02253
rsxC_2		Electron transport complex subunit RsxC	25	25	1	1	1743				1928	2207	2173	70fab3ef52369b5e971493f30d8095cd_2403	BHGJNPOB_02124	ECBMPKEI_02124	MGCECBGN_02127	GOBAOPMC_02128	CPKCCPKM_02504	NHOENLMJ_02128	PFEMJAIL_02409	DDCBCMKA_02545	KOKDCNIP_02401	GOLLOCBJ_02550	EJFLMOCH_02436	EKOMOAGF_02540	CCLHPEDK_02689	ENKJLFKA_02462	KBIFHLHM_02404	BLFJJFMM_02408	GHFMMOIL_02541	ADNAMBOE_02451	IJCBKJOF_02434	HDHOLLON_02483	NBGDCOPB_02487	BPGPKADF_02518	DGJOHNFC_02579	POHDGJCL_02490
btuB		Vitamin B12 transporter BtuB	25	25	1	1	316				1004	1844	1787	70fab3ef52369b5e971493f30d8095cd_4308	BHGJNPOB_04173	ECBMPKEI_04173	MGCECBGN_04175	GOBAOPMC_04178	CPKCCPKM_04242	NHOENLMJ_04177	PFEMJAIL_04264	DDCBCMKA_04460	KOKDCNIP_04306	GOLLOCBJ_04329	EJFLMOCH_04220	EKOMOAGF_04455	CCLHPEDK_04530	ENKJLFKA_04310	KBIFHLHM_04257	BLFJJFMM_04315	GHFMMOIL_04583	ADNAMBOE_04484	IJCBKJOF_04483	HDHOLLON_04518	NBGDCOPB_04522	BPGPKADF_04471	DGJOHNFC_04470	POHDGJCL_04419
group_263		hypothetical protein	25	25	1	1	1830				1490	1556	1521	70fab3ef52369b5e971493f30d8095cd_2317	BHGJNPOB_02209	ECBMPKEI_02209	MGCECBGN_02212	GOBAOPMC_02213	CPKCCPKM_02419	NHOENLMJ_02213	PFEMJAIL_02323	DDCBCMKA_02458	KOKDCNIP_02315	GOLLOCBJ_02463	EJFLMOCH_02350	EKOMOAGF_02453	CCLHPEDK_02603	ENKJLFKA_02376	KBIFHLHM_02318	BLFJJFMM_02322	GHFMMOIL_02455	ADNAMBOE_02365	IJCBKJOF_02348	HDHOLLON_02397	NBGDCOPB_02401	BPGPKADF_02432	DGJOHNFC_02493	POHDGJCL_02404
nfsA		Oxygen-insensitive NADPH nitroreductase	25	25	1	1	5983				425	722	642	70fab3ef52369b5e971493f30d8095cd_2910	BHGJNPOB_02899	ECBMPKEI_02899	MGCECBGN_02902	GOBAOPMC_02902	CPKCCPKM_01667	NHOENLMJ_02903	PFEMJAIL_02920	DDCBCMKA_03056	KOKDCNIP_02908	GOLLOCBJ_03058	EJFLMOCH_02948	EKOMOAGF_03053	CCLHPEDK_03199	ENKJLFKA_02972	KBIFHLHM_02915	BLFJJFMM_02915	GHFMMOIL_03081	ADNAMBOE_02987	IJCBKJOF_02969	HDHOLLON_03018	NBGDCOPB_03022	BPGPKADF_03067	DGJOHNFC_03129	POHDGJCL_03040
group_270		hypothetical protein	25	25	1	1	618				380	1238	686	70fab3ef52369b5e971493f30d8095cd_3099	BHGJNPOB_03105	ECBMPKEI_03105	MGCECBGN_03107	GOBAOPMC_03108	CPKCCPKM_01462	NHOENLMJ_03109	PFEMJAIL_03111	DDCBCMKA_03247	KOKDCNIP_03097	GOLLOCBJ_03249	EJFLMOCH_03139	EKOMOAGF_03245	CCLHPEDK_03389	ENKJLFKA_03163	KBIFHLHM_03106	BLFJJFMM_03106	GHFMMOIL_03299	ADNAMBOE_03206	IJCBKJOF_03191	HDHOLLON_03240	NBGDCOPB_03243	BPGPKADF_03288	DGJOHNFC_03351	POHDGJCL_03264
group_272		hypothetical protein	25	25	1	1	5028				842	1511	1484	70fab3ef52369b5e971493f30d8095cd_3306	BHGJNPOB_03320	ECBMPKEI_03320	MGCECBGN_03322	GOBAOPMC_03323	CPKCCPKM_01247	NHOENLMJ_03324	PFEMJAIL_03318	DDCBCMKA_03454	KOKDCNIP_03304	GOLLOCBJ_03455	EJFLMOCH_03348	EKOMOAGF_03453	CCLHPEDK_03596	ENKJLFKA_03370	KBIFHLHM_03313	BLFJJFMM_03313	GHFMMOIL_03521	ADNAMBOE_03428	IJCBKJOF_03413	HDHOLLON_03462	NBGDCOPB_03466	BPGPKADF_03508	DGJOHNFC_03571	POHDGJCL_03484
treB		PTS system trehalose-specific EIIBC component	25	25	1	1	3498				875	1418	1244	70fab3ef52369b5e971493f30d8095cd_4014	BHGJNPOB_03895	ECBMPKEI_03895	MGCECBGN_03897	GOBAOPMC_03900	CPKCCPKM_00672	NHOENLMJ_03899	PFEMJAIL_03970	DDCBCMKA_04107	KOKDCNIP_04012	GOLLOCBJ_04035	EJFLMOCH_03926	EKOMOAGF_04101	CCLHPEDK_04237	ENKJLFKA_04016	KBIFHLHM_03963	BLFJJFMM_04021	GHFMMOIL_04177	ADNAMBOE_04080	IJCBKJOF_04020	HDHOLLON_04114	NBGDCOPB_04118	BPGPKADF_04086	DGJOHNFC_04154	POHDGJCL_04103
hsrA		putative transport protein HsrA	25	26	1.04	1	203				245	1427	1306	70fab3ef52369b5e971493f30d8095cd_4535	BHGJNPOB_04415	ECBMPKEI_04415	MGCECBGN_04417	GOBAOPMC_04420 GOBAOPMC_04419	CPKCCPKM_04484	NHOENLMJ_04419	PFEMJAIL_04492	DDCBCMKA_04687	KOKDCNIP_04533	GOLLOCBJ_04556	EJFLMOCH_04447	EKOMOAGF_04682	CCLHPEDK_04756	ENKJLFKA_04537	KBIFHLHM_04484	BLFJJFMM_04542	GHFMMOIL_04821	ADNAMBOE_04722	IJCBKJOF_04723	HDHOLLON_04756	NBGDCOPB_04760	BPGPKADF_04710	DGJOHNFC_04713	POHDGJCL_04662
group_295		hypothetical protein	25	25	1	1	6034				3821	4121	4025	70fab3ef52369b5e971493f30d8095cd_2865	BHGJNPOB_02854	ECBMPKEI_02854	MGCECBGN_02857	GOBAOPMC_02857	CPKCCPKM_01712	NHOENLMJ_02858	PFEMJAIL_02875	DDCBCMKA_03011	KOKDCNIP_02863	GOLLOCBJ_03013	EJFLMOCH_02903	EKOMOAGF_03008	CCLHPEDK_03154	ENKJLFKA_02927	KBIFHLHM_02870	BLFJJFMM_02870	GHFMMOIL_03034	ADNAMBOE_02940	IJCBKJOF_02922	HDHOLLON_02971	NBGDCOPB_02975	BPGPKADF_03017	DGJOHNFC_03079	POHDGJCL_02990
torS		Sensor protein TorS	25	25	1	1	6952				2033	2735	2706	70fab3ef52369b5e971493f30d8095cd_14	BHGJNPOB_00014	ECBMPKEI_00014	MGCECBGN_00014	GOBAOPMC_00014	CPKCCPKM_00014	NHOENLMJ_00015	PFEMJAIL_00014	DDCBCMKA_00014	KOKDCNIP_00014	GOLLOCBJ_00014	EJFLMOCH_00014	EKOMOAGF_00014	CCLHPEDK_00014	ENKJLFKA_00014	KBIFHLHM_00014	BLFJJFMM_00014	GHFMMOIL_00014	ADNAMBOE_00014	IJCBKJOF_00014	HDHOLLON_00014	NBGDCOPB_00014	BPGPKADF_00014	DGJOHNFC_00014	POHDGJCL_00014
uhpB		Signal transduction histidine-protein kinase/phosphatase UhpB	25	25	1	1	7132				1265	1502	1492	70fab3ef52369b5e971493f30d8095cd_52	BHGJNPOB_00052	ECBMPKEI_00052	MGCECBGN_00052	GOBAOPMC_00052	CPKCCPKM_00052	NHOENLMJ_00052	PFEMJAIL_00052	DDCBCMKA_00052	KOKDCNIP_00052	GOLLOCBJ_00052	EJFLMOCH_00052	EKOMOAGF_00052	CCLHPEDK_00052	ENKJLFKA_00056	KBIFHLHM_00052	BLFJJFMM_00058	GHFMMOIL_00057	ADNAMBOE_00052	IJCBKJOF_00052	HDHOLLON_00052	NBGDCOPB_00052	BPGPKADF_00052	DGJOHNFC_00052	POHDGJCL_00052
gtf1_1		Glycosyltransferase Gtf1	25	25	1	1	3339				638	1091	1066	70fab3ef52369b5e971493f30d8095cd_123	BHGJNPOB_00117	ECBMPKEI_00117	MGCECBGN_00118	GOBAOPMC_00117	CPKCCPKM_00117	NHOENLMJ_00117	PFEMJAIL_00123	DDCBCMKA_00123	KOKDCNIP_00123	GOLLOCBJ_00122	EJFLMOCH_00110	EKOMOAGF_00123	CCLHPEDK_00123	ENKJLFKA_00127	KBIFHLHM_00122	BLFJJFMM_00129	GHFMMOIL_00128	ADNAMBOE_00123	IJCBKJOF_00123	HDHOLLON_00123	NBGDCOPB_00123	BPGPKADF_00221	DGJOHNFC_00223	POHDGJCL_00191
sadA		Autotransporter adhesin SadA	25	25	1	1	3367				1349	4385	4261	70fab3ef52369b5e971493f30d8095cd_151	BHGJNPOB_00145	ECBMPKEI_00145	MGCECBGN_00146	GOBAOPMC_00145	CPKCCPKM_00145	NHOENLMJ_00145	PFEMJAIL_00151	DDCBCMKA_00151	KOKDCNIP_00151	GOLLOCBJ_00150	EJFLMOCH_00082	EKOMOAGF_00151	CCLHPEDK_00151	ENKJLFKA_00155	KBIFHLHM_00150	BLFJJFMM_00157	GHFMMOIL_00156	ADNAMBOE_00151	IJCBKJOF_00151	HDHOLLON_00151	NBGDCOPB_00151	BPGPKADF_00249	DGJOHNFC_00251	POHDGJCL_00219
group_321		hypothetical protein	25	25	1	1	3239				1406	1679	1668	70fab3ef52369b5e971493f30d8095cd_213	BHGJNPOB_00213	ECBMPKEI_00213	MGCECBGN_00214	GOBAOPMC_00213	CPKCCPKM_00213	NHOENLMJ_00213	PFEMJAIL_00213	DDCBCMKA_00213	KOKDCNIP_00213	GOLLOCBJ_00212	EJFLMOCH_00254	EKOMOAGF_00213	CCLHPEDK_00213	ENKJLFKA_00217	KBIFHLHM_00212	BLFJJFMM_00219	GHFMMOIL_00224	ADNAMBOE_00219	IJCBKJOF_00219	HDHOLLON_00219	NBGDCOPB_00219	BPGPKADF_00316	DGJOHNFC_00318	POHDGJCL_00286
bcsB		Cyclic di-GMP-binding protein	25	25	1	1	3232				2150	2279	2181	70fab3ef52369b5e971493f30d8095cd_219	BHGJNPOB_00219	ECBMPKEI_00219	MGCECBGN_00220	GOBAOPMC_00220	CPKCCPKM_00219	NHOENLMJ_00219	PFEMJAIL_00219	DDCBCMKA_00219	KOKDCNIP_00219	GOLLOCBJ_00218	EJFLMOCH_00260	EKOMOAGF_00219	CCLHPEDK_00219	ENKJLFKA_00223	KBIFHLHM_00218	BLFJJFMM_00225	GHFMMOIL_00230	ADNAMBOE_00225	IJCBKJOF_00225	HDHOLLON_00225	NBGDCOPB_00225	BPGPKADF_00322	DGJOHNFC_00324	POHDGJCL_00292
group_324		hypothetical protein	25	25	1	1	3187				371	371	371	70fab3ef52369b5e971493f30d8095cd_263	BHGJNPOB_00263	ECBMPKEI_00263	MGCECBGN_00264	GOBAOPMC_00264	CPKCCPKM_00263	NHOENLMJ_00263	PFEMJAIL_00263	DDCBCMKA_00263	KOKDCNIP_00263	GOLLOCBJ_00262	EJFLMOCH_00304	EKOMOAGF_00263	CCLHPEDK_00263	ENKJLFKA_00267	KBIFHLHM_00262	BLFJJFMM_00269	GHFMMOIL_00274	ADNAMBOE_00269	IJCBKJOF_00269	HDHOLLON_00269	NBGDCOPB_00269	BPGPKADF_00367	DGJOHNFC_00369	POHDGJCL_00337
group_326		hypothetical protein	25	25	1	1	3031			Hypothetical protein with no hits to refseq/uniprot/clusters/cdd/tigrfams/pfam overlapping another protein with hits	269	269	269	70fab3ef52369b5e971493f30d8095cd_417	BHGJNPOB_00424	ECBMPKEI_00424	MGCECBGN_00425	GOBAOPMC_00425	CPKCCPKM_00424	NHOENLMJ_00424	PFEMJAIL_00417	DDCBCMKA_00417	KOKDCNIP_00417	GOLLOCBJ_00416	EJFLMOCH_00458	EKOMOAGF_00417	CCLHPEDK_00417	ENKJLFKA_00421	KBIFHLHM_00416	BLFJJFMM_00423	GHFMMOIL_00437	ADNAMBOE_00430	IJCBKJOF_00431	HDHOLLON_00431	NBGDCOPB_00433	BPGPKADF_00529	DGJOHNFC_00531	POHDGJCL_00500
yhbE		putative inner membrane transporter YhbE	25	25	1	1	4517				599	965	921	70fab3ef52369b5e971493f30d8095cd_528	BHGJNPOB_00535	ECBMPKEI_00535	MGCECBGN_00536	GOBAOPMC_00536	CPKCCPKM_04100	NHOENLMJ_00535	PFEMJAIL_00528	DDCBCMKA_00528	KOKDCNIP_00528	GOLLOCBJ_00527	EJFLMOCH_00569	EKOMOAGF_00528	CCLHPEDK_00528	ENKJLFKA_00532	KBIFHLHM_00527	BLFJJFMM_00534	GHFMMOIL_00545	ADNAMBOE_00540	IJCBKJOF_00541	HDHOLLON_00541	NBGDCOPB_00543	BPGPKADF_00639	DGJOHNFC_00641	POHDGJCL_00610
yhbO		Protein/nucleic acid deglycase 2	25	25	1	1	4551				392	518	512	70fab3ef52369b5e971493f30d8095cd_562	BHGJNPOB_00569	ECBMPKEI_00569	MGCECBGN_00570	GOBAOPMC_00570	CPKCCPKM_04066	NHOENLMJ_00569	PFEMJAIL_00562	DDCBCMKA_00562	KOKDCNIP_00562	GOLLOCBJ_00561	EJFLMOCH_00603	EKOMOAGF_00562	CCLHPEDK_00562	ENKJLFKA_00566	KBIFHLHM_00561	BLFJJFMM_00568	GHFMMOIL_00579	ADNAMBOE_00574	IJCBKJOF_00575	HDHOLLON_00575	NBGDCOPB_00577	BPGPKADF_00674	DGJOHNFC_00676	POHDGJCL_00645
tdcG		L-serine dehydratase TdcG	25	25	1	1	4582				923	1364	1346	70fab3ef52369b5e971493f30d8095cd_585	BHGJNPOB_00592	ECBMPKEI_00592	MGCECBGN_00593	GOBAOPMC_00593	CPKCCPKM_04043	NHOENLMJ_00592	PFEMJAIL_00585	DDCBCMKA_00585	KOKDCNIP_00585	GOLLOCBJ_00584	EJFLMOCH_00626	EKOMOAGF_00586	CCLHPEDK_00585	ENKJLFKA_00589	KBIFHLHM_00584	BLFJJFMM_00591	GHFMMOIL_00608	ADNAMBOE_00603	IJCBKJOF_00604	HDHOLLON_00604	NBGDCOPB_00606	BPGPKADF_00704	DGJOHNFC_00705	POHDGJCL_00674
yqjF		Inner membrane protein YqjF	25	25	1	1	2826				392	485	481	70fab3ef52369b5e971493f30d8095cd_593	BHGJNPOB_00600	ECBMPKEI_00600	MGCECBGN_00601	GOBAOPMC_00601	CPKCCPKM_04035	NHOENLMJ_00600	PFEMJAIL_00593	DDCBCMKA_00676	KOKDCNIP_00593	GOLLOCBJ_00592	EJFLMOCH_00634	EKOMOAGF_00594	CCLHPEDK_00593	ENKJLFKA_00597	KBIFHLHM_00592	BLFJJFMM_00599	GHFMMOIL_00616	ADNAMBOE_00611	IJCBKJOF_00612	HDHOLLON_00612	NBGDCOPB_00614	BPGPKADF_00712	DGJOHNFC_00713	POHDGJCL_00682
assT_1		Arylsulfate sulfotransferase AssT	25	25	1	1	879				965	1796	1696	70fab3ef52369b5e971493f30d8095cd_675	BHGJNPOB_00640	ECBMPKEI_00640	MGCECBGN_00641	GOBAOPMC_00641	CPKCCPKM_03995	NHOENLMJ_00640	PFEMJAIL_00675	DDCBCMKA_00814	KOKDCNIP_00675	GOLLOCBJ_00765	EJFLMOCH_00713	EKOMOAGF_00732	CCLHPEDK_00675	ENKJLFKA_00681	KBIFHLHM_00674	BLFJJFMM_00681	GHFMMOIL_00695	ADNAMBOE_00690	IJCBKJOF_00693	HDHOLLON_00692	NBGDCOPB_00694	BPGPKADF_00753	DGJOHNFC_00754	POHDGJCL_00723
galP		Galactose-proton symporter	25	25	1	1	1343				614	1394	1113	70fab3ef52369b5e971493f30d8095cd_777	BHGJNPOB_00743	ECBMPKEI_00743	MGCECBGN_00744	GOBAOPMC_00744	CPKCCPKM_03892	NHOENLMJ_00743	PFEMJAIL_00777	DDCBCMKA_00918	KOKDCNIP_00777	GOLLOCBJ_00867	EJFLMOCH_00815	EKOMOAGF_00905	CCLHPEDK_01013	ENKJLFKA_00860	KBIFHLHM_00776	BLFJJFMM_00783	GHFMMOIL_00799	ADNAMBOE_00792	IJCBKJOF_00795	HDHOLLON_00794	NBGDCOPB_00796	BPGPKADF_00855	DGJOHNFC_00907	POHDGJCL_00827
ygfA		5-formyltetrahydrofolate cyclo-ligase	25	25	1	1	1372				476	548	524	70fab3ef52369b5e971493f30d8095cd_799	BHGJNPOB_00772	ECBMPKEI_00772	MGCECBGN_00773	GOBAOPMC_00773	CPKCCPKM_03863	NHOENLMJ_00772	PFEMJAIL_00799	DDCBCMKA_00940	KOKDCNIP_00799	GOLLOCBJ_00888	EJFLMOCH_00836	EKOMOAGF_00927	CCLHPEDK_01035	ENKJLFKA_00882	KBIFHLHM_00798	BLFJJFMM_00805	GHFMMOIL_00827	ADNAMBOE_00820	IJCBKJOF_00823	HDHOLLON_00822	NBGDCOPB_00824	BPGPKADF_00883	DGJOHNFC_00935	POHDGJCL_00855
yqcC		putative protein YqcC	25	25	1	1	1267				329	374	348	70fab3ef52369b5e971493f30d8095cd_896	BHGJNPOB_00870	ECBMPKEI_00870	MGCECBGN_00871	GOBAOPMC_00871	CPKCCPKM_03765	NHOENLMJ_00870	PFEMJAIL_00896	DDCBCMKA_01037	KOKDCNIP_00896	GOLLOCBJ_00985	EJFLMOCH_00933	EKOMOAGF_01024	CCLHPEDK_01132	ENKJLFKA_00979	KBIFHLHM_00896	BLFJJFMM_00902	GHFMMOIL_00922	ADNAMBOE_00917	IJCBKJOF_00919	HDHOLLON_00919	NBGDCOPB_00921	BPGPKADF_00982	DGJOHNFC_01033	POHDGJCL_00954
group_348		hypothetical protein	25	25	1	1	129				380	380	380	70fab3ef52369b5e971493f30d8095cd_965	BHGJNPOB_00931	ECBMPKEI_00932	MGCECBGN_00932	GOBAOPMC_00933	CPKCCPKM_03703	NHOENLMJ_00931	PFEMJAIL_00965	DDCBCMKA_01104	KOKDCNIP_00963	GOLLOCBJ_01052	EJFLMOCH_01000	EKOMOAGF_01090	CCLHPEDK_01199	ENKJLFKA_01046	KBIFHLHM_00963	BLFJJFMM_00969	GHFMMOIL_00979	ADNAMBOE_00974	IJCBKJOF_00976	HDHOLLON_00976	NBGDCOPB_00978	BPGPKADF_01038	DGJOHNFC_01089	POHDGJCL_01010
mxiC		Protein MxiC	25	25	1	1	101				695	1118	1101	70fab3ef52369b5e971493f30d8095cd_979	BHGJNPOB_00942	ECBMPKEI_00943	MGCECBGN_00943	GOBAOPMC_00944	CPKCCPKM_03692	NHOENLMJ_00942	PFEMJAIL_00979	DDCBCMKA_01118	KOKDCNIP_00977	GOLLOCBJ_01066	EJFLMOCH_01014	EKOMOAGF_01104	CCLHPEDK_01213	ENKJLFKA_01060	KBIFHLHM_00980	BLFJJFMM_00983	GHFMMOIL_00991	ADNAMBOE_00986	IJCBKJOF_00988	HDHOLLON_00988	NBGDCOPB_00990	BPGPKADF_01050	DGJOHNFC_01101	POHDGJCL_01022
asrA		Anaerobic sulfite reductase subunit A	25	25	1	1	5784				866	1043	965	70fab3ef52369b5e971493f30d8095cd_1237	BHGJNPOB_01163	ECBMPKEI_01164	MGCECBGN_01164	GOBAOPMC_01165	CPKCCPKM_03469	NHOENLMJ_01163	PFEMJAIL_01240	DDCBCMKA_01377	KOKDCNIP_01235	GOLLOCBJ_01326	EJFLMOCH_01272	EKOMOAGF_01364	CCLHPEDK_01471	ENKJLFKA_01333	KBIFHLHM_01238	BLFJJFMM_01241	GHFMMOIL_01386	ADNAMBOE_01303	IJCBKJOF_01286	HDHOLLON_01335	NBGDCOPB_01337	BPGPKADF_01432	DGJOHNFC_01487	POHDGJCL_01403
group_359		hypothetical protein	25	25	1	1	5767			Hypothetical protein with no hits to refseq/uniprot/clusters/cdd/tigrfams/pfam overlapping another protein with hits	224	272	225	70fab3ef52369b5e971493f30d8095cd_1254	BHGJNPOB_01179	ECBMPKEI_01180	MGCECBGN_01180	GOBAOPMC_01181	CPKCCPKM_03453	NHOENLMJ_01179	PFEMJAIL_01257	DDCBCMKA_01394	KOKDCNIP_01252	GOLLOCBJ_01343	EJFLMOCH_01289	EKOMOAGF_01381	CCLHPEDK_01488	ENKJLFKA_01350	KBIFHLHM_01255	BLFJJFMM_01258	GHFMMOIL_01402	ADNAMBOE_01319	IJCBKJOF_01302	HDHOLLON_01351	NBGDCOPB_01353	BPGPKADF_01448	DGJOHNFC_01503	POHDGJCL_01419
hemF		Oxygen-dependent coproporphyrinogen-III oxidase	25	25	1	1	3968				899	926	910	70fab3ef52369b5e971493f30d8095cd_1335	BHGJNPOB_01261	ECBMPKEI_01262	MGCECBGN_01262	GOBAOPMC_01264	CPKCCPKM_03371	NHOENLMJ_01261	PFEMJAIL_01340	DDCBCMKA_01475	KOKDCNIP_01333	GOLLOCBJ_01424	EJFLMOCH_01370	EKOMOAGF_01462	CCLHPEDK_01569	ENKJLFKA_01431	KBIFHLHM_01336	BLFJJFMM_01339	GHFMMOIL_01481	ADNAMBOE_01398	IJCBKJOF_01381	HDHOLLON_01430	NBGDCOPB_01433	BPGPKADF_01529	DGJOHNFC_01583	POHDGJCL_01499
gadC		Glutamate/gamma-aminobutyrate antiporter	25	25	1	1	1117				965	1421	1402	70fab3ef52369b5e971493f30d8095cd_1435	BHGJNPOB_01359	ECBMPKEI_01360	MGCECBGN_01360	GOBAOPMC_01362	CPKCCPKM_03271	NHOENLMJ_01359	PFEMJAIL_01433	DDCBCMKA_01575	KOKDCNIP_01433	GOLLOCBJ_01524	EJFLMOCH_01470	EKOMOAGF_01562	CCLHPEDK_01669	ENKJLFKA_01531	KBIFHLHM_01436	BLFJJFMM_01439	GHFMMOIL_01580	ADNAMBOE_01497	IJCBKJOF_01480	HDHOLLON_01529	NBGDCOPB_01532	BPGPKADF_01624	DGJOHNFC_01678	POHDGJCL_01594
ulaC_1		Ascorbate-specific PTS system EIIA component	25	25	1	1	1101				443	443	443	70fab3ef52369b5e971493f30d8095cd_1450	BHGJNPOB_01374	ECBMPKEI_01375	MGCECBGN_01375	GOBAOPMC_01377	CPKCCPKM_03256	NHOENLMJ_01374	PFEMJAIL_01448	DDCBCMKA_01590	KOKDCNIP_01448	GOLLOCBJ_01539	EJFLMOCH_01485	EKOMOAGF_01577	CCLHPEDK_01685	ENKJLFKA_01546	KBIFHLHM_01451	BLFJJFMM_01454	GHFMMOIL_01595	ADNAMBOE_01512	IJCBKJOF_01495	HDHOLLON_01544	NBGDCOPB_01547	BPGPKADF_01639	DGJOHNFC_01693	POHDGJCL_01609
ttuB_2		Putative tartrate transporter	25	25	1	1	7058				845	1325	1305	70fab3ef52369b5e971493f30d8095cd_1515	BHGJNPOB_01444	ECBMPKEI_01445	MGCECBGN_01445	GOBAOPMC_01447	CPKCCPKM_03186	NHOENLMJ_01444	PFEMJAIL_01512	DDCBCMKA_01654	KOKDCNIP_01513	GOLLOCBJ_01603	EJFLMOCH_01549	EKOMOAGF_01641	CCLHPEDK_01750	ENKJLFKA_01610	KBIFHLHM_01515	BLFJJFMM_01519	GHFMMOIL_01664	ADNAMBOE_01581	IJCBKJOF_01564	HDHOLLON_01613	NBGDCOPB_01616	BPGPKADF_01708	DGJOHNFC_01762	POHDGJCL_01678
ada		Bifunctional transcriptional activator/DNA repair enzyme Ada	25	25	1	1	7066				644	1058	1024	70fab3ef52369b5e971493f30d8095cd_1523	BHGJNPOB_01452	ECBMPKEI_01453	MGCECBGN_01453	GOBAOPMC_01455	CPKCCPKM_03178	NHOENLMJ_01452	PFEMJAIL_01520	DDCBCMKA_01662	KOKDCNIP_01521	GOLLOCBJ_01611	EJFLMOCH_01557	EKOMOAGF_01649	CCLHPEDK_01758	ENKJLFKA_01618	KBIFHLHM_01523	BLFJJFMM_01527	GHFMMOIL_01672	ADNAMBOE_01589	IJCBKJOF_01572	HDHOLLON_01621	NBGDCOPB_01624	BPGPKADF_01716	DGJOHNFC_01770	POHDGJCL_01686
preT		NAD-dependent dihydropyrimidine dehydrogenase subunit PreT	25	25	1	1	4705				653	1241	1217	70fab3ef52369b5e971493f30d8095cd_1595	BHGJNPOB_01522	ECBMPKEI_01523	MGCECBGN_01524	GOBAOPMC_01526	CPKCCPKM_03107	NHOENLMJ_01526	PFEMJAIL_01598	DDCBCMKA_01734	KOKDCNIP_01593	GOLLOCBJ_01689	EJFLMOCH_01629	EKOMOAGF_01727	CCLHPEDK_01830	ENKJLFKA_01690	KBIFHLHM_01595	BLFJJFMM_01598	GHFMMOIL_01753	ADNAMBOE_01669	IJCBKJOF_01653	HDHOLLON_01702	NBGDCOPB_01705	BPGPKADF_01796	DGJOHNFC_01852	POHDGJCL_01767
cesT		Tir chaperone	25	25	1	1	4754				416	416	416	70fab3ef52369b5e971493f30d8095cd_1643	BHGJNPOB_01570	ECBMPKEI_01571	MGCECBGN_01572	GOBAOPMC_01574	CPKCCPKM_03059	NHOENLMJ_01574	PFEMJAIL_01646	DDCBCMKA_01782	KOKDCNIP_01641	GOLLOCBJ_01737	EJFLMOCH_01677	EKOMOAGF_01775	CCLHPEDK_01878	ENKJLFKA_01738	KBIFHLHM_01643	BLFJJFMM_01646	GHFMMOIL_01801	ADNAMBOE_01718	IJCBKJOF_01701	HDHOLLON_01750	NBGDCOPB_01753	BPGPKADF_01844	DGJOHNFC_01900	POHDGJCL_01815
group_378		hypothetical protein	25	25	1	1	4842				161	197	192	70fab3ef52369b5e971493f30d8095cd_1670	BHGJNPOB_01581	ECBMPKEI_01582	MGCECBGN_01583	GOBAOPMC_01585	CPKCCPKM_03048	NHOENLMJ_01585	PFEMJAIL_01673	DDCBCMKA_01809	KOKDCNIP_01668	GOLLOCBJ_01764	EJFLMOCH_01704	EKOMOAGF_01802	CCLHPEDK_01905	ENKJLFKA_01765	KBIFHLHM_01670	BLFJJFMM_01673	GHFMMOIL_01813	ADNAMBOE_01730	IJCBKJOF_01713	HDHOLLON_01762	NBGDCOPB_01765	BPGPKADF_01856	DGJOHNFC_01912	POHDGJCL_01827
dnaK_1		Chaperone protein DnaK	25	25	1	1	4841				683	1352	1298	70fab3ef52369b5e971493f30d8095cd_1671	BHGJNPOB_01582	ECBMPKEI_01583	MGCECBGN_01584	GOBAOPMC_01586	CPKCCPKM_03047	NHOENLMJ_01586	PFEMJAIL_01674	DDCBCMKA_01810	KOKDCNIP_01669	GOLLOCBJ_01813	EJFLMOCH_01705	EKOMOAGF_01803	CCLHPEDK_01957	ENKJLFKA_01766	KBIFHLHM_01671	BLFJJFMM_01674	GHFMMOIL_01814	ADNAMBOE_01731	IJCBKJOF_01714	HDHOLLON_01763	NBGDCOPB_01766	BPGPKADF_01857	DGJOHNFC_01913	POHDGJCL_01828
yedR		Inner membrane protein YedR	25	25	1	1	2409				299	311	307	70fab3ef52369b5e971493f30d8095cd_1833	BHGJNPOB_02701	ECBMPKEI_02701	MGCECBGN_02704	GOBAOPMC_02705	CPKCCPKM_01864	NHOENLMJ_02705	PFEMJAIL_01837	DDCBCMKA_01972	KOKDCNIP_01831	GOLLOCBJ_01975	EJFLMOCH_01867	EKOMOAGF_01966	CCLHPEDK_02119	ENKJLFKA_01928	KBIFHLHM_01833	BLFJJFMM_01837	GHFMMOIL_02003	ADNAMBOE_01918	IJCBKJOF_01901	HDHOLLON_01950	NBGDCOPB_01953	BPGPKADF_01986	DGJOHNFC_02042	POHDGJCL_01958
mrdA_1		Peptidoglycan D,D-transpeptidase MrdA	25	25	1	1	2494				1181	1871	1843	70fab3ef52369b5e971493f30d8095cd_1914	BHGJNPOB_02623	ECBMPKEI_02623	MGCECBGN_02626	GOBAOPMC_02627	CPKCCPKM_01942	NHOENLMJ_02627	PFEMJAIL_01918	DDCBCMKA_02053	KOKDCNIP_01912	GOLLOCBJ_02056	EJFLMOCH_01947	EKOMOAGF_02047	CCLHPEDK_02200	ENKJLFKA_02009	KBIFHLHM_01914	BLFJJFMM_01918	GHFMMOIL_02085	ADNAMBOE_01997	IJCBKJOF_01980	HDHOLLON_02029	NBGDCOPB_02033	BPGPKADF_02065	DGJOHNFC_02121	POHDGJCL_02037
group_388		hypothetical protein	25	25	1	1	2567				419	419	419	70fab3ef52369b5e971493f30d8095cd_1959	BHGJNPOB_02544	ECBMPKEI_02544	MGCECBGN_02547	GOBAOPMC_02548	CPKCCPKM_02021	NHOENLMJ_02548	PFEMJAIL_01963	DDCBCMKA_02098	KOKDCNIP_01957	GOLLOCBJ_02101	EJFLMOCH_01992	EKOMOAGF_02092	CCLHPEDK_02245	ENKJLFKA_02054	KBIFHLHM_01959	BLFJJFMM_01963	GHFMMOIL_02138	ADNAMBOE_02050	IJCBKJOF_02033	HDHOLLON_02082	NBGDCOPB_02086	BPGPKADF_02116	DGJOHNFC_02172	POHDGJCL_02088
mntP		putative manganese efflux pump MntP	25	25	1	1	2591				317	566	556	70fab3ef52369b5e971493f30d8095cd_1982	BHGJNPOB_02520	ECBMPKEI_02520	MGCECBGN_02523	GOBAOPMC_02524	CPKCCPKM_02046	NHOENLMJ_02524	PFEMJAIL_01986	DDCBCMKA_02123	KOKDCNIP_01980	GOLLOCBJ_02124	EJFLMOCH_02015	EKOMOAGF_02115	CCLHPEDK_02268	ENKJLFKA_02077	KBIFHLHM_01982	BLFJJFMM_01986	GHFMMOIL_02163	ADNAMBOE_02075	IJCBKJOF_02058	HDHOLLON_02107	NBGDCOPB_02111	BPGPKADF_02141	DGJOHNFC_02197	POHDGJCL_02113
hyaE		Hydrogenase-1 operon protein HyaE	25	25	1	1	2635				404	455	446	70fab3ef52369b5e971493f30d8095cd_2026	BHGJNPOB_02477	ECBMPKEI_02477	MGCECBGN_02480	GOBAOPMC_02481	CPKCCPKM_02089	NHOENLMJ_02481	PFEMJAIL_02030	DDCBCMKA_02167	KOKDCNIP_02024	GOLLOCBJ_02168	EJFLMOCH_02059	EKOMOAGF_02159	CCLHPEDK_02312	ENKJLFKA_02121	KBIFHLHM_02026	BLFJJFMM_02030	GHFMMOIL_02206	ADNAMBOE_02118	IJCBKJOF_02101	HDHOLLON_02150	NBGDCOPB_02154	BPGPKADF_02184	DGJOHNFC_02240	POHDGJCL_02156
group_397		hypothetical protein	25	25	1	1	2010				980	1133	1114	70fab3ef52369b5e971493f30d8095cd_2150	BHGJNPOB_02386	ECBMPKEI_02386	MGCECBGN_02389	GOBAOPMC_02390	CPKCCPKM_02180	NHOENLMJ_02390	PFEMJAIL_02154	DDCBCMKA_02291	KOKDCNIP_02148	GOLLOCBJ_02292	EJFLMOCH_02183	EKOMOAGF_02284	CCLHPEDK_02436	ENKJLFKA_02210	KBIFHLHM_02150	BLFJJFMM_02155	GHFMMOIL_02295	ADNAMBOE_02207	IJCBKJOF_02190	HDHOLLON_02239	NBGDCOPB_02243	BPGPKADF_02273	DGJOHNFC_02329	POHDGJCL_02245
group_398		hypothetical protein	25	25	1	1	1975				1055	1055	1055	70fab3ef52369b5e971493f30d8095cd_2183	BHGJNPOB_02358	ECBMPKEI_02358	MGCECBGN_02361	GOBAOPMC_02362	CPKCCPKM_02270	NHOENLMJ_02362	PFEMJAIL_02187	DDCBCMKA_02324	KOKDCNIP_02181	GOLLOCBJ_02325	EJFLMOCH_02216	EKOMOAGF_02317	CCLHPEDK_02469	ENKJLFKA_02242	KBIFHLHM_02183	BLFJJFMM_02188	GHFMMOIL_02323	ADNAMBOE_02235	IJCBKJOF_02218	HDHOLLON_02267	NBGDCOPB_02271	BPGPKADF_02302	DGJOHNFC_02358	POHDGJCL_02274
rob_1		Right origin-binding protein	25	25	1	1	1974				617	851	841	70fab3ef52369b5e971493f30d8095cd_2184	BHGJNPOB_02357	ECBMPKEI_02357	MGCECBGN_02360	GOBAOPMC_02361	CPKCCPKM_02271	NHOENLMJ_02361	PFEMJAIL_02188	DDCBCMKA_02325	KOKDCNIP_02182	GOLLOCBJ_02326	EJFLMOCH_02217	EKOMOAGF_02318	CCLHPEDK_02470	ENKJLFKA_02243	KBIFHLHM_02184	BLFJJFMM_02189	GHFMMOIL_02324	ADNAMBOE_02236	IJCBKJOF_02219	HDHOLLON_02268	NBGDCOPB_02272	BPGPKADF_02303	DGJOHNFC_02359	POHDGJCL_02275
ydcF		Protein YdcF	25	25	1	1	1938				401	800	784	70fab3ef52369b5e971493f30d8095cd_2216	BHGJNPOB_02307	ECBMPKEI_02307	MGCECBGN_02310	GOBAOPMC_02311	CPKCCPKM_02321	NHOENLMJ_02311	PFEMJAIL_02220	DDCBCMKA_02357	KOKDCNIP_02214	GOLLOCBJ_02361	EJFLMOCH_02249	EKOMOAGF_02350	CCLHPEDK_02502	ENKJLFKA_02275	KBIFHLHM_02217	BLFJJFMM_02221	GHFMMOIL_02353	ADNAMBOE_02265	IJCBKJOF_02248	HDHOLLON_02297	NBGDCOPB_02301	BPGPKADF_02332	DGJOHNFC_02393	POHDGJCL_02304
group_4011		hypothetical protein	25	25	1	1	487				812	812	812	70fab3ef52369b5e971493f30d8095cd_4460	BHGJNPOB_04341	ECBMPKEI_04341	MGCECBGN_04343	GOBAOPMC_04346	CPKCCPKM_04410	NHOENLMJ_04345	PFEMJAIL_04416	DDCBCMKA_04612	KOKDCNIP_04458	GOLLOCBJ_04481	EJFLMOCH_04372	EKOMOAGF_04607	CCLHPEDK_04682	ENKJLFKA_04462	KBIFHLHM_04409	BLFJJFMM_04467	GHFMMOIL_04745	ADNAMBOE_04646	IJCBKJOF_04645	HDHOLLON_04680	NBGDCOPB_04684	BPGPKADF_04634	DGJOHNFC_04635	POHDGJCL_04584
bluR		HTH-type transcriptional repressor BluR	25	25	1	1	1538				848	848	848	70fab3ef52369b5e971493f30d8095cd_2598	BHGJNPOB_01926	ECBMPKEI_01926	MGCECBGN_01929	GOBAOPMC_01930	CPKCCPKM_02703	NHOENLMJ_01930	PFEMJAIL_02607	DDCBCMKA_02742	KOKDCNIP_02596	GOLLOCBJ_02747	EJFLMOCH_02633	EKOMOAGF_02737	CCLHPEDK_02887	ENKJLFKA_02659	KBIFHLHM_02604	BLFJJFMM_02604	GHFMMOIL_02735	ADNAMBOE_02642	IJCBKJOF_02625	HDHOLLON_02674	NBGDCOPB_02678	BPGPKADF_02709	DGJOHNFC_02770	POHDGJCL_02681
group_4013		hypothetical protein	25	25	1	1	2587				287	287	287	70fab3ef52369b5e971493f30d8095cd_1978	BHGJNPOB_02524	ECBMPKEI_02524	MGCECBGN_02527	GOBAOPMC_02528	CPKCCPKM_02042	NHOENLMJ_02528	PFEMJAIL_01982	DDCBCMKA_02119	KOKDCNIP_01976	GOLLOCBJ_02120	EJFLMOCH_02011	EKOMOAGF_02111	CCLHPEDK_02264	ENKJLFKA_02073	KBIFHLHM_01978	BLFJJFMM_01982	GHFMMOIL_02159	ADNAMBOE_02071	IJCBKJOF_02053	HDHOLLON_02103	NBGDCOPB_02107	BPGPKADF_02137	DGJOHNFC_02193	POHDGJCL_02109
flgN		Flagella synthesis protein FlgN	25	25	1	1	1438				422	422	422	70fab3ef52369b5e971493f30d8095cd_2695	BHGJNPOB_01833	ECBMPKEI_01833	MGCECBGN_01836	GOBAOPMC_01837	CPKCCPKM_02796	NHOENLMJ_01837	PFEMJAIL_02704	DDCBCMKA_02841	KOKDCNIP_02693	GOLLOCBJ_02844	EJFLMOCH_02732	EKOMOAGF_02834	CCLHPEDK_02984	ENKJLFKA_02756	KBIFHLHM_02701	BLFJJFMM_02701	GHFMMOIL_02828	ADNAMBOE_02735	IJCBKJOF_02718	HDHOLLON_02767	NBGDCOPB_02771	BPGPKADF_02802	DGJOHNFC_02863	POHDGJCL_02774
glnM		putative glutamine ABC transporter permease protein GlnM	25	25	1	1	611				740	740	740	70fab3ef52369b5e971493f30d8095cd_3095	BHGJNPOB_03101	ECBMPKEI_03101	MGCECBGN_03103	GOBAOPMC_03104	CPKCCPKM_01466	NHOENLMJ_03105	PFEMJAIL_03107	DDCBCMKA_03243	KOKDCNIP_03093	GOLLOCBJ_03245	EJFLMOCH_03135	EKOMOAGF_03241	CCLHPEDK_03385	ENKJLFKA_03159	KBIFHLHM_03102	BLFJJFMM_03102	GHFMMOIL_03295	ADNAMBOE_03202	IJCBKJOF_03187	HDHOLLON_03236	NBGDCOPB_03239	BPGPKADF_03284	DGJOHNFC_03347	POHDGJCL_03260
menB		1,4-dihydroxy-2-naphthoyl-CoA synthase	25	25	1	1	1066				857	857	857	70fab3ef52369b5e971493f30d8095cd_1485	BHGJNPOB_01410	ECBMPKEI_01411	MGCECBGN_01411	GOBAOPMC_01413	CPKCCPKM_03220	NHOENLMJ_01410	PFEMJAIL_01483	DDCBCMKA_01625	KOKDCNIP_01483	GOLLOCBJ_01574	EJFLMOCH_01520	EKOMOAGF_01612	CCLHPEDK_01720	ENKJLFKA_01581	KBIFHLHM_01486	BLFJJFMM_01489	GHFMMOIL_01631	ADNAMBOE_01548	IJCBKJOF_01531	HDHOLLON_01580	NBGDCOPB_01583	BPGPKADF_01675	DGJOHNFC_01729	POHDGJCL_01645
minE		Cell division topological specificity factor	25	25	1	1	2608				266	266	266	70fab3ef52369b5e971493f30d8095cd_1999	BHGJNPOB_02503	ECBMPKEI_02503	MGCECBGN_02506	GOBAOPMC_02507	CPKCCPKM_02063	NHOENLMJ_02507	PFEMJAIL_02003	DDCBCMKA_02140	KOKDCNIP_01997	GOLLOCBJ_02141	EJFLMOCH_02032	EKOMOAGF_02132	CCLHPEDK_02285	ENKJLFKA_02094	KBIFHLHM_01999	BLFJJFMM_02003	GHFMMOIL_02180	ADNAMBOE_02092	IJCBKJOF_02075	HDHOLLON_02124	NBGDCOPB_02128	BPGPKADF_02158	DGJOHNFC_02214	POHDGJCL_02130
ftsX		Cell division protein FtsX	25	25	1	1	3182				1055	1055	1055	70fab3ef52369b5e971493f30d8095cd_268	BHGJNPOB_00268	ECBMPKEI_00268	MGCECBGN_00269	GOBAOPMC_00269	CPKCCPKM_00268	NHOENLMJ_00268	PFEMJAIL_00268	DDCBCMKA_00268	KOKDCNIP_00268	GOLLOCBJ_00267	EJFLMOCH_00309	EKOMOAGF_00268	CCLHPEDK_00268	ENKJLFKA_00272	KBIFHLHM_00267	BLFJJFMM_00274	GHFMMOIL_00279	ADNAMBOE_00274	IJCBKJOF_00274	HDHOLLON_00274	NBGDCOPB_00274	BPGPKADF_00372	DGJOHNFC_00374	POHDGJCL_00342
group_4019		hypothetical protein	25	25	1	1	7135				452	452	452	70fab3ef52369b5e971493f30d8095cd_55	BHGJNPOB_00055	ECBMPKEI_00055	MGCECBGN_00055	GOBAOPMC_00055	CPKCCPKM_00055	NHOENLMJ_00055	PFEMJAIL_00055	DDCBCMKA_00055	KOKDCNIP_00055	GOLLOCBJ_00055	EJFLMOCH_00076	EKOMOAGF_00055	CCLHPEDK_00055	ENKJLFKA_00059	KBIFHLHM_00055	BLFJJFMM_00061	GHFMMOIL_00060	ADNAMBOE_00055	IJCBKJOF_00055	HDHOLLON_00055	NBGDCOPB_00055	BPGPKADF_00055	DGJOHNFC_00055	POHDGJCL_00055
group_4020		hypothetical protein	25	25	1	1	5305				488	488	488	70fab3ef52369b5e971493f30d8095cd_3888	BHGJNPOB_03755	ECBMPKEI_03755	MGCECBGN_03757	GOBAOPMC_03759	CPKCCPKM_00812	NHOENLMJ_03760	PFEMJAIL_03844	DDCBCMKA_03979	KOKDCNIP_03886	GOLLOCBJ_03908	EJFLMOCH_03800	EKOMOAGF_03972	CCLHPEDK_04111	ENKJLFKA_03890	KBIFHLHM_03836	BLFJJFMM_03895	GHFMMOIL_04042	ADNAMBOE_03945	IJCBKJOF_03885	HDHOLLON_03979	NBGDCOPB_03983	BPGPKADF_03951	DGJOHNFC_04019	POHDGJCL_03968
pbpG		D-alanyl-D-alanine endopeptidase	25	25	1	1	4723				908	908	908	70fab3ef52369b5e971493f30d8095cd_1612	BHGJNPOB_01539	ECBMPKEI_01540	MGCECBGN_01541	GOBAOPMC_01543	CPKCCPKM_03090	NHOENLMJ_01543	PFEMJAIL_01615	DDCBCMKA_01751	KOKDCNIP_01610	GOLLOCBJ_01706	EJFLMOCH_01646	EKOMOAGF_01744	CCLHPEDK_01847	ENKJLFKA_01707	KBIFHLHM_01612	BLFJJFMM_01615	GHFMMOIL_01770	ADNAMBOE_01687	IJCBKJOF_01670	HDHOLLON_01719	NBGDCOPB_01722	BPGPKADF_01813	DGJOHNFC_01869	POHDGJCL_01784
putP		Sodium/proline symporter	25	25	1	1	1215				1508	1508	1508	70fab3ef52369b5e971493f30d8095cd_2756	BHGJNPOB_02734	ECBMPKEI_02734	MGCECBGN_02737	GOBAOPMC_02737	CPKCCPKM_01832	NHOENLMJ_02738	PFEMJAIL_02766	DDCBCMKA_02902	KOKDCNIP_02754	GOLLOCBJ_02904	EJFLMOCH_02794	EKOMOAGF_02899	CCLHPEDK_03045	ENKJLFKA_02817	KBIFHLHM_02761	BLFJJFMM_02761	GHFMMOIL_02875	ADNAMBOE_02782	IJCBKJOF_02765	HDHOLLON_02814	NBGDCOPB_02818	BPGPKADF_02849	DGJOHNFC_02910	POHDGJCL_02821
dctA		Aerobic C4-dicarboxylate transport protein	25	25	1	1	3228				1286	1286	1286	70fab3ef52369b5e971493f30d8095cd_223	BHGJNPOB_00223	ECBMPKEI_00223	MGCECBGN_00224	GOBAOPMC_00224	CPKCCPKM_00223	NHOENLMJ_00223	PFEMJAIL_00223	DDCBCMKA_00223	KOKDCNIP_00223	GOLLOCBJ_00222	EJFLMOCH_00264	EKOMOAGF_00223	CCLHPEDK_00223	ENKJLFKA_00227	KBIFHLHM_00222	BLFJJFMM_00229	GHFMMOIL_00234	ADNAMBOE_00229	IJCBKJOF_00229	HDHOLLON_00229	NBGDCOPB_00229	BPGPKADF_00326	DGJOHNFC_00328	POHDGJCL_00296
dnaB_2		Replicative DNA helicase	25	25	1	1	6474				1415	1415	1415	70fab3ef52369b5e971493f30d8095cd_4218	BHGJNPOB_04079	ECBMPKEI_04079	MGCECBGN_04081	GOBAOPMC_04084	CPKCCPKM_00487	NHOENLMJ_04083	PFEMJAIL_04174	DDCBCMKA_04370	KOKDCNIP_04216	GOLLOCBJ_04239	EJFLMOCH_04130	EKOMOAGF_04365	CCLHPEDK_04440	ENKJLFKA_04220	KBIFHLHM_04167	BLFJJFMM_04225	GHFMMOIL_04471	ADNAMBOE_04373	IJCBKJOF_04313	HDHOLLON_04407	NBGDCOPB_04411	BPGPKADF_04359	DGJOHNFC_04359	POHDGJCL_04308
group_4025		hypothetical protein	25	25	1	1	1282				395	395	395	70fab3ef52369b5e971493f30d8095cd_881	BHGJNPOB_00855	ECBMPKEI_00855	MGCECBGN_00856	GOBAOPMC_00856	CPKCCPKM_03780	NHOENLMJ_00855	PFEMJAIL_00881	DDCBCMKA_01022	KOKDCNIP_00881	GOLLOCBJ_00970	EJFLMOCH_00918	EKOMOAGF_01009	CCLHPEDK_01117	ENKJLFKA_00964	KBIFHLHM_00881	BLFJJFMM_00887	GHFMMOIL_00907	ADNAMBOE_00902	IJCBKJOF_00904	HDHOLLON_00904	NBGDCOPB_00906	BPGPKADF_00967	DGJOHNFC_01018	POHDGJCL_00939
phoU		Phosphate-specific transport system accessory protein PhoU	25	25	1	1	166				725	725	725	70fab3ef52369b5e971493f30d8095cd_4569	BHGJNPOB_04449	ECBMPKEI_04449	MGCECBGN_04451	GOBAOPMC_04454	CPKCCPKM_04518	NHOENLMJ_04453	PFEMJAIL_04526	DDCBCMKA_04721	KOKDCNIP_04567	GOLLOCBJ_04590	EJFLMOCH_04481	EKOMOAGF_04716	CCLHPEDK_04790	ENKJLFKA_04571	KBIFHLHM_04518	BLFJJFMM_04576	GHFMMOIL_04856	ADNAMBOE_04757	IJCBKJOF_04758	HDHOLLON_04791	NBGDCOPB_04795	BPGPKADF_04745	DGJOHNFC_04748	POHDGJCL_04697
tomB		Hha toxicity modulator TomB	25	25	1	1	516				374	374	374	70fab3ef52369b5e971493f30d8095cd_3270	BHGJNPOB_03284	ECBMPKEI_03284	MGCECBGN_03286	GOBAOPMC_03287	CPKCCPKM_01283	NHOENLMJ_03288	PFEMJAIL_03282	DDCBCMKA_03418	KOKDCNIP_03268	GOLLOCBJ_03419	EJFLMOCH_03312	EKOMOAGF_03417	CCLHPEDK_03560	ENKJLFKA_03334	KBIFHLHM_03277	BLFJJFMM_03277	GHFMMOIL_03484	ADNAMBOE_03391	IJCBKJOF_03376	HDHOLLON_03425	NBGDCOPB_03428	BPGPKADF_03473	DGJOHNFC_03536	POHDGJCL_03449
mcbA		putative protein McbA	25	25	1	1	5930				260	260	260	70fab3ef52369b5e971493f30d8095cd_2952	BHGJNPOB_02954	ECBMPKEI_02954	MGCECBGN_02957	GOBAOPMC_02957	CPKCCPKM_01613	NHOENLMJ_02958	PFEMJAIL_02963	DDCBCMKA_03099	KOKDCNIP_02950	GOLLOCBJ_03101	EJFLMOCH_02991	EKOMOAGF_03096	CCLHPEDK_03241	ENKJLFKA_03015	KBIFHLHM_02958	BLFJJFMM_02958	GHFMMOIL_03134	ADNAMBOE_03041	IJCBKJOF_03023	HDHOLLON_03072	NBGDCOPB_03076	BPGPKADF_03120	DGJOHNFC_03182	POHDGJCL_03093
adhP		Alcohol dehydrogenase, propanol-preferring	25	25	1	1	1857				1010	1010	1010	70fab3ef52369b5e971493f30d8095cd_2290	BHGJNPOB_02228	ECBMPKEI_02228	MGCECBGN_02231	GOBAOPMC_02232	CPKCCPKM_02400	NHOENLMJ_02232	PFEMJAIL_02296	DDCBCMKA_02431	KOKDCNIP_02288	GOLLOCBJ_02436	EJFLMOCH_02323	EKOMOAGF_02426	CCLHPEDK_02576	ENKJLFKA_02349	KBIFHLHM_02291	BLFJJFMM_02295	GHFMMOIL_02428	ADNAMBOE_02340	IJCBKJOF_02323	HDHOLLON_02372	NBGDCOPB_02376	BPGPKADF_02407	DGJOHNFC_02468	POHDGJCL_02379
group_403		Aminoglycoside N(6')-acetyltransferase type 1	25	25	1	1	1916				437	437	437	70fab3ef52369b5e971493f30d8095cd_2238	BHGJNPOB_02280	ECBMPKEI_02280	MGCECBGN_02283	GOBAOPMC_02284	CPKCCPKM_02348	NHOENLMJ_02284	PFEMJAIL_02243	DDCBCMKA_02379	KOKDCNIP_02236	GOLLOCBJ_02383	EJFLMOCH_02271	EKOMOAGF_02374	CCLHPEDK_02524	ENKJLFKA_02297	KBIFHLHM_02239	BLFJJFMM_02243	GHFMMOIL_02375	ADNAMBOE_02287	IJCBKJOF_02270	HDHOLLON_02319	NBGDCOPB_02323	BPGPKADF_02354	DGJOHNFC_02415	POHDGJCL_02326
rpsS		30S ribosomal protein S19	25	25	1	1	3056				278	278	278	70fab3ef52369b5e971493f30d8095cd_392	BHGJNPOB_00399	ECBMPKEI_00399	MGCECBGN_00400	GOBAOPMC_00400	CPKCCPKM_00399	NHOENLMJ_00399	PFEMJAIL_00392	DDCBCMKA_00392	KOKDCNIP_00392	GOLLOCBJ_00391	EJFLMOCH_00433	EKOMOAGF_00392	CCLHPEDK_00392	ENKJLFKA_00396	KBIFHLHM_00391	BLFJJFMM_00398	GHFMMOIL_00412	ADNAMBOE_00405	IJCBKJOF_00406	HDHOLLON_00406	NBGDCOPB_00408	BPGPKADF_00504	DGJOHNFC_00506	POHDGJCL_00475
apaG		Protein ApaG	25	25	1	1	4403				377	377	377	70fab3ef52369b5e971493f30d8095cd_3787	BHGJNPOB_03655	ECBMPKEI_03655	MGCECBGN_03657	GOBAOPMC_03658	CPKCCPKM_00912	NHOENLMJ_03660	PFEMJAIL_03743	DDCBCMKA_03877	KOKDCNIP_03785	GOLLOCBJ_03807	EJFLMOCH_03699	EKOMOAGF_03870	CCLHPEDK_04010	ENKJLFKA_03786	KBIFHLHM_03732	BLFJJFMM_03794	GHFMMOIL_03941	ADNAMBOE_03846	IJCBKJOF_03786	HDHOLLON_03880	NBGDCOPB_03884	BPGPKADF_03852	DGJOHNFC_03920	POHDGJCL_03869
uvrY		Response regulator UvrY	25	25	1	1	2456				656	656	656	70fab3ef52369b5e971493f30d8095cd_1877	BHGJNPOB_02658	ECBMPKEI_02658	MGCECBGN_02661	GOBAOPMC_02662	CPKCCPKM_01907	NHOENLMJ_02662	PFEMJAIL_01881	DDCBCMKA_02016	KOKDCNIP_01875	GOLLOCBJ_02019	EJFLMOCH_01910	EKOMOAGF_02010	CCLHPEDK_02163	ENKJLFKA_01972	KBIFHLHM_01877	BLFJJFMM_01881	GHFMMOIL_02049	ADNAMBOE_01962	IJCBKJOF_01945	HDHOLLON_01994	NBGDCOPB_01998	BPGPKADF_02030	DGJOHNFC_02086	POHDGJCL_02002
group_4033		hypothetical protein	25	25	1	1	2276				944	944	944	70fab3ef52369b5e971493f30d8095cd_1711	BHGJNPOB_01623	ECBMPKEI_01624	MGCECBGN_01625	GOBAOPMC_01627	CPKCCPKM_03006	NHOENLMJ_01627	PFEMJAIL_01714	DDCBCMKA_01850	KOKDCNIP_01709	GOLLOCBJ_01853	EJFLMOCH_01745	EKOMOAGF_01844	CCLHPEDK_01997	ENKJLFKA_01806	KBIFHLHM_01711	BLFJJFMM_01715	GHFMMOIL_01854	ADNAMBOE_01771	IJCBKJOF_01754	HDHOLLON_01803	NBGDCOPB_01806	BPGPKADF_01897	DGJOHNFC_01953	POHDGJCL_01869
pcm		Protein-L-isoaspartate O-methyltransferase	25	25	1	1	113				626	626	626	70fab3ef52369b5e971493f30d8095cd_949	BHGJNPOB_00915	ECBMPKEI_00916	MGCECBGN_00916	GOBAOPMC_00916	CPKCCPKM_03720	NHOENLMJ_00915	PFEMJAIL_00949	DDCBCMKA_01088	KOKDCNIP_00947	GOLLOCBJ_01036	EJFLMOCH_00984	EKOMOAGF_01074	CCLHPEDK_01183	ENKJLFKA_01030	KBIFHLHM_00947	BLFJJFMM_00953	GHFMMOIL_00963	ADNAMBOE_00958	IJCBKJOF_00960	HDHOLLON_00960	NBGDCOPB_00962	BPGPKADF_01022	DGJOHNFC_01073	POHDGJCL_00994
aspA		Aspartate ammonia-lyase	25	25	1	1	5377				1436	1436	1436	70fab3ef52369b5e971493f30d8095cd_4138	BHGJNPOB_04002	ECBMPKEI_04002	MGCECBGN_04004	GOBAOPMC_04007	CPKCCPKM_00565	NHOENLMJ_04006	PFEMJAIL_04094	DDCBCMKA_04231	KOKDCNIP_04136	GOLLOCBJ_04159	EJFLMOCH_04050	EKOMOAGF_04225	CCLHPEDK_04360	ENKJLFKA_04140	KBIFHLHM_04087	BLFJJFMM_04144	GHFMMOIL_04306	ADNAMBOE_04208	IJCBKJOF_04148	HDHOLLON_04242	NBGDCOPB_04246	BPGPKADF_04211	DGJOHNFC_04279	POHDGJCL_04227
rbsB		Ribose import binding protein RbsB	25	25	1	1	198				890	890	890	70fab3ef52369b5e971493f30d8095cd_4538	BHGJNPOB_04418	ECBMPKEI_04418	MGCECBGN_04420	GOBAOPMC_04423	CPKCCPKM_04487	NHOENLMJ_04422	PFEMJAIL_04495	DDCBCMKA_04690	KOKDCNIP_04536	GOLLOCBJ_04559	EJFLMOCH_04450	EKOMOAGF_04685	CCLHPEDK_04759	ENKJLFKA_04540	KBIFHLHM_04487	BLFJJFMM_04545	GHFMMOIL_04824	ADNAMBOE_04725	IJCBKJOF_04726	HDHOLLON_04759	NBGDCOPB_04763	BPGPKADF_04713	DGJOHNFC_04716	POHDGJCL_04665
tolQ		Protein TolQ	25	25	1	1	5842				692	692	692	70fab3ef52369b5e971493f30d8095cd_3028	BHGJNPOB_03033	ECBMPKEI_03033	MGCECBGN_03036	GOBAOPMC_03036	CPKCCPKM_01534	NHOENLMJ_03037	PFEMJAIL_03039	DDCBCMKA_03175	KOKDCNIP_03026	GOLLOCBJ_03177	EJFLMOCH_03067	EKOMOAGF_03172	CCLHPEDK_03317	ENKJLFKA_03091	KBIFHLHM_03034	BLFJJFMM_03034	GHFMMOIL_03214	ADNAMBOE_03121	IJCBKJOF_03106	HDHOLLON_03155	NBGDCOPB_03158	BPGPKADF_03201	DGJOHNFC_03264	POHDGJCL_03175
lacG		Lactose transport system permease protein LacG	25	25	1	1	3170				845	845	845	70fab3ef52369b5e971493f30d8095cd_280	BHGJNPOB_00281	ECBMPKEI_00281	MGCECBGN_00282	GOBAOPMC_00282	CPKCCPKM_00281	NHOENLMJ_00281	PFEMJAIL_00280	DDCBCMKA_00280	KOKDCNIP_00280	GOLLOCBJ_00279	EJFLMOCH_00321	EKOMOAGF_00280	CCLHPEDK_00280	ENKJLFKA_00284	KBIFHLHM_00279	BLFJJFMM_00286	GHFMMOIL_00292	ADNAMBOE_00287	IJCBKJOF_00287	HDHOLLON_00287	NBGDCOPB_00287	BPGPKADF_00385	DGJOHNFC_00387	POHDGJCL_00355
lpxA		Acyl-[acyl-carrier-protein]--UDP-N-acetylglucosamine O-acyltransferase	25	25	1	1	7504				788	788	788	70fab3ef52369b5e971493f30d8095cd_3645	BHGJNPOB_03510	ECBMPKEI_03510	MGCECBGN_03512	GOBAOPMC_03513	CPKCCPKM_01057	NHOENLMJ_03515	PFEMJAIL_03601	DDCBCMKA_03735	KOKDCNIP_03643	GOLLOCBJ_03665	EJFLMOCH_03557	EKOMOAGF_03728	CCLHPEDK_03866	ENKJLFKA_03644	KBIFHLHM_03590	BLFJJFMM_03652	GHFMMOIL_03800	ADNAMBOE_03707	IJCBKJOF_03647	HDHOLLON_03741	NBGDCOPB_03745	BPGPKADF_03713	DGJOHNFC_03781	POHDGJCL_03730
sutR_2		HTH-type transcriptional regulator SutR	25	25	1	1	1898				536	536	536	70fab3ef52369b5e971493f30d8095cd_2252	BHGJNPOB_02266	ECBMPKEI_02266	MGCECBGN_02269	GOBAOPMC_02270	CPKCCPKM_02362	NHOENLMJ_02270	PFEMJAIL_02257	DDCBCMKA_02393	KOKDCNIP_02250	GOLLOCBJ_02397	EJFLMOCH_02285	EKOMOAGF_02388	CCLHPEDK_02538	ENKJLFKA_02311	KBIFHLHM_02253	BLFJJFMM_02257	GHFMMOIL_02389	ADNAMBOE_02301	IJCBKJOF_02284	HDHOLLON_02333	NBGDCOPB_02337	BPGPKADF_02368	DGJOHNFC_02429	POHDGJCL_02340
atpB		ATP synthase subunit a	25	25	1	1	185				815	815	815	70fab3ef52369b5e971493f30d8095cd_4551	BHGJNPOB_04431	ECBMPKEI_04431	MGCECBGN_04433	GOBAOPMC_04436	CPKCCPKM_04500	NHOENLMJ_04435	PFEMJAIL_04508	DDCBCMKA_04703	KOKDCNIP_04549	GOLLOCBJ_04572	EJFLMOCH_04463	EKOMOAGF_04698	CCLHPEDK_04772	ENKJLFKA_04553	KBIFHLHM_04500	BLFJJFMM_04558	GHFMMOIL_04837	ADNAMBOE_04738	IJCBKJOF_04739	HDHOLLON_04772	NBGDCOPB_04776	BPGPKADF_04726	DGJOHNFC_04729	POHDGJCL_04678
group_4041		tRNA-Pro(tgg)	25	25	1	1	243				76	76	76	70fab3ef52369b5e971493f30d8095cd_4492	BHGJNPOB_04372	ECBMPKEI_04372	MGCECBGN_04374	GOBAOPMC_04377	CPKCCPKM_04441	NHOENLMJ_04376	PFEMJAIL_04449	DDCBCMKA_04644	KOKDCNIP_04490	GOLLOCBJ_04513	EJFLMOCH_04404	EKOMOAGF_04639	CCLHPEDK_04713	ENKJLFKA_04494	KBIFHLHM_04441	BLFJJFMM_04499	GHFMMOIL_04779	ADNAMBOE_04680	IJCBKJOF_04681	HDHOLLON_04714	NBGDCOPB_04718	BPGPKADF_04668	DGJOHNFC_04671	POHDGJCL_04620
rpsN		30S ribosomal protein S14	25	25	1	1	3047				305	305	305	70fab3ef52369b5e971493f30d8095cd_401	BHGJNPOB_00408	ECBMPKEI_00408	MGCECBGN_00409	GOBAOPMC_00409	CPKCCPKM_00408	NHOENLMJ_00408	PFEMJAIL_00401	DDCBCMKA_00401	KOKDCNIP_00401	GOLLOCBJ_00400	EJFLMOCH_00442	EKOMOAGF_00401	CCLHPEDK_00401	ENKJLFKA_00405	KBIFHLHM_00400	BLFJJFMM_00407	GHFMMOIL_00421	ADNAMBOE_00414	IJCBKJOF_00415	HDHOLLON_00415	NBGDCOPB_00417	BPGPKADF_00513	DGJOHNFC_00515	POHDGJCL_00484
cyoC		Cytochrome bo(3) ubiquinol oxidase subunit 3	25	25	1	1	5024				614	614	614	70fab3ef52369b5e971493f30d8095cd_3302	BHGJNPOB_03315	ECBMPKEI_03315	MGCECBGN_03317	GOBAOPMC_03318	CPKCCPKM_01252	NHOENLMJ_03319	PFEMJAIL_03314	DDCBCMKA_03450	KOKDCNIP_03300	GOLLOCBJ_03451	EJFLMOCH_03344	EKOMOAGF_03449	CCLHPEDK_03592	ENKJLFKA_03366	KBIFHLHM_03309	BLFJJFMM_03309	GHFMMOIL_03517	ADNAMBOE_03424	IJCBKJOF_03409	HDHOLLON_03458	NBGDCOPB_03461	BPGPKADF_03504	DGJOHNFC_03567	POHDGJCL_03480
nuoI		NADH-quinone oxidoreductase subunit I	25	25	1	1	1079				542	542	542	70fab3ef52369b5e971493f30d8095cd_1472	BHGJNPOB_01396	ECBMPKEI_01397	MGCECBGN_01397	GOBAOPMC_01399	CPKCCPKM_03234	NHOENLMJ_01396	PFEMJAIL_01470	DDCBCMKA_01612	KOKDCNIP_01470	GOLLOCBJ_01561	EJFLMOCH_01507	EKOMOAGF_01599	CCLHPEDK_01707	ENKJLFKA_01568	KBIFHLHM_01473	BLFJJFMM_01476	GHFMMOIL_01617	ADNAMBOE_01534	IJCBKJOF_01517	HDHOLLON_01566	NBGDCOPB_01569	BPGPKADF_01661	DGJOHNFC_01715	POHDGJCL_01631
brnQ		Branched-chain amino acid transport system 2 carrier protein	25	25	1	1	5068				1319	1319	1319	70fab3ef52369b5e971493f30d8095cd_3346	BHGJNPOB_03358	ECBMPKEI_03358	MGCECBGN_03360	GOBAOPMC_03361	CPKCCPKM_01209	NHOENLMJ_03362	PFEMJAIL_03358	DDCBCMKA_03494	KOKDCNIP_03344	GOLLOCBJ_03495	EJFLMOCH_03388	EKOMOAGF_03493	CCLHPEDK_03636	ENKJLFKA_03410	KBIFHLHM_03353	BLFJJFMM_03353	GHFMMOIL_03559	ADNAMBOE_03466	IJCBKJOF_03451	HDHOLLON_03500	NBGDCOPB_03504	BPGPKADF_03546	DGJOHNFC_03609	POHDGJCL_03522
rpsJ		30S ribosomal protein S10	25	25	1	1	3061				311	311	311	70fab3ef52369b5e971493f30d8095cd_387	BHGJNPOB_00394	ECBMPKEI_00394	MGCECBGN_00395	GOBAOPMC_00395	CPKCCPKM_00394	NHOENLMJ_00394	PFEMJAIL_00387	DDCBCMKA_00387	KOKDCNIP_00387	GOLLOCBJ_00386	EJFLMOCH_00428	EKOMOAGF_00387	CCLHPEDK_00387	ENKJLFKA_00391	KBIFHLHM_00386	BLFJJFMM_00393	GHFMMOIL_00407	ADNAMBOE_00400	IJCBKJOF_00401	HDHOLLON_00401	NBGDCOPB_00403	BPGPKADF_00499	DGJOHNFC_00501	POHDGJCL_00470
group_4047		hypothetical protein	25	25	1	1	1100				272	272	272	70fab3ef52369b5e971493f30d8095cd_1451	BHGJNPOB_01375	ECBMPKEI_01376	MGCECBGN_01376	GOBAOPMC_01378	CPKCCPKM_03255	NHOENLMJ_01375	PFEMJAIL_01449	DDCBCMKA_01591	KOKDCNIP_01449	GOLLOCBJ_01540	EJFLMOCH_01486	EKOMOAGF_01578	CCLHPEDK_01686	ENKJLFKA_01547	KBIFHLHM_01452	BLFJJFMM_01455	GHFMMOIL_01596	ADNAMBOE_01513	IJCBKJOF_01496	HDHOLLON_01545	NBGDCOPB_01548	BPGPKADF_01640	DGJOHNFC_01694	POHDGJCL_01610
group_4048		hypothetical protein	25	25	1	1	4976				431	431	431	70fab3ef52369b5e971493f30d8095cd_1090	BHGJNPOB_01055	ECBMPKEI_01056	MGCECBGN_01056	GOBAOPMC_01057	CPKCCPKM_03577	NHOENLMJ_01055	PFEMJAIL_01093	DDCBCMKA_01229	KOKDCNIP_01088	GOLLOCBJ_01177	EJFLMOCH_01125	EKOMOAGF_01215	CCLHPEDK_01324	ENKJLFKA_01173	KBIFHLHM_01091	BLFJJFMM_01094	GHFMMOIL_01106	ADNAMBOE_01099	IJCBKJOF_01101	HDHOLLON_01101	NBGDCOPB_01103	BPGPKADF_01163	DGJOHNFC_01216	POHDGJCL_01135
mcbR		HTH-type transcriptional regulator McbR	25	25	1	1	1881				665	665	665	70fab3ef52369b5e971493f30d8095cd_2268	BHGJNPOB_02250	ECBMPKEI_02250	MGCECBGN_02253	GOBAOPMC_02254	CPKCCPKM_02378	NHOENLMJ_02254	PFEMJAIL_02274	DDCBCMKA_02409	KOKDCNIP_02266	GOLLOCBJ_02413	EJFLMOCH_02301	EKOMOAGF_02404	CCLHPEDK_02554	ENKJLFKA_02327	KBIFHLHM_02269	BLFJJFMM_02273	GHFMMOIL_02406	ADNAMBOE_02318	IJCBKJOF_02301	HDHOLLON_02350	NBGDCOPB_02354	BPGPKADF_02385	DGJOHNFC_02446	POHDGJCL_02357
group_405		hypothetical protein	25	25	1	1	1887				1829	2981	2934	70fab3ef52369b5e971493f30d8095cd_2262	BHGJNPOB_02256	ECBMPKEI_02256	MGCECBGN_02259	GOBAOPMC_02260	CPKCCPKM_02372	NHOENLMJ_02260	PFEMJAIL_02267	DDCBCMKA_02403	KOKDCNIP_02260	GOLLOCBJ_02407	EJFLMOCH_02295	EKOMOAGF_02398	CCLHPEDK_02548	ENKJLFKA_02321	KBIFHLHM_02263	BLFJJFMM_02267	GHFMMOIL_02400	ADNAMBOE_02312	IJCBKJOF_02295	HDHOLLON_02344	NBGDCOPB_02348	BPGPKADF_02379	DGJOHNFC_02440	POHDGJCL_02351
ftsB		Cell division protein FtsB	25	25	1	1	108				311	311	311	70fab3ef52369b5e971493f30d8095cd_944	BHGJNPOB_00910	ECBMPKEI_00911	MGCECBGN_00911	GOBAOPMC_00911	CPKCCPKM_03725	NHOENLMJ_00910	PFEMJAIL_00944	DDCBCMKA_01083	KOKDCNIP_00942	GOLLOCBJ_01031	EJFLMOCH_00979	EKOMOAGF_01069	CCLHPEDK_01178	ENKJLFKA_01025	KBIFHLHM_00942	BLFJJFMM_00948	GHFMMOIL_00958	ADNAMBOE_00953	IJCBKJOF_00955	HDHOLLON_00955	NBGDCOPB_00957	BPGPKADF_01017	DGJOHNFC_01068	POHDGJCL_00989
oppC		Oligopeptide transport system permease protein OppC	25	25	1	1	2057				908	908	908	70fab3ef52369b5e971493f30d8095cd_2104	BHGJNPOB_02432	ECBMPKEI_02432	MGCECBGN_02435	GOBAOPMC_02436	CPKCCPKM_02134	NHOENLMJ_02436	PFEMJAIL_02108	DDCBCMKA_02245	KOKDCNIP_02102	GOLLOCBJ_02246	EJFLMOCH_02137	EKOMOAGF_02238	CCLHPEDK_02390	ENKJLFKA_02164	KBIFHLHM_02104	BLFJJFMM_02109	GHFMMOIL_02250	ADNAMBOE_02162	IJCBKJOF_02145	HDHOLLON_02194	NBGDCOPB_02198	BPGPKADF_02228	DGJOHNFC_02284	POHDGJCL_02200
nudF		ADP-ribose pyrophosphatase	25	25	1	1	872				632	632	632	70fab3ef52369b5e971493f30d8095cd_682	BHGJNPOB_00647	ECBMPKEI_00647	MGCECBGN_00648	GOBAOPMC_00648	CPKCCPKM_03988	NHOENLMJ_00647	PFEMJAIL_00682	DDCBCMKA_00821	KOKDCNIP_00682	GOLLOCBJ_00772	EJFLMOCH_00720	EKOMOAGF_00739	CCLHPEDK_00682	ENKJLFKA_00688	KBIFHLHM_00681	BLFJJFMM_00688	GHFMMOIL_00702	ADNAMBOE_00697	IJCBKJOF_00700	HDHOLLON_00699	NBGDCOPB_00701	BPGPKADF_00760	DGJOHNFC_00761	POHDGJCL_00730
araC		Arabinose operon regulatory protein	25	25	1	1	4389				845	845	845	70fab3ef52369b5e971493f30d8095cd_3773	BHGJNPOB_03641	ECBMPKEI_03641	MGCECBGN_03643	GOBAOPMC_03644	CPKCCPKM_00926	NHOENLMJ_03646	PFEMJAIL_03729	DDCBCMKA_03863	KOKDCNIP_03771	GOLLOCBJ_03793	EJFLMOCH_03685	EKOMOAGF_03856	CCLHPEDK_03996	ENKJLFKA_03772	KBIFHLHM_03718	BLFJJFMM_03780	GHFMMOIL_03927	ADNAMBOE_03832	IJCBKJOF_03772	HDHOLLON_03866	NBGDCOPB_03870	BPGPKADF_03838	DGJOHNFC_03906	POHDGJCL_03855
fliO		Flagellar protein FliO	25	25	1	1	2427				377	377	377	70fab3ef52369b5e971493f30d8095cd_1848	BHGJNPOB_02686	ECBMPKEI_02686	MGCECBGN_02689	GOBAOPMC_02690	CPKCCPKM_01879	NHOENLMJ_02690	PFEMJAIL_01852	DDCBCMKA_01987	KOKDCNIP_01846	GOLLOCBJ_01990	EJFLMOCH_01882	EKOMOAGF_01981	CCLHPEDK_02134	ENKJLFKA_01943	KBIFHLHM_01848	BLFJJFMM_01852	GHFMMOIL_02020	ADNAMBOE_01933	IJCBKJOF_01916	HDHOLLON_01965	NBGDCOPB_01968	BPGPKADF_02001	DGJOHNFC_02057	POHDGJCL_01973
lpxC		UDP-3-O-acyl-N-acetylglucosamine deacetylase	25	25	1	1	34				917	917	917	70fab3ef52369b5e971493f30d8095cd_3742	BHGJNPOB_03610	ECBMPKEI_03610	MGCECBGN_03612	GOBAOPMC_03613	CPKCCPKM_00957	NHOENLMJ_03615	PFEMJAIL_03698	DDCBCMKA_03832	KOKDCNIP_03740	GOLLOCBJ_03762	EJFLMOCH_03654	EKOMOAGF_03825	CCLHPEDK_03965	ENKJLFKA_03741	KBIFHLHM_03687	BLFJJFMM_03749	GHFMMOIL_03895	ADNAMBOE_03802	IJCBKJOF_03742	HDHOLLON_03836	NBGDCOPB_03840	BPGPKADF_03808	DGJOHNFC_03876	POHDGJCL_03825
cheY		Chemotaxis protein CheY	25	25	1	1	2486				389	389	389	70fab3ef52369b5e971493f30d8095cd_1907	BHGJNPOB_02630	ECBMPKEI_02630	MGCECBGN_02633	GOBAOPMC_02634	CPKCCPKM_01935	NHOENLMJ_02634	PFEMJAIL_01911	DDCBCMKA_02046	KOKDCNIP_01905	GOLLOCBJ_02049	EJFLMOCH_01940	EKOMOAGF_02040	CCLHPEDK_02193	ENKJLFKA_02002	KBIFHLHM_01907	BLFJJFMM_01911	GHFMMOIL_02078	ADNAMBOE_01991	IJCBKJOF_01974	HDHOLLON_02023	NBGDCOPB_02027	BPGPKADF_02059	DGJOHNFC_02115	POHDGJCL_02031
elaB		Protein ElaB	25	25	1	1	1070				305	305	305	70fab3ef52369b5e971493f30d8095cd_1481	BHGJNPOB_01406	ECBMPKEI_01407	MGCECBGN_01407	GOBAOPMC_01409	CPKCCPKM_03224	NHOENLMJ_01406	PFEMJAIL_01479	DDCBCMKA_01621	KOKDCNIP_01479	GOLLOCBJ_01570	EJFLMOCH_01516	EKOMOAGF_01608	CCLHPEDK_01716	ENKJLFKA_01577	KBIFHLHM_01482	BLFJJFMM_01485	GHFMMOIL_01627	ADNAMBOE_01544	IJCBKJOF_01527	HDHOLLON_01576	NBGDCOPB_01579	BPGPKADF_01671	DGJOHNFC_01725	POHDGJCL_01641
ettA		Energy-dependent translational throttle protein EttA	25	25	1	1	5297				1667	1667	1667	70fab3ef52369b5e971493f30d8095cd_3895	BHGJNPOB_03762	ECBMPKEI_03762	MGCECBGN_03764	GOBAOPMC_03766	CPKCCPKM_00805	NHOENLMJ_03767	PFEMJAIL_03851	DDCBCMKA_03986	KOKDCNIP_03893	GOLLOCBJ_03915	EJFLMOCH_03807	EKOMOAGF_03979	CCLHPEDK_04118	ENKJLFKA_03897	KBIFHLHM_03843	BLFJJFMM_03902	GHFMMOIL_04049	ADNAMBOE_03952	IJCBKJOF_03892	HDHOLLON_03986	NBGDCOPB_03990	BPGPKADF_03958	DGJOHNFC_04026	POHDGJCL_03975
pstB		Phosphate import ATP-binding protein PstB	25	25	1	1	167				773	773	773	70fab3ef52369b5e971493f30d8095cd_4568	BHGJNPOB_04448	ECBMPKEI_04448	MGCECBGN_04450	GOBAOPMC_04453	CPKCCPKM_04517	NHOENLMJ_04452	PFEMJAIL_04525	DDCBCMKA_04720	KOKDCNIP_04566	GOLLOCBJ_04589	EJFLMOCH_04480	EKOMOAGF_04715	CCLHPEDK_04789	ENKJLFKA_04570	KBIFHLHM_04517	BLFJJFMM_04575	GHFMMOIL_04855	ADNAMBOE_04756	IJCBKJOF_04757	HDHOLLON_04790	NBGDCOPB_04794	BPGPKADF_04744	DGJOHNFC_04747	POHDGJCL_04696
malK		Maltose/maltodextrin import ATP-binding protein MalK	25	25	1	1	6381				1109	1109	1109	70fab3ef52369b5e971493f30d8095cd_4234	BHGJNPOB_04095	ECBMPKEI_04095	MGCECBGN_04097	GOBAOPMC_04100	CPKCCPKM_00471	NHOENLMJ_04099	PFEMJAIL_04190	DDCBCMKA_04386	KOKDCNIP_04232	GOLLOCBJ_04255	EJFLMOCH_04146	EKOMOAGF_04381	CCLHPEDK_04456	ENKJLFKA_04236	KBIFHLHM_04183	BLFJJFMM_04241	GHFMMOIL_04487	ADNAMBOE_04389	IJCBKJOF_04388	HDHOLLON_04423	NBGDCOPB_04427	BPGPKADF_04375	DGJOHNFC_04375	POHDGJCL_04324
group_4061		hypothetical protein	25	25	1	1	5256				461	461	461	70fab3ef52369b5e971493f30d8095cd_3931	BHGJNPOB_03797	ECBMPKEI_03797	MGCECBGN_03799	GOBAOPMC_03801	CPKCCPKM_00770	NHOENLMJ_03802	PFEMJAIL_03887	DDCBCMKA_04024	KOKDCNIP_03929	GOLLOCBJ_03951	EJFLMOCH_03843	EKOMOAGF_04015	CCLHPEDK_04154	ENKJLFKA_03933	KBIFHLHM_03880	BLFJJFMM_03938	GHFMMOIL_04088	ADNAMBOE_03991	IJCBKJOF_03931	HDHOLLON_04025	NBGDCOPB_04029	BPGPKADF_03997	DGJOHNFC_04065	POHDGJCL_04014
rsxA		Electron transport complex subunit RsxA	25	25	1	1	1745				581	581	581	70fab3ef52369b5e971493f30d8095cd_2401	BHGJNPOB_02126	ECBMPKEI_02126	MGCECBGN_02129	GOBAOPMC_02130	CPKCCPKM_02502	NHOENLMJ_02130	PFEMJAIL_02407	DDCBCMKA_02543	KOKDCNIP_02399	GOLLOCBJ_02548	EJFLMOCH_02434	EKOMOAGF_02538	CCLHPEDK_02687	ENKJLFKA_02460	KBIFHLHM_02402	BLFJJFMM_02406	GHFMMOIL_02539	ADNAMBOE_02449	IJCBKJOF_02432	HDHOLLON_02481	NBGDCOPB_02485	BPGPKADF_02516	DGJOHNFC_02577	POHDGJCL_02488
group_4063		hypothetical protein	25	25	1	1	4548				503	503	503	70fab3ef52369b5e971493f30d8095cd_559	BHGJNPOB_00566	ECBMPKEI_00566	MGCECBGN_00567	GOBAOPMC_00567	CPKCCPKM_04069	NHOENLMJ_00566	PFEMJAIL_00559	DDCBCMKA_00559	KOKDCNIP_00559	GOLLOCBJ_00558	EJFLMOCH_00600	EKOMOAGF_00559	CCLHPEDK_00559	ENKJLFKA_00563	KBIFHLHM_00558	BLFJJFMM_00565	GHFMMOIL_00576	ADNAMBOE_00571	IJCBKJOF_00572	HDHOLLON_00572	NBGDCOPB_00574	BPGPKADF_00671	DGJOHNFC_00673	POHDGJCL_00642
csgA		Major curlin subunit	25	25	1	1	1411				455	455	455	70fab3ef52369b5e971493f30d8095cd_2722	BHGJNPOB_01806	ECBMPKEI_01806	MGCECBGN_01809	GOBAOPMC_01810	CPKCCPKM_02823	NHOENLMJ_01810	PFEMJAIL_02731	DDCBCMKA_02868	KOKDCNIP_02720	GOLLOCBJ_02871	EJFLMOCH_02759	EKOMOAGF_02861	CCLHPEDK_03011	ENKJLFKA_02783	KBIFHLHM_02728	BLFJJFMM_02728	GHFMMOIL_02855	ADNAMBOE_02762	IJCBKJOF_02745	HDHOLLON_02794	NBGDCOPB_02798	BPGPKADF_02829	DGJOHNFC_02890	POHDGJCL_02801
hslU		ATP-dependent protease ATPase subunit HslU	25	25	1	1	360				1331	1331	1331	70fab3ef52369b5e971493f30d8095cd_4345	BHGJNPOB_04215	ECBMPKEI_04215	MGCECBGN_04217	GOBAOPMC_04220	CPKCCPKM_04284	NHOENLMJ_04219	PFEMJAIL_04301	DDCBCMKA_04497	KOKDCNIP_04343	GOLLOCBJ_04366	EJFLMOCH_04257	EKOMOAGF_04492	CCLHPEDK_04567	ENKJLFKA_04347	KBIFHLHM_04294	BLFJJFMM_04352	GHFMMOIL_04621	ADNAMBOE_04522	IJCBKJOF_04521	HDHOLLON_04556	NBGDCOPB_04560	BPGPKADF_04509	DGJOHNFC_04510	POHDGJCL_04459
osmE		Osmotically-inducible putative lipoprotein OsmE	25	25	1	1	1586				341	341	341	70fab3ef52369b5e971493f30d8095cd_2553	BHGJNPOB_01979	ECBMPKEI_01979	MGCECBGN_01982	GOBAOPMC_01983	CPKCCPKM_02649	NHOENLMJ_01983	PFEMJAIL_02562	DDCBCMKA_02697	KOKDCNIP_02551	GOLLOCBJ_02702	EJFLMOCH_02588	EKOMOAGF_02692	CCLHPEDK_02842	ENKJLFKA_02614	KBIFHLHM_02559	BLFJJFMM_02558	GHFMMOIL_02690	ADNAMBOE_02597	IJCBKJOF_02580	HDHOLLON_02629	NBGDCOPB_02633	BPGPKADF_02664	DGJOHNFC_02725	POHDGJCL_02636
adiC		Arginine/agmatine antiporter	25	25	1	1	5572				1337	1337	1337	70fab3ef52369b5e971493f30d8095cd_4168	BHGJNPOB_04030	ECBMPKEI_04030	MGCECBGN_04032	GOBAOPMC_04035	CPKCCPKM_00536	NHOENLMJ_04034	PFEMJAIL_04124	DDCBCMKA_04320	KOKDCNIP_04166	GOLLOCBJ_04189	EJFLMOCH_04080	EKOMOAGF_04315	CCLHPEDK_04390	ENKJLFKA_04170	KBIFHLHM_04117	BLFJJFMM_04174	GHFMMOIL_04423	ADNAMBOE_04325	IJCBKJOF_04265	HDHOLLON_04359	NBGDCOPB_04363	BPGPKADF_04311	DGJOHNFC_04311	POHDGJCL_04260
pssA		CDP-diacylglycerol--serine O-phosphatidyltransferase	25	25	1	1	6270				1355	1355	1355	70fab3ef52369b5e971493f30d8095cd_1185	BHGJNPOB_01113	ECBMPKEI_01114	MGCECBGN_01114	GOBAOPMC_01115	CPKCCPKM_03519	NHOENLMJ_01113	PFEMJAIL_01188	DDCBCMKA_01325	KOKDCNIP_01183	GOLLOCBJ_01274	EJFLMOCH_01220	EKOMOAGF_01312	CCLHPEDK_01419	ENKJLFKA_01281	KBIFHLHM_01186	BLFJJFMM_01189	GHFMMOIL_01277	ADNAMBOE_01193	IJCBKJOF_01177	HDHOLLON_01226	NBGDCOPB_01228	BPGPKADF_01245	DGJOHNFC_01379	POHDGJCL_01296
napC		Cytochrome c-type protein NapC	25	25	1	1	7079				602	602	602	70fab3ef52369b5e971493f30d8095cd_1534	BHGJNPOB_01463	ECBMPKEI_01464	MGCECBGN_01464	GOBAOPMC_01466	CPKCCPKM_03167	NHOENLMJ_01463	PFEMJAIL_01531	DDCBCMKA_01673	KOKDCNIP_01532	GOLLOCBJ_01622	EJFLMOCH_01568	EKOMOAGF_01660	CCLHPEDK_01769	ENKJLFKA_01629	KBIFHLHM_01534	BLFJJFMM_01537	GHFMMOIL_01683	ADNAMBOE_01600	IJCBKJOF_01583	HDHOLLON_01633	NBGDCOPB_01636	BPGPKADF_01727	DGJOHNFC_01781	POHDGJCL_01697
group_407		hypothetical protein	25	25	1	1	1841				197	281	218	70fab3ef52369b5e971493f30d8095cd_2306	BHGJNPOB_02215	ECBMPKEI_02215	MGCECBGN_02218	GOBAOPMC_02219	CPKCCPKM_02413	NHOENLMJ_02219	PFEMJAIL_02312	DDCBCMKA_02447	KOKDCNIP_02304	GOLLOCBJ_02452	EJFLMOCH_02339	EKOMOAGF_02442	CCLHPEDK_02592	ENKJLFKA_02365	KBIFHLHM_02307	BLFJJFMM_02311	GHFMMOIL_02442	ADNAMBOE_02354	IJCBKJOF_02337	HDHOLLON_02386	NBGDCOPB_02390	BPGPKADF_02421	DGJOHNFC_02482	POHDGJCL_02393
galU		UTP--glucose-1-phosphate uridylyltransferase	25	25	1	1	2064				908	908	908	70fab3ef52369b5e971493f30d8095cd_2097	BHGJNPOB_02439	ECBMPKEI_02439	MGCECBGN_02442	GOBAOPMC_02443	CPKCCPKM_02127	NHOENLMJ_02443	PFEMJAIL_02101	DDCBCMKA_02238	KOKDCNIP_02095	GOLLOCBJ_02239	EJFLMOCH_02130	EKOMOAGF_02231	CCLHPEDK_02383	ENKJLFKA_02157	KBIFHLHM_02097	BLFJJFMM_02102	GHFMMOIL_02243	ADNAMBOE_02155	IJCBKJOF_02138	HDHOLLON_02187	NBGDCOPB_02191	BPGPKADF_02221	DGJOHNFC_02277	POHDGJCL_02193
mdh_1		Malate dehydrogenase	25	25	1	1	4459				938	938	938	70fab3ef52369b5e971493f30d8095cd_470	BHGJNPOB_00477	ECBMPKEI_00477	MGCECBGN_00478	GOBAOPMC_00478	CPKCCPKM_04158	NHOENLMJ_00477	PFEMJAIL_00470	DDCBCMKA_00470	KOKDCNIP_00470	GOLLOCBJ_00469	EJFLMOCH_00511	EKOMOAGF_00470	CCLHPEDK_00470	ENKJLFKA_00474	KBIFHLHM_00469	BLFJJFMM_00476	GHFMMOIL_00488	ADNAMBOE_00483	IJCBKJOF_00484	HDHOLLON_00484	NBGDCOPB_00486	BPGPKADF_00582	DGJOHNFC_00584	POHDGJCL_00553
hha_1		Hemolysin expression-modulating protein Hha	25	25	1	1	515				218	218	218	70fab3ef52369b5e971493f30d8095cd_3271	BHGJNPOB_03285	ECBMPKEI_03285	MGCECBGN_03287	GOBAOPMC_03288	CPKCCPKM_01282	NHOENLMJ_03289	PFEMJAIL_03283	DDCBCMKA_03419	KOKDCNIP_03269	GOLLOCBJ_03420	EJFLMOCH_03313	EKOMOAGF_03418	CCLHPEDK_03561	ENKJLFKA_03335	KBIFHLHM_03278	BLFJJFMM_03278	GHFMMOIL_03485	ADNAMBOE_03392	IJCBKJOF_03377	HDHOLLON_03426	NBGDCOPB_03429	BPGPKADF_03474	DGJOHNFC_03537	POHDGJCL_03450
clsC		Cardiolipin synthase C	25	25	1	1	1415				1484	1484	1484	70fab3ef52369b5e971493f30d8095cd_2718	BHGJNPOB_01810	ECBMPKEI_01810	MGCECBGN_01813	GOBAOPMC_01814	CPKCCPKM_02819	NHOENLMJ_01814	PFEMJAIL_02727	DDCBCMKA_02864	KOKDCNIP_02716	GOLLOCBJ_02867	EJFLMOCH_02755	EKOMOAGF_02857	CCLHPEDK_03007	ENKJLFKA_02779	KBIFHLHM_02724	BLFJJFMM_02724	GHFMMOIL_02851	ADNAMBOE_02758	IJCBKJOF_02741	HDHOLLON_02790	NBGDCOPB_02794	BPGPKADF_02825	DGJOHNFC_02886	POHDGJCL_02797
pitA		Low-affinity inorganic phosphate transporter 1	25	25	1	1	3202				1496	1496	1496	70fab3ef52369b5e971493f30d8095cd_248	BHGJNPOB_00248	ECBMPKEI_00248	MGCECBGN_00249	GOBAOPMC_00249	CPKCCPKM_00248	NHOENLMJ_00248	PFEMJAIL_00248	DDCBCMKA_00248	KOKDCNIP_00248	GOLLOCBJ_00247	EJFLMOCH_00289	EKOMOAGF_00248	CCLHPEDK_00248	ENKJLFKA_00252	KBIFHLHM_00247	BLFJJFMM_00254	GHFMMOIL_00259	ADNAMBOE_00254	IJCBKJOF_00254	HDHOLLON_00254	NBGDCOPB_00254	BPGPKADF_00352	DGJOHNFC_00354	POHDGJCL_00322
yceI_2		Protein YceI	25	25	1	1	1424				575	575	575	70fab3ef52369b5e971493f30d8095cd_2709	BHGJNPOB_01819	ECBMPKEI_01819	MGCECBGN_01822	GOBAOPMC_01823	CPKCCPKM_02810	NHOENLMJ_01823	PFEMJAIL_02718	DDCBCMKA_02855	KOKDCNIP_02707	GOLLOCBJ_02858	EJFLMOCH_02746	EKOMOAGF_02848	CCLHPEDK_02998	ENKJLFKA_02770	KBIFHLHM_02715	BLFJJFMM_02715	GHFMMOIL_02842	ADNAMBOE_02749	IJCBKJOF_02732	HDHOLLON_02781	NBGDCOPB_02785	BPGPKADF_02816	DGJOHNFC_02877	POHDGJCL_02788
hdeB		Acid stress chaperone HdeB	25	25	1	1	1850				329	329	329	70fab3ef52369b5e971493f30d8095cd_2297	BHGJNPOB_02223	ECBMPKEI_02223	MGCECBGN_02226	GOBAOPMC_02227	CPKCCPKM_02405	NHOENLMJ_02227	PFEMJAIL_02303	DDCBCMKA_02438	KOKDCNIP_02295	GOLLOCBJ_02443	EJFLMOCH_02330	EKOMOAGF_02433	CCLHPEDK_02583	ENKJLFKA_02356	KBIFHLHM_02298	BLFJJFMM_02302	GHFMMOIL_02433	ADNAMBOE_02345	IJCBKJOF_02328	HDHOLLON_02377	NBGDCOPB_02381	BPGPKADF_02412	DGJOHNFC_02473	POHDGJCL_02384
glpQ		Glycerophosphodiester phosphodiesterase, periplasmic	25	25	1	1	1038				1070	1070	1070	70fab3ef52369b5e971493f30d8095cd_1506	BHGJNPOB_01436	ECBMPKEI_01437	MGCECBGN_01437	GOBAOPMC_01439	CPKCCPKM_03194	NHOENLMJ_01436	PFEMJAIL_01503	DDCBCMKA_01645	KOKDCNIP_01504	GOLLOCBJ_01594	EJFLMOCH_01540	EKOMOAGF_01632	CCLHPEDK_01740	ENKJLFKA_01601	KBIFHLHM_01506	BLFJJFMM_01510	GHFMMOIL_01656	ADNAMBOE_01573	IJCBKJOF_01556	HDHOLLON_01605	NBGDCOPB_01608	BPGPKADF_01700	DGJOHNFC_01754	POHDGJCL_01670
nagB		Glucosamine-6-phosphate deaminase	25	25	1	1	598				800	800	800	70fab3ef52369b5e971493f30d8095cd_3076	BHGJNPOB_03081	ECBMPKEI_03081	MGCECBGN_03084	GOBAOPMC_03084	CPKCCPKM_01486	NHOENLMJ_03085	PFEMJAIL_03088	DDCBCMKA_03224	KOKDCNIP_03074	GOLLOCBJ_03226	EJFLMOCH_03116	EKOMOAGF_03222	CCLHPEDK_03366	ENKJLFKA_03140	KBIFHLHM_03083	BLFJJFMM_03083	GHFMMOIL_03275	ADNAMBOE_03182	IJCBKJOF_03167	HDHOLLON_03216	NBGDCOPB_03219	BPGPKADF_03264	DGJOHNFC_03327	POHDGJCL_03240
plsY		putative glycerol-3-phosphate acyltransferase	25	25	1	1	896				611	611	611	70fab3ef52369b5e971493f30d8095cd_660	BHGJNPOB_00625	ECBMPKEI_00625	MGCECBGN_00626	GOBAOPMC_00626	CPKCCPKM_04010	NHOENLMJ_00625	PFEMJAIL_00660	DDCBCMKA_00799	KOKDCNIP_00660	GOLLOCBJ_00750	EJFLMOCH_00698	EKOMOAGF_00717	CCLHPEDK_00660	ENKJLFKA_00666	KBIFHLHM_00659	BLFJJFMM_00666	GHFMMOIL_00680	ADNAMBOE_00675	IJCBKJOF_00678	HDHOLLON_00676	NBGDCOPB_00678	BPGPKADF_00737	DGJOHNFC_00738	POHDGJCL_00707
exuT_2		Hexuronate transporter	25	25	1	1	1829				740	1286	1264	70fab3ef52369b5e971493f30d8095cd_2318	BHGJNPOB_02208	ECBMPKEI_02208	MGCECBGN_02211	GOBAOPMC_02212	CPKCCPKM_02420	NHOENLMJ_02212	PFEMJAIL_02324	DDCBCMKA_02459	KOKDCNIP_02316	GOLLOCBJ_02464	EJFLMOCH_02351	EKOMOAGF_02454	CCLHPEDK_02604	ENKJLFKA_02377	KBIFHLHM_02319	BLFJJFMM_02323	GHFMMOIL_02456	ADNAMBOE_02366	IJCBKJOF_02349	HDHOLLON_02398	NBGDCOPB_02402	BPGPKADF_02433	DGJOHNFC_02494	POHDGJCL_02405
gdhA_1		Glutamate dehydrogenase	25	25	1	1	2630				1274	1274	1274	70fab3ef52369b5e971493f30d8095cd_2021	BHGJNPOB_02482	ECBMPKEI_02482	MGCECBGN_02485	GOBAOPMC_02486	CPKCCPKM_02084	NHOENLMJ_02486	PFEMJAIL_02025	DDCBCMKA_02162	KOKDCNIP_02019	GOLLOCBJ_02163	EJFLMOCH_02054	EKOMOAGF_02154	CCLHPEDK_02307	ENKJLFKA_02116	KBIFHLHM_02021	BLFJJFMM_02025	GHFMMOIL_02201	ADNAMBOE_02113	IJCBKJOF_02096	HDHOLLON_02145	NBGDCOPB_02149	BPGPKADF_02179	DGJOHNFC_02235	POHDGJCL_02151
dnaJ		Chaperone protein DnaJ	25	25	1	1	5329				1139	1139	1139	70fab3ef52369b5e971493f30d8095cd_3864	BHGJNPOB_03731	ECBMPKEI_03731	MGCECBGN_03733	GOBAOPMC_03735	CPKCCPKM_00836	NHOENLMJ_03736	PFEMJAIL_03820	DDCBCMKA_03955	KOKDCNIP_03862	GOLLOCBJ_03884	EJFLMOCH_03776	EKOMOAGF_03948	CCLHPEDK_04087	ENKJLFKA_03866	KBIFHLHM_03812	BLFJJFMM_03871	GHFMMOIL_04018	ADNAMBOE_03921	IJCBKJOF_03861	HDHOLLON_03955	NBGDCOPB_03959	BPGPKADF_03927	DGJOHNFC_03995	POHDGJCL_03944
fumB_1		Fumarate hydratase class I, anaerobic	25	25	1	1	5857				545	545	545	70fab3ef52369b5e971493f30d8095cd_3012	BHGJNPOB_03017	ECBMPKEI_03017	MGCECBGN_03020	GOBAOPMC_03020	CPKCCPKM_01550	NHOENLMJ_03021	PFEMJAIL_03023	DDCBCMKA_03159	KOKDCNIP_03010	GOLLOCBJ_03161	EJFLMOCH_03051	EKOMOAGF_03156	CCLHPEDK_03301	ENKJLFKA_03075	KBIFHLHM_03018	BLFJJFMM_03018	GHFMMOIL_03198	ADNAMBOE_03105	IJCBKJOF_03090	HDHOLLON_03139	NBGDCOPB_03142	BPGPKADF_03185	DGJOHNFC_03248	POHDGJCL_03159
rpsC		30S ribosomal protein S3	25	25	1	1	3054				701	701	701	70fab3ef52369b5e971493f30d8095cd_394	BHGJNPOB_00401	ECBMPKEI_00401	MGCECBGN_00402	GOBAOPMC_00402	CPKCCPKM_00401	NHOENLMJ_00401	PFEMJAIL_00394	DDCBCMKA_00394	KOKDCNIP_00394	GOLLOCBJ_00393	EJFLMOCH_00435	EKOMOAGF_00394	CCLHPEDK_00394	ENKJLFKA_00398	KBIFHLHM_00393	BLFJJFMM_00400	GHFMMOIL_00414	ADNAMBOE_00407	IJCBKJOF_00408	HDHOLLON_00408	NBGDCOPB_00410	BPGPKADF_00506	DGJOHNFC_00508	POHDGJCL_00477
panM		PanD regulatory factor	25	25	1	1	3179				383	383	383	70fab3ef52369b5e971493f30d8095cd_271	BHGJNPOB_00271	ECBMPKEI_00271	MGCECBGN_00272	GOBAOPMC_00272	CPKCCPKM_00271	NHOENLMJ_00271	PFEMJAIL_00271	DDCBCMKA_00271	KOKDCNIP_00271	GOLLOCBJ_00270	EJFLMOCH_00312	EKOMOAGF_00271	CCLHPEDK_00271	ENKJLFKA_00275	KBIFHLHM_00270	BLFJJFMM_00277	GHFMMOIL_00282	ADNAMBOE_00277	IJCBKJOF_00277	HDHOLLON_00277	NBGDCOPB_00277	BPGPKADF_00375	DGJOHNFC_00377	POHDGJCL_00345
yhcB		Inner membrane protein YhcB	25	25	1	1	4472				398	398	398	70fab3ef52369b5e971493f30d8095cd_482	BHGJNPOB_00489	ECBMPKEI_00489	MGCECBGN_00490	GOBAOPMC_00490	CPKCCPKM_04146	NHOENLMJ_00489	PFEMJAIL_00482	DDCBCMKA_00482	KOKDCNIP_00482	GOLLOCBJ_00481	EJFLMOCH_00523	EKOMOAGF_00482	CCLHPEDK_00482	ENKJLFKA_00486	KBIFHLHM_00481	BLFJJFMM_00488	GHFMMOIL_00500	ADNAMBOE_00495	IJCBKJOF_00496	HDHOLLON_00496	NBGDCOPB_00498	BPGPKADF_00594	DGJOHNFC_00596	POHDGJCL_00565
pal		Peptidoglycan-associated lipoprotein	25	25	1	1	5846				524	524	524	70fab3ef52369b5e971493f30d8095cd_3024	BHGJNPOB_03029	ECBMPKEI_03029	MGCECBGN_03032	GOBAOPMC_03032	CPKCCPKM_01538	NHOENLMJ_03033	PFEMJAIL_03035	DDCBCMKA_03171	KOKDCNIP_03022	GOLLOCBJ_03173	EJFLMOCH_03063	EKOMOAGF_03168	CCLHPEDK_03313	ENKJLFKA_03087	KBIFHLHM_03030	BLFJJFMM_03030	GHFMMOIL_03210	ADNAMBOE_03117	IJCBKJOF_03102	HDHOLLON_03151	NBGDCOPB_03154	BPGPKADF_03197	DGJOHNFC_03260	POHDGJCL_03171
group_4087		hypothetical protein	25	25	1	1	1963				254	254	254	70fab3ef52369b5e971493f30d8095cd_2193	BHGJNPOB_02348	ECBMPKEI_02348	MGCECBGN_02351	GOBAOPMC_02352	CPKCCPKM_02280	NHOENLMJ_02352	PFEMJAIL_02197	DDCBCMKA_02334	KOKDCNIP_02191	GOLLOCBJ_02338	EJFLMOCH_02226	EKOMOAGF_02327	CCLHPEDK_02479	ENKJLFKA_02252	KBIFHLHM_02193	BLFJJFMM_02198	GHFMMOIL_02332	ADNAMBOE_02244	IJCBKJOF_02227	HDHOLLON_02276	NBGDCOPB_02280	BPGPKADF_02311	DGJOHNFC_02372	POHDGJCL_02283
group_4088		hypothetical protein	25	25	1	1	3515				551	551	551	70fab3ef52369b5e971493f30d8095cd_4031	BHGJNPOB_03912	ECBMPKEI_03912	MGCECBGN_03914	GOBAOPMC_03917	CPKCCPKM_00655	NHOENLMJ_03916	PFEMJAIL_03987	DDCBCMKA_04124	KOKDCNIP_04029	GOLLOCBJ_04052	EJFLMOCH_03943	EKOMOAGF_04118	CCLHPEDK_04254	ENKJLFKA_04033	KBIFHLHM_03980	BLFJJFMM_04038	GHFMMOIL_04194	ADNAMBOE_04097	IJCBKJOF_04037	HDHOLLON_04131	NBGDCOPB_04135	BPGPKADF_04103	DGJOHNFC_04171	POHDGJCL_04120
trxB		Thioredoxin reductase	25	25	1	1	6032				968	968	968	70fab3ef52369b5e971493f30d8095cd_2867	BHGJNPOB_02856	ECBMPKEI_02856	MGCECBGN_02859	GOBAOPMC_02859	CPKCCPKM_01710	NHOENLMJ_02860	PFEMJAIL_02877	DDCBCMKA_03013	KOKDCNIP_02865	GOLLOCBJ_03015	EJFLMOCH_02905	EKOMOAGF_03010	CCLHPEDK_03156	ENKJLFKA_02929	KBIFHLHM_02872	BLFJJFMM_02872	GHFMMOIL_03036	ADNAMBOE_02942	IJCBKJOF_02924	HDHOLLON_02973	NBGDCOPB_02977	BPGPKADF_03019	DGJOHNFC_03081	POHDGJCL_02992
group_4090		hypothetical protein	25	25	1	1	3320				863	863	863	70fab3ef52369b5e971493f30d8095cd_107	BHGJNPOB_00101	ECBMPKEI_00101	MGCECBGN_00101	GOBAOPMC_00101	CPKCCPKM_00101	NHOENLMJ_00101	PFEMJAIL_00107	DDCBCMKA_00107	KOKDCNIP_00107	GOLLOCBJ_00106	EJFLMOCH_00126	EKOMOAGF_00107	CCLHPEDK_00107	ENKJLFKA_00111	KBIFHLHM_00106	BLFJJFMM_00113	GHFMMOIL_00112	ADNAMBOE_00107	IJCBKJOF_00107	HDHOLLON_00107	NBGDCOPB_00107	BPGPKADF_00205	DGJOHNFC_00207	POHDGJCL_00175
hybO		Hydrogenase-2 small chain	25	25	1	1	5619				1118	1118	1118	70fab3ef52369b5e971493f30d8095cd_718	BHGJNPOB_00683	ECBMPKEI_00683	MGCECBGN_00684	GOBAOPMC_00684	CPKCCPKM_03952	NHOENLMJ_00683	PFEMJAIL_00718	DDCBCMKA_00859	KOKDCNIP_00718	GOLLOCBJ_00808	EJFLMOCH_00756	EKOMOAGF_00777	CCLHPEDK_00718	ENKJLFKA_00724	KBIFHLHM_00717	BLFJJFMM_00724	GHFMMOIL_00738	ADNAMBOE_00733	IJCBKJOF_00736	HDHOLLON_00735	NBGDCOPB_00737	BPGPKADF_00796	DGJOHNFC_00797	POHDGJCL_00766
ptsN		Nitrogen regulatory protein	25	25	1	1	4497				491	491	491	70fab3ef52369b5e971493f30d8095cd_508	BHGJNPOB_00515	ECBMPKEI_00515	MGCECBGN_00516	GOBAOPMC_00516	CPKCCPKM_04120	NHOENLMJ_00515	PFEMJAIL_00508	DDCBCMKA_00508	KOKDCNIP_00508	GOLLOCBJ_00507	EJFLMOCH_00549	EKOMOAGF_00508	CCLHPEDK_00508	ENKJLFKA_00512	KBIFHLHM_00507	BLFJJFMM_00514	GHFMMOIL_00525	ADNAMBOE_00520	IJCBKJOF_00521	HDHOLLON_00521	NBGDCOPB_00523	BPGPKADF_00619	DGJOHNFC_00621	POHDGJCL_00590
pfkA		ATP-dependent 6-phosphofructokinase isozyme 1	25	25	1	1	390				962	962	962	70fab3ef52369b5e971493f30d8095cd_4363	BHGJNPOB_04243	ECBMPKEI_04243	MGCECBGN_04245	GOBAOPMC_04248	CPKCCPKM_04312	NHOENLMJ_04247	PFEMJAIL_04319	DDCBCMKA_04515	KOKDCNIP_04361	GOLLOCBJ_04384	EJFLMOCH_04275	EKOMOAGF_04510	CCLHPEDK_04585	ENKJLFKA_04365	KBIFHLHM_04312	BLFJJFMM_04370	GHFMMOIL_04649	ADNAMBOE_04550	IJCBKJOF_04549	HDHOLLON_04584	NBGDCOPB_04588	BPGPKADF_04537	DGJOHNFC_04538	POHDGJCL_04487
flhD		Flagellar transcriptional regulator FlhD	25	25	1	1	2477				341	341	341	70fab3ef52369b5e971493f30d8095cd_1898	BHGJNPOB_02639	ECBMPKEI_02639	MGCECBGN_02642	GOBAOPMC_02643	CPKCCPKM_01926	NHOENLMJ_02643	PFEMJAIL_01902	DDCBCMKA_02037	KOKDCNIP_01896	GOLLOCBJ_02040	EJFLMOCH_01931	EKOMOAGF_02031	CCLHPEDK_02184	ENKJLFKA_01993	KBIFHLHM_01898	BLFJJFMM_01902	GHFMMOIL_02069	ADNAMBOE_01982	IJCBKJOF_01965	HDHOLLON_02014	NBGDCOPB_02018	BPGPKADF_02050	DGJOHNFC_02106	POHDGJCL_02022
ibpB		Small heat shock protein IbpB	25	25	1	1	7112				428	428	428	70fab3ef52369b5e971493f30d8095cd_32	BHGJNPOB_00032	ECBMPKEI_00032	MGCECBGN_00032	GOBAOPMC_00032	CPKCCPKM_00032	NHOENLMJ_00032	PFEMJAIL_00032	DDCBCMKA_00032	KOKDCNIP_00032	GOLLOCBJ_00032	EJFLMOCH_00032	EKOMOAGF_00032	CCLHPEDK_00032	ENKJLFKA_00036	KBIFHLHM_00032	BLFJJFMM_00038	GHFMMOIL_00037	ADNAMBOE_00032	IJCBKJOF_00032	HDHOLLON_00032	NBGDCOPB_00032	BPGPKADF_00032	DGJOHNFC_00032	POHDGJCL_00032
btuR		Cob(I)yrinic acid a,c-diamide adenosyltransferase	25	25	1	1	2031				590	590	590	70fab3ef52369b5e971493f30d8095cd_2130	BHGJNPOB_02406	ECBMPKEI_02406	MGCECBGN_02409	GOBAOPMC_02410	CPKCCPKM_02160	NHOENLMJ_02410	PFEMJAIL_02134	DDCBCMKA_02271	KOKDCNIP_02128	GOLLOCBJ_02272	EJFLMOCH_02163	EKOMOAGF_02264	CCLHPEDK_02416	ENKJLFKA_02190	KBIFHLHM_02130	BLFJJFMM_02135	GHFMMOIL_02276	ADNAMBOE_02188	IJCBKJOF_02171	HDHOLLON_02220	NBGDCOPB_02224	BPGPKADF_02254	DGJOHNFC_02310	POHDGJCL_02226
pduW		putative propionate kinase	25	25	1	1	2304				1214	1214	1214	70fab3ef52369b5e971493f30d8095cd_1739	BHGJNPOB_01651	ECBMPKEI_01652	MGCECBGN_01653	GOBAOPMC_01655	CPKCCPKM_02978	NHOENLMJ_01655	PFEMJAIL_01742	DDCBCMKA_01878	KOKDCNIP_01737	GOLLOCBJ_01881	EJFLMOCH_01773	EKOMOAGF_01872	CCLHPEDK_02025	ENKJLFKA_01834	KBIFHLHM_01739	BLFJJFMM_01743	GHFMMOIL_01882	ADNAMBOE_01799	IJCBKJOF_01782	HDHOLLON_01831	NBGDCOPB_01834	BPGPKADF_01925	DGJOHNFC_01981	POHDGJCL_01897
rplS		50S ribosomal protein L19	25	25	1	1	6307				347	347	347	70fab3ef52369b5e971493f30d8095cd_1134	BHGJNPOB_01094	ECBMPKEI_01095	MGCECBGN_01095	GOBAOPMC_01096	CPKCCPKM_03538	NHOENLMJ_01094	PFEMJAIL_01137	DDCBCMKA_01273	KOKDCNIP_01132	GOLLOCBJ_01223	EJFLMOCH_01169	EKOMOAGF_01259	CCLHPEDK_01368	ENKJLFKA_01229	KBIFHLHM_01135	BLFJJFMM_01138	GHFMMOIL_01183	ADNAMBOE_01174	IJCBKJOF_01158	HDHOLLON_01207	NBGDCOPB_01209	BPGPKADF_01296	DGJOHNFC_01328	POHDGJCL_01245
rpsR		30S ribosomal protein S18	25	25	1	1	3566				227	227	227	70fab3ef52369b5e971493f30d8095cd_4074	BHGJNPOB_03938	ECBMPKEI_03938	MGCECBGN_03940	GOBAOPMC_03943	CPKCCPKM_00629	NHOENLMJ_03942	PFEMJAIL_04030	DDCBCMKA_04167	KOKDCNIP_04072	GOLLOCBJ_04095	EJFLMOCH_03986	EKOMOAGF_04161	CCLHPEDK_04297	ENKJLFKA_04076	KBIFHLHM_04023	BLFJJFMM_04081	GHFMMOIL_04240	ADNAMBOE_04142	IJCBKJOF_04082	HDHOLLON_04176	NBGDCOPB_04180	BPGPKADF_04146	DGJOHNFC_04214	POHDGJCL_04163
group_41		hypothetical protein	25	25	1	1	6695				1343	2867	2806	70fab3ef52369b5e971493f30d8095cd_84	BHGJNPOB_00077	ECBMPKEI_00077	MGCECBGN_00077	GOBAOPMC_00077	CPKCCPKM_00077	NHOENLMJ_00077	PFEMJAIL_00084	DDCBCMKA_00084	KOKDCNIP_00084	GOLLOCBJ_00084	EJFLMOCH_00149	EKOMOAGF_00084	CCLHPEDK_00084	ENKJLFKA_00088	KBIFHLHM_00084	BLFJJFMM_00090	GHFMMOIL_00089	ADNAMBOE_00084	IJCBKJOF_00084	HDHOLLON_00084	NBGDCOPB_00084	BPGPKADF_00182	DGJOHNFC_00184	POHDGJCL_00152
proP_1		Proline/betaine transporter	25	25	1	1	1792				977	1379	1250	70fab3ef52369b5e971493f30d8095cd_2354	BHGJNPOB_02172	ECBMPKEI_02172	MGCECBGN_02175	GOBAOPMC_02176	CPKCCPKM_02456	NHOENLMJ_02176	PFEMJAIL_02360	DDCBCMKA_02495	KOKDCNIP_02352	GOLLOCBJ_02501	EJFLMOCH_02387	EKOMOAGF_02490	CCLHPEDK_02640	ENKJLFKA_02413	KBIFHLHM_02355	BLFJJFMM_02359	GHFMMOIL_02494	ADNAMBOE_02404	IJCBKJOF_02387	HDHOLLON_02436	NBGDCOPB_02440	BPGPKADF_02471	DGJOHNFC_02532	POHDGJCL_02443
cidA		Holin-like protein CidA	25	25	1	1	6449				410	410	410	70fab3ef52369b5e971493f30d8095cd_4194	BHGJNPOB_04055	ECBMPKEI_04055	MGCECBGN_04057	GOBAOPMC_04060	CPKCCPKM_00511	NHOENLMJ_04059	PFEMJAIL_04150	DDCBCMKA_04346	KOKDCNIP_04192	GOLLOCBJ_04215	EJFLMOCH_04106	EKOMOAGF_04341	CCLHPEDK_04416	ENKJLFKA_04196	KBIFHLHM_04143	BLFJJFMM_04200	GHFMMOIL_04447	ADNAMBOE_04349	IJCBKJOF_04289	HDHOLLON_04383	NBGDCOPB_04387	BPGPKADF_04335	DGJOHNFC_04335	POHDGJCL_04284
cof		HMP-PP phosphatase	25	25	1	1	5008				818	818	818	70fab3ef52369b5e971493f30d8095cd_3286	BHGJNPOB_03299	ECBMPKEI_03299	MGCECBGN_03301	GOBAOPMC_03302	CPKCCPKM_01268	NHOENLMJ_03303	PFEMJAIL_03298	DDCBCMKA_03434	KOKDCNIP_03284	GOLLOCBJ_03435	EJFLMOCH_03328	EKOMOAGF_03433	CCLHPEDK_03576	ENKJLFKA_03350	KBIFHLHM_03293	BLFJJFMM_03293	GHFMMOIL_03501	ADNAMBOE_03408	IJCBKJOF_03393	HDHOLLON_03442	NBGDCOPB_03445	BPGPKADF_03488	DGJOHNFC_03551	POHDGJCL_03464
narV		Respiratory nitrate reductase 2 gamma chain	25	25	1	1	1871				680	680	680	70fab3ef52369b5e971493f30d8095cd_2276	BHGJNPOB_02242	ECBMPKEI_02242	MGCECBGN_02245	GOBAOPMC_02246	CPKCCPKM_02386	NHOENLMJ_02246	PFEMJAIL_02282	DDCBCMKA_02417	KOKDCNIP_02274	GOLLOCBJ_02421	EJFLMOCH_02309	EKOMOAGF_02412	CCLHPEDK_02562	ENKJLFKA_02335	KBIFHLHM_02277	BLFJJFMM_02281	GHFMMOIL_02414	ADNAMBOE_02326	IJCBKJOF_02309	HDHOLLON_02358	NBGDCOPB_02362	BPGPKADF_02393	DGJOHNFC_02454	POHDGJCL_02365
apt		Adenine phosphoribosyltransferase	25	25	1	1	525				551	551	551	70fab3ef52369b5e971493f30d8095cd_3261	BHGJNPOB_03275	ECBMPKEI_03275	MGCECBGN_03277	GOBAOPMC_03278	CPKCCPKM_01292	NHOENLMJ_03279	PFEMJAIL_03273	DDCBCMKA_03409	KOKDCNIP_03259	GOLLOCBJ_03410	EJFLMOCH_03303	EKOMOAGF_03408	CCLHPEDK_03551	ENKJLFKA_03325	KBIFHLHM_03268	BLFJJFMM_03268	GHFMMOIL_03475	ADNAMBOE_03382	IJCBKJOF_03367	HDHOLLON_03416	NBGDCOPB_03419	BPGPKADF_03464	DGJOHNFC_03527	POHDGJCL_03440
pyrD		Dihydroorotate dehydrogenase (quinone)	25	25	1	1	2928				1010	1010	1010	70fab3ef52369b5e971493f30d8095cd_2821	BHGJNPOB_02798	ECBMPKEI_02798	MGCECBGN_02801	GOBAOPMC_02801	CPKCCPKM_01768	NHOENLMJ_02802	PFEMJAIL_02831	DDCBCMKA_02967	KOKDCNIP_02819	GOLLOCBJ_02969	EJFLMOCH_02859	EKOMOAGF_02964	CCLHPEDK_03110	ENKJLFKA_02883	KBIFHLHM_02826	BLFJJFMM_02826	GHFMMOIL_02938	ADNAMBOE_02845	IJCBKJOF_02828	HDHOLLON_02877	NBGDCOPB_02881	BPGPKADF_02913	DGJOHNFC_02974	POHDGJCL_02884
dgcN		Diguanylate cyclase DgcN	25	25	1	1	6286				1220	1220	1220	70fab3ef52369b5e971493f30d8095cd_1135	BHGJNPOB_01095	ECBMPKEI_01096	MGCECBGN_01096	GOBAOPMC_01097	CPKCCPKM_03537	NHOENLMJ_01095	PFEMJAIL_01138	DDCBCMKA_01274	KOKDCNIP_01133	GOLLOCBJ_01224	EJFLMOCH_01170	EKOMOAGF_01260	CCLHPEDK_01369	ENKJLFKA_01230	KBIFHLHM_01136	BLFJJFMM_01139	GHFMMOIL_01225	ADNAMBOE_01175	IJCBKJOF_01159	HDHOLLON_01208	NBGDCOPB_01210	BPGPKADF_01295	DGJOHNFC_01329	POHDGJCL_01246
cdsA		Phosphatidate cytidylyltransferase	25	25	1	1	7510				857	857	857	70fab3ef52369b5e971493f30d8095cd_3651	BHGJNPOB_03516	ECBMPKEI_03516	MGCECBGN_03518	GOBAOPMC_03519	CPKCCPKM_01051	NHOENLMJ_03521	PFEMJAIL_03607	DDCBCMKA_03741	KOKDCNIP_03649	GOLLOCBJ_03671	EJFLMOCH_03563	EKOMOAGF_03734	CCLHPEDK_03872	ENKJLFKA_03650	KBIFHLHM_03596	BLFJJFMM_03658	GHFMMOIL_03806	ADNAMBOE_03713	IJCBKJOF_03653	HDHOLLON_03747	NBGDCOPB_03751	BPGPKADF_03719	DGJOHNFC_03787	POHDGJCL_03736
fsaB		Fructose-6-phosphate aldolase 2	25	25	1	1	337				662	662	662	70fab3ef52369b5e971493f30d8095cd_4323	BHGJNPOB_04192	ECBMPKEI_04192	MGCECBGN_04194	GOBAOPMC_04197	CPKCCPKM_04261	NHOENLMJ_04196	PFEMJAIL_04279	DDCBCMKA_04475	KOKDCNIP_04321	GOLLOCBJ_04344	EJFLMOCH_04235	EKOMOAGF_04470	CCLHPEDK_04545	ENKJLFKA_04325	KBIFHLHM_04272	BLFJJFMM_04330	GHFMMOIL_04602	ADNAMBOE_04503	IJCBKJOF_04502	HDHOLLON_04537	NBGDCOPB_04541	BPGPKADF_04490	DGJOHNFC_04489	POHDGJCL_04438
rplR		50S ribosomal protein L18	25	25	1	1	3044				353	353	353	70fab3ef52369b5e971493f30d8095cd_404	BHGJNPOB_00411	ECBMPKEI_00411	MGCECBGN_00412	GOBAOPMC_00412	CPKCCPKM_00411	NHOENLMJ_00411	PFEMJAIL_00404	DDCBCMKA_00404	KOKDCNIP_00404	GOLLOCBJ_00403	EJFLMOCH_00445	EKOMOAGF_00404	CCLHPEDK_00404	ENKJLFKA_00408	KBIFHLHM_00403	BLFJJFMM_00410	GHFMMOIL_00424	ADNAMBOE_00417	IJCBKJOF_00418	HDHOLLON_00418	NBGDCOPB_00420	BPGPKADF_00516	DGJOHNFC_00518	POHDGJCL_00487
ygiW_1		Protein YgiW	25	25	1	1	863				392	392	392	70fab3ef52369b5e971493f30d8095cd_691	BHGJNPOB_00656	ECBMPKEI_00656	MGCECBGN_00657	GOBAOPMC_00657	CPKCCPKM_03979	NHOENLMJ_00656	PFEMJAIL_00691	DDCBCMKA_00830	KOKDCNIP_00691	GOLLOCBJ_00781	EJFLMOCH_00729	EKOMOAGF_00748	CCLHPEDK_00691	ENKJLFKA_00697	KBIFHLHM_00690	BLFJJFMM_00697	GHFMMOIL_00711	ADNAMBOE_00706	IJCBKJOF_00709	HDHOLLON_00708	NBGDCOPB_00710	BPGPKADF_00769	DGJOHNFC_00770	POHDGJCL_00739
dppB_1		Dipeptide transport system permease protein DppB	25	25	1	1	3245				1019	1019	1019	70fab3ef52369b5e971493f30d8095cd_207	BHGJNPOB_00207	ECBMPKEI_00207	MGCECBGN_00208	GOBAOPMC_00207	CPKCCPKM_00207	NHOENLMJ_00207	PFEMJAIL_00207	DDCBCMKA_00207	KOKDCNIP_00207	GOLLOCBJ_00206	EJFLMOCH_00248	EKOMOAGF_00207	CCLHPEDK_00207	ENKJLFKA_00211	KBIFHLHM_00206	BLFJJFMM_00213	GHFMMOIL_00218	ADNAMBOE_00213	IJCBKJOF_00213	HDHOLLON_00213	NBGDCOPB_00213	BPGPKADF_00310	DGJOHNFC_00312	POHDGJCL_00280
stpA		DNA-binding protein StpA	25	25	1	1	4961				401	401	401	70fab3ef52369b5e971493f30d8095cd_1077	BHGJNPOB_01041	ECBMPKEI_01042	MGCECBGN_01042	GOBAOPMC_01043	CPKCCPKM_03594	NHOENLMJ_01041	PFEMJAIL_01080	DDCBCMKA_01216	KOKDCNIP_01075	GOLLOCBJ_01164	EJFLMOCH_01112	EKOMOAGF_01202	CCLHPEDK_01311	ENKJLFKA_01160	KBIFHLHM_01078	BLFJJFMM_01081	GHFMMOIL_01092	ADNAMBOE_01085	IJCBKJOF_01087	HDHOLLON_01087	NBGDCOPB_01089	BPGPKADF_01149	DGJOHNFC_01202	POHDGJCL_01121
pykF		Pyruvate kinase I	25	25	1	1	1664				1412	1412	1412	70fab3ef52369b5e971493f30d8095cd_2483	BHGJNPOB_02044	ECBMPKEI_02044	MGCECBGN_02047	GOBAOPMC_02048	CPKCCPKM_02584	NHOENLMJ_02048	PFEMJAIL_02489	DDCBCMKA_02625	KOKDCNIP_02481	GOLLOCBJ_02630	EJFLMOCH_02516	EKOMOAGF_02620	CCLHPEDK_02771	ENKJLFKA_02542	KBIFHLHM_02484	BLFJJFMM_02488	GHFMMOIL_02621	ADNAMBOE_02531	IJCBKJOF_02514	HDHOLLON_02563	NBGDCOPB_02567	BPGPKADF_02598	DGJOHNFC_02659	POHDGJCL_02570
osmY_1		Osmotically-inducible protein Y	25	25	1	1	4554				575	575	575	70fab3ef52369b5e971493f30d8095cd_564	BHGJNPOB_00571	ECBMPKEI_00571	MGCECBGN_00572	GOBAOPMC_00572	CPKCCPKM_04064	NHOENLMJ_00571	PFEMJAIL_00564	DDCBCMKA_00564	KOKDCNIP_00564	GOLLOCBJ_00563	EJFLMOCH_00605	EKOMOAGF_00564	CCLHPEDK_00564	ENKJLFKA_00568	KBIFHLHM_00563	BLFJJFMM_00570	GHFMMOIL_00581	ADNAMBOE_00576	IJCBKJOF_00577	HDHOLLON_00577	NBGDCOPB_00579	BPGPKADF_00677	DGJOHNFC_00678	POHDGJCL_00647
ribH		6,7-dimethyl-8-ribityllumazine synthase	25	25	1	1	5048				470	470	470	70fab3ef52369b5e971493f30d8095cd_3326	BHGJNPOB_03340	ECBMPKEI_03340	MGCECBGN_03342	GOBAOPMC_03343	CPKCCPKM_01227	NHOENLMJ_03344	PFEMJAIL_03338	DDCBCMKA_03474	KOKDCNIP_03324	GOLLOCBJ_03475	EJFLMOCH_03368	EKOMOAGF_03473	CCLHPEDK_03616	ENKJLFKA_03390	KBIFHLHM_03333	BLFJJFMM_03333	GHFMMOIL_03541	ADNAMBOE_03448	IJCBKJOF_03433	HDHOLLON_03482	NBGDCOPB_03486	BPGPKADF_03528	DGJOHNFC_03591	POHDGJCL_03504
group_4115		hypothetical protein	25	25	1	1	4556			Hypothetical protein with no hits to refseq/uniprot/clusters/cdd/tigrfams/pfam overlapping another protein with hits	395	395	395	70fab3ef52369b5e971493f30d8095cd_566	BHGJNPOB_00573	ECBMPKEI_00573	MGCECBGN_00574	GOBAOPMC_00574	CPKCCPKM_04062	NHOENLMJ_00573	PFEMJAIL_00566	DDCBCMKA_00566	KOKDCNIP_00566	GOLLOCBJ_00565	EJFLMOCH_00607	EKOMOAGF_00566	CCLHPEDK_00566	ENKJLFKA_00570	KBIFHLHM_00565	BLFJJFMM_00572	GHFMMOIL_00583	ADNAMBOE_00578	IJCBKJOF_00579	HDHOLLON_00579	NBGDCOPB_00581	BPGPKADF_00679	DGJOHNFC_00680	POHDGJCL_00649
yhcO		putative protein YhcO	25	25	1	1	4455				272	272	272	70fab3ef52369b5e971493f30d8095cd_466	BHGJNPOB_00473	ECBMPKEI_00473	MGCECBGN_00474	GOBAOPMC_00474	CPKCCPKM_04162	NHOENLMJ_00473	PFEMJAIL_00466	DDCBCMKA_00466	KOKDCNIP_00466	GOLLOCBJ_00465	EJFLMOCH_00507	EKOMOAGF_00466	CCLHPEDK_00466	ENKJLFKA_00470	KBIFHLHM_00465	BLFJJFMM_00472	GHFMMOIL_00484	ADNAMBOE_00479	IJCBKJOF_00480	HDHOLLON_00480	NBGDCOPB_00482	BPGPKADF_00578	DGJOHNFC_00580	POHDGJCL_00549
dcuB		Anaerobic C4-dicarboxylate transporter DcuB	25	25	1	1	5579				1340	1340	1340	70fab3ef52369b5e971493f30d8095cd_4161	BHGJNPOB_04023	ECBMPKEI_04023	MGCECBGN_04025	GOBAOPMC_04028	CPKCCPKM_00543	NHOENLMJ_04027	PFEMJAIL_04117	DDCBCMKA_04313	KOKDCNIP_04159	GOLLOCBJ_04182	EJFLMOCH_04073	EKOMOAGF_04308	CCLHPEDK_04383	ENKJLFKA_04163	KBIFHLHM_04110	BLFJJFMM_04167	GHFMMOIL_04416	ADNAMBOE_04318	IJCBKJOF_04258	HDHOLLON_04352	NBGDCOPB_04356	BPGPKADF_04302	DGJOHNFC_04303	POHDGJCL_04251
mdtJ		Spermidine export protein MdtJ	25	25	1	1	1766				362	362	362	70fab3ef52369b5e971493f30d8095cd_2380	BHGJNPOB_02147	ECBMPKEI_02147	MGCECBGN_02150	GOBAOPMC_02151	CPKCCPKM_02481	NHOENLMJ_02151	PFEMJAIL_02386	DDCBCMKA_02521	KOKDCNIP_02378	GOLLOCBJ_02527	EJFLMOCH_02413	EKOMOAGF_02516	CCLHPEDK_02666	ENKJLFKA_02439	KBIFHLHM_02381	BLFJJFMM_02385	GHFMMOIL_02519	ADNAMBOE_02429	IJCBKJOF_02412	HDHOLLON_02461	NBGDCOPB_02465	BPGPKADF_02496	DGJOHNFC_02557	POHDGJCL_02468
cspJ		Cold shock-like protein CspJ	25	25	1	1	2407				212	212	212	70fab3ef52369b5e971493f30d8095cd_1831	BHGJNPOB_02703	ECBMPKEI_02703	MGCECBGN_02706	GOBAOPMC_02707	CPKCCPKM_01862	NHOENLMJ_02707	PFEMJAIL_01835	DDCBCMKA_01970	KOKDCNIP_01829	GOLLOCBJ_01973	EJFLMOCH_01865	EKOMOAGF_01964	CCLHPEDK_02117	ENKJLFKA_01926	KBIFHLHM_01831	BLFJJFMM_01835	GHFMMOIL_02001	ADNAMBOE_01916	IJCBKJOF_01899	HDHOLLON_01948	NBGDCOPB_01951	BPGPKADF_01984	DGJOHNFC_02040	POHDGJCL_01956
ydgJ		putative oxidoreductase YdgJ	25	25	1	1	1749				566	1040	1002	70fab3ef52369b5e971493f30d8095cd_2398	BHGJNPOB_02129	ECBMPKEI_02129	MGCECBGN_02132	GOBAOPMC_02133	CPKCCPKM_02499	NHOENLMJ_02133	PFEMJAIL_02404	DDCBCMKA_02539	KOKDCNIP_02396	GOLLOCBJ_02545	EJFLMOCH_02431	EKOMOAGF_02534	CCLHPEDK_02684	ENKJLFKA_02457	KBIFHLHM_02399	BLFJJFMM_02403	GHFMMOIL_02536	ADNAMBOE_02446	IJCBKJOF_02429	HDHOLLON_02478	NBGDCOPB_02482	BPGPKADF_02513	DGJOHNFC_02574	POHDGJCL_02485
sapF		Peptide transport system ATP-binding protein SapF	25	25	1	1	2005				806	806	806	70fab3ef52369b5e971493f30d8095cd_2154	BHGJNPOB_02382	ECBMPKEI_02382	MGCECBGN_02385	GOBAOPMC_02386	CPKCCPKM_02184	NHOENLMJ_02386	PFEMJAIL_02158	DDCBCMKA_02295	KOKDCNIP_02152	GOLLOCBJ_02296	EJFLMOCH_02187	EKOMOAGF_02288	CCLHPEDK_02440	ENKJLFKA_02214	KBIFHLHM_02154	BLFJJFMM_02159	GHFMMOIL_02299	ADNAMBOE_02211	IJCBKJOF_02194	HDHOLLON_02243	NBGDCOPB_02247	BPGPKADF_02278	DGJOHNFC_02334	POHDGJCL_02250
ydiE		putative protein YdiE	25	25	1	1	1630				191	191	191	70fab3ef52369b5e971493f30d8095cd_2515	BHGJNPOB_02013	ECBMPKEI_02013	MGCECBGN_02016	GOBAOPMC_02017	CPKCCPKM_02615	NHOENLMJ_02017	PFEMJAIL_02523	DDCBCMKA_02657	KOKDCNIP_02513	GOLLOCBJ_02662	EJFLMOCH_02548	EKOMOAGF_02652	CCLHPEDK_02803	ENKJLFKA_02574	KBIFHLHM_02518	BLFJJFMM_02520	GHFMMOIL_02652	ADNAMBOE_02562	IJCBKJOF_02545	HDHOLLON_02594	NBGDCOPB_02598	BPGPKADF_02629	DGJOHNFC_02690	POHDGJCL_02601
usg		USG-1 protein	25	25	1	1	1127				1013	1013	1013	70fab3ef52369b5e971493f30d8095cd_1425	BHGJNPOB_01349	ECBMPKEI_01350	MGCECBGN_01350	GOBAOPMC_01352	CPKCCPKM_03281	NHOENLMJ_01349	PFEMJAIL_01423	DDCBCMKA_01565	KOKDCNIP_01423	GOLLOCBJ_01514	EJFLMOCH_01460	EKOMOAGF_01552	CCLHPEDK_01659	ENKJLFKA_01521	KBIFHLHM_01426	BLFJJFMM_01429	GHFMMOIL_01570	ADNAMBOE_01487	IJCBKJOF_01470	HDHOLLON_01519	NBGDCOPB_01522	BPGPKADF_01614	DGJOHNFC_01668	POHDGJCL_01584
cheR		Chemotaxis protein methyltransferase	25	25	1	1	2484				866	866	866	70fab3ef52369b5e971493f30d8095cd_1905	BHGJNPOB_02632	ECBMPKEI_02632	MGCECBGN_02635	GOBAOPMC_02636	CPKCCPKM_01933	NHOENLMJ_02636	PFEMJAIL_01909	DDCBCMKA_02044	KOKDCNIP_01903	GOLLOCBJ_02047	EJFLMOCH_01938	EKOMOAGF_02038	CCLHPEDK_02191	ENKJLFKA_02000	KBIFHLHM_01905	BLFJJFMM_01909	GHFMMOIL_02076	ADNAMBOE_01989	IJCBKJOF_01972	HDHOLLON_02021	NBGDCOPB_02025	BPGPKADF_02057	DGJOHNFC_02113	POHDGJCL_02029
groL		60 kDa chaperonin	25	25	1	1	5373				1646	1646	1646	70fab3ef52369b5e971493f30d8095cd_4134	BHGJNPOB_03998	ECBMPKEI_03998	MGCECBGN_04000	GOBAOPMC_04003	CPKCCPKM_00569	NHOENLMJ_04002	PFEMJAIL_04090	DDCBCMKA_04227	KOKDCNIP_04132	GOLLOCBJ_04155	EJFLMOCH_04046	EKOMOAGF_04221	CCLHPEDK_04356	ENKJLFKA_04136	KBIFHLHM_04083	BLFJJFMM_04140	GHFMMOIL_04302	ADNAMBOE_04204	IJCBKJOF_04144	HDHOLLON_04238	NBGDCOPB_04242	BPGPKADF_04207	DGJOHNFC_04275	POHDGJCL_04223
ttrR		Tetrathionate response regulatory protein TtrR	25	25	1	1	1673				620	620	620	70fab3ef52369b5e971493f30d8095cd_2474	BHGJNPOB_02053	ECBMPKEI_02053	MGCECBGN_02056	GOBAOPMC_02057	CPKCCPKM_02575	NHOENLMJ_02057	PFEMJAIL_02480	DDCBCMKA_02616	KOKDCNIP_02472	GOLLOCBJ_02621	EJFLMOCH_02507	EKOMOAGF_02611	CCLHPEDK_02762	ENKJLFKA_02533	KBIFHLHM_02475	BLFJJFMM_02479	GHFMMOIL_02612	ADNAMBOE_02522	IJCBKJOF_02505	HDHOLLON_02554	NBGDCOPB_02558	BPGPKADF_02589	DGJOHNFC_02650	POHDGJCL_02561
group_4126		hypothetical protein	25	25	1	1	1908				806	806	806	70fab3ef52369b5e971493f30d8095cd_2242	BHGJNPOB_02276	ECBMPKEI_02276	MGCECBGN_02279	GOBAOPMC_02280	CPKCCPKM_02352	NHOENLMJ_02280	PFEMJAIL_02247	DDCBCMKA_02383	KOKDCNIP_02240	GOLLOCBJ_02387	EJFLMOCH_02275	EKOMOAGF_02378	CCLHPEDK_02528	ENKJLFKA_02301	KBIFHLHM_02243	BLFJJFMM_02247	GHFMMOIL_02379	ADNAMBOE_02291	IJCBKJOF_02274	HDHOLLON_02323	NBGDCOPB_02327	BPGPKADF_02358	DGJOHNFC_02419	POHDGJCL_02330
hflX		GTPase HflX	25	25	1	1	3535				1280	1280	1280	70fab3ef52369b5e971493f30d8095cd_4104	BHGJNPOB_03968	ECBMPKEI_03968	MGCECBGN_03970	GOBAOPMC_03973	CPKCCPKM_00599	NHOENLMJ_03972	PFEMJAIL_04060	DDCBCMKA_04197	KOKDCNIP_04102	GOLLOCBJ_04125	EJFLMOCH_04016	EKOMOAGF_04191	CCLHPEDK_04327	ENKJLFKA_04106	KBIFHLHM_04053	BLFJJFMM_04111	GHFMMOIL_04271	ADNAMBOE_04173	IJCBKJOF_04113	HDHOLLON_04207	NBGDCOPB_04211	BPGPKADF_04176	DGJOHNFC_04244	POHDGJCL_04193
glnH		Glutamine-binding periplasmic protein	25	25	1	1	5936				746	746	746	70fab3ef52369b5e971493f30d8095cd_2946	BHGJNPOB_02948	ECBMPKEI_02948	MGCECBGN_02951	GOBAOPMC_02951	CPKCCPKM_01619	NHOENLMJ_02952	PFEMJAIL_02957	DDCBCMKA_03093	KOKDCNIP_02944	GOLLOCBJ_03095	EJFLMOCH_02985	EKOMOAGF_03090	CCLHPEDK_03235	ENKJLFKA_03009	KBIFHLHM_02952	BLFJJFMM_02952	GHFMMOIL_03128	ADNAMBOE_03035	IJCBKJOF_03017	HDHOLLON_03066	NBGDCOPB_03070	BPGPKADF_03114	DGJOHNFC_03176	POHDGJCL_03087
truD		tRNA pseudouridine synthase D	25	25	1	1	111				1049	1049	1049	70fab3ef52369b5e971493f30d8095cd_947	BHGJNPOB_00913	ECBMPKEI_00914	MGCECBGN_00914	GOBAOPMC_00914	CPKCCPKM_03722	NHOENLMJ_00913	PFEMJAIL_00947	DDCBCMKA_01086	KOKDCNIP_00945	GOLLOCBJ_01034	EJFLMOCH_00982	EKOMOAGF_01072	CCLHPEDK_01181	ENKJLFKA_01028	KBIFHLHM_00945	BLFJJFMM_00951	GHFMMOIL_00961	ADNAMBOE_00956	IJCBKJOF_00958	HDHOLLON_00958	NBGDCOPB_00960	BPGPKADF_01020	DGJOHNFC_01071	POHDGJCL_00992
ftsA_2		Cell division protein FtsA	25	25	1	1	32				1262	1262	1262	70fab3ef52369b5e971493f30d8095cd_3744	BHGJNPOB_03612	ECBMPKEI_03612	MGCECBGN_03614	GOBAOPMC_03615	CPKCCPKM_00955	NHOENLMJ_03617	PFEMJAIL_03700	DDCBCMKA_03834	KOKDCNIP_03742	GOLLOCBJ_03764	EJFLMOCH_03656	EKOMOAGF_03827	CCLHPEDK_03967	ENKJLFKA_03743	KBIFHLHM_03689	BLFJJFMM_03751	GHFMMOIL_03897	ADNAMBOE_03804	IJCBKJOF_03744	HDHOLLON_03838	NBGDCOPB_03842	BPGPKADF_03810	DGJOHNFC_03878	POHDGJCL_03827
rpoH		RNA polymerase sigma factor RpoH	25	25	1	1	3181				854	854	854	70fab3ef52369b5e971493f30d8095cd_269	BHGJNPOB_00269	ECBMPKEI_00269	MGCECBGN_00270	GOBAOPMC_00270	CPKCCPKM_00269	NHOENLMJ_00269	PFEMJAIL_00269	DDCBCMKA_00269	KOKDCNIP_00269	GOLLOCBJ_00268	EJFLMOCH_00310	EKOMOAGF_00269	CCLHPEDK_00269	ENKJLFKA_00273	KBIFHLHM_00268	BLFJJFMM_00275	GHFMMOIL_00280	ADNAMBOE_00275	IJCBKJOF_00275	HDHOLLON_00275	NBGDCOPB_00275	BPGPKADF_00373	DGJOHNFC_00375	POHDGJCL_00343
fliI		Flagellum-specific ATP synthase	25	25	1	1	2433				1370	1370	1370	70fab3ef52369b5e971493f30d8095cd_1854	BHGJNPOB_02680	ECBMPKEI_02680	MGCECBGN_02683	GOBAOPMC_02684	CPKCCPKM_01885	NHOENLMJ_02684	PFEMJAIL_01858	DDCBCMKA_01993	KOKDCNIP_01852	GOLLOCBJ_01996	EJFLMOCH_01888	EKOMOAGF_01987	CCLHPEDK_02140	ENKJLFKA_01949	KBIFHLHM_01854	BLFJJFMM_01858	GHFMMOIL_02026	ADNAMBOE_01939	IJCBKJOF_01922	HDHOLLON_01971	NBGDCOPB_01974	BPGPKADF_02007	DGJOHNFC_02063	POHDGJCL_01979
gntR_3		HTH-type transcriptional regulator GntR	25	25	1	1	1102				1019	1019	1019	70fab3ef52369b5e971493f30d8095cd_1449	BHGJNPOB_01373	ECBMPKEI_01374	MGCECBGN_01374	GOBAOPMC_01376	CPKCCPKM_03257	NHOENLMJ_01373	PFEMJAIL_01447	DDCBCMKA_01589	KOKDCNIP_01447	GOLLOCBJ_01538	EJFLMOCH_01484	EKOMOAGF_01576	CCLHPEDK_01684	ENKJLFKA_01545	KBIFHLHM_01450	BLFJJFMM_01453	GHFMMOIL_01594	ADNAMBOE_01511	IJCBKJOF_01494	HDHOLLON_01543	NBGDCOPB_01546	BPGPKADF_01638	DGJOHNFC_01692	POHDGJCL_01608
lpp		Major outer membrane prolipoprotein Lpp	25	25	1	1	1663				236	236	236	70fab3ef52369b5e971493f30d8095cd_2484	BHGJNPOB_02043	ECBMPKEI_02043	MGCECBGN_02046	GOBAOPMC_02047	CPKCCPKM_02585	NHOENLMJ_02047	PFEMJAIL_02490	DDCBCMKA_02626	KOKDCNIP_02482	GOLLOCBJ_02631	EJFLMOCH_02517	EKOMOAGF_02621	CCLHPEDK_02772	ENKJLFKA_02543	KBIFHLHM_02485	BLFJJFMM_02489	GHFMMOIL_02622	ADNAMBOE_02532	IJCBKJOF_02515	HDHOLLON_02564	NBGDCOPB_02568	BPGPKADF_02599	DGJOHNFC_02660	POHDGJCL_02571
yabJ		2-iminobutanoate/2-iminopropanoate deaminase	25	25	1	1	2602				344	344	344	70fab3ef52369b5e971493f30d8095cd_1993	BHGJNPOB_02509	ECBMPKEI_02509	MGCECBGN_02512	GOBAOPMC_02513	CPKCCPKM_02057	NHOENLMJ_02513	PFEMJAIL_01997	DDCBCMKA_02134	KOKDCNIP_01991	GOLLOCBJ_02135	EJFLMOCH_02026	EKOMOAGF_02126	CCLHPEDK_02279	ENKJLFKA_02088	KBIFHLHM_01993	BLFJJFMM_01997	GHFMMOIL_02174	ADNAMBOE_02086	IJCBKJOF_02069	HDHOLLON_02118	NBGDCOPB_02122	BPGPKADF_02152	DGJOHNFC_02208	POHDGJCL_02124
mltA		Membrane-bound lytic murein transglycosylase A	25	25	1	1	1290				1097	1097	1097	70fab3ef52369b5e971493f30d8095cd_873	BHGJNPOB_00847	ECBMPKEI_00847	MGCECBGN_00848	GOBAOPMC_00848	CPKCCPKM_03788	NHOENLMJ_00847	PFEMJAIL_00873	DDCBCMKA_01014	KOKDCNIP_00873	GOLLOCBJ_00962	EJFLMOCH_00910	EKOMOAGF_01001	CCLHPEDK_01109	ENKJLFKA_00956	KBIFHLHM_00873	BLFJJFMM_00879	GHFMMOIL_00900	ADNAMBOE_00894	IJCBKJOF_00897	HDHOLLON_00896	NBGDCOPB_00898	BPGPKADF_00959	DGJOHNFC_01011	POHDGJCL_00931
rapZ		RNase adapter protein RapZ	25	25	1	1	4496				854	854	854	70fab3ef52369b5e971493f30d8095cd_507	BHGJNPOB_00514	ECBMPKEI_00514	MGCECBGN_00515	GOBAOPMC_00515	CPKCCPKM_04121	NHOENLMJ_00514	PFEMJAIL_00507	DDCBCMKA_00507	KOKDCNIP_00507	GOLLOCBJ_00506	EJFLMOCH_00548	EKOMOAGF_00507	CCLHPEDK_00507	ENKJLFKA_00511	KBIFHLHM_00506	BLFJJFMM_00513	GHFMMOIL_00524	ADNAMBOE_00519	IJCBKJOF_00520	HDHOLLON_00520	NBGDCOPB_00522	BPGPKADF_00618	DGJOHNFC_00620	POHDGJCL_00589
group_4138		hypothetical protein	25	25	1	1	7116				530	530	530	70fab3ef52369b5e971493f30d8095cd_36	BHGJNPOB_00036	ECBMPKEI_00036	MGCECBGN_00036	GOBAOPMC_00036	CPKCCPKM_00036	NHOENLMJ_00036	PFEMJAIL_00036	DDCBCMKA_00036	KOKDCNIP_00036	GOLLOCBJ_00036	EJFLMOCH_00036	EKOMOAGF_00036	CCLHPEDK_00036	ENKJLFKA_00040	KBIFHLHM_00036	BLFJJFMM_00042	GHFMMOIL_00041	ADNAMBOE_00036	IJCBKJOF_00036	HDHOLLON_00036	NBGDCOPB_00036	BPGPKADF_00036	DGJOHNFC_00036	POHDGJCL_00036
ybjP		putative lipoprotein YbjP	25	25	1	1	6003				515	515	515	70fab3ef52369b5e971493f30d8095cd_2893	BHGJNPOB_02882	ECBMPKEI_02882	MGCECBGN_02885	GOBAOPMC_02885	CPKCCPKM_01684	NHOENLMJ_02886	PFEMJAIL_02903	DDCBCMKA_03039	KOKDCNIP_02891	GOLLOCBJ_03041	EJFLMOCH_02931	EKOMOAGF_03036	CCLHPEDK_03182	ENKJLFKA_02955	KBIFHLHM_02898	BLFJJFMM_02898	GHFMMOIL_03064	ADNAMBOE_02970	IJCBKJOF_02952	HDHOLLON_03001	NBGDCOPB_03005	BPGPKADF_03047	DGJOHNFC_03109	POHDGJCL_03020
ydiV_2		Anti-FlhC(2)FlhD(4) factor YdiV	25	25	1	1	1628				296	713	530	70fab3ef52369b5e971493f30d8095cd_2517	BHGJNPOB_02011	ECBMPKEI_02011	MGCECBGN_02014	GOBAOPMC_02015	CPKCCPKM_02617	NHOENLMJ_02015	PFEMJAIL_02525	DDCBCMKA_02659	KOKDCNIP_02515	GOLLOCBJ_02664	EJFLMOCH_02550	EKOMOAGF_02654	CCLHPEDK_02805	ENKJLFKA_02576	KBIFHLHM_02520	BLFJJFMM_02522	GHFMMOIL_02654	ADNAMBOE_02564	IJCBKJOF_02547	HDHOLLON_02596	NBGDCOPB_02600	BPGPKADF_02631	DGJOHNFC_02692	POHDGJCL_02603
glrR		Transcriptional regulatory protein GlrR	25	25	1	1	6198				1337	1337	1337	70fab3ef52369b5e971493f30d8095cd_1221	BHGJNPOB_01149	ECBMPKEI_01150	MGCECBGN_01150	GOBAOPMC_01151	CPKCCPKM_03483	NHOENLMJ_01149	PFEMJAIL_01224	DDCBCMKA_01361	KOKDCNIP_01219	GOLLOCBJ_01310	EJFLMOCH_01256	EKOMOAGF_01348	CCLHPEDK_01455	ENKJLFKA_01317	KBIFHLHM_01222	BLFJJFMM_01225	GHFMMOIL_01372	ADNAMBOE_01289	IJCBKJOF_01272	HDHOLLON_01321	NBGDCOPB_01323	BPGPKADF_01418	DGJOHNFC_01473	POHDGJCL_01389
group_4141		tRNA-Thr(cgt)	25	25	1	1	3883				75	75	75	70fab3ef52369b5e971493f30d8095cd_3540	BHGJNPOB_03435	ECBMPKEI_03435	MGCECBGN_03437	GOBAOPMC_03438	CPKCCPKM_01132	NHOENLMJ_03440	PFEMJAIL_03493	DDCBCMKA_03627	KOKDCNIP_03538	GOLLOCBJ_03560	EJFLMOCH_03452	EKOMOAGF_03623	CCLHPEDK_03761	ENKJLFKA_03539	KBIFHLHM_03486	BLFJJFMM_03546	GHFMMOIL_03701	ADNAMBOE_03608	IJCBKJOF_03548	HDHOLLON_03642	NBGDCOPB_03646	BPGPKADF_03613	DGJOHNFC_03682	POHDGJCL_03631
group_4142		hypothetical protein	25	25	1	1	1361				578	578	578	70fab3ef52369b5e971493f30d8095cd_788	BHGJNPOB_00761	ECBMPKEI_00761	MGCECBGN_00762	GOBAOPMC_00762	CPKCCPKM_03874	NHOENLMJ_00761	PFEMJAIL_00788	DDCBCMKA_00929	KOKDCNIP_00788	GOLLOCBJ_00877	EJFLMOCH_00825	EKOMOAGF_00916	CCLHPEDK_01024	ENKJLFKA_00871	KBIFHLHM_00787	BLFJJFMM_00794	GHFMMOIL_00816	ADNAMBOE_00809	IJCBKJOF_00812	HDHOLLON_00811	NBGDCOPB_00813	BPGPKADF_00872	DGJOHNFC_00924	POHDGJCL_00844
rplQ		50S ribosomal protein L17	25	25	1	1	3034				383	383	383	70fab3ef52369b5e971493f30d8095cd_414	BHGJNPOB_00421	ECBMPKEI_00421	MGCECBGN_00422	GOBAOPMC_00422	CPKCCPKM_00421	NHOENLMJ_00421	PFEMJAIL_00414	DDCBCMKA_00414	KOKDCNIP_00414	GOLLOCBJ_00413	EJFLMOCH_00455	EKOMOAGF_00414	CCLHPEDK_00414	ENKJLFKA_00418	KBIFHLHM_00413	BLFJJFMM_00420	GHFMMOIL_00434	ADNAMBOE_00427	IJCBKJOF_00428	HDHOLLON_00428	NBGDCOPB_00430	BPGPKADF_00526	DGJOHNFC_00528	POHDGJCL_00497
group_4144		hypothetical protein	25	25	1	1	2470				638	638	638	70fab3ef52369b5e971493f30d8095cd_1891	BHGJNPOB_02645	ECBMPKEI_02645	MGCECBGN_02648	GOBAOPMC_02649	CPKCCPKM_01920	NHOENLMJ_02649	PFEMJAIL_01895	DDCBCMKA_02030	KOKDCNIP_01889	GOLLOCBJ_02033	EJFLMOCH_01924	EKOMOAGF_02024	CCLHPEDK_02177	ENKJLFKA_01986	KBIFHLHM_01891	BLFJJFMM_01895	GHFMMOIL_02063	ADNAMBOE_01976	IJCBKJOF_01959	HDHOLLON_02008	NBGDCOPB_02012	BPGPKADF_02044	DGJOHNFC_02100	POHDGJCL_02016
rpoC		DNA-directed RNA polymerase subunit beta'	25	25	1	1	300				4223	4223	4223	70fab3ef52369b5e971493f30d8095cd_4286	BHGJNPOB_04151	ECBMPKEI_04151	MGCECBGN_04153	GOBAOPMC_04156	CPKCCPKM_04220	NHOENLMJ_04155	PFEMJAIL_04242	DDCBCMKA_04438	KOKDCNIP_04284	GOLLOCBJ_04307	EJFLMOCH_04198	EKOMOAGF_04433	CCLHPEDK_04508	ENKJLFKA_04288	KBIFHLHM_04235	BLFJJFMM_04293	GHFMMOIL_04560	ADNAMBOE_04462	IJCBKJOF_04461	HDHOLLON_04496	NBGDCOPB_04500	BPGPKADF_04448	DGJOHNFC_04448	POHDGJCL_04397
bssS		Biofilm regulator BssS	25	25	1	1	1428				254	254	254	70fab3ef52369b5e971493f30d8095cd_2705	BHGJNPOB_01823	ECBMPKEI_01823	MGCECBGN_01826	GOBAOPMC_01827	CPKCCPKM_02806	NHOENLMJ_01827	PFEMJAIL_02714	DDCBCMKA_02851	KOKDCNIP_02703	GOLLOCBJ_02854	EJFLMOCH_02742	EKOMOAGF_02844	CCLHPEDK_02994	ENKJLFKA_02766	KBIFHLHM_02711	BLFJJFMM_02711	GHFMMOIL_02838	ADNAMBOE_02745	IJCBKJOF_02728	HDHOLLON_02777	NBGDCOPB_02781	BPGPKADF_02812	DGJOHNFC_02873	POHDGJCL_02784
pduC		Propanediol dehydratase large subunit	25	25	1	1	2321				1664	1664	1664	70fab3ef52369b5e971493f30d8095cd_1756	BHGJNPOB_01668	ECBMPKEI_01669	MGCECBGN_01670	GOBAOPMC_01672	CPKCCPKM_02961	NHOENLMJ_01672	PFEMJAIL_01759	DDCBCMKA_01895	KOKDCNIP_01754	GOLLOCBJ_01898	EJFLMOCH_01790	EKOMOAGF_01889	CCLHPEDK_02042	ENKJLFKA_01851	KBIFHLHM_01756	BLFJJFMM_01760	GHFMMOIL_01899	ADNAMBOE_01816	IJCBKJOF_01799	HDHOLLON_01848	NBGDCOPB_01851	BPGPKADF_01942	DGJOHNFC_01998	POHDGJCL_01914
ybbJ		Inner membrane protein YbbJ	25	25	1	1	542				452	452	452	70fab3ef52369b5e971493f30d8095cd_3244	BHGJNPOB_03257	ECBMPKEI_03257	MGCECBGN_03259	GOBAOPMC_03260	CPKCCPKM_01310	NHOENLMJ_03261	PFEMJAIL_03256	DDCBCMKA_03392	KOKDCNIP_03242	GOLLOCBJ_03393	EJFLMOCH_03286	EKOMOAGF_03391	CCLHPEDK_03534	ENKJLFKA_03308	KBIFHLHM_03251	BLFJJFMM_03251	GHFMMOIL_03457	ADNAMBOE_03364	IJCBKJOF_03349	HDHOLLON_03398	NBGDCOPB_03401	BPGPKADF_03446	DGJOHNFC_03509	POHDGJCL_03422
yciE		Protein YciE	25	25	1	1	2042				506	506	506	70fab3ef52369b5e971493f30d8095cd_2119	BHGJNPOB_02417	ECBMPKEI_02417	MGCECBGN_02420	GOBAOPMC_02421	CPKCCPKM_02149	NHOENLMJ_02421	PFEMJAIL_02123	DDCBCMKA_02260	KOKDCNIP_02117	GOLLOCBJ_02261	EJFLMOCH_02152	EKOMOAGF_02253	CCLHPEDK_02405	ENKJLFKA_02179	KBIFHLHM_02119	BLFJJFMM_02124	GHFMMOIL_02265	ADNAMBOE_02177	IJCBKJOF_02160	HDHOLLON_02209	NBGDCOPB_02213	BPGPKADF_02243	DGJOHNFC_02299	POHDGJCL_02215
group_415		hypothetical protein	25	25	1	1	1610				248	314	298	70fab3ef52369b5e971493f30d8095cd_2532	BHGJNPOB_01997	ECBMPKEI_01997	MGCECBGN_02000	GOBAOPMC_02001	CPKCCPKM_02631	NHOENLMJ_02001	PFEMJAIL_02542	DDCBCMKA_02676	KOKDCNIP_02530	GOLLOCBJ_02681	EJFLMOCH_02567	EKOMOAGF_02671	CCLHPEDK_02822	ENKJLFKA_02593	KBIFHLHM_02537	BLFJJFMM_02537	GHFMMOIL_02669	ADNAMBOE_02579	IJCBKJOF_02562	HDHOLLON_02611	NBGDCOPB_02615	BPGPKADF_02646	DGJOHNFC_02707	POHDGJCL_02618
agaC_1		N-acetylgalactosamine permease IIC component 1	25	25	1	1	7469				749	749	749	70fab3ef52369b5e971493f30d8095cd_71	BHGJNPOB_00064	ECBMPKEI_00064	MGCECBGN_00064	GOBAOPMC_00064	CPKCCPKM_00064	NHOENLMJ_00064	PFEMJAIL_00071	DDCBCMKA_00071	KOKDCNIP_00071	GOLLOCBJ_00071	EJFLMOCH_00058	EKOMOAGF_00071	CCLHPEDK_00071	ENKJLFKA_00075	KBIFHLHM_00071	BLFJJFMM_00077	GHFMMOIL_00076	ADNAMBOE_00071	IJCBKJOF_00071	HDHOLLON_00071	NBGDCOPB_00071	BPGPKADF_00169	DGJOHNFC_00171	POHDGJCL_00139
group_4151		hypothetical protein	25	25	1	1	1704				374	374	374	70fab3ef52369b5e971493f30d8095cd_2444	BHGJNPOB_02083	ECBMPKEI_02083	MGCECBGN_02086	GOBAOPMC_02087	CPKCCPKM_02545	NHOENLMJ_02087	PFEMJAIL_02450	DDCBCMKA_02586	KOKDCNIP_02442	GOLLOCBJ_02591	EJFLMOCH_02477	EKOMOAGF_02581	CCLHPEDK_02730	ENKJLFKA_02503	KBIFHLHM_02445	BLFJJFMM_02449	GHFMMOIL_02582	ADNAMBOE_02492	IJCBKJOF_02475	HDHOLLON_02524	NBGDCOPB_02528	BPGPKADF_02559	DGJOHNFC_02620	POHDGJCL_02531
relB		Antitoxin RelB	25	25	1	1	3503				242	242	242	70fab3ef52369b5e971493f30d8095cd_4019	BHGJNPOB_03900	ECBMPKEI_03900	MGCECBGN_03902	GOBAOPMC_03905	CPKCCPKM_00667	NHOENLMJ_03904	PFEMJAIL_03975	DDCBCMKA_04112	KOKDCNIP_04017	GOLLOCBJ_04040	EJFLMOCH_03931	EKOMOAGF_04106	CCLHPEDK_04242	ENKJLFKA_04021	KBIFHLHM_03968	BLFJJFMM_04026	GHFMMOIL_04182	ADNAMBOE_04085	IJCBKJOF_04025	HDHOLLON_04119	NBGDCOPB_04123	BPGPKADF_04091	DGJOHNFC_04159	POHDGJCL_04108
panD		Aspartate 1-decarboxylase	25	25	1	1	7556				380	380	380	70fab3ef52369b5e971493f30d8095cd_3694	BHGJNPOB_03560	ECBMPKEI_03560	MGCECBGN_03562	GOBAOPMC_03563	CPKCCPKM_01007	NHOENLMJ_03565	PFEMJAIL_03650	DDCBCMKA_03784	KOKDCNIP_03692	GOLLOCBJ_03714	EJFLMOCH_03606	EKOMOAGF_03777	CCLHPEDK_03917	ENKJLFKA_03693	KBIFHLHM_03639	BLFJJFMM_03701	GHFMMOIL_03849	ADNAMBOE_03756	IJCBKJOF_03696	HDHOLLON_03790	NBGDCOPB_03794	BPGPKADF_03762	DGJOHNFC_03830	POHDGJCL_03779
glpE		Thiosulfate sulfurtransferase GlpE	25	25	1	1	3140				326	326	326	70fab3ef52369b5e971493f30d8095cd_310	BHGJNPOB_00311	ECBMPKEI_00311	MGCECBGN_00312	GOBAOPMC_00312	CPKCCPKM_00311	NHOENLMJ_00311	PFEMJAIL_00310	DDCBCMKA_00310	KOKDCNIP_00310	GOLLOCBJ_00309	EJFLMOCH_00351	EKOMOAGF_00310	CCLHPEDK_00310	ENKJLFKA_00314	KBIFHLHM_00309	BLFJJFMM_00316	GHFMMOIL_00322	ADNAMBOE_00316	IJCBKJOF_00317	HDHOLLON_00317	NBGDCOPB_00317	BPGPKADF_00415	DGJOHNFC_00417	POHDGJCL_00385
metQ_2		D-methionine-binding lipoprotein MetQ	25	25	1	1	7367				815	815	815	70fab3ef52369b5e971493f30d8095cd_3628	BHGJNPOB_03493	ECBMPKEI_03493	MGCECBGN_03495	GOBAOPMC_03496	CPKCCPKM_01074	NHOENLMJ_03498	PFEMJAIL_03584	DDCBCMKA_03718	KOKDCNIP_03626	GOLLOCBJ_03648	EJFLMOCH_03540	EKOMOAGF_03711	CCLHPEDK_03849	ENKJLFKA_03627	KBIFHLHM_03573	BLFJJFMM_03635	GHFMMOIL_03783	ADNAMBOE_03690	IJCBKJOF_03630	HDHOLLON_03724	NBGDCOPB_03728	BPGPKADF_03696	DGJOHNFC_03764	POHDGJCL_03713
rdgC		Recombination-associated protein RdgC	25	25	1	1	5075				911	911	911	70fab3ef52369b5e971493f30d8095cd_3353	BHGJNPOB_03365	ECBMPKEI_03365	MGCECBGN_03367	GOBAOPMC_03368	CPKCCPKM_01202	NHOENLMJ_03369	PFEMJAIL_03365	DDCBCMKA_03501	KOKDCNIP_03351	GOLLOCBJ_03502	EJFLMOCH_03395	EKOMOAGF_03500	CCLHPEDK_03643	ENKJLFKA_03417	KBIFHLHM_03360	BLFJJFMM_03360	GHFMMOIL_03566	ADNAMBOE_03473	IJCBKJOF_03458	HDHOLLON_03507	NBGDCOPB_03511	BPGPKADF_03553	DGJOHNFC_03616	POHDGJCL_03529
uspE		Universal stress protein E	25	25	1	1	1962				947	947	947	70fab3ef52369b5e971493f30d8095cd_2194	BHGJNPOB_02347	ECBMPKEI_02347	MGCECBGN_02350	GOBAOPMC_02351	CPKCCPKM_02281	NHOENLMJ_02351	PFEMJAIL_02198	DDCBCMKA_02335	KOKDCNIP_02192	GOLLOCBJ_02339	EJFLMOCH_02227	EKOMOAGF_02328	CCLHPEDK_02480	ENKJLFKA_02253	KBIFHLHM_02194	BLFJJFMM_02199	GHFMMOIL_02333	ADNAMBOE_02245	IJCBKJOF_02228	HDHOLLON_02277	NBGDCOPB_02281	BPGPKADF_02312	DGJOHNFC_02373	POHDGJCL_02284
atpF		ATP synthase subunit b	25	25	1	1	183				470	470	470	70fab3ef52369b5e971493f30d8095cd_4553	BHGJNPOB_04433	ECBMPKEI_04433	MGCECBGN_04435	GOBAOPMC_04438	CPKCCPKM_04502	NHOENLMJ_04437	PFEMJAIL_04510	DDCBCMKA_04705	KOKDCNIP_04551	GOLLOCBJ_04574	EJFLMOCH_04465	EKOMOAGF_04700	CCLHPEDK_04774	ENKJLFKA_04555	KBIFHLHM_04502	BLFJJFMM_04560	GHFMMOIL_04839	ADNAMBOE_04740	IJCBKJOF_04741	HDHOLLON_04774	NBGDCOPB_04778	BPGPKADF_04728	DGJOHNFC_04731	POHDGJCL_04680
group_4159		hypothetical protein	25	25	1	1	2046				743	743	743	70fab3ef52369b5e971493f30d8095cd_2115	BHGJNPOB_02421	ECBMPKEI_02421	MGCECBGN_02424	GOBAOPMC_02425	CPKCCPKM_02145	NHOENLMJ_02425	PFEMJAIL_02119	DDCBCMKA_02256	KOKDCNIP_02113	GOLLOCBJ_02257	EJFLMOCH_02148	EKOMOAGF_02249	CCLHPEDK_02401	ENKJLFKA_02175	KBIFHLHM_02115	BLFJJFMM_02120	GHFMMOIL_02261	ADNAMBOE_02173	IJCBKJOF_02156	HDHOLLON_02205	NBGDCOPB_02209	BPGPKADF_02239	DGJOHNFC_02295	POHDGJCL_02211
dtpC		Dipeptide and tripeptide permease C	25	25	1	1	6196				1460	1460	1460	70fab3ef52369b5e971493f30d8095cd_1223	BHGJNPOB_01151	ECBMPKEI_01152	MGCECBGN_01152	GOBAOPMC_01153	CPKCCPKM_03481	NHOENLMJ_01151	PFEMJAIL_01226	DDCBCMKA_01363	KOKDCNIP_01221	GOLLOCBJ_01312	EJFLMOCH_01258	EKOMOAGF_01350	CCLHPEDK_01457	ENKJLFKA_01319	KBIFHLHM_01224	BLFJJFMM_01227	GHFMMOIL_01374	ADNAMBOE_01291	IJCBKJOF_01274	HDHOLLON_01323	NBGDCOPB_01325	BPGPKADF_01420	DGJOHNFC_01475	POHDGJCL_01391
marR		Multiple antibiotic resistance protein MarR	25	25	1	1	1806				434	434	434	70fab3ef52369b5e971493f30d8095cd_2340	BHGJNPOB_02186	ECBMPKEI_02186	MGCECBGN_02189	GOBAOPMC_02190	CPKCCPKM_02442	NHOENLMJ_02190	PFEMJAIL_02346	DDCBCMKA_02481	KOKDCNIP_02338	GOLLOCBJ_02487	EJFLMOCH_02373	EKOMOAGF_02476	CCLHPEDK_02626	ENKJLFKA_02399	KBIFHLHM_02341	BLFJJFMM_02345	GHFMMOIL_02479	ADNAMBOE_02389	IJCBKJOF_02372	HDHOLLON_02421	NBGDCOPB_02425	BPGPKADF_02456	DGJOHNFC_02517	POHDGJCL_02428
hemC		Porphobilinogen deaminase	25	25	1	1	248				962	962	962	70fab3ef52369b5e971493f30d8095cd_4487	BHGJNPOB_04368	ECBMPKEI_04368	MGCECBGN_04370	GOBAOPMC_04373	CPKCCPKM_04437	NHOENLMJ_04372	PFEMJAIL_04444	DDCBCMKA_04639	KOKDCNIP_04485	GOLLOCBJ_04508	EJFLMOCH_04399	EKOMOAGF_04634	CCLHPEDK_04708	ENKJLFKA_04489	KBIFHLHM_04436	BLFJJFMM_04494	GHFMMOIL_04775	ADNAMBOE_04676	IJCBKJOF_04677	HDHOLLON_04710	NBGDCOPB_04714	BPGPKADF_04664	DGJOHNFC_04667	POHDGJCL_04616
pdhR_3		Pyruvate dehydrogenase complex repressor	25	25	1	1	54				764	764	764	70fab3ef52369b5e971493f30d8095cd_3725	BHGJNPOB_03590	ECBMPKEI_03590	MGCECBGN_03592	GOBAOPMC_03593	CPKCCPKM_00977	NHOENLMJ_03595	PFEMJAIL_03681	DDCBCMKA_03815	KOKDCNIP_03723	GOLLOCBJ_03745	EJFLMOCH_03637	EKOMOAGF_03808	CCLHPEDK_03948	ENKJLFKA_03724	KBIFHLHM_03670	BLFJJFMM_03732	GHFMMOIL_03878	ADNAMBOE_03785	IJCBKJOF_03725	HDHOLLON_03819	NBGDCOPB_03823	BPGPKADF_03791	DGJOHNFC_03859	POHDGJCL_03808
minD		Septum site-determining protein MinD	25	25	1	1	2609				812	812	812	70fab3ef52369b5e971493f30d8095cd_2000	BHGJNPOB_02502	ECBMPKEI_02502	MGCECBGN_02505	GOBAOPMC_02506	CPKCCPKM_02064	NHOENLMJ_02506	PFEMJAIL_02004	DDCBCMKA_02141	KOKDCNIP_01998	GOLLOCBJ_02142	EJFLMOCH_02033	EKOMOAGF_02133	CCLHPEDK_02286	ENKJLFKA_02095	KBIFHLHM_02000	BLFJJFMM_02004	GHFMMOIL_02181	ADNAMBOE_02093	IJCBKJOF_02076	HDHOLLON_02125	NBGDCOPB_02129	BPGPKADF_02159	DGJOHNFC_02215	POHDGJCL_02131
recR		Recombination protein RecR	25	25	1	1	528				605	605	605	70fab3ef52369b5e971493f30d8095cd_3258	BHGJNPOB_03272	ECBMPKEI_03272	MGCECBGN_03274	GOBAOPMC_03275	CPKCCPKM_01295	NHOENLMJ_03276	PFEMJAIL_03270	DDCBCMKA_03406	KOKDCNIP_03256	GOLLOCBJ_03407	EJFLMOCH_03300	EKOMOAGF_03405	CCLHPEDK_03548	ENKJLFKA_03322	KBIFHLHM_03265	BLFJJFMM_03265	GHFMMOIL_03472	ADNAMBOE_03379	IJCBKJOF_03364	HDHOLLON_03413	NBGDCOPB_03416	BPGPKADF_03461	DGJOHNFC_03524	POHDGJCL_03437
acrR_1		HTH-type transcriptional regulator AcrR	25	25	1	1	3014				662	662	662	70fab3ef52369b5e971493f30d8095cd_439	BHGJNPOB_00446	ECBMPKEI_00446	MGCECBGN_00447	GOBAOPMC_00447	CPKCCPKM_04189	NHOENLMJ_00446	PFEMJAIL_00439	DDCBCMKA_00439	KOKDCNIP_00439	GOLLOCBJ_00438	EJFLMOCH_00480	EKOMOAGF_00439	CCLHPEDK_00439	ENKJLFKA_00443	KBIFHLHM_00438	BLFJJFMM_00445	GHFMMOIL_00457	ADNAMBOE_00452	IJCBKJOF_00453	HDHOLLON_00453	NBGDCOPB_00455	BPGPKADF_00551	DGJOHNFC_00553	POHDGJCL_00522
sstT		Serine/threonine transporter SstT	25	25	1	1	2833				1244	1244	1244	70fab3ef52369b5e971493f30d8095cd_600	BHGJNPOB_00607	ECBMPKEI_00607	MGCECBGN_00608	GOBAOPMC_00608	CPKCCPKM_04028	NHOENLMJ_00607	PFEMJAIL_00600	DDCBCMKA_00669	KOKDCNIP_00600	GOLLOCBJ_00599	EJFLMOCH_00641	EKOMOAGF_00601	CCLHPEDK_00600	ENKJLFKA_00604	KBIFHLHM_00599	BLFJJFMM_00606	GHFMMOIL_00623	ADNAMBOE_00618	IJCBKJOF_00619	HDHOLLON_00619	NBGDCOPB_00621	BPGPKADF_00719	DGJOHNFC_00720	POHDGJCL_00689
dxs_2		1-deoxy-D-xylulose-5-phosphate synthase	25	25	1	1	5043				1862	1862	1862	70fab3ef52369b5e971493f30d8095cd_3321	BHGJNPOB_03335	ECBMPKEI_03335	MGCECBGN_03337	GOBAOPMC_03338	CPKCCPKM_01232	NHOENLMJ_03339	PFEMJAIL_03333	DDCBCMKA_03469	KOKDCNIP_03319	GOLLOCBJ_03470	EJFLMOCH_03363	EKOMOAGF_03468	CCLHPEDK_03611	ENKJLFKA_03385	KBIFHLHM_03328	BLFJJFMM_03328	GHFMMOIL_03536	ADNAMBOE_03443	IJCBKJOF_03428	HDHOLLON_03477	NBGDCOPB_03481	BPGPKADF_03523	DGJOHNFC_03586	POHDGJCL_03499
pyrG		CTP synthase	25	25	1	1	1243				1637	1637	1637	70fab3ef52369b5e971493f30d8095cd_918	BHGJNPOB_00888	ECBMPKEI_00889	MGCECBGN_00889	GOBAOPMC_00889	CPKCCPKM_03747	NHOENLMJ_00888	PFEMJAIL_00918	DDCBCMKA_01059	KOKDCNIP_00918	GOLLOCBJ_01007	EJFLMOCH_00955	EKOMOAGF_01046	CCLHPEDK_01154	ENKJLFKA_01001	KBIFHLHM_00918	BLFJJFMM_00924	GHFMMOIL_00935	ADNAMBOE_00930	IJCBKJOF_00932	HDHOLLON_00932	NBGDCOPB_00934	BPGPKADF_00995	DGJOHNFC_01046	POHDGJCL_00967
hypC		Hydrogenase maturation factor HypC	25	25	1	1	2803				272	272	272	70fab3ef52369b5e971493f30d8095cd_1019	BHGJNPOB_00983	ECBMPKEI_00984	MGCECBGN_00984	GOBAOPMC_00985	CPKCCPKM_03651	NHOENLMJ_00983	PFEMJAIL_01022	DDCBCMKA_01158	KOKDCNIP_01017	GOLLOCBJ_01106	EJFLMOCH_01054	EKOMOAGF_01144	CCLHPEDK_01253	ENKJLFKA_01102	KBIFHLHM_01020	BLFJJFMM_01023	GHFMMOIL_01034	ADNAMBOE_01027	IJCBKJOF_01029	HDHOLLON_01029	NBGDCOPB_01031	BPGPKADF_01091	DGJOHNFC_01142	POHDGJCL_01063
hemY		Protein HemY	25	25	1	1	245				1199	1199	1199	70fab3ef52369b5e971493f30d8095cd_4490	BHGJNPOB_04371	ECBMPKEI_04371	MGCECBGN_04373	GOBAOPMC_04376	CPKCCPKM_04440	NHOENLMJ_04375	PFEMJAIL_04447	DDCBCMKA_04642	KOKDCNIP_04488	GOLLOCBJ_04511	EJFLMOCH_04402	EKOMOAGF_04637	CCLHPEDK_04711	ENKJLFKA_04492	KBIFHLHM_04439	BLFJJFMM_04497	GHFMMOIL_04778	ADNAMBOE_04679	IJCBKJOF_04680	HDHOLLON_04713	NBGDCOPB_04717	BPGPKADF_04667	DGJOHNFC_04670	POHDGJCL_04619
rcnB		Nickel/cobalt homeostasis protein RcnB	25	25	1	1	4744				314	314	314	70fab3ef52369b5e971493f30d8095cd_1633	BHGJNPOB_01560	ECBMPKEI_01561	MGCECBGN_01562	GOBAOPMC_01564	CPKCCPKM_03069	NHOENLMJ_01564	PFEMJAIL_01636	DDCBCMKA_01772	KOKDCNIP_01631	GOLLOCBJ_01727	EJFLMOCH_01667	EKOMOAGF_01765	CCLHPEDK_01868	ENKJLFKA_01728	KBIFHLHM_01633	BLFJJFMM_01636	GHFMMOIL_01791	ADNAMBOE_01708	IJCBKJOF_01691	HDHOLLON_01740	NBGDCOPB_01743	BPGPKADF_01834	DGJOHNFC_01890	POHDGJCL_01805
argI		Ornithine carbamoyltransferase subunit I	25	25	1	1	3484				1004	1004	1004	70fab3ef52369b5e971493f30d8095cd_4001	BHGJNPOB_03881	ECBMPKEI_03881	MGCECBGN_03883	GOBAOPMC_03886	CPKCCPKM_00686	NHOENLMJ_03885	PFEMJAIL_03957	DDCBCMKA_04094	KOKDCNIP_03999	GOLLOCBJ_04022	EJFLMOCH_03913	EKOMOAGF_04088	CCLHPEDK_04224	ENKJLFKA_04003	KBIFHLHM_03950	BLFJJFMM_04008	GHFMMOIL_04162	ADNAMBOE_04065	IJCBKJOF_04005	HDHOLLON_04099	NBGDCOPB_04103	BPGPKADF_04071	DGJOHNFC_04139	POHDGJCL_04088
lepA		Elongation factor 4	25	25	1	1	6253				1799	1799	1799	70fab3ef52369b5e971493f30d8095cd_1201	BHGJNPOB_01129	ECBMPKEI_01130	MGCECBGN_01130	GOBAOPMC_01131	CPKCCPKM_03503	NHOENLMJ_01129	PFEMJAIL_01204	DDCBCMKA_01341	KOKDCNIP_01199	GOLLOCBJ_01290	EJFLMOCH_01236	EKOMOAGF_01328	CCLHPEDK_01435	ENKJLFKA_01297	KBIFHLHM_01202	BLFJJFMM_01205	GHFMMOIL_01352	ADNAMBOE_01269	IJCBKJOF_01252	HDHOLLON_01301	NBGDCOPB_01303	BPGPKADF_01398	DGJOHNFC_01453	POHDGJCL_01369
yceD		Large ribosomal RNA subunit accumulation protein YceD	25	25	1	1	1456				521	521	521	70fab3ef52369b5e971493f30d8095cd_2678	BHGJNPOB_01852	ECBMPKEI_01852	MGCECBGN_01855	GOBAOPMC_01856	CPKCCPKM_02777	NHOENLMJ_01856	PFEMJAIL_02687	DDCBCMKA_02824	KOKDCNIP_02676	GOLLOCBJ_02827	EJFLMOCH_02715	EKOMOAGF_02817	CCLHPEDK_02967	ENKJLFKA_02739	KBIFHLHM_02684	BLFJJFMM_02684	GHFMMOIL_02809	ADNAMBOE_02716	IJCBKJOF_02699	HDHOLLON_02748	NBGDCOPB_02752	BPGPKADF_02783	DGJOHNFC_02844	POHDGJCL_02755
oppF_1		Oligopeptide transport ATP-binding protein OppF	25	25	1	1	3242				1013	1013	1013	70fab3ef52369b5e971493f30d8095cd_210	BHGJNPOB_00210	ECBMPKEI_00210	MGCECBGN_00211	GOBAOPMC_00210	CPKCCPKM_00210	NHOENLMJ_00210	PFEMJAIL_00210	DDCBCMKA_00210	KOKDCNIP_00210	GOLLOCBJ_00209	EJFLMOCH_00251	EKOMOAGF_00210	CCLHPEDK_00210	ENKJLFKA_00214	KBIFHLHM_00209	BLFJJFMM_00216	GHFMMOIL_00221	ADNAMBOE_00216	IJCBKJOF_00216	HDHOLLON_00216	NBGDCOPB_00216	BPGPKADF_00313	DGJOHNFC_00315	POHDGJCL_00283
crr		PTS system glucose-specific EIIA component	25	25	1	1	973				509	509	509	70fab3ef52369b5e971493f30d8095cd_1352	BHGJNPOB_01279	ECBMPKEI_01280	MGCECBGN_01280	GOBAOPMC_01282	CPKCCPKM_03353	NHOENLMJ_01279	PFEMJAIL_01357	DDCBCMKA_01492	KOKDCNIP_01350	GOLLOCBJ_01441	EJFLMOCH_01387	EKOMOAGF_01479	CCLHPEDK_01586	ENKJLFKA_01448	KBIFHLHM_01353	BLFJJFMM_01356	GHFMMOIL_01501	ADNAMBOE_01418	IJCBKJOF_01401	HDHOLLON_01450	NBGDCOPB_01453	BPGPKADF_01547	DGJOHNFC_01601	POHDGJCL_01517
mutH		DNA mismatch repair protein MutH	25	25	1	1	1305				695	695	695	70fab3ef52369b5e971493f30d8095cd_856	BHGJNPOB_00830	ECBMPKEI_00830	MGCECBGN_00831	GOBAOPMC_00831	CPKCCPKM_03805	NHOENLMJ_00830	PFEMJAIL_00856	DDCBCMKA_00997	KOKDCNIP_00856	GOLLOCBJ_00945	EJFLMOCH_00893	EKOMOAGF_00984	CCLHPEDK_01092	ENKJLFKA_00939	KBIFHLHM_00856	BLFJJFMM_00862	GHFMMOIL_00884	ADNAMBOE_00877	IJCBKJOF_00880	HDHOLLON_00879	NBGDCOPB_00881	BPGPKADF_00942	DGJOHNFC_00994	POHDGJCL_00914
group_4179		hypothetical protein	25	25	1	1	842				137	137	137	70fab3ef52369b5e971493f30d8095cd_708	BHGJNPOB_00673	ECBMPKEI_00673	MGCECBGN_00674	GOBAOPMC_00674	CPKCCPKM_03962	NHOENLMJ_00673	PFEMJAIL_00708	DDCBCMKA_00847	KOKDCNIP_00708	GOLLOCBJ_00798	EJFLMOCH_00746	EKOMOAGF_00765	CCLHPEDK_00708	ENKJLFKA_00714	KBIFHLHM_00707	BLFJJFMM_00714	GHFMMOIL_00728	ADNAMBOE_00723	IJCBKJOF_00726	HDHOLLON_00725	NBGDCOPB_00727	BPGPKADF_00786	DGJOHNFC_00787	POHDGJCL_00756
dgcJ		putative diguanylate cyclase DgcJ	25	25	1	1	1555				788	1493	1464	70fab3ef52369b5e971493f30d8095cd_2582	BHGJNPOB_01942	ECBMPKEI_01942	MGCECBGN_01945	GOBAOPMC_01946	CPKCCPKM_02687	NHOENLMJ_01946	PFEMJAIL_02591	DDCBCMKA_02726	KOKDCNIP_02580	GOLLOCBJ_02731	EJFLMOCH_02617	EKOMOAGF_02721	CCLHPEDK_02871	ENKJLFKA_02643	KBIFHLHM_02588	BLFJJFMM_02587	GHFMMOIL_02719	ADNAMBOE_02626	IJCBKJOF_02609	HDHOLLON_02658	NBGDCOPB_02662	BPGPKADF_02693	DGJOHNFC_02754	POHDGJCL_02665
sfsA		Sugar fermentation stimulation protein A	25	25	1	1	7549				704	704	704	70fab3ef52369b5e971493f30d8095cd_3687	BHGJNPOB_03553	ECBMPKEI_03553	MGCECBGN_03555	GOBAOPMC_03556	CPKCCPKM_01014	NHOENLMJ_03558	PFEMJAIL_03643	DDCBCMKA_03777	KOKDCNIP_03685	GOLLOCBJ_03707	EJFLMOCH_03599	EKOMOAGF_03770	CCLHPEDK_03910	ENKJLFKA_03686	KBIFHLHM_03632	BLFJJFMM_03694	GHFMMOIL_03842	ADNAMBOE_03749	IJCBKJOF_03689	HDHOLLON_03783	NBGDCOPB_03787	BPGPKADF_03755	DGJOHNFC_03823	POHDGJCL_03772
group_4181		hypothetical protein	25	25	1	1	3538				197	197	197	70fab3ef52369b5e971493f30d8095cd_4101	BHGJNPOB_03965	ECBMPKEI_03965	MGCECBGN_03967	GOBAOPMC_03970	CPKCCPKM_00602	NHOENLMJ_03969	PFEMJAIL_04057	DDCBCMKA_04194	KOKDCNIP_04099	GOLLOCBJ_04122	EJFLMOCH_04013	EKOMOAGF_04188	CCLHPEDK_04324	ENKJLFKA_04103	KBIFHLHM_04050	BLFJJFMM_04108	GHFMMOIL_04268	ADNAMBOE_04170	IJCBKJOF_04110	HDHOLLON_04204	NBGDCOPB_04208	BPGPKADF_04173	DGJOHNFC_04241	POHDGJCL_04190
group_4182		hypothetical protein	25	25	1	1	2455				224	224	224	70fab3ef52369b5e971493f30d8095cd_1876	BHGJNPOB_02659	ECBMPKEI_02659	MGCECBGN_02662	GOBAOPMC_02663	CPKCCPKM_01906	NHOENLMJ_02663	PFEMJAIL_01880	DDCBCMKA_02015	KOKDCNIP_01874	GOLLOCBJ_02018	EJFLMOCH_01909	EKOMOAGF_02009	CCLHPEDK_02162	ENKJLFKA_01971	KBIFHLHM_01876	BLFJJFMM_01880	GHFMMOIL_02048	ADNAMBOE_01961	IJCBKJOF_01944	HDHOLLON_01993	NBGDCOPB_01997	BPGPKADF_02029	DGJOHNFC_02085	POHDGJCL_02001
folE		GTP cyclohydrolase 1	25	25	1	1	4698				668	668	668	70fab3ef52369b5e971493f30d8095cd_1588	BHGJNPOB_01515	ECBMPKEI_01516	MGCECBGN_01517	GOBAOPMC_01519	CPKCCPKM_03114	NHOENLMJ_01519	PFEMJAIL_01591	DDCBCMKA_01727	KOKDCNIP_01586	GOLLOCBJ_01682	EJFLMOCH_01622	EKOMOAGF_01720	CCLHPEDK_01823	ENKJLFKA_01683	KBIFHLHM_01588	BLFJJFMM_01591	GHFMMOIL_01746	ADNAMBOE_01662	IJCBKJOF_01646	HDHOLLON_01695	NBGDCOPB_01698	BPGPKADF_01789	DGJOHNFC_01845	POHDGJCL_01760
rsfS		Ribosomal silencing factor RsfS	25	25	1	1	630				317	317	317	70fab3ef52369b5e971493f30d8095cd_3111	BHGJNPOB_03124	ECBMPKEI_03124	MGCECBGN_03126	GOBAOPMC_03127	CPKCCPKM_01443	NHOENLMJ_03128	PFEMJAIL_03123	DDCBCMKA_03259	KOKDCNIP_03109	GOLLOCBJ_03261	EJFLMOCH_03151	EKOMOAGF_03257	CCLHPEDK_03401	ENKJLFKA_03175	KBIFHLHM_03118	BLFJJFMM_03118	GHFMMOIL_03317	ADNAMBOE_03224	IJCBKJOF_03209	HDHOLLON_03258	NBGDCOPB_03261	BPGPKADF_03306	DGJOHNFC_03369	POHDGJCL_03282
gudD		Glucarate dehydratase	25	25	1	1	1262				1340	1340	1340	70fab3ef52369b5e971493f30d8095cd_901	BHGJNPOB_00875	ECBMPKEI_00875	MGCECBGN_00876	GOBAOPMC_00876	CPKCCPKM_03760	NHOENLMJ_00875	PFEMJAIL_00901	DDCBCMKA_01042	KOKDCNIP_00901	GOLLOCBJ_00990	EJFLMOCH_00938	EKOMOAGF_01029	CCLHPEDK_01137	ENKJLFKA_00984	KBIFHLHM_00901	BLFJJFMM_00907	GHFMMOIL_00927	ADNAMBOE_00922	IJCBKJOF_00924	HDHOLLON_00924	NBGDCOPB_00926	BPGPKADF_00987	DGJOHNFC_01038	POHDGJCL_00959
csgC		Curli assembly protein CsgC	25	25	1	1	1412				326	326	326	70fab3ef52369b5e971493f30d8095cd_2721	BHGJNPOB_01807	ECBMPKEI_01807	MGCECBGN_01810	GOBAOPMC_01811	CPKCCPKM_02822	NHOENLMJ_01811	PFEMJAIL_02730	DDCBCMKA_02867	KOKDCNIP_02719	GOLLOCBJ_02870	EJFLMOCH_02758	EKOMOAGF_02860	CCLHPEDK_03010	ENKJLFKA_02782	KBIFHLHM_02727	BLFJJFMM_02727	GHFMMOIL_02854	ADNAMBOE_02761	IJCBKJOF_02744	HDHOLLON_02793	NBGDCOPB_02797	BPGPKADF_02828	DGJOHNFC_02889	POHDGJCL_02800
psd		Phosphatidylserine decarboxylase proenzyme	25	25	1	1	5356				968	968	968	70fab3ef52369b5e971493f30d8095cd_4118	BHGJNPOB_03982	ECBMPKEI_03982	MGCECBGN_03984	GOBAOPMC_03987	CPKCCPKM_00585	NHOENLMJ_03986	PFEMJAIL_04074	DDCBCMKA_04211	KOKDCNIP_04116	GOLLOCBJ_04139	EJFLMOCH_04030	EKOMOAGF_04205	CCLHPEDK_04340	ENKJLFKA_04120	KBIFHLHM_04067	BLFJJFMM_04124	GHFMMOIL_04285	ADNAMBOE_04187	IJCBKJOF_04127	HDHOLLON_04221	NBGDCOPB_04225	BPGPKADF_04190	DGJOHNFC_04258	POHDGJCL_04206
group_4188		hypothetical protein	25	25	1	1	5719				182	182	182	70fab3ef52369b5e971493f30d8095cd_2837	BHGJNPOB_02828	ECBMPKEI_02828	MGCECBGN_02831	GOBAOPMC_02831	CPKCCPKM_01738	NHOENLMJ_02832	PFEMJAIL_02847	DDCBCMKA_02983	KOKDCNIP_02835	GOLLOCBJ_02985	EJFLMOCH_02875	EKOMOAGF_02980	CCLHPEDK_03126	ENKJLFKA_02899	KBIFHLHM_02842	BLFJJFMM_02842	GHFMMOIL_03008	ADNAMBOE_02914	IJCBKJOF_02896	HDHOLLON_02945	NBGDCOPB_02949	BPGPKADF_02991	DGJOHNFC_03053	POHDGJCL_02964
group_4189		hypothetical protein	25	25	1	1	3429				257	257	257	70fab3ef52369b5e971493f30d8095cd_3960	BHGJNPOB_03837	ECBMPKEI_03837	MGCECBGN_03839	GOBAOPMC_03841	CPKCCPKM_00730	NHOENLMJ_03841	PFEMJAIL_03916	DDCBCMKA_04053	KOKDCNIP_03958	GOLLOCBJ_03981	EJFLMOCH_03872	EKOMOAGF_04044	CCLHPEDK_04183	ENKJLFKA_03962	KBIFHLHM_03909	BLFJJFMM_03967	GHFMMOIL_04129	ADNAMBOE_04032	IJCBKJOF_03972	HDHOLLON_04066	NBGDCOPB_04070	BPGPKADF_04038	DGJOHNFC_04106	POHDGJCL_04055
yjaB_1		putative N-acetyltransferase YjaB	25	25	1	1	3265				440	440	440	70fab3ef52369b5e971493f30d8095cd_196	BHGJNPOB_00192	ECBMPKEI_00192	MGCECBGN_00193	GOBAOPMC_00192	CPKCCPKM_00192	NHOENLMJ_00192	PFEMJAIL_00196	DDCBCMKA_00196	KOKDCNIP_00196	GOLLOCBJ_00195	EJFLMOCH_00237	EKOMOAGF_00196	CCLHPEDK_00196	ENKJLFKA_00200	KBIFHLHM_00195	BLFJJFMM_00202	GHFMMOIL_00203	ADNAMBOE_00198	IJCBKJOF_00198	HDHOLLON_00198	NBGDCOPB_00198	BPGPKADF_00296	DGJOHNFC_00298	POHDGJCL_00266
pstC		Phosphate transport system permease protein PstC	25	25	1	1	169				959	959	959	70fab3ef52369b5e971493f30d8095cd_4566	BHGJNPOB_04446	ECBMPKEI_04446	MGCECBGN_04448	GOBAOPMC_04451	CPKCCPKM_04515	NHOENLMJ_04450	PFEMJAIL_04523	DDCBCMKA_04718	KOKDCNIP_04564	GOLLOCBJ_04587	EJFLMOCH_04478	EKOMOAGF_04713	CCLHPEDK_04787	ENKJLFKA_04568	KBIFHLHM_04515	BLFJJFMM_04573	GHFMMOIL_04853	ADNAMBOE_04754	IJCBKJOF_04755	HDHOLLON_04788	NBGDCOPB_04792	BPGPKADF_04742	DGJOHNFC_04745	POHDGJCL_04694
group_4192		hypothetical protein	25	25	1	1	1029				275	275	275	70fab3ef52369b5e971493f30d8095cd_1415	BHGJNPOB_01338	ECBMPKEI_01339	MGCECBGN_01339	GOBAOPMC_01341	CPKCCPKM_03292	NHOENLMJ_01338	PFEMJAIL_01413	DDCBCMKA_01555	KOKDCNIP_01413	GOLLOCBJ_01504	EJFLMOCH_01450	EKOMOAGF_01542	CCLHPEDK_01649	ENKJLFKA_01511	KBIFHLHM_01416	BLFJJFMM_01419	GHFMMOIL_01557	ADNAMBOE_01474	IJCBKJOF_01457	HDHOLLON_01506	NBGDCOPB_01509	BPGPKADF_01603	DGJOHNFC_01657	POHDGJCL_01573
fliG		Flagellar motor switch protein FliG	25	25	1	1	2435				995	995	995	70fab3ef52369b5e971493f30d8095cd_1856	BHGJNPOB_02678	ECBMPKEI_02678	MGCECBGN_02681	GOBAOPMC_02682	CPKCCPKM_01887	NHOENLMJ_02682	PFEMJAIL_01860	DDCBCMKA_01995	KOKDCNIP_01854	GOLLOCBJ_01998	EJFLMOCH_01890	EKOMOAGF_01989	CCLHPEDK_02142	ENKJLFKA_01951	KBIFHLHM_01856	BLFJJFMM_01860	GHFMMOIL_02028	ADNAMBOE_01941	IJCBKJOF_01924	HDHOLLON_01973	NBGDCOPB_01976	BPGPKADF_02009	DGJOHNFC_02065	POHDGJCL_01981
ygbE		Inner membrane protein YgbE	25	25	1	1	107				323	323	323	70fab3ef52369b5e971493f30d8095cd_943	BHGJNPOB_00909	ECBMPKEI_00910	MGCECBGN_00910	GOBAOPMC_00910	CPKCCPKM_03726	NHOENLMJ_00909	PFEMJAIL_00943	DDCBCMKA_01082	KOKDCNIP_00941	GOLLOCBJ_01030	EJFLMOCH_00978	EKOMOAGF_01068	CCLHPEDK_01177	ENKJLFKA_01024	KBIFHLHM_00941	BLFJJFMM_00947	GHFMMOIL_00957	ADNAMBOE_00952	IJCBKJOF_00954	HDHOLLON_00954	NBGDCOPB_00956	BPGPKADF_01016	DGJOHNFC_01067	POHDGJCL_00988
group_4195		hypothetical protein	25	25	1	1	1434				584	584	584	70fab3ef52369b5e971493f30d8095cd_2699	BHGJNPOB_01829	ECBMPKEI_01829	MGCECBGN_01832	GOBAOPMC_01833	CPKCCPKM_02800	NHOENLMJ_01833	PFEMJAIL_02708	DDCBCMKA_02845	KOKDCNIP_02697	GOLLOCBJ_02848	EJFLMOCH_02736	EKOMOAGF_02838	CCLHPEDK_02988	ENKJLFKA_02760	KBIFHLHM_02705	BLFJJFMM_02705	GHFMMOIL_02832	ADNAMBOE_02739	IJCBKJOF_02722	HDHOLLON_02771	NBGDCOPB_02775	BPGPKADF_02806	DGJOHNFC_02867	POHDGJCL_02778
hycI		Hydrogenase 3 maturation protease	25	25	1	1	2792				470	470	470	70fab3ef52369b5e971493f30d8095cd_1030	BHGJNPOB_00994	ECBMPKEI_00995	MGCECBGN_00995	GOBAOPMC_00996	CPKCCPKM_03640	NHOENLMJ_00994	PFEMJAIL_01033	DDCBCMKA_01169	KOKDCNIP_01028	GOLLOCBJ_01117	EJFLMOCH_01065	EKOMOAGF_01155	CCLHPEDK_01264	ENKJLFKA_01113	KBIFHLHM_01031	BLFJJFMM_01034	GHFMMOIL_01045	ADNAMBOE_01038	IJCBKJOF_01040	HDHOLLON_01040	NBGDCOPB_01042	BPGPKADF_01102	DGJOHNFC_01153	POHDGJCL_01074
frdC		Fumarate reductase subunit C	25	25	1	1	5363				395	395	395	70fab3ef52369b5e971493f30d8095cd_4125	BHGJNPOB_03989	ECBMPKEI_03989	MGCECBGN_03991	GOBAOPMC_03994	CPKCCPKM_00578	NHOENLMJ_03993	PFEMJAIL_04081	DDCBCMKA_04218	KOKDCNIP_04123	GOLLOCBJ_04146	EJFLMOCH_04037	EKOMOAGF_04212	CCLHPEDK_04347	ENKJLFKA_04127	KBIFHLHM_04074	BLFJJFMM_04131	GHFMMOIL_04292	ADNAMBOE_04194	IJCBKJOF_04134	HDHOLLON_04228	NBGDCOPB_04232	BPGPKADF_04197	DGJOHNFC_04265	POHDGJCL_04213
mlaA		putative phospholipid-binding lipoprotein MlaA	25	25	1	1	1017				755	755	755	70fab3ef52369b5e971493f30d8095cd_1403	BHGJNPOB_01326	ECBMPKEI_01327	MGCECBGN_01327	GOBAOPMC_01329	CPKCCPKM_03304	NHOENLMJ_01326	PFEMJAIL_01401	DDCBCMKA_01543	KOKDCNIP_01401	GOLLOCBJ_01492	EJFLMOCH_01438	EKOMOAGF_01530	CCLHPEDK_01637	ENKJLFKA_01499	KBIFHLHM_01404	BLFJJFMM_01407	GHFMMOIL_01545	ADNAMBOE_01462	IJCBKJOF_01445	HDHOLLON_01494	NBGDCOPB_01497	BPGPKADF_01591	DGJOHNFC_01645	POHDGJCL_01561
fliA		RNA polymerase sigma factor FliA	25	25	1	1	2448				719	719	719	70fab3ef52369b5e971493f30d8095cd_1869	BHGJNPOB_02666	ECBMPKEI_02666	MGCECBGN_02669	GOBAOPMC_02670	CPKCCPKM_01899	NHOENLMJ_02670	PFEMJAIL_01873	DDCBCMKA_02008	KOKDCNIP_01867	GOLLOCBJ_02011	EJFLMOCH_01902	EKOMOAGF_02002	CCLHPEDK_02155	ENKJLFKA_01964	KBIFHLHM_01869	BLFJJFMM_01873	GHFMMOIL_02041	ADNAMBOE_01954	IJCBKJOF_01937	HDHOLLON_01986	NBGDCOPB_01990	BPGPKADF_02022	DGJOHNFC_02078	POHDGJCL_01994
group_420		hypothetical protein	25	25	1	1	1552				101	107	104	70fab3ef52369b5e971493f30d8095cd_2584	BHGJNPOB_01940	ECBMPKEI_01940	MGCECBGN_01943	GOBAOPMC_01944	CPKCCPKM_02689	NHOENLMJ_01944	PFEMJAIL_02593	DDCBCMKA_02728	KOKDCNIP_02582	GOLLOCBJ_02733	EJFLMOCH_02619	EKOMOAGF_02723	CCLHPEDK_02873	ENKJLFKA_02645	KBIFHLHM_02590	BLFJJFMM_02590	GHFMMOIL_02721	ADNAMBOE_02628	IJCBKJOF_02611	HDHOLLON_02660	NBGDCOPB_02664	BPGPKADF_02695	DGJOHNFC_02756	POHDGJCL_02667
ahpC_1		Alkyl hydroperoxide reductase C	25	25	1	1	664				563	563	563	70fab3ef52369b5e971493f30d8095cd_3146	BHGJNPOB_03158	ECBMPKEI_03158	MGCECBGN_03160	GOBAOPMC_03161	CPKCCPKM_01409	NHOENLMJ_03162	PFEMJAIL_03158	DDCBCMKA_03294	KOKDCNIP_03144	GOLLOCBJ_03295	EJFLMOCH_03185	EKOMOAGF_03292	CCLHPEDK_03436	ENKJLFKA_03210	KBIFHLHM_03153	BLFJJFMM_03153	GHFMMOIL_03351	ADNAMBOE_03258	IJCBKJOF_03243	HDHOLLON_03292	NBGDCOPB_03295	BPGPKADF_03340	DGJOHNFC_03403	POHDGJCL_03316
mlaF		putative phospholipid import ATP-binding protein MlaF	25	25	1	1	4506				812	812	812	70fab3ef52369b5e971493f30d8095cd_517	BHGJNPOB_00524	ECBMPKEI_00524	MGCECBGN_00525	GOBAOPMC_00525	CPKCCPKM_04111	NHOENLMJ_00524	PFEMJAIL_00517	DDCBCMKA_00517	KOKDCNIP_00517	GOLLOCBJ_00516	EJFLMOCH_00558	EKOMOAGF_00517	CCLHPEDK_00517	ENKJLFKA_00521	KBIFHLHM_00516	BLFJJFMM_00523	GHFMMOIL_00534	ADNAMBOE_00529	IJCBKJOF_00530	HDHOLLON_00530	NBGDCOPB_00532	BPGPKADF_00628	DGJOHNFC_00630	POHDGJCL_00599
narI		Respiratory nitrate reductase 1 gamma chain	25	25	1	1	2072				677	677	677	70fab3ef52369b5e971493f30d8095cd_2090	BHGJNPOB_02447	ECBMPKEI_02447	MGCECBGN_02450	GOBAOPMC_02451	CPKCCPKM_02119	NHOENLMJ_02451	PFEMJAIL_02094	DDCBCMKA_02231	KOKDCNIP_02088	GOLLOCBJ_02232	EJFLMOCH_02123	EKOMOAGF_02224	CCLHPEDK_02376	ENKJLFKA_02150	KBIFHLHM_02090	BLFJJFMM_02095	GHFMMOIL_02235	ADNAMBOE_02147	IJCBKJOF_02130	HDHOLLON_02179	NBGDCOPB_02183	BPGPKADF_02213	DGJOHNFC_02269	POHDGJCL_02185
rnc		Ribonuclease 3	25	25	1	1	6216				737	737	737	70fab3ef52369b5e971493f30d8095cd_1203	BHGJNPOB_01131	ECBMPKEI_01132	MGCECBGN_01132	GOBAOPMC_01133	CPKCCPKM_03501	NHOENLMJ_01131	PFEMJAIL_01206	DDCBCMKA_01343	KOKDCNIP_01201	GOLLOCBJ_01292	EJFLMOCH_01238	EKOMOAGF_01330	CCLHPEDK_01437	ENKJLFKA_01299	KBIFHLHM_01204	BLFJJFMM_01207	GHFMMOIL_01354	ADNAMBOE_01271	IJCBKJOF_01254	HDHOLLON_01303	NBGDCOPB_01305	BPGPKADF_01400	DGJOHNFC_01455	POHDGJCL_01371
srpC		Solvent efflux pump outer membrane protein SrpC	25	25	1	1	4719				1436	1436	1436	70fab3ef52369b5e971493f30d8095cd_1608	BHGJNPOB_01535	ECBMPKEI_01536	MGCECBGN_01537	GOBAOPMC_01539	CPKCCPKM_03094	NHOENLMJ_01539	PFEMJAIL_01611	DDCBCMKA_01747	KOKDCNIP_01606	GOLLOCBJ_01702	EJFLMOCH_01642	EKOMOAGF_01740	CCLHPEDK_01843	ENKJLFKA_01703	KBIFHLHM_01608	BLFJJFMM_01611	GHFMMOIL_01766	ADNAMBOE_01683	IJCBKJOF_01666	HDHOLLON_01715	NBGDCOPB_01718	BPGPKADF_01809	DGJOHNFC_01865	POHDGJCL_01780
group_4205		hypothetical protein	25	25	1	1	498				467	467	467	70fab3ef52369b5e971493f30d8095cd_4471	BHGJNPOB_04352	ECBMPKEI_04352	MGCECBGN_04354	GOBAOPMC_04357	CPKCCPKM_04421	NHOENLMJ_04356	PFEMJAIL_04427	DDCBCMKA_04623	KOKDCNIP_04469	GOLLOCBJ_04492	EJFLMOCH_04383	EKOMOAGF_04618	CCLHPEDK_04693	ENKJLFKA_04473	KBIFHLHM_04420	BLFJJFMM_04478	GHFMMOIL_04756	ADNAMBOE_04657	IJCBKJOF_04656	HDHOLLON_04691	NBGDCOPB_04695	BPGPKADF_04645	DGJOHNFC_04646	POHDGJCL_04595
potB		Spermidine/putrescine transport system permease protein PotB	25	25	1	1	1493				863	863	863	70fab3ef52369b5e971493f30d8095cd_2642	BHGJNPOB_01887	ECBMPKEI_01887	MGCECBGN_01890	GOBAOPMC_01891	CPKCCPKM_02742	NHOENLMJ_01891	PFEMJAIL_02651	DDCBCMKA_02788	KOKDCNIP_02640	GOLLOCBJ_02791	EJFLMOCH_02679	EKOMOAGF_02781	CCLHPEDK_02931	ENKJLFKA_02703	KBIFHLHM_02648	BLFJJFMM_02648	GHFMMOIL_02774	ADNAMBOE_02681	IJCBKJOF_02664	HDHOLLON_02713	NBGDCOPB_02717	BPGPKADF_02748	DGJOHNFC_02809	POHDGJCL_02720
flgI		Flagellar P-ring protein	25	25	1	1	1448				1097	1097	1097	70fab3ef52369b5e971493f30d8095cd_2685	BHGJNPOB_01843	ECBMPKEI_01843	MGCECBGN_01846	GOBAOPMC_01847	CPKCCPKM_02786	NHOENLMJ_01847	PFEMJAIL_02694	DDCBCMKA_02831	KOKDCNIP_02683	GOLLOCBJ_02834	EJFLMOCH_02722	EKOMOAGF_02824	CCLHPEDK_02974	ENKJLFKA_02746	KBIFHLHM_02691	BLFJJFMM_02691	GHFMMOIL_02818	ADNAMBOE_02725	IJCBKJOF_02708	HDHOLLON_02757	NBGDCOPB_02761	BPGPKADF_02792	DGJOHNFC_02853	POHDGJCL_02764
napG		Ferredoxin-type protein NapG	25	25	1	1	7076				695	695	695	70fab3ef52369b5e971493f30d8095cd_1531	BHGJNPOB_01460	ECBMPKEI_01461	MGCECBGN_01461	GOBAOPMC_01463	CPKCCPKM_03170	NHOENLMJ_01460	PFEMJAIL_01528	DDCBCMKA_01670	KOKDCNIP_01529	GOLLOCBJ_01619	EJFLMOCH_01565	EKOMOAGF_01657	CCLHPEDK_01766	ENKJLFKA_01626	KBIFHLHM_01531	BLFJJFMM_01534	GHFMMOIL_01680	ADNAMBOE_01597	IJCBKJOF_01580	HDHOLLON_01630	NBGDCOPB_01633	BPGPKADF_01724	DGJOHNFC_01778	POHDGJCL_01694
srlD		Sorbitol-6-phosphate 2-dehydrogenase	25	25	1	1	2782				779	779	779	70fab3ef52369b5e971493f30d8095cd_1040	BHGJNPOB_01004	ECBMPKEI_01005	MGCECBGN_01005	GOBAOPMC_01006	CPKCCPKM_03630	NHOENLMJ_01004	PFEMJAIL_01043	DDCBCMKA_01179	KOKDCNIP_01038	GOLLOCBJ_01127	EJFLMOCH_01075	EKOMOAGF_01165	CCLHPEDK_01274	ENKJLFKA_01123	KBIFHLHM_01041	BLFJJFMM_01044	GHFMMOIL_01055	ADNAMBOE_01048	IJCBKJOF_01050	HDHOLLON_01050	NBGDCOPB_01052	BPGPKADF_01112	DGJOHNFC_01163	POHDGJCL_01084
group_421		hypothetical protein	25	25	1	1	1528				1586	1634	1618	70fab3ef52369b5e971493f30d8095cd_2609	BHGJNPOB_01915	ECBMPKEI_01915	MGCECBGN_01918	GOBAOPMC_01919	CPKCCPKM_02714	NHOENLMJ_01919	PFEMJAIL_02618	DDCBCMKA_02753	KOKDCNIP_02607	GOLLOCBJ_02758	EJFLMOCH_02644	EKOMOAGF_02748	CCLHPEDK_02898	ENKJLFKA_02670	KBIFHLHM_02615	BLFJJFMM_02615	GHFMMOIL_02746	ADNAMBOE_02653	IJCBKJOF_02636	HDHOLLON_02685	NBGDCOPB_02689	BPGPKADF_02720	DGJOHNFC_02781	POHDGJCL_02692
appX		Putative cytochrome bd-II ubiquinol oxidase subunit AppX	25	25	1	1	2631				89	89	89	70fab3ef52369b5e971493f30d8095cd_2022	BHGJNPOB_02481	ECBMPKEI_02481	MGCECBGN_02484	GOBAOPMC_02485	CPKCCPKM_02085	NHOENLMJ_02485	PFEMJAIL_02026	DDCBCMKA_02163	KOKDCNIP_02020	GOLLOCBJ_02164	EJFLMOCH_02055	EKOMOAGF_02155	CCLHPEDK_02308	ENKJLFKA_02117	KBIFHLHM_02022	BLFJJFMM_02026	GHFMMOIL_02202	ADNAMBOE_02114	IJCBKJOF_02097	HDHOLLON_02146	NBGDCOPB_02150	BPGPKADF_02180	DGJOHNFC_02236	POHDGJCL_02152
pyrB		Aspartate carbamoyltransferase catalytic subunit	25	25	1	1	3492				935	935	935	70fab3ef52369b5e971493f30d8095cd_4009	BHGJNPOB_03889	ECBMPKEI_03889	MGCECBGN_03891	GOBAOPMC_03894	CPKCCPKM_00678	NHOENLMJ_03893	PFEMJAIL_03965	DDCBCMKA_04102	KOKDCNIP_04007	GOLLOCBJ_04030	EJFLMOCH_03921	EKOMOAGF_04096	CCLHPEDK_04232	ENKJLFKA_04011	KBIFHLHM_03958	BLFJJFMM_04016	GHFMMOIL_04170	ADNAMBOE_04073	IJCBKJOF_04013	HDHOLLON_04107	NBGDCOPB_04111	BPGPKADF_04079	DGJOHNFC_04147	POHDGJCL_04096
mrdA_2		Peptidoglycan D,D-transpeptidase MrdA	25	25	1	1	632				1901	1901	1901	70fab3ef52369b5e971493f30d8095cd_3113	BHGJNPOB_03126	ECBMPKEI_03126	MGCECBGN_03128	GOBAOPMC_03129	CPKCCPKM_01441	NHOENLMJ_03130	PFEMJAIL_03125	DDCBCMKA_03261	KOKDCNIP_03111	GOLLOCBJ_03263	EJFLMOCH_03153	EKOMOAGF_03259	CCLHPEDK_03403	ENKJLFKA_03177	KBIFHLHM_03120	BLFJJFMM_03120	GHFMMOIL_03319	ADNAMBOE_03226	IJCBKJOF_03211	HDHOLLON_03260	NBGDCOPB_03263	BPGPKADF_03308	DGJOHNFC_03371	POHDGJCL_03284
queD		6-carboxy-5,6,7,8-tetrahydropterin synthase	25	25	1	1	1238				362	362	362	70fab3ef52369b5e971493f30d8095cd_924	BHGJNPOB_00892	ECBMPKEI_00893	MGCECBGN_00893	GOBAOPMC_00893	CPKCCPKM_03743	NHOENLMJ_00892	PFEMJAIL_00923	DDCBCMKA_01064	KOKDCNIP_00923	GOLLOCBJ_01012	EJFLMOCH_00960	EKOMOAGF_01051	CCLHPEDK_01159	ENKJLFKA_01006	KBIFHLHM_00923	BLFJJFMM_00929	GHFMMOIL_00939	ADNAMBOE_00934	IJCBKJOF_00936	HDHOLLON_00936	NBGDCOPB_00938	BPGPKADF_00999	DGJOHNFC_01050	POHDGJCL_00971
wecB		UDP-N-acetylglucosamine 2-epimerase	25	25	1	1	229				1085	1085	1085	70fab3ef52369b5e971493f30d8095cd_4506	BHGJNPOB_04386	ECBMPKEI_04386	MGCECBGN_04388	GOBAOPMC_04391	CPKCCPKM_04455	NHOENLMJ_04390	PFEMJAIL_04463	DDCBCMKA_04658	KOKDCNIP_04504	GOLLOCBJ_04527	EJFLMOCH_04418	EKOMOAGF_04653	CCLHPEDK_04727	ENKJLFKA_04508	KBIFHLHM_04455	BLFJJFMM_04513	GHFMMOIL_04793	ADNAMBOE_04694	IJCBKJOF_04695	HDHOLLON_04728	NBGDCOPB_04732	BPGPKADF_04682	DGJOHNFC_04685	POHDGJCL_04634
def		Peptide deformylase	25	25	1	1	3026				509	509	509	70fab3ef52369b5e971493f30d8095cd_422	BHGJNPOB_00429	ECBMPKEI_00429	MGCECBGN_00430	GOBAOPMC_00430	CPKCCPKM_00429	NHOENLMJ_00429	PFEMJAIL_00422	DDCBCMKA_00422	KOKDCNIP_00422	GOLLOCBJ_00421	EJFLMOCH_00463	EKOMOAGF_00422	CCLHPEDK_00422	ENKJLFKA_00426	KBIFHLHM_00421	BLFJJFMM_00428	GHFMMOIL_00442	ADNAMBOE_00435	IJCBKJOF_00436	HDHOLLON_00436	NBGDCOPB_00438	BPGPKADF_00534	DGJOHNFC_00536	POHDGJCL_00505
acpS		Holo-[acyl-carrier-protein] synthase	25	25	1	1	6212				380	380	380	70fab3ef52369b5e971493f30d8095cd_1207	BHGJNPOB_01135	ECBMPKEI_01136	MGCECBGN_01136	GOBAOPMC_01137	CPKCCPKM_03497	NHOENLMJ_01135	PFEMJAIL_01210	DDCBCMKA_01347	KOKDCNIP_01205	GOLLOCBJ_01296	EJFLMOCH_01242	EKOMOAGF_01334	CCLHPEDK_01441	ENKJLFKA_01303	KBIFHLHM_01208	BLFJJFMM_01211	GHFMMOIL_01358	ADNAMBOE_01275	IJCBKJOF_01258	HDHOLLON_01307	NBGDCOPB_01309	BPGPKADF_01404	DGJOHNFC_01459	POHDGJCL_01375
yohC		Inner membrane protein YohC	25	25	1	1	4722				587	587	587	70fab3ef52369b5e971493f30d8095cd_1611	BHGJNPOB_01538	ECBMPKEI_01539	MGCECBGN_01540	GOBAOPMC_01542	CPKCCPKM_03091	NHOENLMJ_01542	PFEMJAIL_01614	DDCBCMKA_01750	KOKDCNIP_01609	GOLLOCBJ_01705	EJFLMOCH_01645	EKOMOAGF_01743	CCLHPEDK_01846	ENKJLFKA_01706	KBIFHLHM_01611	BLFJJFMM_01614	GHFMMOIL_01769	ADNAMBOE_01686	IJCBKJOF_01669	HDHOLLON_01718	NBGDCOPB_01721	BPGPKADF_01812	DGJOHNFC_01868	POHDGJCL_01783
entB		Enterobactin synthase component B	25	25	1	1	675				857	857	857	70fab3ef52369b5e971493f30d8095cd_3157	BHGJNPOB_03169	ECBMPKEI_03169	MGCECBGN_03171	GOBAOPMC_03172	CPKCCPKM_01398	NHOENLMJ_03173	PFEMJAIL_03169	DDCBCMKA_03305	KOKDCNIP_03155	GOLLOCBJ_03306	EJFLMOCH_03196	EKOMOAGF_03303	CCLHPEDK_03447	ENKJLFKA_03221	KBIFHLHM_03164	BLFJJFMM_03164	GHFMMOIL_03362	ADNAMBOE_03269	IJCBKJOF_03254	HDHOLLON_03303	NBGDCOPB_03306	BPGPKADF_03351	DGJOHNFC_03414	POHDGJCL_03327
ygaV		putative HTH-type transcriptional regulator YgaV	25	25	1	1	4964				299	299	299	70fab3ef52369b5e971493f30d8095cd_1080	BHGJNPOB_01044	ECBMPKEI_01045	MGCECBGN_01045	GOBAOPMC_01046	CPKCCPKM_03591	NHOENLMJ_01044	PFEMJAIL_01083	DDCBCMKA_01219	KOKDCNIP_01078	GOLLOCBJ_01167	EJFLMOCH_01115	EKOMOAGF_01205	CCLHPEDK_01314	ENKJLFKA_01163	KBIFHLHM_01081	BLFJJFMM_01084	GHFMMOIL_01095	ADNAMBOE_01088	IJCBKJOF_01090	HDHOLLON_01090	NBGDCOPB_01092	BPGPKADF_01152	DGJOHNFC_01205	POHDGJCL_01124
group_422		hypothetical protein	25	25	1	1	1508				1124	1124	1124	70fab3ef52369b5e971493f30d8095cd_2627	BHGJNPOB_01901	ECBMPKEI_01901	MGCECBGN_01904	GOBAOPMC_01905	CPKCCPKM_02728	NHOENLMJ_01905	PFEMJAIL_02636	DDCBCMKA_02773	KOKDCNIP_02625	GOLLOCBJ_02776	EJFLMOCH_02664	EKOMOAGF_02766	CCLHPEDK_02916	ENKJLFKA_02688	KBIFHLHM_02633	BLFJJFMM_02633	GHFMMOIL_02760	ADNAMBOE_02667	IJCBKJOF_02650	HDHOLLON_02699	NBGDCOPB_02703	BPGPKADF_02734	DGJOHNFC_02795	POHDGJCL_02706
group_4220		hypothetical protein	25	25	1	1	7528				623	623	623	70fab3ef52369b5e971493f30d8095cd_3668	BHGJNPOB_03534	ECBMPKEI_03534	MGCECBGN_03536	GOBAOPMC_03537	CPKCCPKM_01033	NHOENLMJ_03539	PFEMJAIL_03624	DDCBCMKA_03758	KOKDCNIP_03666	GOLLOCBJ_03688	EJFLMOCH_03580	EKOMOAGF_03751	CCLHPEDK_03889	ENKJLFKA_03667	KBIFHLHM_03613	BLFJJFMM_03675	GHFMMOIL_03823	ADNAMBOE_03730	IJCBKJOF_03670	HDHOLLON_03764	NBGDCOPB_03768	BPGPKADF_03736	DGJOHNFC_03804	POHDGJCL_03753
pyrH		Uridylate kinase	25	25	1	1	7514				725	725	725	70fab3ef52369b5e971493f30d8095cd_3655	BHGJNPOB_03520	ECBMPKEI_03520	MGCECBGN_03522	GOBAOPMC_03523	CPKCCPKM_01047	NHOENLMJ_03525	PFEMJAIL_03611	DDCBCMKA_03745	KOKDCNIP_03653	GOLLOCBJ_03675	EJFLMOCH_03567	EKOMOAGF_03738	CCLHPEDK_03876	ENKJLFKA_03654	KBIFHLHM_03600	BLFJJFMM_03662	GHFMMOIL_03810	ADNAMBOE_03717	IJCBKJOF_03657	HDHOLLON_03751	NBGDCOPB_03755	BPGPKADF_03723	DGJOHNFC_03791	POHDGJCL_03740
group_4222		hypothetical protein	25	25	1	1	2613				446	446	446	70fab3ef52369b5e971493f30d8095cd_2004	BHGJNPOB_02498	ECBMPKEI_02498	MGCECBGN_02501	GOBAOPMC_02502	CPKCCPKM_02068	NHOENLMJ_02502	PFEMJAIL_02008	DDCBCMKA_02145	KOKDCNIP_02002	GOLLOCBJ_02146	EJFLMOCH_02037	EKOMOAGF_02137	CCLHPEDK_02290	ENKJLFKA_02099	KBIFHLHM_02004	BLFJJFMM_02008	GHFMMOIL_02185	ADNAMBOE_02097	IJCBKJOF_02080	HDHOLLON_02129	NBGDCOPB_02133	BPGPKADF_02163	DGJOHNFC_02219	POHDGJCL_02135
selD		Selenide, water dikinase	25	25	1	1	1571				1043	1043	1043	70fab3ef52369b5e971493f30d8095cd_2568	BHGJNPOB_01965	ECBMPKEI_01965	MGCECBGN_01968	GOBAOPMC_01968	CPKCCPKM_02664	NHOENLMJ_01969	PFEMJAIL_02577	DDCBCMKA_02712	KOKDCNIP_02566	GOLLOCBJ_02717	EJFLMOCH_02603	EKOMOAGF_02707	CCLHPEDK_02857	ENKJLFKA_02629	KBIFHLHM_02574	BLFJJFMM_02573	GHFMMOIL_02705	ADNAMBOE_02612	IJCBKJOF_02595	HDHOLLON_02644	NBGDCOPB_02648	BPGPKADF_02679	DGJOHNFC_02740	POHDGJCL_02651
rbsD		D-ribose pyranase	25	25	1	1	195				419	419	419	70fab3ef52369b5e971493f30d8095cd_4541	BHGJNPOB_04421	ECBMPKEI_04421	MGCECBGN_04423	GOBAOPMC_04426	CPKCCPKM_04490	NHOENLMJ_04425	PFEMJAIL_04498	DDCBCMKA_04693	KOKDCNIP_04539	GOLLOCBJ_04562	EJFLMOCH_04453	EKOMOAGF_04688	CCLHPEDK_04762	ENKJLFKA_04543	KBIFHLHM_04490	BLFJJFMM_04548	GHFMMOIL_04827	ADNAMBOE_04728	IJCBKJOF_04729	HDHOLLON_04762	NBGDCOPB_04766	BPGPKADF_04716	DGJOHNFC_04719	POHDGJCL_04668
fdoG_1		Formate dehydrogenase-O major subunit	25	25	1	1	418				587	587	587	70fab3ef52369b5e971493f30d8095cd_4389	BHGJNPOB_04270	ECBMPKEI_04270	MGCECBGN_04272	GOBAOPMC_04275	CPKCCPKM_04339	NHOENLMJ_04274	PFEMJAIL_04345	DDCBCMKA_04541	KOKDCNIP_04387	GOLLOCBJ_04410	EJFLMOCH_04301	EKOMOAGF_04536	CCLHPEDK_04611	ENKJLFKA_04391	KBIFHLHM_04338	BLFJJFMM_04396	GHFMMOIL_04675	ADNAMBOE_04576	IJCBKJOF_04575	HDHOLLON_04610	NBGDCOPB_04614	BPGPKADF_04563	DGJOHNFC_04564	POHDGJCL_04513
ilvB		Acetolactate synthase isozyme 1 large subunit	25	25	1	1	7125				1688	1688	1688	70fab3ef52369b5e971493f30d8095cd_45	BHGJNPOB_00045	ECBMPKEI_00045	MGCECBGN_00045	GOBAOPMC_00045	CPKCCPKM_00045	NHOENLMJ_00045	PFEMJAIL_00045	DDCBCMKA_00045	KOKDCNIP_00045	GOLLOCBJ_00045	EJFLMOCH_00045	EKOMOAGF_00045	CCLHPEDK_00045	ENKJLFKA_00049	KBIFHLHM_00045	BLFJJFMM_00051	GHFMMOIL_00050	ADNAMBOE_00045	IJCBKJOF_00045	HDHOLLON_00045	NBGDCOPB_00045	BPGPKADF_00045	DGJOHNFC_00045	POHDGJCL_00045
hpf_1		Ribosome hibernation promoting factor	25	25	1	1	4498				287	287	287	70fab3ef52369b5e971493f30d8095cd_509	BHGJNPOB_00516	ECBMPKEI_00516	MGCECBGN_00517	GOBAOPMC_00517	CPKCCPKM_04119	NHOENLMJ_00516	PFEMJAIL_00509	DDCBCMKA_00509	KOKDCNIP_00509	GOLLOCBJ_00508	EJFLMOCH_00550	EKOMOAGF_00509	CCLHPEDK_00509	ENKJLFKA_00513	KBIFHLHM_00508	BLFJJFMM_00515	GHFMMOIL_00526	ADNAMBOE_00521	IJCBKJOF_00522	HDHOLLON_00522	NBGDCOPB_00524	BPGPKADF_00620	DGJOHNFC_00622	POHDGJCL_00591
rpmC		50S ribosomal protein L29	25	25	1	1	3052				191	191	191	70fab3ef52369b5e971493f30d8095cd_396	BHGJNPOB_00403	ECBMPKEI_00403	MGCECBGN_00404	GOBAOPMC_00404	CPKCCPKM_00403	NHOENLMJ_00403	PFEMJAIL_00396	DDCBCMKA_00396	KOKDCNIP_00396	GOLLOCBJ_00395	EJFLMOCH_00437	EKOMOAGF_00396	CCLHPEDK_00396	ENKJLFKA_00400	KBIFHLHM_00395	BLFJJFMM_00402	GHFMMOIL_00416	ADNAMBOE_00409	IJCBKJOF_00410	HDHOLLON_00410	NBGDCOPB_00412	BPGPKADF_00508	DGJOHNFC_00510	POHDGJCL_00479
yggX		putative Fe(2+)-trafficking protein	25	25	1	1	4248				275	275	275	70fab3ef52369b5e971493f30d8095cd_757	BHGJNPOB_00723	ECBMPKEI_00723	MGCECBGN_00724	GOBAOPMC_00724	CPKCCPKM_03912	NHOENLMJ_00723	PFEMJAIL_00757	DDCBCMKA_00898	KOKDCNIP_00757	GOLLOCBJ_00847	EJFLMOCH_00795	EKOMOAGF_00885	CCLHPEDK_00993	ENKJLFKA_00840	KBIFHLHM_00756	BLFJJFMM_00763	GHFMMOIL_00779	ADNAMBOE_00772	IJCBKJOF_00775	HDHOLLON_00774	NBGDCOPB_00776	BPGPKADF_00835	DGJOHNFC_00887	POHDGJCL_00807
group_423		hypothetical protein	25	25	1	1	1496				1334	1334	1334	70fab3ef52369b5e971493f30d8095cd_2639	BHGJNPOB_01890	ECBMPKEI_01890	MGCECBGN_01893	GOBAOPMC_01894	CPKCCPKM_02739	NHOENLMJ_01894	PFEMJAIL_02648	DDCBCMKA_02785	KOKDCNIP_02637	GOLLOCBJ_02788	EJFLMOCH_02676	EKOMOAGF_02778	CCLHPEDK_02928	ENKJLFKA_02700	KBIFHLHM_02645	BLFJJFMM_02645	GHFMMOIL_02771	ADNAMBOE_02678	IJCBKJOF_02661	HDHOLLON_02710	NBGDCOPB_02714	BPGPKADF_02745	DGJOHNFC_02806	POHDGJCL_02717
ispB		Octaprenyl diphosphate synthase	25	25	1	1	4514				1112	1112	1112	70fab3ef52369b5e971493f30d8095cd_525	BHGJNPOB_00532	ECBMPKEI_00532	MGCECBGN_00533	GOBAOPMC_00533	CPKCCPKM_04103	NHOENLMJ_00532	PFEMJAIL_00525	DDCBCMKA_00525	KOKDCNIP_00525	GOLLOCBJ_00524	EJFLMOCH_00566	EKOMOAGF_00525	CCLHPEDK_00525	ENKJLFKA_00529	KBIFHLHM_00524	BLFJJFMM_00531	GHFMMOIL_00542	ADNAMBOE_00537	IJCBKJOF_00538	HDHOLLON_00538	NBGDCOPB_00540	BPGPKADF_00636	DGJOHNFC_00638	POHDGJCL_00607
dauR		Transcriptional regulator DauR	25	25	1	1	3072				722	722	722	70fab3ef52369b5e971493f30d8095cd_376	BHGJNPOB_00383	ECBMPKEI_00383	MGCECBGN_00384	GOBAOPMC_00384	CPKCCPKM_00383	NHOENLMJ_00383	PFEMJAIL_00376	DDCBCMKA_00376	KOKDCNIP_00376	GOLLOCBJ_00375	EJFLMOCH_00417	EKOMOAGF_00376	CCLHPEDK_00376	ENKJLFKA_00380	KBIFHLHM_00375	BLFJJFMM_00382	GHFMMOIL_00396	ADNAMBOE_00389	IJCBKJOF_00390	HDHOLLON_00390	NBGDCOPB_00392	BPGPKADF_00488	DGJOHNFC_00490	POHDGJCL_00459
cspA		Cold shock protein CspA	25	25	1	1	3271				212	212	212	70fab3ef52369b5e971493f30d8095cd_190	BHGJNPOB_00186	ECBMPKEI_00186	MGCECBGN_00187	GOBAOPMC_00186	CPKCCPKM_00186	NHOENLMJ_00186	PFEMJAIL_00190	DDCBCMKA_00190	KOKDCNIP_00190	GOLLOCBJ_00189	EJFLMOCH_00231	EKOMOAGF_00190	CCLHPEDK_00190	ENKJLFKA_00194	KBIFHLHM_00189	BLFJJFMM_00196	GHFMMOIL_00197	ADNAMBOE_00192	IJCBKJOF_00192	HDHOLLON_00192	NBGDCOPB_00192	BPGPKADF_00290	DGJOHNFC_00292	POHDGJCL_00260
group_4233		hypothetical protein	25	25	1	1	6340				1631	1631	1631	70fab3ef52369b5e971493f30d8095cd_4253	BHGJNPOB_04117	ECBMPKEI_04117	MGCECBGN_04119	GOBAOPMC_04122	CPKCCPKM_00449	NHOENLMJ_04121	PFEMJAIL_04209	DDCBCMKA_04405	KOKDCNIP_04251	GOLLOCBJ_04274	EJFLMOCH_04165	EKOMOAGF_04400	CCLHPEDK_04475	ENKJLFKA_04255	KBIFHLHM_04202	BLFJJFMM_04260	GHFMMOIL_04526	ADNAMBOE_04428	IJCBKJOF_04427	HDHOLLON_04462	NBGDCOPB_04466	BPGPKADF_04414	DGJOHNFC_04414	POHDGJCL_04363
dcuR		Transcriptional regulatory protein DcuR	25	25	1	1	5581				719	719	719	70fab3ef52369b5e971493f30d8095cd_4159	BHGJNPOB_04021	ECBMPKEI_04021	MGCECBGN_04023	GOBAOPMC_04026	CPKCCPKM_00545	NHOENLMJ_04025	PFEMJAIL_04115	DDCBCMKA_04311	KOKDCNIP_04157	GOLLOCBJ_04180	EJFLMOCH_04071	EKOMOAGF_04306	CCLHPEDK_04381	ENKJLFKA_04161	KBIFHLHM_04108	BLFJJFMM_04165	GHFMMOIL_04414	ADNAMBOE_04316	IJCBKJOF_04256	HDHOLLON_04350	NBGDCOPB_04354	BPGPKADF_04300	DGJOHNFC_04301	POHDGJCL_04249
rplK		50S ribosomal protein L11	25	25	1	1	305				428	428	428	70fab3ef52369b5e971493f30d8095cd_4291	BHGJNPOB_04156	ECBMPKEI_04156	MGCECBGN_04158	GOBAOPMC_04161	CPKCCPKM_04225	NHOENLMJ_04160	PFEMJAIL_04247	DDCBCMKA_04443	KOKDCNIP_04289	GOLLOCBJ_04312	EJFLMOCH_04203	EKOMOAGF_04438	CCLHPEDK_04513	ENKJLFKA_04293	KBIFHLHM_04240	BLFJJFMM_04298	GHFMMOIL_04565	ADNAMBOE_04467	IJCBKJOF_04466	HDHOLLON_04501	NBGDCOPB_04505	BPGPKADF_04453	DGJOHNFC_04453	POHDGJCL_04402
recN		DNA repair protein RecN	25	25	1	1	6317				1661	1661	1661	70fab3ef52369b5e971493f30d8095cd_1124	BHGJNPOB_01084	ECBMPKEI_01085	MGCECBGN_01085	GOBAOPMC_01086	CPKCCPKM_03548	NHOENLMJ_01084	PFEMJAIL_01127	DDCBCMKA_01263	KOKDCNIP_01122	GOLLOCBJ_01213	EJFLMOCH_01159	EKOMOAGF_01249	CCLHPEDK_01358	ENKJLFKA_01219	KBIFHLHM_01125	BLFJJFMM_01128	GHFMMOIL_01173	ADNAMBOE_01164	IJCBKJOF_01148	HDHOLLON_01197	NBGDCOPB_01199	BPGPKADF_01306	DGJOHNFC_01318	POHDGJCL_01235
yqaA		Inner membrane protein YqaA	25	25	1	1	2766				425	425	425	70fab3ef52369b5e971493f30d8095cd_1057	BHGJNPOB_01021	ECBMPKEI_01022	MGCECBGN_01022	GOBAOPMC_01023	CPKCCPKM_03614	NHOENLMJ_01021	PFEMJAIL_01060	DDCBCMKA_01196	KOKDCNIP_01055	GOLLOCBJ_01144	EJFLMOCH_01092	EKOMOAGF_01182	CCLHPEDK_01291	ENKJLFKA_01140	KBIFHLHM_01058	BLFJJFMM_01061	GHFMMOIL_01072	ADNAMBOE_01065	IJCBKJOF_01067	HDHOLLON_01067	NBGDCOPB_01069	BPGPKADF_01129	DGJOHNFC_01182	POHDGJCL_01101
recA		Protein RecA	25	25	1	1	2775				1061	1061	1061	70fab3ef52369b5e971493f30d8095cd_1047	BHGJNPOB_01011	ECBMPKEI_01012	MGCECBGN_01012	GOBAOPMC_01013	CPKCCPKM_03623	NHOENLMJ_01011	PFEMJAIL_01050	DDCBCMKA_01186	KOKDCNIP_01045	GOLLOCBJ_01134	EJFLMOCH_01082	EKOMOAGF_01172	CCLHPEDK_01281	ENKJLFKA_01130	KBIFHLHM_01048	BLFJJFMM_01051	GHFMMOIL_01062	ADNAMBOE_01055	IJCBKJOF_01057	HDHOLLON_01057	NBGDCOPB_01059	BPGPKADF_01119	DGJOHNFC_01170	POHDGJCL_01091
group_4239		hypothetical protein	25	25	1	1	2425				269	269	269	70fab3ef52369b5e971493f30d8095cd_1846	BHGJNPOB_02688	ECBMPKEI_02688	MGCECBGN_02691	GOBAOPMC_02692	CPKCCPKM_01877	NHOENLMJ_02692	PFEMJAIL_01850	DDCBCMKA_01985	KOKDCNIP_01844	GOLLOCBJ_01988	EJFLMOCH_01880	EKOMOAGF_01979	CCLHPEDK_02132	ENKJLFKA_01941	KBIFHLHM_01846	BLFJJFMM_01850	GHFMMOIL_02018	ADNAMBOE_01931	IJCBKJOF_01914	HDHOLLON_01963	NBGDCOPB_01966	BPGPKADF_01999	DGJOHNFC_02055	POHDGJCL_01971
ytfP		Gamma-glutamylcyclotransferase family protein YtfP	25	25	1	1	3586				344	344	344	70fab3ef52369b5e971493f30d8095cd_4056	BHGJNPOB_03918	ECBMPKEI_03918	MGCECBGN_03920	GOBAOPMC_03923	CPKCCPKM_00649	NHOENLMJ_03922	PFEMJAIL_04012	DDCBCMKA_04149	KOKDCNIP_04054	GOLLOCBJ_04077	EJFLMOCH_03968	EKOMOAGF_04143	CCLHPEDK_04279	ENKJLFKA_04058	KBIFHLHM_04005	BLFJJFMM_04063	GHFMMOIL_04220	ADNAMBOE_04122	IJCBKJOF_04062	HDHOLLON_04156	NBGDCOPB_04160	BPGPKADF_04128	DGJOHNFC_04196	POHDGJCL_04145
rplL		50S ribosomal protein L7/L12	25	25	1	1	302				365	365	365	70fab3ef52369b5e971493f30d8095cd_4288	BHGJNPOB_04153	ECBMPKEI_04153	MGCECBGN_04155	GOBAOPMC_04158	CPKCCPKM_04222	NHOENLMJ_04157	PFEMJAIL_04244	DDCBCMKA_04440	KOKDCNIP_04286	GOLLOCBJ_04309	EJFLMOCH_04200	EKOMOAGF_04435	CCLHPEDK_04510	ENKJLFKA_04290	KBIFHLHM_04237	BLFJJFMM_04295	GHFMMOIL_04562	ADNAMBOE_04464	IJCBKJOF_04463	HDHOLLON_04498	NBGDCOPB_04502	BPGPKADF_04450	DGJOHNFC_04450	POHDGJCL_04399
group_4242		hypothetical protein	25	25	1	1	93				260	260	260	70fab3ef52369b5e971493f30d8095cd_987	BHGJNPOB_00950	ECBMPKEI_00951	MGCECBGN_00951	GOBAOPMC_00952	CPKCCPKM_03684	NHOENLMJ_00950	PFEMJAIL_00987	DDCBCMKA_01126	KOKDCNIP_00985	GOLLOCBJ_01074	EJFLMOCH_01022	EKOMOAGF_01112	CCLHPEDK_01221	ENKJLFKA_01068	KBIFHLHM_00988	BLFJJFMM_00991	GHFMMOIL_00999	ADNAMBOE_00994	IJCBKJOF_00996	HDHOLLON_00996	NBGDCOPB_00998	BPGPKADF_01058	DGJOHNFC_01109	POHDGJCL_01030
dgoT		D-galactonate transporter	25	25	1	1	6951				1292	1292	1292	70fab3ef52369b5e971493f30d8095cd_13	BHGJNPOB_00013	ECBMPKEI_00013	MGCECBGN_00013	GOBAOPMC_00013	CPKCCPKM_00013	NHOENLMJ_00013	PFEMJAIL_00013	DDCBCMKA_00013	KOKDCNIP_00013	GOLLOCBJ_00013	EJFLMOCH_00013	EKOMOAGF_00013	CCLHPEDK_00013	ENKJLFKA_00013	KBIFHLHM_00013	BLFJJFMM_00013	GHFMMOIL_00013	ADNAMBOE_00013	IJCBKJOF_00013	HDHOLLON_00013	NBGDCOPB_00013	BPGPKADF_00013	DGJOHNFC_00013	POHDGJCL_00013
chbA		PTS system N,N'-diacetylchitobiose-specific EIIA component	25	25	1	1	1590				347	347	347	70fab3ef52369b5e971493f30d8095cd_2550	BHGJNPOB_01982	ECBMPKEI_01982	MGCECBGN_01985	GOBAOPMC_01986	CPKCCPKM_02646	NHOENLMJ_01986	PFEMJAIL_02559	DDCBCMKA_02694	KOKDCNIP_02548	GOLLOCBJ_02699	EJFLMOCH_02585	EKOMOAGF_02689	CCLHPEDK_02839	ENKJLFKA_02611	KBIFHLHM_02556	BLFJJFMM_02555	GHFMMOIL_02684	ADNAMBOE_02594	IJCBKJOF_02577	HDHOLLON_02626	NBGDCOPB_02630	BPGPKADF_02661	DGJOHNFC_02722	POHDGJCL_02633
yedF		Putative sulfur carrier protein YedF	25	25	1	1	2439				233	233	233	70fab3ef52369b5e971493f30d8095cd_1860	BHGJNPOB_02675	ECBMPKEI_02675	MGCECBGN_02678	GOBAOPMC_02679	CPKCCPKM_01890	NHOENLMJ_02679	PFEMJAIL_01864	DDCBCMKA_01999	KOKDCNIP_01858	GOLLOCBJ_02002	EJFLMOCH_01893	EKOMOAGF_01993	CCLHPEDK_02146	ENKJLFKA_01955	KBIFHLHM_01860	BLFJJFMM_01864	GHFMMOIL_02031	ADNAMBOE_01944	IJCBKJOF_01927	HDHOLLON_01976	NBGDCOPB_01980	BPGPKADF_02012	DGJOHNFC_02068	POHDGJCL_01984
rplC		50S ribosomal protein L3	25	25	1	1	3060				629	629	629	70fab3ef52369b5e971493f30d8095cd_388	BHGJNPOB_00395	ECBMPKEI_00395	MGCECBGN_00396	GOBAOPMC_00396	CPKCCPKM_00395	NHOENLMJ_00395	PFEMJAIL_00388	DDCBCMKA_00388	KOKDCNIP_00388	GOLLOCBJ_00387	EJFLMOCH_00429	EKOMOAGF_00388	CCLHPEDK_00388	ENKJLFKA_00392	KBIFHLHM_00387	BLFJJFMM_00394	GHFMMOIL_00408	ADNAMBOE_00401	IJCBKJOF_00402	HDHOLLON_00402	NBGDCOPB_00404	BPGPKADF_00500	DGJOHNFC_00502	POHDGJCL_00471
ackA		Acetate kinase	25	25	1	1	1094				1202	1202	1202	70fab3ef52369b5e971493f30d8095cd_1457	BHGJNPOB_01381	ECBMPKEI_01382	MGCECBGN_01382	GOBAOPMC_01384	CPKCCPKM_03249	NHOENLMJ_01381	PFEMJAIL_01455	DDCBCMKA_01597	KOKDCNIP_01455	GOLLOCBJ_01546	EJFLMOCH_01492	EKOMOAGF_01584	CCLHPEDK_01692	ENKJLFKA_01553	KBIFHLHM_01458	BLFJJFMM_01461	GHFMMOIL_01602	ADNAMBOE_01519	IJCBKJOF_01502	HDHOLLON_01551	NBGDCOPB_01554	BPGPKADF_01646	DGJOHNFC_01700	POHDGJCL_01616
cyaA		Adenylate cyclase	25	25	1	1	249				2546	2546	2546	70fab3ef52369b5e971493f30d8095cd_4486	BHGJNPOB_04367	ECBMPKEI_04367	MGCECBGN_04369	GOBAOPMC_04372	CPKCCPKM_04436	NHOENLMJ_04371	PFEMJAIL_04443	DDCBCMKA_04638	KOKDCNIP_04484	GOLLOCBJ_04507	EJFLMOCH_04398	EKOMOAGF_04633	CCLHPEDK_04707	ENKJLFKA_04488	KBIFHLHM_04435	BLFJJFMM_04493	GHFMMOIL_04774	ADNAMBOE_04675	IJCBKJOF_04676	HDHOLLON_04709	NBGDCOPB_04713	BPGPKADF_04663	DGJOHNFC_04666	POHDGJCL_04615
ypeA		Acetyltransferase YpeA	25	25	1	1	3251				425	425	425	70fab3ef52369b5e971493f30d8095cd_1337	BHGJNPOB_01263	ECBMPKEI_01264	MGCECBGN_01264	GOBAOPMC_01266	CPKCCPKM_03369	NHOENLMJ_01263	PFEMJAIL_01342	DDCBCMKA_01477	KOKDCNIP_01335	GOLLOCBJ_01426	EJFLMOCH_01372	EKOMOAGF_01464	CCLHPEDK_01571	ENKJLFKA_01433	KBIFHLHM_01338	BLFJJFMM_01341	GHFMMOIL_01483	ADNAMBOE_01400	IJCBKJOF_01383	HDHOLLON_01432	NBGDCOPB_01435	BPGPKADF_01531	DGJOHNFC_01585	POHDGJCL_01501
ydgK		Inner membrane protein YdgK	25	25	1	1	1746				440	440	440	70fab3ef52369b5e971493f30d8095cd_2400	BHGJNPOB_02127	ECBMPKEI_02127	MGCECBGN_02130	GOBAOPMC_02131	CPKCCPKM_02501	NHOENLMJ_02131	PFEMJAIL_02406	DDCBCMKA_02542	KOKDCNIP_02398	GOLLOCBJ_02547	EJFLMOCH_02433	EKOMOAGF_02537	CCLHPEDK_02686	ENKJLFKA_02459	KBIFHLHM_02401	BLFJJFMM_02405	GHFMMOIL_02538	ADNAMBOE_02448	IJCBKJOF_02431	HDHOLLON_02480	NBGDCOPB_02484	BPGPKADF_02515	DGJOHNFC_02576	POHDGJCL_02487
atpI		ATP synthase protein I	25	25	1	1	186				380	380	380	70fab3ef52369b5e971493f30d8095cd_4550	BHGJNPOB_04430	ECBMPKEI_04430	MGCECBGN_04432	GOBAOPMC_04435	CPKCCPKM_04499	NHOENLMJ_04434	PFEMJAIL_04507	DDCBCMKA_04702	KOKDCNIP_04548	GOLLOCBJ_04571	EJFLMOCH_04462	EKOMOAGF_04697	CCLHPEDK_04771	ENKJLFKA_04552	KBIFHLHM_04499	BLFJJFMM_04557	GHFMMOIL_04836	ADNAMBOE_04737	IJCBKJOF_04738	HDHOLLON_04771	NBGDCOPB_04775	BPGPKADF_04725	DGJOHNFC_04728	POHDGJCL_04677
dksA		RNA polymerase-binding transcription factor DksA	25	25	1	1	7550				455	455	455	70fab3ef52369b5e971493f30d8095cd_3688	BHGJNPOB_03554	ECBMPKEI_03554	MGCECBGN_03556	GOBAOPMC_03557	CPKCCPKM_01013	NHOENLMJ_03559	PFEMJAIL_03644	DDCBCMKA_03778	KOKDCNIP_03686	GOLLOCBJ_03708	EJFLMOCH_03600	EKOMOAGF_03771	CCLHPEDK_03911	ENKJLFKA_03687	KBIFHLHM_03633	BLFJJFMM_03695	GHFMMOIL_03843	ADNAMBOE_03750	IJCBKJOF_03690	HDHOLLON_03784	NBGDCOPB_03788	BPGPKADF_03756	DGJOHNFC_03824	POHDGJCL_03773
group_4253		putative acyl-CoA thioester hydrolase	25	25	1	1	2048				401	401	401	70fab3ef52369b5e971493f30d8095cd_2113	BHGJNPOB_02423	ECBMPKEI_02423	MGCECBGN_02426	GOBAOPMC_02427	CPKCCPKM_02143	NHOENLMJ_02427	PFEMJAIL_02117	DDCBCMKA_02254	KOKDCNIP_02111	GOLLOCBJ_02255	EJFLMOCH_02146	EKOMOAGF_02247	CCLHPEDK_02399	ENKJLFKA_02173	KBIFHLHM_02113	BLFJJFMM_02118	GHFMMOIL_02259	ADNAMBOE_02171	IJCBKJOF_02154	HDHOLLON_02203	NBGDCOPB_02207	BPGPKADF_02237	DGJOHNFC_02293	POHDGJCL_02209
group_4254		hypothetical protein	25	25	1	1	65				362	362	362	70fab3ef52369b5e971493f30d8095cd_3717	BHGJNPOB_03580	ECBMPKEI_03580	MGCECBGN_03582	GOBAOPMC_03583	CPKCCPKM_00987	NHOENLMJ_03585	PFEMJAIL_03673	DDCBCMKA_03807	KOKDCNIP_03715	GOLLOCBJ_03737	EJFLMOCH_03629	EKOMOAGF_03800	CCLHPEDK_03940	ENKJLFKA_03716	KBIFHLHM_03662	BLFJJFMM_03724	GHFMMOIL_03869	ADNAMBOE_03776	IJCBKJOF_03716	HDHOLLON_03810	NBGDCOPB_03814	BPGPKADF_03782	DGJOHNFC_03850	POHDGJCL_03799
rpmD		50S ribosomal protein L30	25	25	1	1	3042				179	179	179	70fab3ef52369b5e971493f30d8095cd_406	BHGJNPOB_00413	ECBMPKEI_00413	MGCECBGN_00414	GOBAOPMC_00414	CPKCCPKM_00413	NHOENLMJ_00413	PFEMJAIL_00406	DDCBCMKA_00406	KOKDCNIP_00406	GOLLOCBJ_00405	EJFLMOCH_00447	EKOMOAGF_00406	CCLHPEDK_00406	ENKJLFKA_00410	KBIFHLHM_00405	BLFJJFMM_00412	GHFMMOIL_00426	ADNAMBOE_00419	IJCBKJOF_00420	HDHOLLON_00420	NBGDCOPB_00422	BPGPKADF_00518	DGJOHNFC_00520	POHDGJCL_00489
lacC		Tagatose-6-phosphate kinase	25	25	1	1	6986				938	938	938	70fab3ef52369b5e971493f30d8095cd_1576	BHGJNPOB_01503	ECBMPKEI_01504	MGCECBGN_01505	GOBAOPMC_01507	CPKCCPKM_03126	NHOENLMJ_01507	PFEMJAIL_01579	DDCBCMKA_01715	KOKDCNIP_01574	GOLLOCBJ_01670	EJFLMOCH_01610	EKOMOAGF_01708	CCLHPEDK_01811	ENKJLFKA_01671	KBIFHLHM_01576	BLFJJFMM_01579	GHFMMOIL_01734	ADNAMBOE_01650	IJCBKJOF_01634	HDHOLLON_01683	NBGDCOPB_01686	BPGPKADF_01777	DGJOHNFC_01833	POHDGJCL_01748
alx		Putative membrane-bound redox modulator Alx	25	25	1	1	2834				968	968	968	70fab3ef52369b5e971493f30d8095cd_601	BHGJNPOB_00608	ECBMPKEI_00608	MGCECBGN_00609	GOBAOPMC_00609	CPKCCPKM_04027	NHOENLMJ_00608	PFEMJAIL_00601	DDCBCMKA_00668	KOKDCNIP_00601	GOLLOCBJ_00600	EJFLMOCH_00642	EKOMOAGF_00602	CCLHPEDK_00601	ENKJLFKA_00605	KBIFHLHM_00600	BLFJJFMM_00607	GHFMMOIL_00624	ADNAMBOE_00619	IJCBKJOF_00620	HDHOLLON_00620	NBGDCOPB_00622	BPGPKADF_00720	DGJOHNFC_00721	POHDGJCL_00690
msrB		Peptide methionine sulfoxide reductase MsrB	25	25	1	1	1563				413	413	413	70fab3ef52369b5e971493f30d8095cd_2574	BHGJNPOB_01950	ECBMPKEI_01950	MGCECBGN_01953	GOBAOPMC_01954	CPKCCPKM_02679	NHOENLMJ_01954	PFEMJAIL_02583	DDCBCMKA_02718	KOKDCNIP_02572	GOLLOCBJ_02723	EJFLMOCH_02609	EKOMOAGF_02713	CCLHPEDK_02863	ENKJLFKA_02635	KBIFHLHM_02580	BLFJJFMM_02579	GHFMMOIL_02711	ADNAMBOE_02618	IJCBKJOF_02601	HDHOLLON_02650	NBGDCOPB_02654	BPGPKADF_02685	DGJOHNFC_02746	POHDGJCL_02657
rph		Ribonuclease PH	25	25	1	1	3321				716	716	716	70fab3ef52369b5e971493f30d8095cd_108	BHGJNPOB_00102	ECBMPKEI_00102	MGCECBGN_00102	GOBAOPMC_00102	CPKCCPKM_00102	NHOENLMJ_00102	PFEMJAIL_00108	DDCBCMKA_00108	KOKDCNIP_00108	GOLLOCBJ_00107	EJFLMOCH_00125	EKOMOAGF_00108	CCLHPEDK_00108	ENKJLFKA_00112	KBIFHLHM_00107	BLFJJFMM_00114	GHFMMOIL_00113	ADNAMBOE_00108	IJCBKJOF_00108	HDHOLLON_00108	NBGDCOPB_00108	BPGPKADF_00206	DGJOHNFC_00208	POHDGJCL_00176
sglT		Sodium/glucose cotransporter	25	25	1	1	1219				1304	1496	1488	70fab3ef52369b5e971493f30d8095cd_2752	BHGJNPOB_02730	ECBMPKEI_02730	MGCECBGN_02733	GOBAOPMC_02733	CPKCCPKM_01836	NHOENLMJ_02734	PFEMJAIL_02762	DDCBCMKA_02898	KOKDCNIP_02750	GOLLOCBJ_02900	EJFLMOCH_02790	EKOMOAGF_02895	CCLHPEDK_03041	ENKJLFKA_02813	KBIFHLHM_02757	BLFJJFMM_02757	GHFMMOIL_02871	ADNAMBOE_02778	IJCBKJOF_02761	HDHOLLON_02810	NBGDCOPB_02814	BPGPKADF_02845	DGJOHNFC_02906	POHDGJCL_02817
rraB		Regulator of ribonuclease activity B	25	25	1	1	3483				416	416	416	70fab3ef52369b5e971493f30d8095cd_4000	BHGJNPOB_03880	ECBMPKEI_03880	MGCECBGN_03882	GOBAOPMC_03885	CPKCCPKM_00687	NHOENLMJ_03884	PFEMJAIL_03956	DDCBCMKA_04093	KOKDCNIP_03998	GOLLOCBJ_04021	EJFLMOCH_03912	EKOMOAGF_04087	CCLHPEDK_04223	ENKJLFKA_04002	KBIFHLHM_03949	BLFJJFMM_04007	GHFMMOIL_04161	ADNAMBOE_04064	IJCBKJOF_04004	HDHOLLON_04098	NBGDCOPB_04102	BPGPKADF_04070	DGJOHNFC_04138	POHDGJCL_04087
glnQ_2		Glutamine transport ATP-binding protein GlnQ	25	25	1	1	5934				722	722	722	70fab3ef52369b5e971493f30d8095cd_2948	BHGJNPOB_02950	ECBMPKEI_02950	MGCECBGN_02953	GOBAOPMC_02953	CPKCCPKM_01617	NHOENLMJ_02954	PFEMJAIL_02959	DDCBCMKA_03095	KOKDCNIP_02946	GOLLOCBJ_03097	EJFLMOCH_02987	EKOMOAGF_03092	CCLHPEDK_03237	ENKJLFKA_03011	KBIFHLHM_02954	BLFJJFMM_02954	GHFMMOIL_03130	ADNAMBOE_03037	IJCBKJOF_03019	HDHOLLON_03068	NBGDCOPB_03072	BPGPKADF_03116	DGJOHNFC_03178	POHDGJCL_03089
allB		Allantoinase	25	25	1	1	564				1361	1361	1361	70fab3ef52369b5e971493f30d8095cd_3222	BHGJNPOB_03234	ECBMPKEI_03234	MGCECBGN_03236	GOBAOPMC_03237	CPKCCPKM_01333	NHOENLMJ_03238	PFEMJAIL_03234	DDCBCMKA_03370	KOKDCNIP_03220	GOLLOCBJ_03371	EJFLMOCH_03264	EKOMOAGF_03369	CCLHPEDK_03512	ENKJLFKA_03286	KBIFHLHM_03229	BLFJJFMM_03229	GHFMMOIL_03434	ADNAMBOE_03341	IJCBKJOF_03326	HDHOLLON_03375	NBGDCOPB_03378	BPGPKADF_03423	DGJOHNFC_03486	POHDGJCL_03399
ydcV_1		Inner membrane ABC transporter permease protein YdcV	25	25	1	1	1491				779	779	779	70fab3ef52369b5e971493f30d8095cd_2644	BHGJNPOB_01885	ECBMPKEI_01885	MGCECBGN_01888	GOBAOPMC_01889	CPKCCPKM_02744	NHOENLMJ_01889	PFEMJAIL_02653	DDCBCMKA_02790	KOKDCNIP_02642	GOLLOCBJ_02793	EJFLMOCH_02681	EKOMOAGF_02783	CCLHPEDK_02933	ENKJLFKA_02705	KBIFHLHM_02650	BLFJJFMM_02650	GHFMMOIL_02776	ADNAMBOE_02683	IJCBKJOF_02666	HDHOLLON_02715	NBGDCOPB_02719	BPGPKADF_02750	DGJOHNFC_02811	POHDGJCL_02722
fliS		Flagellar secretion chaperone FliS	25	25	1	1	2444				407	407	407	70fab3ef52369b5e971493f30d8095cd_1865	BHGJNPOB_02670	ECBMPKEI_02670	MGCECBGN_02673	GOBAOPMC_02674	CPKCCPKM_01895	NHOENLMJ_02674	PFEMJAIL_01869	DDCBCMKA_02004	KOKDCNIP_01863	GOLLOCBJ_02007	EJFLMOCH_01898	EKOMOAGF_01998	CCLHPEDK_02151	ENKJLFKA_01960	KBIFHLHM_01865	BLFJJFMM_01869	GHFMMOIL_02036	ADNAMBOE_01949	IJCBKJOF_01932	HDHOLLON_01981	NBGDCOPB_01985	BPGPKADF_02017	DGJOHNFC_02073	POHDGJCL_01989
rnk		Regulator of nucleoside diphosphate kinase	25	25	1	1	656				410	410	410	70fab3ef52369b5e971493f30d8095cd_3138	BHGJNPOB_03150	ECBMPKEI_03150	MGCECBGN_03152	GOBAOPMC_03153	CPKCCPKM_01417	NHOENLMJ_03154	PFEMJAIL_03150	DDCBCMKA_03286	KOKDCNIP_03136	GOLLOCBJ_03287	EJFLMOCH_03177	EKOMOAGF_03284	CCLHPEDK_03428	ENKJLFKA_03202	KBIFHLHM_03145	BLFJJFMM_03145	GHFMMOIL_03343	ADNAMBOE_03250	IJCBKJOF_03235	HDHOLLON_03284	NBGDCOPB_03287	BPGPKADF_03332	DGJOHNFC_03395	POHDGJCL_03308
cutA		Divalent-cation tolerance protein CutA	25	25	1	1	5379				347	347	347	70fab3ef52369b5e971493f30d8095cd_4140	BHGJNPOB_04004	ECBMPKEI_04004	MGCECBGN_04006	GOBAOPMC_04009	CPKCCPKM_00563	NHOENLMJ_04008	PFEMJAIL_04096	DDCBCMKA_04233	KOKDCNIP_04138	GOLLOCBJ_04161	EJFLMOCH_04052	EKOMOAGF_04227	CCLHPEDK_04362	ENKJLFKA_04142	KBIFHLHM_04089	BLFJJFMM_04146	GHFMMOIL_04308	ADNAMBOE_04210	IJCBKJOF_04150	HDHOLLON_04244	NBGDCOPB_04248	BPGPKADF_04213	DGJOHNFC_04281	POHDGJCL_04229
group_4267		hypothetical protein	25	25	1	1	878				176	176	176	70fab3ef52369b5e971493f30d8095cd_676	BHGJNPOB_00641	ECBMPKEI_00641	MGCECBGN_00642	GOBAOPMC_00642	CPKCCPKM_03994	NHOENLMJ_00641	PFEMJAIL_00676	DDCBCMKA_00815	KOKDCNIP_00676	GOLLOCBJ_00766	EJFLMOCH_00714	EKOMOAGF_00733	CCLHPEDK_00676	ENKJLFKA_00682	KBIFHLHM_00675	BLFJJFMM_00682	GHFMMOIL_00696	ADNAMBOE_00691	IJCBKJOF_00694	HDHOLLON_00693	NBGDCOPB_00695	BPGPKADF_00754	DGJOHNFC_00755	POHDGJCL_00724
pflB		Formate acetyltransferase 1	25	25	1	1	5733				2282	2282	2282	70fab3ef52369b5e971493f30d8095cd_2851	BHGJNPOB_02842	ECBMPKEI_02842	MGCECBGN_02845	GOBAOPMC_02845	CPKCCPKM_01724	NHOENLMJ_02846	PFEMJAIL_02861	DDCBCMKA_02997	KOKDCNIP_02849	GOLLOCBJ_02999	EJFLMOCH_02889	EKOMOAGF_02994	CCLHPEDK_03140	ENKJLFKA_02913	KBIFHLHM_02856	BLFJJFMM_02856	GHFMMOIL_03022	ADNAMBOE_02928	IJCBKJOF_02910	HDHOLLON_02959	NBGDCOPB_02963	BPGPKADF_03005	DGJOHNFC_03067	POHDGJCL_02978
grxC		Glutaredoxin 3	25	25	1	1	3356				251	251	251	70fab3ef52369b5e971493f30d8095cd_140	BHGJNPOB_00134	ECBMPKEI_00134	MGCECBGN_00135	GOBAOPMC_00134	CPKCCPKM_00134	NHOENLMJ_00134	PFEMJAIL_00140	DDCBCMKA_00140	KOKDCNIP_00140	GOLLOCBJ_00139	EJFLMOCH_00093	EKOMOAGF_00140	CCLHPEDK_00140	ENKJLFKA_00144	KBIFHLHM_00139	BLFJJFMM_00146	GHFMMOIL_00145	ADNAMBOE_00140	IJCBKJOF_00140	HDHOLLON_00140	NBGDCOPB_00140	BPGPKADF_00238	DGJOHNFC_00240	POHDGJCL_00208
fdx		2Fe-2S ferredoxin	25	25	1	1	5773				335	335	335	70fab3ef52369b5e971493f30d8095cd_1248	BHGJNPOB_01173	ECBMPKEI_01174	MGCECBGN_01174	GOBAOPMC_01175	CPKCCPKM_03459	NHOENLMJ_01173	PFEMJAIL_01251	DDCBCMKA_01388	KOKDCNIP_01246	GOLLOCBJ_01337	EJFLMOCH_01283	EKOMOAGF_01375	CCLHPEDK_01482	ENKJLFKA_01344	KBIFHLHM_01249	BLFJJFMM_01252	GHFMMOIL_01396	ADNAMBOE_01313	IJCBKJOF_01296	HDHOLLON_01345	NBGDCOPB_01347	BPGPKADF_01442	DGJOHNFC_01497	POHDGJCL_01413
glyQ		Glycine--tRNA ligase alpha subunit	25	25	1	1	3278				911	911	911	70fab3ef52369b5e971493f30d8095cd_186	BHGJNPOB_00180	ECBMPKEI_00180	MGCECBGN_00181	GOBAOPMC_00180	CPKCCPKM_00180	NHOENLMJ_00180	PFEMJAIL_00186	DDCBCMKA_00186	KOKDCNIP_00186	GOLLOCBJ_00185	EJFLMOCH_00227	EKOMOAGF_00186	CCLHPEDK_00186	ENKJLFKA_00190	KBIFHLHM_00185	BLFJJFMM_00192	GHFMMOIL_00191	ADNAMBOE_00186	IJCBKJOF_00186	HDHOLLON_00186	NBGDCOPB_00186	BPGPKADF_00284	DGJOHNFC_00286	POHDGJCL_00254
potD		Spermidine/putrescine-binding periplasmic protein	25	25	1	1	1489				1046	1046	1046	70fab3ef52369b5e971493f30d8095cd_2645	BHGJNPOB_01884	ECBMPKEI_01884	MGCECBGN_01887	GOBAOPMC_01888	CPKCCPKM_02745	NHOENLMJ_01888	PFEMJAIL_02654	DDCBCMKA_02791	KOKDCNIP_02643	GOLLOCBJ_02794	EJFLMOCH_02682	EKOMOAGF_02784	CCLHPEDK_02934	ENKJLFKA_02706	KBIFHLHM_02651	BLFJJFMM_02651	GHFMMOIL_02777	ADNAMBOE_02684	IJCBKJOF_02667	HDHOLLON_02716	NBGDCOPB_02720	BPGPKADF_02751	DGJOHNFC_02812	POHDGJCL_02723
cobT		Nicotinate-nucleotide--dimethylbenzimidazole phosphoribosyltransferase	25	25	1	1	2345				1070	1070	1070	70fab3ef52369b5e971493f30d8095cd_1780	BHGJNPOB_01692	ECBMPKEI_01693	MGCECBGN_01694	GOBAOPMC_01696	CPKCCPKM_02937	NHOENLMJ_01696	PFEMJAIL_01783	DDCBCMKA_01919	KOKDCNIP_01778	GOLLOCBJ_01922	EJFLMOCH_01814	EKOMOAGF_01913	CCLHPEDK_02066	ENKJLFKA_01875	KBIFHLHM_01780	BLFJJFMM_01784	GHFMMOIL_01923	ADNAMBOE_01840	IJCBKJOF_01823	HDHOLLON_01872	NBGDCOPB_01875	BPGPKADF_01966	DGJOHNFC_02022	POHDGJCL_01938
yqjC		Protein YqjC	25	25	1	1	2830				368	368	368	70fab3ef52369b5e971493f30d8095cd_597	BHGJNPOB_00604	ECBMPKEI_00604	MGCECBGN_00605	GOBAOPMC_00605	CPKCCPKM_04031	NHOENLMJ_00604	PFEMJAIL_00597	DDCBCMKA_00672	KOKDCNIP_00597	GOLLOCBJ_00596	EJFLMOCH_00638	EKOMOAGF_00598	CCLHPEDK_00597	ENKJLFKA_00601	KBIFHLHM_00596	BLFJJFMM_00603	GHFMMOIL_00620	ADNAMBOE_00615	IJCBKJOF_00616	HDHOLLON_00616	NBGDCOPB_00618	BPGPKADF_00716	DGJOHNFC_00717	POHDGJCL_00686
outO		Type 4 prepilin-like proteins leader peptide-processing enzyme	25	25	1	1	3062				467	467	467	70fab3ef52369b5e971493f30d8095cd_386	BHGJNPOB_00393	ECBMPKEI_00393	MGCECBGN_00394	GOBAOPMC_00394	CPKCCPKM_00393	NHOENLMJ_00393	PFEMJAIL_00386	DDCBCMKA_00386	KOKDCNIP_00386	GOLLOCBJ_00385	EJFLMOCH_00427	EKOMOAGF_00386	CCLHPEDK_00386	ENKJLFKA_00390	KBIFHLHM_00385	BLFJJFMM_00392	GHFMMOIL_00406	ADNAMBOE_00399	IJCBKJOF_00400	HDHOLLON_00400	NBGDCOPB_00402	BPGPKADF_00498	DGJOHNFC_00500	POHDGJCL_00469
hdfR_2		HTH-type transcriptional regulator HdfR	25	25	1	1	1087				938	938	938	70fab3ef52369b5e971493f30d8095cd_1464	BHGJNPOB_01388	ECBMPKEI_01389	MGCECBGN_01389	GOBAOPMC_01391	CPKCCPKM_03242	NHOENLMJ_01388	PFEMJAIL_01462	DDCBCMKA_01604	KOKDCNIP_01462	GOLLOCBJ_01553	EJFLMOCH_01499	EKOMOAGF_01591	CCLHPEDK_01699	ENKJLFKA_01560	KBIFHLHM_01465	BLFJJFMM_01468	GHFMMOIL_01609	ADNAMBOE_01526	IJCBKJOF_01509	HDHOLLON_01558	NBGDCOPB_01561	BPGPKADF_01653	DGJOHNFC_01707	POHDGJCL_01623
ydgI		Putative arginine/ornithine antiporter	25	25	1	1	1761				1382	1382	1382	70fab3ef52369b5e971493f30d8095cd_2385	BHGJNPOB_02142	ECBMPKEI_02142	MGCECBGN_02145	GOBAOPMC_02146	CPKCCPKM_02486	NHOENLMJ_02146	PFEMJAIL_02391	DDCBCMKA_02526	KOKDCNIP_02383	GOLLOCBJ_02532	EJFLMOCH_02418	EKOMOAGF_02521	CCLHPEDK_02671	ENKJLFKA_02444	KBIFHLHM_02386	BLFJJFMM_02390	GHFMMOIL_02524	ADNAMBOE_02434	IJCBKJOF_02417	HDHOLLON_02466	NBGDCOPB_02470	BPGPKADF_02501	DGJOHNFC_02562	POHDGJCL_02473
ybaB		Nucleoid-associated protein YbaB	25	25	1	1	527				329	329	329	70fab3ef52369b5e971493f30d8095cd_3259	BHGJNPOB_03273	ECBMPKEI_03273	MGCECBGN_03275	GOBAOPMC_03276	CPKCCPKM_01294	NHOENLMJ_03277	PFEMJAIL_03271	DDCBCMKA_03407	KOKDCNIP_03257	GOLLOCBJ_03408	EJFLMOCH_03301	EKOMOAGF_03406	CCLHPEDK_03549	ENKJLFKA_03323	KBIFHLHM_03266	BLFJJFMM_03266	GHFMMOIL_03473	ADNAMBOE_03380	IJCBKJOF_03365	HDHOLLON_03414	NBGDCOPB_03417	BPGPKADF_03462	DGJOHNFC_03525	POHDGJCL_03438
pgl		6-phosphogluconolactonase	25	25	1	1	5883				995	995	995	70fab3ef52369b5e971493f30d8095cd_2988	BHGJNPOB_02993	ECBMPKEI_02993	MGCECBGN_02996	GOBAOPMC_02996	CPKCCPKM_01574	NHOENLMJ_02997	PFEMJAIL_02999	DDCBCMKA_03135	KOKDCNIP_02986	GOLLOCBJ_03137	EJFLMOCH_03027	EKOMOAGF_03132	CCLHPEDK_03277	ENKJLFKA_03051	KBIFHLHM_02994	BLFJJFMM_02994	GHFMMOIL_03174	ADNAMBOE_03081	IJCBKJOF_03063	HDHOLLON_03115	NBGDCOPB_03118	BPGPKADF_03161	DGJOHNFC_03223	POHDGJCL_03134
agp		Glucose-1-phosphatase	25	25	1	1	1208				818	1241	1139	70fab3ef52369b5e971493f30d8095cd_2763	BHGJNPOB_02741	ECBMPKEI_02741	MGCECBGN_02744	GOBAOPMC_02744	CPKCCPKM_01825	NHOENLMJ_02745	PFEMJAIL_02773	DDCBCMKA_02909	KOKDCNIP_02761	GOLLOCBJ_02911	EJFLMOCH_02801	EKOMOAGF_02906	CCLHPEDK_03052	ENKJLFKA_02824	KBIFHLHM_02768	BLFJJFMM_02768	GHFMMOIL_02882	ADNAMBOE_02789	IJCBKJOF_02772	HDHOLLON_02821	NBGDCOPB_02825	BPGPKADF_02856	DGJOHNFC_02917	POHDGJCL_02828
decR		DNA-binding transcriptional activator DecR	25	25	1	1	5004				458	458	458	70fab3ef52369b5e971493f30d8095cd_3284	BHGJNPOB_03297	ECBMPKEI_03297	MGCECBGN_03299	GOBAOPMC_03300	CPKCCPKM_01270	NHOENLMJ_03301	PFEMJAIL_03296	DDCBCMKA_03432	KOKDCNIP_03282	GOLLOCBJ_03433	EJFLMOCH_03326	EKOMOAGF_03431	CCLHPEDK_03574	ENKJLFKA_03348	KBIFHLHM_03291	BLFJJFMM_03291	GHFMMOIL_03497	ADNAMBOE_03404	IJCBKJOF_03389	HDHOLLON_03438	NBGDCOPB_03441	BPGPKADF_03486	DGJOHNFC_03549	POHDGJCL_03462
edcC		Phenolic acid decarboxylase subunit C	25	25	1	1	117				1427	1427	1427	70fab3ef52369b5e971493f30d8095cd_953	BHGJNPOB_00919	ECBMPKEI_00920	MGCECBGN_00920	GOBAOPMC_00921	CPKCCPKM_03715	NHOENLMJ_00919	PFEMJAIL_00953	DDCBCMKA_01092	KOKDCNIP_00951	GOLLOCBJ_01040	EJFLMOCH_00988	EKOMOAGF_01078	CCLHPEDK_01187	ENKJLFKA_01034	KBIFHLHM_00951	BLFJJFMM_00957	GHFMMOIL_00967	ADNAMBOE_00962	IJCBKJOF_00964	HDHOLLON_00964	NBGDCOPB_00966	BPGPKADF_01026	DGJOHNFC_01077	POHDGJCL_00998
group_4282		hypothetical protein	25	25	1	1	2571				164	164	164	70fab3ef52369b5e971493f30d8095cd_1963	BHGJNPOB_02540	ECBMPKEI_02540	MGCECBGN_02543	GOBAOPMC_02544	CPKCCPKM_02025	NHOENLMJ_02544	PFEMJAIL_01967	DDCBCMKA_02104	KOKDCNIP_01961	GOLLOCBJ_02105	EJFLMOCH_01996	EKOMOAGF_02096	CCLHPEDK_02249	ENKJLFKA_02058	KBIFHLHM_01963	BLFJJFMM_01967	GHFMMOIL_02142	ADNAMBOE_02054	IJCBKJOF_02037	HDHOLLON_02086	NBGDCOPB_02090	BPGPKADF_02120	DGJOHNFC_02176	POHDGJCL_02092
ubiA		4-hydroxybenzoate octaprenyltransferase	25	25	1	1	6385				872	872	872	70fab3ef52369b5e971493f30d8095cd_4230	BHGJNPOB_04091	ECBMPKEI_04091	MGCECBGN_04093	GOBAOPMC_04096	CPKCCPKM_00475	NHOENLMJ_04095	PFEMJAIL_04186	DDCBCMKA_04382	KOKDCNIP_04228	GOLLOCBJ_04251	EJFLMOCH_04142	EKOMOAGF_04377	CCLHPEDK_04452	ENKJLFKA_04232	KBIFHLHM_04179	BLFJJFMM_04237	GHFMMOIL_04483	ADNAMBOE_04385	IJCBKJOF_04384	HDHOLLON_04419	NBGDCOPB_04423	BPGPKADF_04371	DGJOHNFC_04371	POHDGJCL_04320
rplD		50S ribosomal protein L4	25	25	1	1	3059				605	605	605	70fab3ef52369b5e971493f30d8095cd_389	BHGJNPOB_00396	ECBMPKEI_00396	MGCECBGN_00397	GOBAOPMC_00397	CPKCCPKM_00396	NHOENLMJ_00396	PFEMJAIL_00389	DDCBCMKA_00389	KOKDCNIP_00389	GOLLOCBJ_00388	EJFLMOCH_00430	EKOMOAGF_00389	CCLHPEDK_00389	ENKJLFKA_00393	KBIFHLHM_00388	BLFJJFMM_00395	GHFMMOIL_00409	ADNAMBOE_00402	IJCBKJOF_00403	HDHOLLON_00403	NBGDCOPB_00405	BPGPKADF_00501	DGJOHNFC_00503	POHDGJCL_00472
group_4285		hypothetical protein	25	25	1	1	5218				446	446	446	70fab3ef52369b5e971493f30d8095cd_3952	BHGJNPOB_03829	ECBMPKEI_03829	MGCECBGN_03831	GOBAOPMC_03833	CPKCCPKM_00738	NHOENLMJ_03833	PFEMJAIL_03908	DDCBCMKA_04045	KOKDCNIP_03950	GOLLOCBJ_03973	EJFLMOCH_03864	EKOMOAGF_04036	CCLHPEDK_04175	ENKJLFKA_03954	KBIFHLHM_03901	BLFJJFMM_03959	GHFMMOIL_04120	ADNAMBOE_04023	IJCBKJOF_03963	HDHOLLON_04057	NBGDCOPB_04061	BPGPKADF_04029	DGJOHNFC_04097	POHDGJCL_04046
glmM_1		Phosphoglucosamine mutase	25	25	1	1	4527				1337	1337	1337	70fab3ef52369b5e971493f30d8095cd_537	BHGJNPOB_00544	ECBMPKEI_00544	MGCECBGN_00545	GOBAOPMC_00545	CPKCCPKM_04091	NHOENLMJ_00544	PFEMJAIL_00537	DDCBCMKA_00537	KOKDCNIP_00537	GOLLOCBJ_00536	EJFLMOCH_00578	EKOMOAGF_00537	CCLHPEDK_00537	ENKJLFKA_00541	KBIFHLHM_00536	BLFJJFMM_00543	GHFMMOIL_00554	ADNAMBOE_00549	IJCBKJOF_00550	HDHOLLON_00550	NBGDCOPB_00552	BPGPKADF_00649	DGJOHNFC_00651	POHDGJCL_00620
soxR		Redox-sensitive transcriptional activator SoxR	25	25	1	1	6454				458	458	458	70fab3ef52369b5e971493f30d8095cd_4199	BHGJNPOB_04060	ECBMPKEI_04060	MGCECBGN_04062	GOBAOPMC_04065	CPKCCPKM_00506	NHOENLMJ_04064	PFEMJAIL_04155	DDCBCMKA_04351	KOKDCNIP_04197	GOLLOCBJ_04220	EJFLMOCH_04111	EKOMOAGF_04346	CCLHPEDK_04421	ENKJLFKA_04201	KBIFHLHM_04148	BLFJJFMM_04205	GHFMMOIL_04452	ADNAMBOE_04354	IJCBKJOF_04294	HDHOLLON_04388	NBGDCOPB_04392	BPGPKADF_04340	DGJOHNFC_04340	POHDGJCL_04289
group_4288		tRNA-Cys(gca)	25	25	1	1	2460				73	73	73	70fab3ef52369b5e971493f30d8095cd_1881	BHGJNPOB_02654	ECBMPKEI_02654	MGCECBGN_02657	GOBAOPMC_02658	CPKCCPKM_01911	NHOENLMJ_02658	PFEMJAIL_01885	DDCBCMKA_02020	KOKDCNIP_01879	GOLLOCBJ_02023	EJFLMOCH_01914	EKOMOAGF_02014	CCLHPEDK_02167	ENKJLFKA_01976	KBIFHLHM_01881	BLFJJFMM_01885	GHFMMOIL_02053	ADNAMBOE_01966	IJCBKJOF_01949	HDHOLLON_01998	NBGDCOPB_02002	BPGPKADF_02034	DGJOHNFC_02090	POHDGJCL_02006
tatC		Sec-independent protein translocase protein TatC	25	25	1	1	479				779	779	779	70fab3ef52369b5e971493f30d8095cd_4452	BHGJNPOB_04333	ECBMPKEI_04333	MGCECBGN_04335	GOBAOPMC_04338	CPKCCPKM_04402	NHOENLMJ_04337	PFEMJAIL_04408	DDCBCMKA_04604	KOKDCNIP_04450	GOLLOCBJ_04473	EJFLMOCH_04364	EKOMOAGF_04599	CCLHPEDK_04674	ENKJLFKA_04454	KBIFHLHM_04401	BLFJJFMM_04459	GHFMMOIL_04737	ADNAMBOE_04638	IJCBKJOF_04637	HDHOLLON_04672	NBGDCOPB_04676	BPGPKADF_04626	DGJOHNFC_04627	POHDGJCL_04576
nfuA		Fe/S biogenesis protein NfuA	25	25	1	1	3133				575	575	575	70fab3ef52369b5e971493f30d8095cd_317	BHGJNPOB_00324	ECBMPKEI_00324	MGCECBGN_00325	GOBAOPMC_00325	CPKCCPKM_00324	NHOENLMJ_00324	PFEMJAIL_00317	DDCBCMKA_00317	KOKDCNIP_00317	GOLLOCBJ_00316	EJFLMOCH_00358	EKOMOAGF_00317	CCLHPEDK_00317	ENKJLFKA_00321	KBIFHLHM_00316	BLFJJFMM_00323	GHFMMOIL_00336	ADNAMBOE_00329	IJCBKJOF_00330	HDHOLLON_00330	NBGDCOPB_00331	BPGPKADF_00428	DGJOHNFC_00430	POHDGJCL_00399
group_4291		hypothetical protein	25	25	1	1	1435				647	647	647	70fab3ef52369b5e971493f30d8095cd_2698	BHGJNPOB_01830	ECBMPKEI_01830	MGCECBGN_01833	GOBAOPMC_01834	CPKCCPKM_02799	NHOENLMJ_01834	PFEMJAIL_02707	DDCBCMKA_02844	KOKDCNIP_02696	GOLLOCBJ_02847	EJFLMOCH_02735	EKOMOAGF_02837	CCLHPEDK_02987	ENKJLFKA_02759	KBIFHLHM_02704	BLFJJFMM_02704	GHFMMOIL_02831	ADNAMBOE_02738	IJCBKJOF_02721	HDHOLLON_02770	NBGDCOPB_02774	BPGPKADF_02805	DGJOHNFC_02866	POHDGJCL_02777
rseA		Anti-sigma-E factor RseA	25	25	1	1	6256				650	650	650	70fab3ef52369b5e971493f30d8095cd_1198	BHGJNPOB_01126	ECBMPKEI_01127	MGCECBGN_01127	GOBAOPMC_01128	CPKCCPKM_03506	NHOENLMJ_01126	PFEMJAIL_01201	DDCBCMKA_01338	KOKDCNIP_01196	GOLLOCBJ_01287	EJFLMOCH_01233	EKOMOAGF_01325	CCLHPEDK_01432	ENKJLFKA_01294	KBIFHLHM_01199	BLFJJFMM_01202	GHFMMOIL_01290	ADNAMBOE_01207	IJCBKJOF_01190	HDHOLLON_01239	NBGDCOPB_01241	BPGPKADF_01232	DGJOHNFC_01392	POHDGJCL_01309
osmY_2		Osmoprotectant import permease protein OsmY	25	25	1	1	1779				710	710	710	70fab3ef52369b5e971493f30d8095cd_2367	BHGJNPOB_02159	ECBMPKEI_02159	MGCECBGN_02162	GOBAOPMC_02163	CPKCCPKM_02469	NHOENLMJ_02163	PFEMJAIL_02373	DDCBCMKA_02508	KOKDCNIP_02365	GOLLOCBJ_02514	EJFLMOCH_02400	EKOMOAGF_02503	CCLHPEDK_02653	ENKJLFKA_02426	KBIFHLHM_02368	BLFJJFMM_02372	GHFMMOIL_02507	ADNAMBOE_02417	IJCBKJOF_02400	HDHOLLON_02449	NBGDCOPB_02453	BPGPKADF_02484	DGJOHNFC_02545	POHDGJCL_02456
prmB		50S ribosomal protein L3 glutamine methyltransferase	25	25	1	1	1024				932	932	932	70fab3ef52369b5e971493f30d8095cd_1410	BHGJNPOB_01333	ECBMPKEI_01334	MGCECBGN_01334	GOBAOPMC_01336	CPKCCPKM_03297	NHOENLMJ_01333	PFEMJAIL_01408	DDCBCMKA_01550	KOKDCNIP_01408	GOLLOCBJ_01499	EJFLMOCH_01445	EKOMOAGF_01537	CCLHPEDK_01644	ENKJLFKA_01506	KBIFHLHM_01411	BLFJJFMM_01414	GHFMMOIL_01552	ADNAMBOE_01469	IJCBKJOF_01452	HDHOLLON_01501	NBGDCOPB_01504	BPGPKADF_01598	DGJOHNFC_01652	POHDGJCL_01568
efp		Elongation factor P	25	25	1	1	5369				566	566	566	70fab3ef52369b5e971493f30d8095cd_4130	BHGJNPOB_03994	ECBMPKEI_03994	MGCECBGN_03996	GOBAOPMC_03999	CPKCCPKM_00573	NHOENLMJ_03998	PFEMJAIL_04086	DDCBCMKA_04223	KOKDCNIP_04128	GOLLOCBJ_04151	EJFLMOCH_04042	EKOMOAGF_04217	CCLHPEDK_04352	ENKJLFKA_04132	KBIFHLHM_04079	BLFJJFMM_04136	GHFMMOIL_04298	ADNAMBOE_04200	IJCBKJOF_04140	HDHOLLON_04234	NBGDCOPB_04238	BPGPKADF_04203	DGJOHNFC_04271	POHDGJCL_04219
aroL		Shikimate kinase 2	25	25	1	1	5079				545	545	545	70fab3ef52369b5e971493f30d8095cd_3357	BHGJNPOB_03369	ECBMPKEI_03369	MGCECBGN_03371	GOBAOPMC_03372	CPKCCPKM_01198	NHOENLMJ_03373	PFEMJAIL_03369	DDCBCMKA_03505	KOKDCNIP_03355	GOLLOCBJ_03506	EJFLMOCH_03399	EKOMOAGF_03504	CCLHPEDK_03647	ENKJLFKA_03421	KBIFHLHM_03364	BLFJJFMM_03364	GHFMMOIL_03570	ADNAMBOE_03477	IJCBKJOF_03462	HDHOLLON_03511	NBGDCOPB_03515	BPGPKADF_03557	DGJOHNFC_03620	POHDGJCL_03533
napB		Periplasmic nitrate reductase, electron transfer subunit	25	25	1	1	7078				449	449	449	70fab3ef52369b5e971493f30d8095cd_1533	BHGJNPOB_01462	ECBMPKEI_01463	MGCECBGN_01463	GOBAOPMC_01465	CPKCCPKM_03168	NHOENLMJ_01462	PFEMJAIL_01530	DDCBCMKA_01672	KOKDCNIP_01531	GOLLOCBJ_01621	EJFLMOCH_01567	EKOMOAGF_01659	CCLHPEDK_01768	ENKJLFKA_01628	KBIFHLHM_01533	BLFJJFMM_01536	GHFMMOIL_01682	ADNAMBOE_01599	IJCBKJOF_01582	HDHOLLON_01632	NBGDCOPB_01635	BPGPKADF_01726	DGJOHNFC_01780	POHDGJCL_01696
ygaU		putative protein YgaU	25	25	1	1	4967				449	449	449	70fab3ef52369b5e971493f30d8095cd_1082	BHGJNPOB_01046	ECBMPKEI_01047	MGCECBGN_01047	GOBAOPMC_01048	CPKCCPKM_03586	NHOENLMJ_01046	PFEMJAIL_01085	DDCBCMKA_01221	KOKDCNIP_01080	GOLLOCBJ_01169	EJFLMOCH_01117	EKOMOAGF_01207	CCLHPEDK_01316	ENKJLFKA_01165	KBIFHLHM_01083	BLFJJFMM_01086	GHFMMOIL_01097	ADNAMBOE_01090	IJCBKJOF_01092	HDHOLLON_01092	NBGDCOPB_01094	BPGPKADF_01154	DGJOHNFC_01207	POHDGJCL_01126
rplB		50S ribosomal protein L2	25	25	1	1	3057				821	821	821	70fab3ef52369b5e971493f30d8095cd_391	BHGJNPOB_00398	ECBMPKEI_00398	MGCECBGN_00399	GOBAOPMC_00399	CPKCCPKM_00398	NHOENLMJ_00398	PFEMJAIL_00391	DDCBCMKA_00391	KOKDCNIP_00391	GOLLOCBJ_00390	EJFLMOCH_00432	EKOMOAGF_00391	CCLHPEDK_00391	ENKJLFKA_00395	KBIFHLHM_00390	BLFJJFMM_00397	GHFMMOIL_00411	ADNAMBOE_00404	IJCBKJOF_00405	HDHOLLON_00405	NBGDCOPB_00407	BPGPKADF_00503	DGJOHNFC_00505	POHDGJCL_00474
pipB		Secreted effector protein PipB	25	25	1	1	1179				875	875	875	70fab3ef52369b5e971493f30d8095cd_2791	BHGJNPOB_02769	ECBMPKEI_02769	MGCECBGN_02772	GOBAOPMC_02772	CPKCCPKM_01797	NHOENLMJ_02773	PFEMJAIL_02801	DDCBCMKA_02937	KOKDCNIP_02789	GOLLOCBJ_02939	EJFLMOCH_02829	EKOMOAGF_02934	CCLHPEDK_03080	ENKJLFKA_02852	KBIFHLHM_02796	BLFJJFMM_02796	GHFMMOIL_02909	ADNAMBOE_02816	IJCBKJOF_02799	HDHOLLON_02848	NBGDCOPB_02852	BPGPKADF_02883	DGJOHNFC_02944	POHDGJCL_02855
ruvB		Holliday junction ATP-dependent DNA helicase RuvB	25	25	1	1	2512				1010	1010	1010	70fab3ef52369b5e971493f30d8095cd_1931	BHGJNPOB_02607	ECBMPKEI_02607	MGCECBGN_02610	GOBAOPMC_02611	CPKCCPKM_01958	NHOENLMJ_02611	PFEMJAIL_01935	DDCBCMKA_02070	KOKDCNIP_01929	GOLLOCBJ_02073	EJFLMOCH_01964	EKOMOAGF_02064	CCLHPEDK_02217	ENKJLFKA_02026	KBIFHLHM_01931	BLFJJFMM_01935	GHFMMOIL_02101	ADNAMBOE_02013	IJCBKJOF_01996	HDHOLLON_02045	NBGDCOPB_02049	BPGPKADF_02081	DGJOHNFC_02137	POHDGJCL_02053
fdnG_1		Formate dehydrogenase, nitrate-inducible, major subunit	25	25	1	1	1861				587	587	587	70fab3ef52369b5e971493f30d8095cd_2286	BHGJNPOB_02232	ECBMPKEI_02232	MGCECBGN_02235	GOBAOPMC_02236	CPKCCPKM_02396	NHOENLMJ_02236	PFEMJAIL_02292	DDCBCMKA_02427	KOKDCNIP_02284	GOLLOCBJ_02432	EJFLMOCH_02319	EKOMOAGF_02422	CCLHPEDK_02572	ENKJLFKA_02345	KBIFHLHM_02287	BLFJJFMM_02291	GHFMMOIL_02424	ADNAMBOE_02336	IJCBKJOF_02319	HDHOLLON_02368	NBGDCOPB_02372	BPGPKADF_02403	DGJOHNFC_02464	POHDGJCL_02375
bamE		Outer membrane protein assembly factor BamE	25	25	1	1	6318				338	338	338	70fab3ef52369b5e971493f30d8095cd_1123	BHGJNPOB_01083	ECBMPKEI_01084	MGCECBGN_01084	GOBAOPMC_01085	CPKCCPKM_03549	NHOENLMJ_01083	PFEMJAIL_01126	DDCBCMKA_01262	KOKDCNIP_01121	GOLLOCBJ_01212	EJFLMOCH_01158	EKOMOAGF_01248	CCLHPEDK_01357	ENKJLFKA_01218	KBIFHLHM_01124	BLFJJFMM_01127	GHFMMOIL_01172	ADNAMBOE_01163	IJCBKJOF_01147	HDHOLLON_01196	NBGDCOPB_01198	BPGPKADF_01307	DGJOHNFC_01317	POHDGJCL_01234
ttuB_1		Putative tartrate transporter	25	25	1	1	3145				1334	1334	1334	70fab3ef52369b5e971493f30d8095cd_305	BHGJNPOB_00306	ECBMPKEI_00306	MGCECBGN_00307	GOBAOPMC_00307	CPKCCPKM_00306	NHOENLMJ_00306	PFEMJAIL_00305	DDCBCMKA_00305	KOKDCNIP_00305	GOLLOCBJ_00304	EJFLMOCH_00346	EKOMOAGF_00305	CCLHPEDK_00305	ENKJLFKA_00309	KBIFHLHM_00304	BLFJJFMM_00311	GHFMMOIL_00317	ADNAMBOE_00311	IJCBKJOF_00312	HDHOLLON_00312	NBGDCOPB_00312	BPGPKADF_00410	DGJOHNFC_00412	POHDGJCL_00380
group_4304		hypothetical protein	25	25	1	1	1183				110	110	110	70fab3ef52369b5e971493f30d8095cd_2787	BHGJNPOB_02766	ECBMPKEI_02766	MGCECBGN_02769	GOBAOPMC_02769	CPKCCPKM_01800	NHOENLMJ_02770	PFEMJAIL_02797	DDCBCMKA_02933	KOKDCNIP_02785	GOLLOCBJ_02935	EJFLMOCH_02825	EKOMOAGF_02930	CCLHPEDK_03076	ENKJLFKA_02848	KBIFHLHM_02792	BLFJJFMM_02792	GHFMMOIL_02906	ADNAMBOE_02813	IJCBKJOF_02796	HDHOLLON_02845	NBGDCOPB_02849	BPGPKADF_02880	DGJOHNFC_02941	POHDGJCL_02852
osmB		Osmotically-inducible lipoprotein B	25	25	1	1	2015				218	218	218	70fab3ef52369b5e971493f30d8095cd_2145	BHGJNPOB_02391	ECBMPKEI_02391	MGCECBGN_02394	GOBAOPMC_02395	CPKCCPKM_02175	NHOENLMJ_02395	PFEMJAIL_02149	DDCBCMKA_02286	KOKDCNIP_02143	GOLLOCBJ_02287	EJFLMOCH_02178	EKOMOAGF_02279	CCLHPEDK_02431	ENKJLFKA_02205	KBIFHLHM_02145	BLFJJFMM_02150	GHFMMOIL_02290	ADNAMBOE_02202	IJCBKJOF_02185	HDHOLLON_02234	NBGDCOPB_02238	BPGPKADF_02268	DGJOHNFC_02324	POHDGJCL_02240
ompW		Outer membrane protein W	25	25	1	1	2044				638	638	638	70fab3ef52369b5e971493f30d8095cd_2117	BHGJNPOB_02419	ECBMPKEI_02419	MGCECBGN_02422	GOBAOPMC_02423	CPKCCPKM_02147	NHOENLMJ_02423	PFEMJAIL_02121	DDCBCMKA_02258	KOKDCNIP_02115	GOLLOCBJ_02259	EJFLMOCH_02150	EKOMOAGF_02251	CCLHPEDK_02403	ENKJLFKA_02177	KBIFHLHM_02117	BLFJJFMM_02122	GHFMMOIL_02263	ADNAMBOE_02175	IJCBKJOF_02158	HDHOLLON_02207	NBGDCOPB_02211	BPGPKADF_02241	DGJOHNFC_02297	POHDGJCL_02213
group_4307		hypothetical protein	25	25	1	1	5331				344	344	344	70fab3ef52369b5e971493f30d8095cd_3861	BHGJNPOB_03728	ECBMPKEI_03728	MGCECBGN_03730	GOBAOPMC_03732	CPKCCPKM_00839	NHOENLMJ_03733	PFEMJAIL_03817	DDCBCMKA_03952	KOKDCNIP_03859	GOLLOCBJ_03881	EJFLMOCH_03773	EKOMOAGF_03945	CCLHPEDK_04084	ENKJLFKA_03863	KBIFHLHM_03809	BLFJJFMM_03868	GHFMMOIL_04016	ADNAMBOE_03919	IJCBKJOF_03859	HDHOLLON_03953	NBGDCOPB_03957	BPGPKADF_03925	DGJOHNFC_03993	POHDGJCL_03942
group_4308		hypothetical protein	25	25	1	1	4255				707	707	707	70fab3ef52369b5e971493f30d8095cd_753	BHGJNPOB_00718	ECBMPKEI_00718	MGCECBGN_00719	GOBAOPMC_00719	CPKCCPKM_03917	NHOENLMJ_00718	PFEMJAIL_00753	DDCBCMKA_00894	KOKDCNIP_00753	GOLLOCBJ_00843	EJFLMOCH_00791	EKOMOAGF_00881	CCLHPEDK_00753	ENKJLFKA_00836	KBIFHLHM_00752	BLFJJFMM_00759	GHFMMOIL_00775	ADNAMBOE_00768	IJCBKJOF_00771	HDHOLLON_00770	NBGDCOPB_00772	BPGPKADF_00831	DGJOHNFC_00883	POHDGJCL_00801
group_4309		hypothetical protein	25	25	1	1	3076				200	200	200	70fab3ef52369b5e971493f30d8095cd_372	BHGJNPOB_00379	ECBMPKEI_00379	MGCECBGN_00380	GOBAOPMC_00380	CPKCCPKM_00379	NHOENLMJ_00379	PFEMJAIL_00372	DDCBCMKA_00372	KOKDCNIP_00372	GOLLOCBJ_00371	EJFLMOCH_00413	EKOMOAGF_00372	CCLHPEDK_00372	ENKJLFKA_00376	KBIFHLHM_00371	BLFJJFMM_00378	GHFMMOIL_00392	ADNAMBOE_00385	IJCBKJOF_00386	HDHOLLON_00386	NBGDCOPB_00388	BPGPKADF_00484	DGJOHNFC_00486	POHDGJCL_00455
rlmI		Ribosomal RNA large subunit methyltransferase I	25	25	1	1	1171				428	1211	866	70fab3ef52369b5e971493f30d8095cd_2799	BHGJNPOB_02777	ECBMPKEI_02777	MGCECBGN_02780	GOBAOPMC_02780	CPKCCPKM_01789	NHOENLMJ_02781	PFEMJAIL_02809	DDCBCMKA_02945	KOKDCNIP_02797	GOLLOCBJ_02947	EJFLMOCH_02837	EKOMOAGF_02942	CCLHPEDK_03088	ENKJLFKA_02860	KBIFHLHM_02804	BLFJJFMM_02804	GHFMMOIL_02917	ADNAMBOE_02824	IJCBKJOF_02807	HDHOLLON_02856	NBGDCOPB_02860	BPGPKADF_02891	DGJOHNFC_02952	POHDGJCL_02863
lpxM		Lipid A biosynthesis myristoyltransferase	25	25	1	1	2517				971	971	971	70fab3ef52369b5e971493f30d8095cd_1936	BHGJNPOB_02602	ECBMPKEI_02602	MGCECBGN_02605	GOBAOPMC_02606	CPKCCPKM_01963	NHOENLMJ_02606	PFEMJAIL_01940	DDCBCMKA_02075	KOKDCNIP_01934	GOLLOCBJ_02078	EJFLMOCH_01969	EKOMOAGF_02069	CCLHPEDK_02222	ENKJLFKA_02031	KBIFHLHM_01936	BLFJJFMM_01940	GHFMMOIL_02106	ADNAMBOE_02018	IJCBKJOF_02001	HDHOLLON_02050	NBGDCOPB_02054	BPGPKADF_02086	DGJOHNFC_02142	POHDGJCL_02058
apbC		Iron-sulfur cluster carrier protein	25	25	1	1	4738				1109	1109	1109	70fab3ef52369b5e971493f30d8095cd_1627	BHGJNPOB_01554	ECBMPKEI_01555	MGCECBGN_01556	GOBAOPMC_01558	CPKCCPKM_03075	NHOENLMJ_01558	PFEMJAIL_01630	DDCBCMKA_01766	KOKDCNIP_01625	GOLLOCBJ_01721	EJFLMOCH_01661	EKOMOAGF_01759	CCLHPEDK_01862	ENKJLFKA_01722	KBIFHLHM_01627	BLFJJFMM_01630	GHFMMOIL_01785	ADNAMBOE_01702	IJCBKJOF_01685	HDHOLLON_01734	NBGDCOPB_01737	BPGPKADF_01828	DGJOHNFC_01884	POHDGJCL_01799
csrA		Carbon storage regulator	25	25	1	1	2772				185	185	185	70fab3ef52369b5e971493f30d8095cd_1050	BHGJNPOB_01014	ECBMPKEI_01015	MGCECBGN_01015	GOBAOPMC_01016	CPKCCPKM_03620	NHOENLMJ_01014	PFEMJAIL_01053	DDCBCMKA_01189	KOKDCNIP_01048	GOLLOCBJ_01137	EJFLMOCH_01085	EKOMOAGF_01175	CCLHPEDK_01284	ENKJLFKA_01133	KBIFHLHM_01051	BLFJJFMM_01054	GHFMMOIL_01065	ADNAMBOE_01058	IJCBKJOF_01060	HDHOLLON_01060	NBGDCOPB_01062	BPGPKADF_01122	DGJOHNFC_01173	POHDGJCL_01094
acpH		Acyl carrier protein phosphodiesterase	25	25	1	1	5062				581	581	581	70fab3ef52369b5e971493f30d8095cd_3340	BHGJNPOB_03354	ECBMPKEI_03354	MGCECBGN_03356	GOBAOPMC_03357	CPKCCPKM_01213	NHOENLMJ_03358	PFEMJAIL_03352	DDCBCMKA_03488	KOKDCNIP_03338	GOLLOCBJ_03489	EJFLMOCH_03382	EKOMOAGF_03487	CCLHPEDK_03630	ENKJLFKA_03404	KBIFHLHM_03347	BLFJJFMM_03347	GHFMMOIL_03555	ADNAMBOE_03462	IJCBKJOF_03447	HDHOLLON_03496	NBGDCOPB_03500	BPGPKADF_03542	DGJOHNFC_03605	POHDGJCL_03518
hemA		Glutamyl-tRNA reductase	25	25	1	1	2088				1256	1256	1256	70fab3ef52369b5e971493f30d8095cd_2074	BHGJNPOB_02463	ECBMPKEI_02463	MGCECBGN_02466	GOBAOPMC_02467	CPKCCPKM_02103	NHOENLMJ_02467	PFEMJAIL_02078	DDCBCMKA_02215	KOKDCNIP_02072	GOLLOCBJ_02216	EJFLMOCH_02107	EKOMOAGF_02208	CCLHPEDK_02360	ENKJLFKA_02134	KBIFHLHM_02074	BLFJJFMM_02079	GHFMMOIL_02219	ADNAMBOE_02131	IJCBKJOF_02114	HDHOLLON_02163	NBGDCOPB_02167	BPGPKADF_02197	DGJOHNFC_02253	POHDGJCL_02169
group_4315		hypothetical protein	25	25	1	1	7124				98	98	98	70fab3ef52369b5e971493f30d8095cd_44	BHGJNPOB_00044	ECBMPKEI_00044	MGCECBGN_00044	GOBAOPMC_00044	CPKCCPKM_00044	NHOENLMJ_00044	PFEMJAIL_00044	DDCBCMKA_00044	KOKDCNIP_00044	GOLLOCBJ_00044	EJFLMOCH_00044	EKOMOAGF_00044	CCLHPEDK_00044	ENKJLFKA_00048	KBIFHLHM_00044	BLFJJFMM_00050	GHFMMOIL_00049	ADNAMBOE_00044	IJCBKJOF_00044	HDHOLLON_00044	NBGDCOPB_00044	BPGPKADF_00044	DGJOHNFC_00044	POHDGJCL_00044
rimK		Ribosomal protein S6--L-glutamate ligase	25	25	1	1	5987				902	902	902	70fab3ef52369b5e971493f30d8095cd_2909	BHGJNPOB_02898	ECBMPKEI_02898	MGCECBGN_02901	GOBAOPMC_02901	CPKCCPKM_01668	NHOENLMJ_02902	PFEMJAIL_02919	DDCBCMKA_03055	KOKDCNIP_02907	GOLLOCBJ_03057	EJFLMOCH_02947	EKOMOAGF_03052	CCLHPEDK_03198	ENKJLFKA_02971	KBIFHLHM_02914	BLFJJFMM_02914	GHFMMOIL_03080	ADNAMBOE_02986	IJCBKJOF_02968	HDHOLLON_03017	NBGDCOPB_03021	BPGPKADF_03063	DGJOHNFC_03125	POHDGJCL_03036
yidH		Inner membrane protein YidH	25	25	1	1	7114				347	347	347	70fab3ef52369b5e971493f30d8095cd_34	BHGJNPOB_00034	ECBMPKEI_00034	MGCECBGN_00034	GOBAOPMC_00034	CPKCCPKM_00034	NHOENLMJ_00034	PFEMJAIL_00034	DDCBCMKA_00034	KOKDCNIP_00034	GOLLOCBJ_00034	EJFLMOCH_00034	EKOMOAGF_00034	CCLHPEDK_00034	ENKJLFKA_00038	KBIFHLHM_00034	BLFJJFMM_00040	GHFMMOIL_00039	ADNAMBOE_00034	IJCBKJOF_00034	HDHOLLON_00034	NBGDCOPB_00034	BPGPKADF_00034	DGJOHNFC_00034	POHDGJCL_00034
serB		Phosphoserine phosphatase	25	25	1	1	5294				968	968	968	70fab3ef52369b5e971493f30d8095cd_3898	BHGJNPOB_03765	ECBMPKEI_03765	MGCECBGN_03767	GOBAOPMC_03769	CPKCCPKM_00802	NHOENLMJ_03770	PFEMJAIL_03854	DDCBCMKA_03989	KOKDCNIP_03896	GOLLOCBJ_03918	EJFLMOCH_03810	EKOMOAGF_03982	CCLHPEDK_04121	ENKJLFKA_03900	KBIFHLHM_03846	BLFJJFMM_03905	GHFMMOIL_04052	ADNAMBOE_03955	IJCBKJOF_03895	HDHOLLON_03989	NBGDCOPB_03993	BPGPKADF_03961	DGJOHNFC_04029	POHDGJCL_03978
talB		Transaldolase B	25	25	1	1	5323				953	953	953	70fab3ef52369b5e971493f30d8095cd_3870	BHGJNPOB_03737	ECBMPKEI_03737	MGCECBGN_03739	GOBAOPMC_03741	CPKCCPKM_00830	NHOENLMJ_03742	PFEMJAIL_03826	DDCBCMKA_03961	KOKDCNIP_03868	GOLLOCBJ_03890	EJFLMOCH_03782	EKOMOAGF_03954	CCLHPEDK_04093	ENKJLFKA_03872	KBIFHLHM_03818	BLFJJFMM_03877	GHFMMOIL_04024	ADNAMBOE_03927	IJCBKJOF_03867	HDHOLLON_03961	NBGDCOPB_03965	BPGPKADF_03933	DGJOHNFC_04001	POHDGJCL_03950
smg		Protein Smg	25	25	1	1	3024				473	473	473	70fab3ef52369b5e971493f30d8095cd_424	BHGJNPOB_00431	ECBMPKEI_00431	MGCECBGN_00432	GOBAOPMC_00432	CPKCCPKM_00431	NHOENLMJ_00431	PFEMJAIL_00424	DDCBCMKA_00424	KOKDCNIP_00424	GOLLOCBJ_00423	EJFLMOCH_00465	EKOMOAGF_00424	CCLHPEDK_00424	ENKJLFKA_00428	KBIFHLHM_00423	BLFJJFMM_00430	GHFMMOIL_00444	ADNAMBOE_00437	IJCBKJOF_00438	HDHOLLON_00438	NBGDCOPB_00440	BPGPKADF_00536	DGJOHNFC_00538	POHDGJCL_00507
csgB		Minor curlin subunit	25	25	1	1	1410				455	455	455	70fab3ef52369b5e971493f30d8095cd_2723	BHGJNPOB_01805	ECBMPKEI_01805	MGCECBGN_01808	GOBAOPMC_01809	CPKCCPKM_02824	NHOENLMJ_01809	PFEMJAIL_02732	DDCBCMKA_02869	KOKDCNIP_02721	GOLLOCBJ_02872	EJFLMOCH_02760	EKOMOAGF_02862	CCLHPEDK_03012	ENKJLFKA_02784	KBIFHLHM_02729	BLFJJFMM_02729	GHFMMOIL_02856	ADNAMBOE_02763	IJCBKJOF_02746	HDHOLLON_02795	NBGDCOPB_02799	BPGPKADF_02830	DGJOHNFC_02891	POHDGJCL_02802
group_4322		hypothetical protein	25	25	1	1	4456				266	266	266	70fab3ef52369b5e971493f30d8095cd_467	BHGJNPOB_00474	ECBMPKEI_00474	MGCECBGN_00475	GOBAOPMC_00475	CPKCCPKM_04161	NHOENLMJ_00474	PFEMJAIL_00467	DDCBCMKA_00467	KOKDCNIP_00467	GOLLOCBJ_00466	EJFLMOCH_00508	EKOMOAGF_00467	CCLHPEDK_00467	ENKJLFKA_00471	KBIFHLHM_00466	BLFJJFMM_00473	GHFMMOIL_00485	ADNAMBOE_00480	IJCBKJOF_00481	HDHOLLON_00481	NBGDCOPB_00483	BPGPKADF_00579	DGJOHNFC_00581	POHDGJCL_00550
bcp		Peroxiredoxin Bcp	25	25	1	1	3993				470	470	470	70fab3ef52369b5e971493f30d8095cd_1298	BHGJNPOB_01223	ECBMPKEI_01224	MGCECBGN_01224	GOBAOPMC_01226	CPKCCPKM_03409	NHOENLMJ_01223	PFEMJAIL_01301	DDCBCMKA_01438	KOKDCNIP_01296	GOLLOCBJ_01387	EJFLMOCH_01333	EKOMOAGF_01425	CCLHPEDK_01532	ENKJLFKA_01394	KBIFHLHM_01299	BLFJJFMM_01302	GHFMMOIL_01442	ADNAMBOE_01359	IJCBKJOF_01342	HDHOLLON_01391	NBGDCOPB_01394	BPGPKADF_01489	DGJOHNFC_01543	POHDGJCL_01459
cydX		Cytochrome bd-I ubiquinol oxidase subunit X	25	25	1	1	5839				113	113	113	70fab3ef52369b5e971493f30d8095cd_3031	BHGJNPOB_03036	ECBMPKEI_03036	MGCECBGN_03039	GOBAOPMC_03039	CPKCCPKM_01531	NHOENLMJ_03040	PFEMJAIL_03042	DDCBCMKA_03178	KOKDCNIP_03029	GOLLOCBJ_03180	EJFLMOCH_03070	EKOMOAGF_03175	CCLHPEDK_03320	ENKJLFKA_03094	KBIFHLHM_03037	BLFJJFMM_03037	GHFMMOIL_03217	ADNAMBOE_03124	IJCBKJOF_03109	HDHOLLON_03158	NBGDCOPB_03161	BPGPKADF_03204	DGJOHNFC_03267	POHDGJCL_03178
cpxP		Periplasmic protein CpxP	25	25	1	1	392				500	500	500	70fab3ef52369b5e971493f30d8095cd_4365	BHGJNPOB_04245	ECBMPKEI_04245	MGCECBGN_04247	GOBAOPMC_04250	CPKCCPKM_04314	NHOENLMJ_04249	PFEMJAIL_04321	DDCBCMKA_04517	KOKDCNIP_04363	GOLLOCBJ_04386	EJFLMOCH_04277	EKOMOAGF_04512	CCLHPEDK_04587	ENKJLFKA_04367	KBIFHLHM_04314	BLFJJFMM_04372	GHFMMOIL_04651	ADNAMBOE_04552	IJCBKJOF_04551	HDHOLLON_04586	NBGDCOPB_04590	BPGPKADF_04539	DGJOHNFC_04540	POHDGJCL_04489
yciH		putative protein YciH	25	25	1	1	2016				326	326	326	70fab3ef52369b5e971493f30d8095cd_2144	BHGJNPOB_02392	ECBMPKEI_02392	MGCECBGN_02395	GOBAOPMC_02396	CPKCCPKM_02174	NHOENLMJ_02396	PFEMJAIL_02148	DDCBCMKA_02285	KOKDCNIP_02142	GOLLOCBJ_02286	EJFLMOCH_02177	EKOMOAGF_02278	CCLHPEDK_02430	ENKJLFKA_02204	KBIFHLHM_02144	BLFJJFMM_02149	GHFMMOIL_02289	ADNAMBOE_02201	IJCBKJOF_02184	HDHOLLON_02233	NBGDCOPB_02237	BPGPKADF_02267	DGJOHNFC_02323	POHDGJCL_02239
ybaN		Inner membrane protein YbaN	25	25	1	1	524				377	377	377	70fab3ef52369b5e971493f30d8095cd_3262	BHGJNPOB_03276	ECBMPKEI_03276	MGCECBGN_03278	GOBAOPMC_03279	CPKCCPKM_01291	NHOENLMJ_03280	PFEMJAIL_03274	DDCBCMKA_03410	KOKDCNIP_03260	GOLLOCBJ_03411	EJFLMOCH_03304	EKOMOAGF_03409	CCLHPEDK_03552	ENKJLFKA_03326	KBIFHLHM_03269	BLFJJFMM_03269	GHFMMOIL_03476	ADNAMBOE_03383	IJCBKJOF_03368	HDHOLLON_03417	NBGDCOPB_03420	BPGPKADF_03465	DGJOHNFC_03528	POHDGJCL_03441
frdA		Fumarate reductase flavoprotein subunit	25	25	1	1	5361				1790	1790	1790	70fab3ef52369b5e971493f30d8095cd_4123	BHGJNPOB_03987	ECBMPKEI_03987	MGCECBGN_03989	GOBAOPMC_03992	CPKCCPKM_00580	NHOENLMJ_03991	PFEMJAIL_04079	DDCBCMKA_04216	KOKDCNIP_04121	GOLLOCBJ_04144	EJFLMOCH_04035	EKOMOAGF_04210	CCLHPEDK_04345	ENKJLFKA_04125	KBIFHLHM_04072	BLFJJFMM_04129	GHFMMOIL_04290	ADNAMBOE_04192	IJCBKJOF_04132	HDHOLLON_04226	NBGDCOPB_04230	BPGPKADF_04195	DGJOHNFC_04263	POHDGJCL_04211
tolB		Protein TolB	25	25	1	1	5845				1292	1292	1292	70fab3ef52369b5e971493f30d8095cd_3025	BHGJNPOB_03030	ECBMPKEI_03030	MGCECBGN_03033	GOBAOPMC_03033	CPKCCPKM_01537	NHOENLMJ_03034	PFEMJAIL_03036	DDCBCMKA_03172	KOKDCNIP_03023	GOLLOCBJ_03174	EJFLMOCH_03064	EKOMOAGF_03169	CCLHPEDK_03314	ENKJLFKA_03088	KBIFHLHM_03031	BLFJJFMM_03031	GHFMMOIL_03211	ADNAMBOE_03118	IJCBKJOF_03103	HDHOLLON_03152	NBGDCOPB_03155	BPGPKADF_03198	DGJOHNFC_03261	POHDGJCL_03172
yliI		Aldose sugar dehydrogenase YliI	25	25	1	1	5970				161	1121	749	70fab3ef52369b5e971493f30d8095cd_2923	BHGJNPOB_02912	ECBMPKEI_02912	MGCECBGN_02915	GOBAOPMC_02915	CPKCCPKM_01654	NHOENLMJ_02916	PFEMJAIL_02933	DDCBCMKA_03069	KOKDCNIP_02921	GOLLOCBJ_03071	EJFLMOCH_02961	EKOMOAGF_03066	CCLHPEDK_03212	ENKJLFKA_02985	KBIFHLHM_02928	BLFJJFMM_02928	GHFMMOIL_03094	ADNAMBOE_03000	IJCBKJOF_02982	HDHOLLON_03031	NBGDCOPB_03035	BPGPKADF_03080	DGJOHNFC_03142	POHDGJCL_03053
ybeZ		PhoH-like protein	25	25	1	1	606				1046	1046	1046	70fab3ef52369b5e971493f30d8095cd_3090	BHGJNPOB_03096	ECBMPKEI_03096	MGCECBGN_03098	GOBAOPMC_03099	CPKCCPKM_01471	NHOENLMJ_03100	PFEMJAIL_03102	DDCBCMKA_03238	KOKDCNIP_03088	GOLLOCBJ_03240	EJFLMOCH_03130	EKOMOAGF_03236	CCLHPEDK_03380	ENKJLFKA_03154	KBIFHLHM_03097	BLFJJFMM_03097	GHFMMOIL_03290	ADNAMBOE_03197	IJCBKJOF_03182	HDHOLLON_03231	NBGDCOPB_03234	BPGPKADF_03279	DGJOHNFC_03342	POHDGJCL_03255
rnhA		Ribonuclease HI	25	25	1	1	7381				467	467	467	70fab3ef52369b5e971493f30d8095cd_3610	BHGJNPOB_03475	ECBMPKEI_03475	MGCECBGN_03477	GOBAOPMC_03478	CPKCCPKM_01092	NHOENLMJ_03480	PFEMJAIL_03566	DDCBCMKA_03700	KOKDCNIP_03608	GOLLOCBJ_03630	EJFLMOCH_03522	EKOMOAGF_03693	CCLHPEDK_03831	ENKJLFKA_03609	KBIFHLHM_03555	BLFJJFMM_03617	GHFMMOIL_03765	ADNAMBOE_03672	IJCBKJOF_03612	HDHOLLON_03706	NBGDCOPB_03710	BPGPKADF_03678	DGJOHNFC_03746	POHDGJCL_03695
hisJ		Histidine-binding periplasmic protein	25	25	1	1	1111				782	782	782	70fab3ef52369b5e971493f30d8095cd_1440	BHGJNPOB_01364	ECBMPKEI_01365	MGCECBGN_01365	GOBAOPMC_01367	CPKCCPKM_03266	NHOENLMJ_01364	PFEMJAIL_01438	DDCBCMKA_01580	KOKDCNIP_01438	GOLLOCBJ_01529	EJFLMOCH_01475	EKOMOAGF_01567	CCLHPEDK_01675	ENKJLFKA_01536	KBIFHLHM_01441	BLFJJFMM_01444	GHFMMOIL_01585	ADNAMBOE_01502	IJCBKJOF_01485	HDHOLLON_01534	NBGDCOPB_01537	BPGPKADF_01629	DGJOHNFC_01683	POHDGJCL_01599
cpxA		Sensor histidine kinase CpxA	25	25	1	1	394				1373	1373	1373	70fab3ef52369b5e971493f30d8095cd_4367	BHGJNPOB_04247	ECBMPKEI_04247	MGCECBGN_04249	GOBAOPMC_04252	CPKCCPKM_04316	NHOENLMJ_04251	PFEMJAIL_04323	DDCBCMKA_04519	KOKDCNIP_04365	GOLLOCBJ_04388	EJFLMOCH_04279	EKOMOAGF_04514	CCLHPEDK_04589	ENKJLFKA_04369	KBIFHLHM_04316	BLFJJFMM_04374	GHFMMOIL_04653	ADNAMBOE_04554	IJCBKJOF_04553	HDHOLLON_04588	NBGDCOPB_04592	BPGPKADF_04541	DGJOHNFC_04542	POHDGJCL_04491
ycdY		Chaperone protein YcdY	25	25	1	1	1231				554	554	554	70fab3ef52369b5e971493f30d8095cd_2731	BHGJNPOB_01799	ECBMPKEI_01799	MGCECBGN_01802	GOBAOPMC_01803	CPKCCPKM_02830	NHOENLMJ_01803	PFEMJAIL_02740	DDCBCMKA_02877	KOKDCNIP_02729	GOLLOCBJ_02880	EJFLMOCH_02768	EKOMOAGF_02871	CCLHPEDK_03020	ENKJLFKA_02792	KBIFHLHM_02737	BLFJJFMM_02737	GHFMMOIL_02862	ADNAMBOE_02769	IJCBKJOF_02752	HDHOLLON_02801	NBGDCOPB_02805	BPGPKADF_02836	DGJOHNFC_02897	POHDGJCL_02808
seqA		Negative modulator of initiation of replication	25	25	1	1	585				542	542	542	70fab3ef52369b5e971493f30d8095cd_3063	BHGJNPOB_03068	ECBMPKEI_03068	MGCECBGN_03071	GOBAOPMC_03071	CPKCCPKM_01499	NHOENLMJ_03072	PFEMJAIL_03075	DDCBCMKA_03211	KOKDCNIP_03061	GOLLOCBJ_03213	EJFLMOCH_03103	EKOMOAGF_03209	CCLHPEDK_03353	ENKJLFKA_03127	KBIFHLHM_03070	BLFJJFMM_03070	GHFMMOIL_03262	ADNAMBOE_03169	IJCBKJOF_03154	HDHOLLON_03203	NBGDCOPB_03206	BPGPKADF_03251	DGJOHNFC_03314	POHDGJCL_03227
iscU		Iron-sulfur cluster assembly scaffold protein IscU	25	25	1	1	5777				386	386	386	70fab3ef52369b5e971493f30d8095cd_1244	BHGJNPOB_01169	ECBMPKEI_01170	MGCECBGN_01170	GOBAOPMC_01171	CPKCCPKM_03463	NHOENLMJ_01169	PFEMJAIL_01247	DDCBCMKA_01384	KOKDCNIP_01242	GOLLOCBJ_01333	EJFLMOCH_01279	EKOMOAGF_01371	CCLHPEDK_01478	ENKJLFKA_01340	KBIFHLHM_01245	BLFJJFMM_01248	GHFMMOIL_01392	ADNAMBOE_01309	IJCBKJOF_01292	HDHOLLON_01341	NBGDCOPB_01343	BPGPKADF_01438	DGJOHNFC_01493	POHDGJCL_01409
ttrB		Tetrathionate reductase subunit B	25	25	1	1	1671				734	734	734	70fab3ef52369b5e971493f30d8095cd_2476	BHGJNPOB_02051	ECBMPKEI_02051	MGCECBGN_02054	GOBAOPMC_02055	CPKCCPKM_02577	NHOENLMJ_02055	PFEMJAIL_02482	DDCBCMKA_02618	KOKDCNIP_02474	GOLLOCBJ_02623	EJFLMOCH_02509	EKOMOAGF_02613	CCLHPEDK_02764	ENKJLFKA_02535	KBIFHLHM_02477	BLFJJFMM_02481	GHFMMOIL_02614	ADNAMBOE_02524	IJCBKJOF_02507	HDHOLLON_02556	NBGDCOPB_02560	BPGPKADF_02591	DGJOHNFC_02652	POHDGJCL_02563
group_4338		hypothetical protein	25	25	1	1	1321				455	455	455	70fab3ef52369b5e971493f30d8095cd_840	BHGJNPOB_00814	ECBMPKEI_00814	MGCECBGN_00815	GOBAOPMC_00815	CPKCCPKM_03821	NHOENLMJ_00814	PFEMJAIL_00840	DDCBCMKA_00981	KOKDCNIP_00840	GOLLOCBJ_00929	EJFLMOCH_00877	EKOMOAGF_00968	CCLHPEDK_01076	ENKJLFKA_00923	KBIFHLHM_00840	BLFJJFMM_00846	GHFMMOIL_00868	ADNAMBOE_00861	IJCBKJOF_00864	HDHOLLON_00863	NBGDCOPB_00865	BPGPKADF_00926	DGJOHNFC_00978	POHDGJCL_00898
group_4339		hypothetical protein	25	25	1	1	3317				617	617	617	70fab3ef52369b5e971493f30d8095cd_104	BHGJNPOB_00098	ECBMPKEI_00098	MGCECBGN_00098	GOBAOPMC_00098	CPKCCPKM_00098	NHOENLMJ_00098	PFEMJAIL_00104	DDCBCMKA_00104	KOKDCNIP_00104	GOLLOCBJ_00103	EJFLMOCH_00129	EKOMOAGF_00104	CCLHPEDK_00104	ENKJLFKA_00108	KBIFHLHM_00103	BLFJJFMM_00110	GHFMMOIL_00109	ADNAMBOE_00104	IJCBKJOF_00104	HDHOLLON_00104	NBGDCOPB_00104	BPGPKADF_00202	DGJOHNFC_00204	POHDGJCL_00172
hutU		Urocanate hydratase	25	25	1	1	5888				1145	1685	1620	70fab3ef52369b5e971493f30d8095cd_2983	BHGJNPOB_02988	ECBMPKEI_02988	MGCECBGN_02991	GOBAOPMC_02991	CPKCCPKM_01579	NHOENLMJ_02992	PFEMJAIL_02994	DDCBCMKA_03130	KOKDCNIP_02981	GOLLOCBJ_03132	EJFLMOCH_03022	EKOMOAGF_03127	CCLHPEDK_03272	ENKJLFKA_03046	KBIFHLHM_02989	BLFJJFMM_02989	GHFMMOIL_03169	ADNAMBOE_03076	IJCBKJOF_03058	HDHOLLON_03110	NBGDCOPB_03113	BPGPKADF_03156	DGJOHNFC_03218	POHDGJCL_03129
group_4340		hypothetical protein	25	25	1	1	4550				443	443	443	70fab3ef52369b5e971493f30d8095cd_561	BHGJNPOB_00568	ECBMPKEI_00568	MGCECBGN_00569	GOBAOPMC_00569	CPKCCPKM_04067	NHOENLMJ_00568	PFEMJAIL_00561	DDCBCMKA_00561	KOKDCNIP_00561	GOLLOCBJ_00560	EJFLMOCH_00602	EKOMOAGF_00561	CCLHPEDK_00561	ENKJLFKA_00565	KBIFHLHM_00560	BLFJJFMM_00567	GHFMMOIL_00578	ADNAMBOE_00573	IJCBKJOF_00574	HDHOLLON_00574	NBGDCOPB_00576	BPGPKADF_00673	DGJOHNFC_00675	POHDGJCL_00644
yceO		putative protein YceO	25	25	1	1	1426				113	113	113	70fab3ef52369b5e971493f30d8095cd_2707	BHGJNPOB_01821	ECBMPKEI_01821	MGCECBGN_01824	GOBAOPMC_01825	CPKCCPKM_02808	NHOENLMJ_01825	PFEMJAIL_02716	DDCBCMKA_02853	KOKDCNIP_02705	GOLLOCBJ_02856	EJFLMOCH_02744	EKOMOAGF_02846	CCLHPEDK_02996	ENKJLFKA_02768	KBIFHLHM_02713	BLFJJFMM_02713	GHFMMOIL_02840	ADNAMBOE_02747	IJCBKJOF_02730	HDHOLLON_02779	NBGDCOPB_02783	BPGPKADF_02814	DGJOHNFC_02875	POHDGJCL_02786
nuoK		NADH-quinone oxidoreductase subunit K	25	25	1	1	1077				302	302	302	70fab3ef52369b5e971493f30d8095cd_1474	BHGJNPOB_01398	ECBMPKEI_01399	MGCECBGN_01399	GOBAOPMC_01401	CPKCCPKM_03232	NHOENLMJ_01398	PFEMJAIL_01472	DDCBCMKA_01614	KOKDCNIP_01472	GOLLOCBJ_01563	EJFLMOCH_01509	EKOMOAGF_01601	CCLHPEDK_01709	ENKJLFKA_01570	KBIFHLHM_01475	BLFJJFMM_01478	GHFMMOIL_01619	ADNAMBOE_01536	IJCBKJOF_01519	HDHOLLON_01568	NBGDCOPB_01571	BPGPKADF_01663	DGJOHNFC_01717	POHDGJCL_01633
dmlR_2		HTH-type transcriptional regulator DmlR	25	25	1	1	4450				929	929	929	70fab3ef52369b5e971493f30d8095cd_461	BHGJNPOB_00469	ECBMPKEI_00469	MGCECBGN_00470	GOBAOPMC_00470	CPKCCPKM_04166	NHOENLMJ_00469	PFEMJAIL_00461	DDCBCMKA_00461	KOKDCNIP_00461	GOLLOCBJ_00460	EJFLMOCH_00502	EKOMOAGF_00461	CCLHPEDK_00461	ENKJLFKA_00465	KBIFHLHM_00460	BLFJJFMM_00467	GHFMMOIL_00480	ADNAMBOE_00475	IJCBKJOF_00476	HDHOLLON_00476	NBGDCOPB_00478	BPGPKADF_00574	DGJOHNFC_00576	POHDGJCL_00545
group_4344		hypothetical protein	25	25	1	1	1517				239	239	239	70fab3ef52369b5e971493f30d8095cd_2621	BHGJNPOB_01904	ECBMPKEI_01904	MGCECBGN_01907	GOBAOPMC_01908	CPKCCPKM_02725	NHOENLMJ_01908	PFEMJAIL_02630	DDCBCMKA_02765	KOKDCNIP_02619	GOLLOCBJ_02770	EJFLMOCH_02656	EKOMOAGF_02760	CCLHPEDK_02910	ENKJLFKA_02682	KBIFHLHM_02627	BLFJJFMM_02627	GHFMMOIL_02757	ADNAMBOE_02664	IJCBKJOF_02647	HDHOLLON_02696	NBGDCOPB_02700	BPGPKADF_02731	DGJOHNFC_02792	POHDGJCL_02703
dsdC		HTH-type transcriptional regulator DsdC	25	25	1	1	7119				923	923	923	70fab3ef52369b5e971493f30d8095cd_39	BHGJNPOB_00039	ECBMPKEI_00039	MGCECBGN_00039	GOBAOPMC_00039	CPKCCPKM_00039	NHOENLMJ_00039	PFEMJAIL_00039	DDCBCMKA_00039	KOKDCNIP_00039	GOLLOCBJ_00039	EJFLMOCH_00039	EKOMOAGF_00039	CCLHPEDK_00039	ENKJLFKA_00043	KBIFHLHM_00039	BLFJJFMM_00045	GHFMMOIL_00044	ADNAMBOE_00039	IJCBKJOF_00039	HDHOLLON_00039	NBGDCOPB_00039	BPGPKADF_00039	DGJOHNFC_00039	POHDGJCL_00039
cfa		Cyclopropane-fatty-acyl-phospholipid synthase	25	25	1	1	1712				1148	1148	1148	70fab3ef52369b5e971493f30d8095cd_2434	BHGJNPOB_02093	ECBMPKEI_02093	MGCECBGN_02096	GOBAOPMC_02097	CPKCCPKM_02535	NHOENLMJ_02097	PFEMJAIL_02440	DDCBCMKA_02576	KOKDCNIP_02432	GOLLOCBJ_02581	EJFLMOCH_02467	EKOMOAGF_02571	CCLHPEDK_02720	ENKJLFKA_02493	KBIFHLHM_02435	BLFJJFMM_02439	GHFMMOIL_02572	ADNAMBOE_02482	IJCBKJOF_02465	HDHOLLON_02514	NBGDCOPB_02518	BPGPKADF_02549	DGJOHNFC_02610	POHDGJCL_02521
uppP		Undecaprenyl-diphosphatase	25	25	1	1	894				821	821	821	70fab3ef52369b5e971493f30d8095cd_662	BHGJNPOB_00627	ECBMPKEI_00627	MGCECBGN_00628	GOBAOPMC_00628	CPKCCPKM_04008	NHOENLMJ_00627	PFEMJAIL_00662	DDCBCMKA_00801	KOKDCNIP_00662	GOLLOCBJ_00752	EJFLMOCH_00700	EKOMOAGF_00719	CCLHPEDK_00662	ENKJLFKA_00668	KBIFHLHM_00661	BLFJJFMM_00668	GHFMMOIL_00682	ADNAMBOE_00677	IJCBKJOF_00680	HDHOLLON_00678	NBGDCOPB_00680	BPGPKADF_00739	DGJOHNFC_00740	POHDGJCL_00709
frdB		Fumarate reductase iron-sulfur subunit	25	25	1	1	5362				734	734	734	70fab3ef52369b5e971493f30d8095cd_4124	BHGJNPOB_03988	ECBMPKEI_03988	MGCECBGN_03990	GOBAOPMC_03993	CPKCCPKM_00579	NHOENLMJ_03992	PFEMJAIL_04080	DDCBCMKA_04217	KOKDCNIP_04122	GOLLOCBJ_04145	EJFLMOCH_04036	EKOMOAGF_04211	CCLHPEDK_04346	ENKJLFKA_04126	KBIFHLHM_04073	BLFJJFMM_04130	GHFMMOIL_04291	ADNAMBOE_04193	IJCBKJOF_04133	HDHOLLON_04227	NBGDCOPB_04231	BPGPKADF_04196	DGJOHNFC_04264	POHDGJCL_04212
gcvA		Glycine cleavage system transcriptional activator	25	25	1	1	1283				917	917	917	70fab3ef52369b5e971493f30d8095cd_880	BHGJNPOB_00854	ECBMPKEI_00854	MGCECBGN_00855	GOBAOPMC_00855	CPKCCPKM_03781	NHOENLMJ_00854	PFEMJAIL_00880	DDCBCMKA_01021	KOKDCNIP_00880	GOLLOCBJ_00969	EJFLMOCH_00917	EKOMOAGF_01008	CCLHPEDK_01116	ENKJLFKA_00963	KBIFHLHM_00880	BLFJJFMM_00886	GHFMMOIL_00906	ADNAMBOE_00901	IJCBKJOF_00903	HDHOLLON_00903	NBGDCOPB_00905	BPGPKADF_00966	DGJOHNFC_01017	POHDGJCL_00938
hisM		Histidine transport system permease protein HisM	25	25	1	1	1109				707	707	707	70fab3ef52369b5e971493f30d8095cd_1442	BHGJNPOB_01366	ECBMPKEI_01367	MGCECBGN_01367	GOBAOPMC_01369	CPKCCPKM_03264	NHOENLMJ_01366	PFEMJAIL_01440	DDCBCMKA_01582	KOKDCNIP_01440	GOLLOCBJ_01531	EJFLMOCH_01477	EKOMOAGF_01569	CCLHPEDK_01677	ENKJLFKA_01538	KBIFHLHM_01443	BLFJJFMM_01446	GHFMMOIL_01587	ADNAMBOE_01504	IJCBKJOF_01487	HDHOLLON_01536	NBGDCOPB_01539	BPGPKADF_01631	DGJOHNFC_01685	POHDGJCL_01601
dcuA_2		Anaerobic C4-dicarboxylate transporter DcuA	25	25	1	1	5378				1301	1301	1301	70fab3ef52369b5e971493f30d8095cd_4139	BHGJNPOB_04003	ECBMPKEI_04003	MGCECBGN_04005	GOBAOPMC_04008	CPKCCPKM_00564	NHOENLMJ_04007	PFEMJAIL_04095	DDCBCMKA_04232	KOKDCNIP_04137	GOLLOCBJ_04160	EJFLMOCH_04051	EKOMOAGF_04226	CCLHPEDK_04361	ENKJLFKA_04141	KBIFHLHM_04088	BLFJJFMM_04145	GHFMMOIL_04307	ADNAMBOE_04209	IJCBKJOF_04149	HDHOLLON_04243	NBGDCOPB_04247	BPGPKADF_04212	DGJOHNFC_04280	POHDGJCL_04228
group_4352		hypothetical protein	25	25	1	1	5315				314	314	314	70fab3ef52369b5e971493f30d8095cd_3878	BHGJNPOB_03745	ECBMPKEI_03745	MGCECBGN_03747	GOBAOPMC_03749	CPKCCPKM_00822	NHOENLMJ_03750	PFEMJAIL_03834	DDCBCMKA_03969	KOKDCNIP_03876	GOLLOCBJ_03898	EJFLMOCH_03790	EKOMOAGF_03962	CCLHPEDK_04101	ENKJLFKA_03880	KBIFHLHM_03826	BLFJJFMM_03885	GHFMMOIL_04032	ADNAMBOE_03935	IJCBKJOF_03875	HDHOLLON_03969	NBGDCOPB_03973	BPGPKADF_03941	DGJOHNFC_04009	POHDGJCL_03958
tdcC		Threonine/serine transporter TdcC	25	25	1	1	4578				1331	1331	1331	70fab3ef52369b5e971493f30d8095cd_582	BHGJNPOB_00589	ECBMPKEI_00589	MGCECBGN_00590	GOBAOPMC_00590	CPKCCPKM_04046	NHOENLMJ_00589	PFEMJAIL_00582	DDCBCMKA_00582	KOKDCNIP_00582	GOLLOCBJ_00581	EJFLMOCH_00623	EKOMOAGF_00582	CCLHPEDK_00582	ENKJLFKA_00586	KBIFHLHM_00581	BLFJJFMM_00588	GHFMMOIL_00605	ADNAMBOE_00600	IJCBKJOF_00601	HDHOLLON_00601	NBGDCOPB_00603	BPGPKADF_00701	DGJOHNFC_00702	POHDGJCL_00671
rep		ATP-dependent DNA helicase Rep	25	25	1	1	222				2024	2024	2024	70fab3ef52369b5e971493f30d8095cd_4513	BHGJNPOB_04393	ECBMPKEI_04393	MGCECBGN_04395	GOBAOPMC_04398	CPKCCPKM_04462	NHOENLMJ_04397	PFEMJAIL_04470	DDCBCMKA_04665	KOKDCNIP_04511	GOLLOCBJ_04534	EJFLMOCH_04425	EKOMOAGF_04660	CCLHPEDK_04734	ENKJLFKA_04515	KBIFHLHM_04462	BLFJJFMM_04520	GHFMMOIL_04800	ADNAMBOE_04701	IJCBKJOF_04702	HDHOLLON_04735	NBGDCOPB_04739	BPGPKADF_04689	DGJOHNFC_04692	POHDGJCL_04641
dgoD_2		D-galactonate dehydratase	25	25	1	1	6949				1148	1148	1148	70fab3ef52369b5e971493f30d8095cd_12	BHGJNPOB_00012	ECBMPKEI_00012	MGCECBGN_00012	GOBAOPMC_00012	CPKCCPKM_00012	NHOENLMJ_00012	PFEMJAIL_00012	DDCBCMKA_00012	KOKDCNIP_00012	GOLLOCBJ_00012	EJFLMOCH_00012	EKOMOAGF_00012	CCLHPEDK_00012	ENKJLFKA_00012	KBIFHLHM_00012	BLFJJFMM_00012	GHFMMOIL_00012	ADNAMBOE_00012	IJCBKJOF_00012	HDHOLLON_00012	NBGDCOPB_00012	BPGPKADF_00012	DGJOHNFC_00012	POHDGJCL_00012
glyA1		Serine hydroxymethyltransferase 1	25	25	1	1	5791				1253	1253	1253	70fab3ef52369b5e971493f30d8095cd_1230	BHGJNPOB_01156	ECBMPKEI_01157	MGCECBGN_01157	GOBAOPMC_01158	CPKCCPKM_03476	NHOENLMJ_01156	PFEMJAIL_01233	DDCBCMKA_01370	KOKDCNIP_01228	GOLLOCBJ_01319	EJFLMOCH_01265	EKOMOAGF_01357	CCLHPEDK_01464	ENKJLFKA_01326	KBIFHLHM_01231	BLFJJFMM_01234	GHFMMOIL_01379	ADNAMBOE_01296	IJCBKJOF_01279	HDHOLLON_01328	NBGDCOPB_01330	BPGPKADF_01425	DGJOHNFC_01480	POHDGJCL_01396
ppiD		Peptidyl-prolyl cis-trans isomerase D	25	25	1	1	5013				1871	1871	1871	70fab3ef52369b5e971493f30d8095cd_3291	BHGJNPOB_03304	ECBMPKEI_03304	MGCECBGN_03306	GOBAOPMC_03307	CPKCCPKM_01263	NHOENLMJ_03308	PFEMJAIL_03303	DDCBCMKA_03439	KOKDCNIP_03289	GOLLOCBJ_03440	EJFLMOCH_03333	EKOMOAGF_03438	CCLHPEDK_03581	ENKJLFKA_03355	KBIFHLHM_03298	BLFJJFMM_03298	GHFMMOIL_03506	ADNAMBOE_03413	IJCBKJOF_03398	HDHOLLON_03447	NBGDCOPB_03450	BPGPKADF_03493	DGJOHNFC_03556	POHDGJCL_03469
fadL		Long-chain fatty acid transport protein	25	25	1	1	1018				1307	1307	1307	70fab3ef52369b5e971493f30d8095cd_1404	BHGJNPOB_01327	ECBMPKEI_01328	MGCECBGN_01328	GOBAOPMC_01330	CPKCCPKM_03303	NHOENLMJ_01327	PFEMJAIL_01402	DDCBCMKA_01544	KOKDCNIP_01402	GOLLOCBJ_01493	EJFLMOCH_01439	EKOMOAGF_01531	CCLHPEDK_01638	ENKJLFKA_01500	KBIFHLHM_01405	BLFJJFMM_01408	GHFMMOIL_01546	ADNAMBOE_01463	IJCBKJOF_01446	HDHOLLON_01495	NBGDCOPB_01498	BPGPKADF_01592	DGJOHNFC_01646	POHDGJCL_01562
group_4359		hypothetical protein	25	25	1	1	4708				719	719	719	70fab3ef52369b5e971493f30d8095cd_1597	BHGJNPOB_01524	ECBMPKEI_01525	MGCECBGN_01526	GOBAOPMC_01528	CPKCCPKM_03105	NHOENLMJ_01528	PFEMJAIL_01600	DDCBCMKA_01736	KOKDCNIP_01595	GOLLOCBJ_01691	EJFLMOCH_01631	EKOMOAGF_01729	CCLHPEDK_01832	ENKJLFKA_01692	KBIFHLHM_01597	BLFJJFMM_01600	GHFMMOIL_01755	ADNAMBOE_01672	IJCBKJOF_01655	HDHOLLON_01704	NBGDCOPB_01707	BPGPKADF_01798	DGJOHNFC_01854	POHDGJCL_01769
kdpA		Potassium-transporting ATPase potassium-binding subunit	25	25	1	1	574				962	1679	1621	70fab3ef52369b5e971493f30d8095cd_3053	BHGJNPOB_03058	ECBMPKEI_03058	MGCECBGN_03061	GOBAOPMC_03061	CPKCCPKM_01509	NHOENLMJ_03062	PFEMJAIL_03065	DDCBCMKA_03200	KOKDCNIP_03051	GOLLOCBJ_03203	EJFLMOCH_03093	EKOMOAGF_03198	CCLHPEDK_03343	ENKJLFKA_03117	KBIFHLHM_03060	BLFJJFMM_03060	GHFMMOIL_03252	ADNAMBOE_03159	IJCBKJOF_03144	HDHOLLON_03193	NBGDCOPB_03196	BPGPKADF_03241	DGJOHNFC_03304	POHDGJCL_03217
hdfR_1		HTH-type transcriptional regulator HdfR	25	25	1	1	6210				926	926	926	70fab3ef52369b5e971493f30d8095cd_1209	BHGJNPOB_01137	ECBMPKEI_01138	MGCECBGN_01138	GOBAOPMC_01139	CPKCCPKM_03495	NHOENLMJ_01137	PFEMJAIL_01212	DDCBCMKA_01349	KOKDCNIP_01207	GOLLOCBJ_01298	EJFLMOCH_01244	EKOMOAGF_01336	CCLHPEDK_01443	ENKJLFKA_01305	KBIFHLHM_01210	BLFJJFMM_01213	GHFMMOIL_01360	ADNAMBOE_01277	IJCBKJOF_01260	HDHOLLON_01309	NBGDCOPB_01311	BPGPKADF_01406	DGJOHNFC_01461	POHDGJCL_01377
group_4361		hypothetical protein	25	25	1	1	2585				239	239	239	70fab3ef52369b5e971493f30d8095cd_1976	BHGJNPOB_02526	ECBMPKEI_02526	MGCECBGN_02529	GOBAOPMC_02530	CPKCCPKM_02040	NHOENLMJ_02530	PFEMJAIL_01980	DDCBCMKA_02117	KOKDCNIP_01974	GOLLOCBJ_02118	EJFLMOCH_02009	EKOMOAGF_02109	CCLHPEDK_02262	ENKJLFKA_02071	KBIFHLHM_01976	BLFJJFMM_01980	GHFMMOIL_02157	ADNAMBOE_02069	IJCBKJOF_02051	HDHOLLON_02101	NBGDCOPB_02105	BPGPKADF_02135	DGJOHNFC_02191	POHDGJCL_02107
group_4362		hypothetical protein	25	25	1	1	2060				647	647	647	70fab3ef52369b5e971493f30d8095cd_2101	BHGJNPOB_02435	ECBMPKEI_02435	MGCECBGN_02438	GOBAOPMC_02439	CPKCCPKM_02131	NHOENLMJ_02439	PFEMJAIL_02105	DDCBCMKA_02242	KOKDCNIP_02099	GOLLOCBJ_02243	EJFLMOCH_02134	EKOMOAGF_02235	CCLHPEDK_02387	ENKJLFKA_02161	KBIFHLHM_02101	BLFJJFMM_02106	GHFMMOIL_02247	ADNAMBOE_02159	IJCBKJOF_02142	HDHOLLON_02191	NBGDCOPB_02195	BPGPKADF_02225	DGJOHNFC_02281	POHDGJCL_02197
nagL		Maleylpyruvate isomerase	25	25	1	1	4716				644	644	644	70fab3ef52369b5e971493f30d8095cd_1605	BHGJNPOB_01532	ECBMPKEI_01533	MGCECBGN_01534	GOBAOPMC_01536	CPKCCPKM_03097	NHOENLMJ_01536	PFEMJAIL_01608	DDCBCMKA_01744	KOKDCNIP_01603	GOLLOCBJ_01699	EJFLMOCH_01639	EKOMOAGF_01737	CCLHPEDK_01840	ENKJLFKA_01700	KBIFHLHM_01605	BLFJJFMM_01608	GHFMMOIL_01763	ADNAMBOE_01680	IJCBKJOF_01663	HDHOLLON_01712	NBGDCOPB_01715	BPGPKADF_01806	DGJOHNFC_01862	POHDGJCL_01777
group_4364		hypothetical protein	25	25	1	1	5717				893	893	893	70fab3ef52369b5e971493f30d8095cd_2835	BHGJNPOB_02826	ECBMPKEI_02826	MGCECBGN_02829	GOBAOPMC_02829	CPKCCPKM_01740	NHOENLMJ_02830	PFEMJAIL_02845	DDCBCMKA_02981	KOKDCNIP_02833	GOLLOCBJ_02983	EJFLMOCH_02873	EKOMOAGF_02978	CCLHPEDK_03124	ENKJLFKA_02897	KBIFHLHM_02840	BLFJJFMM_02840	GHFMMOIL_03006	ADNAMBOE_02912	IJCBKJOF_02894	HDHOLLON_02943	NBGDCOPB_02947	BPGPKADF_02989	DGJOHNFC_03051	POHDGJCL_02962
qmcA		Protein QmcA	25	25	1	1	543				917	917	917	70fab3ef52369b5e971493f30d8095cd_3243	BHGJNPOB_03256	ECBMPKEI_03256	MGCECBGN_03258	GOBAOPMC_03259	CPKCCPKM_01311	NHOENLMJ_03260	PFEMJAIL_03255	DDCBCMKA_03391	KOKDCNIP_03241	GOLLOCBJ_03392	EJFLMOCH_03285	EKOMOAGF_03390	CCLHPEDK_03533	ENKJLFKA_03307	KBIFHLHM_03250	BLFJJFMM_03250	GHFMMOIL_03456	ADNAMBOE_03363	IJCBKJOF_03348	HDHOLLON_03397	NBGDCOPB_03400	BPGPKADF_03445	DGJOHNFC_03508	POHDGJCL_03421
csgF		Curli production assembly/transport component CsgF	25	25	1	1	1406				416	416	416	70fab3ef52369b5e971493f30d8095cd_2726	BHGJNPOB_01802	ECBMPKEI_01802	MGCECBGN_01805	GOBAOPMC_01806	CPKCCPKM_02827	NHOENLMJ_01806	PFEMJAIL_02735	DDCBCMKA_02872	KOKDCNIP_02724	GOLLOCBJ_02875	EJFLMOCH_02763	EKOMOAGF_02866	CCLHPEDK_03015	ENKJLFKA_02787	KBIFHLHM_02732	BLFJJFMM_02732	GHFMMOIL_02859	ADNAMBOE_02766	IJCBKJOF_02749	HDHOLLON_02798	NBGDCOPB_02802	BPGPKADF_02833	DGJOHNFC_02894	POHDGJCL_02805
group_4367		tRNA-Leu(taa)	25	25	1	1	2461				86	86	86	70fab3ef52369b5e971493f30d8095cd_1882	BHGJNPOB_02653	ECBMPKEI_02653	MGCECBGN_02656	GOBAOPMC_02657	CPKCCPKM_01912	NHOENLMJ_02657	PFEMJAIL_01886	DDCBCMKA_02021	KOKDCNIP_01880	GOLLOCBJ_02024	EJFLMOCH_01915	EKOMOAGF_02015	CCLHPEDK_02168	ENKJLFKA_01977	KBIFHLHM_01882	BLFJJFMM_01886	GHFMMOIL_02054	ADNAMBOE_01967	IJCBKJOF_01950	HDHOLLON_01999	NBGDCOPB_02003	BPGPKADF_02035	DGJOHNFC_02091	POHDGJCL_02007
glnK		Nitrogen regulatory protein P-II 2	25	25	1	1	5001				338	338	338	70fab3ef52369b5e971493f30d8095cd_3281	BHGJNPOB_03294	ECBMPKEI_03294	MGCECBGN_03296	GOBAOPMC_03297	CPKCCPKM_01273	NHOENLMJ_03298	PFEMJAIL_03293	DDCBCMKA_03429	KOKDCNIP_03279	GOLLOCBJ_03430	EJFLMOCH_03323	EKOMOAGF_03428	CCLHPEDK_03571	ENKJLFKA_03345	KBIFHLHM_03288	BLFJJFMM_03288	GHFMMOIL_03494	ADNAMBOE_03401	IJCBKJOF_03386	HDHOLLON_03435	NBGDCOPB_03438	BPGPKADF_03483	DGJOHNFC_03546	POHDGJCL_03459
rsxG		Electron transport complex subunit RsxG	25	25	1	1	1741				620	620	620	70fab3ef52369b5e971493f30d8095cd_2405	BHGJNPOB_02122	ECBMPKEI_02122	MGCECBGN_02125	GOBAOPMC_02126	CPKCCPKM_02506	NHOENLMJ_02126	PFEMJAIL_02411	DDCBCMKA_02547	KOKDCNIP_02403	GOLLOCBJ_02552	EJFLMOCH_02438	EKOMOAGF_02542	CCLHPEDK_02691	ENKJLFKA_02464	KBIFHLHM_02406	BLFJJFMM_02410	GHFMMOIL_02543	ADNAMBOE_02453	IJCBKJOF_02436	HDHOLLON_02485	NBGDCOPB_02489	BPGPKADF_02520	DGJOHNFC_02581	POHDGJCL_02492
pckA		Phosphoenolpyruvate carboxykinase (ATP)	25	25	1	1	3122				1619	1619	1619	70fab3ef52369b5e971493f30d8095cd_328	BHGJNPOB_00335	ECBMPKEI_00335	MGCECBGN_00336	GOBAOPMC_00336	CPKCCPKM_00335	NHOENLMJ_00335	PFEMJAIL_00328	DDCBCMKA_00328	KOKDCNIP_00328	GOLLOCBJ_00327	EJFLMOCH_00369	EKOMOAGF_00328	CCLHPEDK_00328	ENKJLFKA_00332	KBIFHLHM_00327	BLFJJFMM_00334	GHFMMOIL_00347	ADNAMBOE_00340	IJCBKJOF_00341	HDHOLLON_00341	NBGDCOPB_00342	BPGPKADF_00439	DGJOHNFC_00441	POHDGJCL_00410
rho		Transcription termination factor Rho	25	25	1	1	226				1259	1259	1259	70fab3ef52369b5e971493f30d8095cd_4509	BHGJNPOB_04389	ECBMPKEI_04389	MGCECBGN_04391	GOBAOPMC_04394	CPKCCPKM_04458	NHOENLMJ_04393	PFEMJAIL_04466	DDCBCMKA_04661	KOKDCNIP_04507	GOLLOCBJ_04530	EJFLMOCH_04421	EKOMOAGF_04656	CCLHPEDK_04730	ENKJLFKA_04511	KBIFHLHM_04458	BLFJJFMM_04516	GHFMMOIL_04796	ADNAMBOE_04697	IJCBKJOF_04698	HDHOLLON_04731	NBGDCOPB_04735	BPGPKADF_04685	DGJOHNFC_04688	POHDGJCL_04637
sdhE		FAD assembly factor SdhE	25	25	1	1	1387				266	266	266	70fab3ef52369b5e971493f30d8095cd_814	BHGJNPOB_00787	ECBMPKEI_00787	MGCECBGN_00788	GOBAOPMC_00788	CPKCCPKM_03848	NHOENLMJ_00787	PFEMJAIL_00814	DDCBCMKA_00955	KOKDCNIP_00814	GOLLOCBJ_00903	EJFLMOCH_00851	EKOMOAGF_00942	CCLHPEDK_01050	ENKJLFKA_00897	KBIFHLHM_00813	BLFJJFMM_00820	GHFMMOIL_00842	ADNAMBOE_00835	IJCBKJOF_00838	HDHOLLON_00837	NBGDCOPB_00839	BPGPKADF_00898	DGJOHNFC_00950	POHDGJCL_00870
clpS		ATP-dependent Clp protease adapter protein ClpS	25	25	1	1	6018				320	320	320	70fab3ef52369b5e971493f30d8095cd_2878	BHGJNPOB_02867	ECBMPKEI_02867	MGCECBGN_02870	GOBAOPMC_02870	CPKCCPKM_01699	NHOENLMJ_02871	PFEMJAIL_02888	DDCBCMKA_03024	KOKDCNIP_02876	GOLLOCBJ_03026	EJFLMOCH_02916	EKOMOAGF_03021	CCLHPEDK_03167	ENKJLFKA_02940	KBIFHLHM_02883	BLFJJFMM_02883	GHFMMOIL_03049	ADNAMBOE_02955	IJCBKJOF_02937	HDHOLLON_02986	NBGDCOPB_02990	BPGPKADF_03032	DGJOHNFC_03094	POHDGJCL_03005
yhdT		putative membrane protein YhdT	25	25	1	1	3005				242	242	242	70fab3ef52369b5e971493f30d8095cd_447	BHGJNPOB_00455	ECBMPKEI_00455	MGCECBGN_00456	GOBAOPMC_00456	CPKCCPKM_04180	NHOENLMJ_00455	PFEMJAIL_00447	DDCBCMKA_00447	KOKDCNIP_00447	GOLLOCBJ_00446	EJFLMOCH_00488	EKOMOAGF_00447	CCLHPEDK_00447	ENKJLFKA_00451	KBIFHLHM_00446	BLFJJFMM_00453	GHFMMOIL_00466	ADNAMBOE_00461	IJCBKJOF_00462	HDHOLLON_00462	NBGDCOPB_00464	BPGPKADF_00560	DGJOHNFC_00562	POHDGJCL_00531
rpmG		50S ribosomal protein L33	25	25	1	1	3328				167	167	167	70fab3ef52369b5e971493f30d8095cd_115	BHGJNPOB_00109	ECBMPKEI_00109	MGCECBGN_00109	GOBAOPMC_00109	CPKCCPKM_00109	NHOENLMJ_00109	PFEMJAIL_00115	DDCBCMKA_00115	KOKDCNIP_00115	GOLLOCBJ_00114	EJFLMOCH_00118	EKOMOAGF_00115	CCLHPEDK_00115	ENKJLFKA_00119	KBIFHLHM_00114	BLFJJFMM_00121	GHFMMOIL_00120	ADNAMBOE_00115	IJCBKJOF_00115	HDHOLLON_00115	NBGDCOPB_00115	BPGPKADF_00213	DGJOHNFC_00215	POHDGJCL_00183
proB		Glutamate 5-kinase	25	25	1	1	7337				1103	1103	1103	70fab3ef52369b5e971493f30d8095cd_3542	BHGJNPOB_03437	ECBMPKEI_03437	MGCECBGN_03439	GOBAOPMC_03440	CPKCCPKM_01130	NHOENLMJ_03442	PFEMJAIL_03495	DDCBCMKA_03629	KOKDCNIP_03540	GOLLOCBJ_03562	EJFLMOCH_03454	EKOMOAGF_03625	CCLHPEDK_03763	ENKJLFKA_03541	KBIFHLHM_03488	BLFJJFMM_03548	GHFMMOIL_03703	ADNAMBOE_03610	IJCBKJOF_03550	HDHOLLON_03644	NBGDCOPB_03648	BPGPKADF_03615	DGJOHNFC_03684	POHDGJCL_03633
group_4377		hypothetical protein	25	25	1	1	7353				407	407	407	70fab3ef52369b5e971493f30d8095cd_3557	BHGJNPOB_03451	ECBMPKEI_03451	MGCECBGN_03453	GOBAOPMC_03454	CPKCCPKM_01116	NHOENLMJ_03456	PFEMJAIL_03510	DDCBCMKA_03644	KOKDCNIP_03555	GOLLOCBJ_03577	EJFLMOCH_03469	EKOMOAGF_03640	CCLHPEDK_03778	ENKJLFKA_03556	KBIFHLHM_03503	BLFJJFMM_03563	GHFMMOIL_03718	ADNAMBOE_03625	IJCBKJOF_03565	HDHOLLON_03659	NBGDCOPB_03663	BPGPKADF_03630	DGJOHNFC_03699	POHDGJCL_03648
group_4378		hypothetical protein	25	25	1	1	7380				722	722	722	70fab3ef52369b5e971493f30d8095cd_3611	BHGJNPOB_03476	ECBMPKEI_03476	MGCECBGN_03478	GOBAOPMC_03479	CPKCCPKM_01091	NHOENLMJ_03481	PFEMJAIL_03567	DDCBCMKA_03701	KOKDCNIP_03609	GOLLOCBJ_03631	EJFLMOCH_03523	EKOMOAGF_03694	CCLHPEDK_03832	ENKJLFKA_03610	KBIFHLHM_03556	BLFJJFMM_03618	GHFMMOIL_03766	ADNAMBOE_03673	IJCBKJOF_03613	HDHOLLON_03707	NBGDCOPB_03711	BPGPKADF_03679	DGJOHNFC_03747	POHDGJCL_03696
lptC		Lipopolysaccharide export system protein LptC	25	25	1	1	4502				575	575	575	70fab3ef52369b5e971493f30d8095cd_513	BHGJNPOB_00520	ECBMPKEI_00520	MGCECBGN_00521	GOBAOPMC_00521	CPKCCPKM_04115	NHOENLMJ_00520	PFEMJAIL_00513	DDCBCMKA_00513	KOKDCNIP_00513	GOLLOCBJ_00512	EJFLMOCH_00554	EKOMOAGF_00513	CCLHPEDK_00513	ENKJLFKA_00517	KBIFHLHM_00512	BLFJJFMM_00519	GHFMMOIL_00530	ADNAMBOE_00525	IJCBKJOF_00526	HDHOLLON_00526	NBGDCOPB_00528	BPGPKADF_00624	DGJOHNFC_00626	POHDGJCL_00595
dpiB		Sensor histidine kinase DpiB	25	25	1	1	647				791	1661	1347	70fab3ef52369b5e971493f30d8095cd_3128	BHGJNPOB_03141	ECBMPKEI_03141	MGCECBGN_03143	GOBAOPMC_03144	CPKCCPKM_01426	NHOENLMJ_03145	PFEMJAIL_03140	DDCBCMKA_03276	KOKDCNIP_03126	GOLLOCBJ_03278	EJFLMOCH_03168	EKOMOAGF_03274	CCLHPEDK_03418	ENKJLFKA_03192	KBIFHLHM_03135	BLFJJFMM_03135	GHFMMOIL_03334	ADNAMBOE_03241	IJCBKJOF_03226	HDHOLLON_03275	NBGDCOPB_03278	BPGPKADF_03323	DGJOHNFC_03386	POHDGJCL_03299
pdxH		Pyridoxine/pyridoxamine 5'-phosphate oxidase	25	25	1	1	1734				656	656	656	70fab3ef52369b5e971493f30d8095cd_2412	BHGJNPOB_02115	ECBMPKEI_02115	MGCECBGN_02118	GOBAOPMC_02119	CPKCCPKM_02513	NHOENLMJ_02119	PFEMJAIL_02418	DDCBCMKA_02554	KOKDCNIP_02410	GOLLOCBJ_02559	EJFLMOCH_02445	EKOMOAGF_02549	CCLHPEDK_02698	ENKJLFKA_02471	KBIFHLHM_02413	BLFJJFMM_02417	GHFMMOIL_02550	ADNAMBOE_02460	IJCBKJOF_02443	HDHOLLON_02492	NBGDCOPB_02496	BPGPKADF_02527	DGJOHNFC_02588	POHDGJCL_02499
ydcP_1		putative protease YdcP	25	25	1	1	4756				1361	1361	1361	70fab3ef52369b5e971493f30d8095cd_1645	BHGJNPOB_01571	ECBMPKEI_01572	MGCECBGN_01573	GOBAOPMC_01575	CPKCCPKM_03058	NHOENLMJ_01575	PFEMJAIL_01648	DDCBCMKA_01784	KOKDCNIP_01643	GOLLOCBJ_01739	EJFLMOCH_01679	EKOMOAGF_01777	CCLHPEDK_01880	ENKJLFKA_01740	KBIFHLHM_01645	BLFJJFMM_01648	GHFMMOIL_01803	ADNAMBOE_01720	IJCBKJOF_01703	HDHOLLON_01752	NBGDCOPB_01755	BPGPKADF_01846	DGJOHNFC_01902	POHDGJCL_01817
group_4382		hypothetical protein	25	25	1	1	6344				272	272	272	70fab3ef52369b5e971493f30d8095cd_4249	BHGJNPOB_04113	ECBMPKEI_04113	MGCECBGN_04115	GOBAOPMC_04118	CPKCCPKM_00453	NHOENLMJ_04117	PFEMJAIL_04205	DDCBCMKA_04401	KOKDCNIP_04247	GOLLOCBJ_04270	EJFLMOCH_04161	EKOMOAGF_04396	CCLHPEDK_04471	ENKJLFKA_04251	KBIFHLHM_04198	BLFJJFMM_04256	GHFMMOIL_04522	ADNAMBOE_04424	IJCBKJOF_04423	HDHOLLON_04458	NBGDCOPB_04462	BPGPKADF_04410	DGJOHNFC_04410	POHDGJCL_04359
group_4383		hypothetical protein	25	25	1	1	1472				374	374	374	70fab3ef52369b5e971493f30d8095cd_2662	BHGJNPOB_01868	ECBMPKEI_01868	MGCECBGN_01871	GOBAOPMC_01872	CPKCCPKM_02761	NHOENLMJ_01872	PFEMJAIL_02671	DDCBCMKA_02808	KOKDCNIP_02660	GOLLOCBJ_02811	EJFLMOCH_02699	EKOMOAGF_02801	CCLHPEDK_02951	ENKJLFKA_02723	KBIFHLHM_02668	BLFJJFMM_02668	GHFMMOIL_02793	ADNAMBOE_02700	IJCBKJOF_02683	HDHOLLON_02732	NBGDCOPB_02736	BPGPKADF_02767	DGJOHNFC_02828	POHDGJCL_02739
ispG		4-hydroxy-3-methylbut-2-en-1-yl diphosphate synthase (flavodoxin)	25	25	1	1	5756				1118	1118	1118	70fab3ef52369b5e971493f30d8095cd_1265	BHGJNPOB_01190	ECBMPKEI_01191	MGCECBGN_01191	GOBAOPMC_01192	CPKCCPKM_03442	NHOENLMJ_01190	PFEMJAIL_01268	DDCBCMKA_01405	KOKDCNIP_01263	GOLLOCBJ_01354	EJFLMOCH_01300	EKOMOAGF_01392	CCLHPEDK_01499	ENKJLFKA_01361	KBIFHLHM_01266	BLFJJFMM_01269	GHFMMOIL_01413	ADNAMBOE_01330	IJCBKJOF_01313	HDHOLLON_01362	NBGDCOPB_01364	BPGPKADF_01459	DGJOHNFC_01514	POHDGJCL_01430
rlmA		23S rRNA (guanine(745)-N(1))-methyltransferase	25	25	1	1	2590				809	809	809	70fab3ef52369b5e971493f30d8095cd_1981	BHGJNPOB_02521	ECBMPKEI_02521	MGCECBGN_02524	GOBAOPMC_02525	CPKCCPKM_02045	NHOENLMJ_02525	PFEMJAIL_01985	DDCBCMKA_02122	KOKDCNIP_01979	GOLLOCBJ_02123	EJFLMOCH_02014	EKOMOAGF_02114	CCLHPEDK_02267	ENKJLFKA_02076	KBIFHLHM_01981	BLFJJFMM_01985	GHFMMOIL_02162	ADNAMBOE_02074	IJCBKJOF_02056	HDHOLLON_02106	NBGDCOPB_02110	BPGPKADF_02140	DGJOHNFC_02196	POHDGJCL_02112
feoA		Fe(2+) transport protein A	25	25	1	1	3127				227	227	227	70fab3ef52369b5e971493f30d8095cd_323	BHGJNPOB_00330	ECBMPKEI_00330	MGCECBGN_00331	GOBAOPMC_00331	CPKCCPKM_00330	NHOENLMJ_00330	PFEMJAIL_00323	DDCBCMKA_00323	KOKDCNIP_00323	GOLLOCBJ_00322	EJFLMOCH_00364	EKOMOAGF_00323	CCLHPEDK_00323	ENKJLFKA_00327	KBIFHLHM_00322	BLFJJFMM_00329	GHFMMOIL_00342	ADNAMBOE_00335	IJCBKJOF_00336	HDHOLLON_00336	NBGDCOPB_00337	BPGPKADF_00434	DGJOHNFC_00436	POHDGJCL_00405
atpH		ATP synthase subunit delta	25	25	1	1	182				533	533	533	70fab3ef52369b5e971493f30d8095cd_4554	BHGJNPOB_04434	ECBMPKEI_04434	MGCECBGN_04436	GOBAOPMC_04439	CPKCCPKM_04503	NHOENLMJ_04438	PFEMJAIL_04511	DDCBCMKA_04706	KOKDCNIP_04552	GOLLOCBJ_04575	EJFLMOCH_04466	EKOMOAGF_04701	CCLHPEDK_04775	ENKJLFKA_04556	KBIFHLHM_04503	BLFJJFMM_04561	GHFMMOIL_04840	ADNAMBOE_04741	IJCBKJOF_04742	HDHOLLON_04775	NBGDCOPB_04779	BPGPKADF_04729	DGJOHNFC_04732	POHDGJCL_04681
group_4388		hypothetical protein	25	25	1	1	6988				107	107	107	70fab3ef52369b5e971493f30d8095cd_1574	BHGJNPOB_01501	ECBMPKEI_01502	MGCECBGN_01503	GOBAOPMC_01505	CPKCCPKM_03128	NHOENLMJ_01505	PFEMJAIL_01577	DDCBCMKA_01713	KOKDCNIP_01572	GOLLOCBJ_01668	EJFLMOCH_01608	EKOMOAGF_01706	CCLHPEDK_01809	ENKJLFKA_01669	KBIFHLHM_01574	BLFJJFMM_01577	GHFMMOIL_01732	ADNAMBOE_01648	IJCBKJOF_01632	HDHOLLON_01681	NBGDCOPB_01684	BPGPKADF_01775	DGJOHNFC_01831	POHDGJCL_01746
rplE		50S ribosomal protein L5	25	25	1	1	3048				539	539	539	70fab3ef52369b5e971493f30d8095cd_400	BHGJNPOB_00407	ECBMPKEI_00407	MGCECBGN_00408	GOBAOPMC_00408	CPKCCPKM_00407	NHOENLMJ_00407	PFEMJAIL_00400	DDCBCMKA_00400	KOKDCNIP_00400	GOLLOCBJ_00399	EJFLMOCH_00441	EKOMOAGF_00400	CCLHPEDK_00400	ENKJLFKA_00404	KBIFHLHM_00399	BLFJJFMM_00406	GHFMMOIL_00420	ADNAMBOE_00413	IJCBKJOF_00414	HDHOLLON_00414	NBGDCOPB_00416	BPGPKADF_00512	DGJOHNFC_00514	POHDGJCL_00483
leuA		2-isopropylmalate synthase	25	25	1	1	14				1571	1571	1571	70fab3ef52369b5e971493f30d8095cd_3762	BHGJNPOB_03630	ECBMPKEI_03630	MGCECBGN_03632	GOBAOPMC_03633	CPKCCPKM_00937	NHOENLMJ_03635	PFEMJAIL_03718	DDCBCMKA_03852	KOKDCNIP_03760	GOLLOCBJ_03782	EJFLMOCH_03674	EKOMOAGF_03845	CCLHPEDK_03985	ENKJLFKA_03761	KBIFHLHM_03707	BLFJJFMM_03769	GHFMMOIL_03917	ADNAMBOE_03822	IJCBKJOF_03762	HDHOLLON_03856	NBGDCOPB_03860	BPGPKADF_03828	DGJOHNFC_03896	POHDGJCL_03845
rpsP		30S ribosomal protein S16	25	25	1	1	6310				248	248	248	70fab3ef52369b5e971493f30d8095cd_1131	BHGJNPOB_01091	ECBMPKEI_01092	MGCECBGN_01092	GOBAOPMC_01093	CPKCCPKM_03541	NHOENLMJ_01091	PFEMJAIL_01134	DDCBCMKA_01270	KOKDCNIP_01129	GOLLOCBJ_01220	EJFLMOCH_01166	EKOMOAGF_01256	CCLHPEDK_01365	ENKJLFKA_01226	KBIFHLHM_01132	BLFJJFMM_01135	GHFMMOIL_01180	ADNAMBOE_01171	IJCBKJOF_01155	HDHOLLON_01204	NBGDCOPB_01206	BPGPKADF_01299	DGJOHNFC_01325	POHDGJCL_01242
sdaC		Serine transporter	25	25	1	1	1271				1289	1289	1289	70fab3ef52369b5e971493f30d8095cd_892	BHGJNPOB_00866	ECBMPKEI_00866	MGCECBGN_00867	GOBAOPMC_00867	CPKCCPKM_03769	NHOENLMJ_00866	PFEMJAIL_00892	DDCBCMKA_01033	KOKDCNIP_00892	GOLLOCBJ_00981	EJFLMOCH_00929	EKOMOAGF_01020	CCLHPEDK_01128	ENKJLFKA_00975	KBIFHLHM_00892	BLFJJFMM_00898	GHFMMOIL_00918	ADNAMBOE_00913	IJCBKJOF_00915	HDHOLLON_00915	NBGDCOPB_00917	BPGPKADF_00978	DGJOHNFC_01029	POHDGJCL_00950
proQ		RNA chaperone ProQ	25	25	1	1	2580				686	686	686	70fab3ef52369b5e971493f30d8095cd_1971	BHGJNPOB_02531	ECBMPKEI_02531	MGCECBGN_02534	GOBAOPMC_02535	CPKCCPKM_02034	NHOENLMJ_02535	PFEMJAIL_01975	DDCBCMKA_02112	KOKDCNIP_01969	GOLLOCBJ_02113	EJFLMOCH_02004	EKOMOAGF_02104	CCLHPEDK_02257	ENKJLFKA_02066	KBIFHLHM_01971	BLFJJFMM_01975	GHFMMOIL_02151	ADNAMBOE_02063	IJCBKJOF_02046	HDHOLLON_02095	NBGDCOPB_02099	BPGPKADF_02129	DGJOHNFC_02185	POHDGJCL_02101
group_4394		hypothetical protein	25	25	1	1	2093				278	278	278	70fab3ef52369b5e971493f30d8095cd_2069	BHGJNPOB_02468	ECBMPKEI_02468	MGCECBGN_02471	GOBAOPMC_02472	CPKCCPKM_02098	NHOENLMJ_02472	PFEMJAIL_02073	DDCBCMKA_02210	KOKDCNIP_02067	GOLLOCBJ_02211	EJFLMOCH_02102	EKOMOAGF_02203	CCLHPEDK_02355	ENKJLFKA_02129	KBIFHLHM_02069	BLFJJFMM_02074	GHFMMOIL_02214	ADNAMBOE_02126	IJCBKJOF_02109	HDHOLLON_02158	NBGDCOPB_02162	BPGPKADF_02192	DGJOHNFC_02248	POHDGJCL_02164
proV		Glycine betaine/proline betaine transport system ATP-binding protein ProV	25	25	1	1	2756				1202	1202	1202	70fab3ef52369b5e971493f30d8095cd_1067	BHGJNPOB_01031	ECBMPKEI_01032	MGCECBGN_01032	GOBAOPMC_01033	CPKCCPKM_03604	NHOENLMJ_01031	PFEMJAIL_01070	DDCBCMKA_01206	KOKDCNIP_01065	GOLLOCBJ_01154	EJFLMOCH_01102	EKOMOAGF_01192	CCLHPEDK_01301	ENKJLFKA_01150	KBIFHLHM_01068	BLFJJFMM_01071	GHFMMOIL_01082	ADNAMBOE_01075	IJCBKJOF_01077	HDHOLLON_01077	NBGDCOPB_01079	BPGPKADF_01139	DGJOHNFC_01192	POHDGJCL_01111
group_4396		tRNA-Trp(cca)	25	25	1	1	207				75	75	75	70fab3ef52369b5e971493f30d8095cd_4528	BHGJNPOB_04407	ECBMPKEI_04407	MGCECBGN_04409	GOBAOPMC_04412	CPKCCPKM_04476	NHOENLMJ_04411	PFEMJAIL_04485	DDCBCMKA_04680	KOKDCNIP_04526	GOLLOCBJ_04549	EJFLMOCH_04440	EKOMOAGF_04675	CCLHPEDK_04749	ENKJLFKA_04530	KBIFHLHM_04477	BLFJJFMM_04535	GHFMMOIL_04814	ADNAMBOE_04715	IJCBKJOF_04716	HDHOLLON_04749	NBGDCOPB_04753	BPGPKADF_04703	DGJOHNFC_04706	POHDGJCL_04655
dsbG		Thiol:disulfide interchange protein DsbG	25	25	1	1	665				746	746	746	70fab3ef52369b5e971493f30d8095cd_3147	BHGJNPOB_03159	ECBMPKEI_03159	MGCECBGN_03161	GOBAOPMC_03162	CPKCCPKM_01408	NHOENLMJ_03163	PFEMJAIL_03159	DDCBCMKA_03295	KOKDCNIP_03145	GOLLOCBJ_03296	EJFLMOCH_03186	EKOMOAGF_03293	CCLHPEDK_03437	ENKJLFKA_03211	KBIFHLHM_03154	BLFJJFMM_03154	GHFMMOIL_03352	ADNAMBOE_03259	IJCBKJOF_03244	HDHOLLON_03293	NBGDCOPB_03296	BPGPKADF_03341	DGJOHNFC_03404	POHDGJCL_03317
dapF		Diaminopimelate epimerase	25	25	1	1	260				824	824	824	70fab3ef52369b5e971493f30d8095cd_4480	BHGJNPOB_04361	ECBMPKEI_04361	MGCECBGN_04363	GOBAOPMC_04366	CPKCCPKM_04430	NHOENLMJ_04365	PFEMJAIL_04437	DDCBCMKA_04632	KOKDCNIP_04478	GOLLOCBJ_04501	EJFLMOCH_04392	EKOMOAGF_04627	CCLHPEDK_04701	ENKJLFKA_04482	KBIFHLHM_04429	BLFJJFMM_04487	GHFMMOIL_04765	ADNAMBOE_04666	IJCBKJOF_04665	HDHOLLON_04700	NBGDCOPB_04704	BPGPKADF_04654	DGJOHNFC_04655	POHDGJCL_04604
lapB		Lipopolysaccharide assembly protein B	25	25	1	1	2018				1169	1169	1169	70fab3ef52369b5e971493f30d8095cd_2142	BHGJNPOB_02394	ECBMPKEI_02394	MGCECBGN_02397	GOBAOPMC_02398	CPKCCPKM_02172	NHOENLMJ_02398	PFEMJAIL_02146	DDCBCMKA_02283	KOKDCNIP_02140	GOLLOCBJ_02284	EJFLMOCH_02175	EKOMOAGF_02276	CCLHPEDK_02428	ENKJLFKA_02202	KBIFHLHM_02142	BLFJJFMM_02147	GHFMMOIL_02287	ADNAMBOE_02199	IJCBKJOF_02182	HDHOLLON_02231	NBGDCOPB_02235	BPGPKADF_02265	DGJOHNFC_02321	POHDGJCL_02237
group_440		hypothetical protein	25	25	1	1	688				704	704	704	70fab3ef52369b5e971493f30d8095cd_3170	BHGJNPOB_03182	ECBMPKEI_03182	MGCECBGN_03184	GOBAOPMC_03185	CPKCCPKM_01385	NHOENLMJ_03186	PFEMJAIL_03182	DDCBCMKA_03318	KOKDCNIP_03168	GOLLOCBJ_03319	EJFLMOCH_03209	EKOMOAGF_03316	CCLHPEDK_03460	ENKJLFKA_03234	KBIFHLHM_03177	BLFJJFMM_03177	GHFMMOIL_03375	ADNAMBOE_03282	IJCBKJOF_03267	HDHOLLON_03316	NBGDCOPB_03319	BPGPKADF_03364	DGJOHNFC_03427	POHDGJCL_03340
steT		Serine/threonine exchanger SteT	25	25	1	1	5645				1499	1499	1499	70fab3ef52369b5e971493f30d8095cd_742	BHGJNPOB_00707	ECBMPKEI_00707	MGCECBGN_00708	GOBAOPMC_00708	CPKCCPKM_03928	NHOENLMJ_00707	PFEMJAIL_00742	DDCBCMKA_00883	KOKDCNIP_00742	GOLLOCBJ_00832	EJFLMOCH_00780	EKOMOAGF_00801	CCLHPEDK_00742	ENKJLFKA_00748	KBIFHLHM_00741	BLFJJFMM_00748	GHFMMOIL_00764	ADNAMBOE_00757	IJCBKJOF_00760	HDHOLLON_00759	NBGDCOPB_00761	BPGPKADF_00820	DGJOHNFC_00821	POHDGJCL_00790
group_4401		hypothetical protein	25	25	1	1	5020				632	632	632	70fab3ef52369b5e971493f30d8095cd_3298	BHGJNPOB_03311	ECBMPKEI_03311	MGCECBGN_03313	GOBAOPMC_03314	CPKCCPKM_01256	NHOENLMJ_03315	PFEMJAIL_03310	DDCBCMKA_03446	KOKDCNIP_03296	GOLLOCBJ_03447	EJFLMOCH_03340	EKOMOAGF_03445	CCLHPEDK_03588	ENKJLFKA_03362	KBIFHLHM_03305	BLFJJFMM_03305	GHFMMOIL_03513	ADNAMBOE_03420	IJCBKJOF_03405	HDHOLLON_03454	NBGDCOPB_03457	BPGPKADF_03500	DGJOHNFC_03563	POHDGJCL_03476
osmX		Osmoprotectant-binding protein OsmX	25	25	1	1	1778				902	902	902	70fab3ef52369b5e971493f30d8095cd_2368	BHGJNPOB_02158	ECBMPKEI_02158	MGCECBGN_02161	GOBAOPMC_02162	CPKCCPKM_02470	NHOENLMJ_02162	PFEMJAIL_02374	DDCBCMKA_02509	KOKDCNIP_02366	GOLLOCBJ_02515	EJFLMOCH_02401	EKOMOAGF_02504	CCLHPEDK_02654	ENKJLFKA_02427	KBIFHLHM_02369	BLFJJFMM_02373	GHFMMOIL_02508	ADNAMBOE_02418	IJCBKJOF_02401	HDHOLLON_02450	NBGDCOPB_02454	BPGPKADF_02485	DGJOHNFC_02546	POHDGJCL_02457
mepM		Murein DD-endopeptidase MepM	25	25	1	1	2516				1319	1319	1319	70fab3ef52369b5e971493f30d8095cd_1935	BHGJNPOB_02603	ECBMPKEI_02603	MGCECBGN_02606	GOBAOPMC_02607	CPKCCPKM_01962	NHOENLMJ_02607	PFEMJAIL_01939	DDCBCMKA_02074	KOKDCNIP_01933	GOLLOCBJ_02077	EJFLMOCH_01968	EKOMOAGF_02068	CCLHPEDK_02221	ENKJLFKA_02030	KBIFHLHM_01935	BLFJJFMM_01939	GHFMMOIL_02105	ADNAMBOE_02017	IJCBKJOF_02000	HDHOLLON_02049	NBGDCOPB_02053	BPGPKADF_02085	DGJOHNFC_02141	POHDGJCL_02057
rplN		50S ribosomal protein L14	25	25	1	1	3050				371	371	371	70fab3ef52369b5e971493f30d8095cd_398	BHGJNPOB_00405	ECBMPKEI_00405	MGCECBGN_00406	GOBAOPMC_00406	CPKCCPKM_00405	NHOENLMJ_00405	PFEMJAIL_00398	DDCBCMKA_00398	KOKDCNIP_00398	GOLLOCBJ_00397	EJFLMOCH_00439	EKOMOAGF_00398	CCLHPEDK_00398	ENKJLFKA_00402	KBIFHLHM_00397	BLFJJFMM_00404	GHFMMOIL_00418	ADNAMBOE_00411	IJCBKJOF_00412	HDHOLLON_00412	NBGDCOPB_00414	BPGPKADF_00510	DGJOHNFC_00512	POHDGJCL_00481
metI		D-methionine transport system permease protein MetI	25	25	1	1	7368				653	653	653	70fab3ef52369b5e971493f30d8095cd_3627	BHGJNPOB_03492	ECBMPKEI_03492	MGCECBGN_03494	GOBAOPMC_03495	CPKCCPKM_01075	NHOENLMJ_03497	PFEMJAIL_03583	DDCBCMKA_03717	KOKDCNIP_03625	GOLLOCBJ_03647	EJFLMOCH_03539	EKOMOAGF_03710	CCLHPEDK_03848	ENKJLFKA_03626	KBIFHLHM_03572	BLFJJFMM_03634	GHFMMOIL_03782	ADNAMBOE_03689	IJCBKJOF_03629	HDHOLLON_03723	NBGDCOPB_03727	BPGPKADF_03695	DGJOHNFC_03763	POHDGJCL_03712
ychF		Ribosome-binding ATPase YchF	25	25	1	1	2641				1091	1091	1091	70fab3ef52369b5e971493f30d8095cd_2067	BHGJNPOB_02470	ECBMPKEI_02470	MGCECBGN_02473	GOBAOPMC_02474	CPKCCPKM_02096	NHOENLMJ_02474	PFEMJAIL_02071	DDCBCMKA_02208	KOKDCNIP_02065	GOLLOCBJ_02209	EJFLMOCH_02100	EKOMOAGF_02201	CCLHPEDK_02353	ENKJLFKA_02127	KBIFHLHM_02067	BLFJJFMM_02072	GHFMMOIL_02212	ADNAMBOE_02124	IJCBKJOF_02107	HDHOLLON_02156	NBGDCOPB_02160	BPGPKADF_02190	DGJOHNFC_02246	POHDGJCL_02162
group_4407		hypothetical protein	25	25	1	1	5054				347	347	347	70fab3ef52369b5e971493f30d8095cd_3332	BHGJNPOB_03346	ECBMPKEI_03346	MGCECBGN_03348	GOBAOPMC_03349	CPKCCPKM_01221	NHOENLMJ_03350	PFEMJAIL_03344	DDCBCMKA_03480	KOKDCNIP_03330	GOLLOCBJ_03481	EJFLMOCH_03374	EKOMOAGF_03479	CCLHPEDK_03622	ENKJLFKA_03396	KBIFHLHM_03339	BLFJJFMM_03339	GHFMMOIL_03547	ADNAMBOE_03454	IJCBKJOF_03439	HDHOLLON_03488	NBGDCOPB_03492	BPGPKADF_03534	DGJOHNFC_03597	POHDGJCL_03510
cyoE		Protoheme IX farnesyltransferase	25	25	1	1	5026				890	890	890	70fab3ef52369b5e971493f30d8095cd_3304	BHGJNPOB_03317	ECBMPKEI_03317	MGCECBGN_03319	GOBAOPMC_03320	CPKCCPKM_01250	NHOENLMJ_03321	PFEMJAIL_03316	DDCBCMKA_03452	KOKDCNIP_03302	GOLLOCBJ_03453	EJFLMOCH_03346	EKOMOAGF_03451	CCLHPEDK_03594	ENKJLFKA_03368	KBIFHLHM_03311	BLFJJFMM_03311	GHFMMOIL_03519	ADNAMBOE_03426	IJCBKJOF_03411	HDHOLLON_03460	NBGDCOPB_03463	BPGPKADF_03506	DGJOHNFC_03569	POHDGJCL_03482
mipA		MltA-interacting protein	25	25	1	1	1558				746	746	746	70fab3ef52369b5e971493f30d8095cd_2579	BHGJNPOB_01945	ECBMPKEI_01945	MGCECBGN_01948	GOBAOPMC_01949	CPKCCPKM_02684	NHOENLMJ_01949	PFEMJAIL_02588	DDCBCMKA_02723	KOKDCNIP_02577	GOLLOCBJ_02728	EJFLMOCH_02614	EKOMOAGF_02718	CCLHPEDK_02868	ENKJLFKA_02640	KBIFHLHM_02585	BLFJJFMM_02584	GHFMMOIL_02716	ADNAMBOE_02623	IJCBKJOF_02606	HDHOLLON_02655	NBGDCOPB_02659	BPGPKADF_02690	DGJOHNFC_02751	POHDGJCL_02662
group_441		hypothetical protein	25	25	1	1	718				1067	1640	1617	70fab3ef52369b5e971493f30d8095cd_3190	BHGJNPOB_03201	ECBMPKEI_03201	MGCECBGN_03203	GOBAOPMC_03204	CPKCCPKM_01366	NHOENLMJ_03205	PFEMJAIL_03202	DDCBCMKA_03338	KOKDCNIP_03188	GOLLOCBJ_03339	EJFLMOCH_03229	EKOMOAGF_03337	CCLHPEDK_03480	ENKJLFKA_03254	KBIFHLHM_03197	BLFJJFMM_03197	GHFMMOIL_03400	ADNAMBOE_03307	IJCBKJOF_03292	HDHOLLON_03341	NBGDCOPB_03344	BPGPKADF_03389	DGJOHNFC_03452	POHDGJCL_03365
gpt		Xanthine phosphoribosyltransferase	25	25	1	1	7341				458	458	458	70fab3ef52369b5e971493f30d8095cd_3546	BHGJNPOB_03441	ECBMPKEI_03441	MGCECBGN_03443	GOBAOPMC_03444	CPKCCPKM_01126	NHOENLMJ_03446	PFEMJAIL_03499	DDCBCMKA_03633	KOKDCNIP_03544	GOLLOCBJ_03566	EJFLMOCH_03458	EKOMOAGF_03629	CCLHPEDK_03767	ENKJLFKA_03545	KBIFHLHM_03492	BLFJJFMM_03552	GHFMMOIL_03707	ADNAMBOE_03614	IJCBKJOF_03554	HDHOLLON_03648	NBGDCOPB_03652	BPGPKADF_03619	DGJOHNFC_03688	POHDGJCL_03637
ftsW		putative peptidoglycan glycosyltransferase FtsW	25	25	1	1	27				1244	1244	1244	70fab3ef52369b5e971493f30d8095cd_3749	BHGJNPOB_03617	ECBMPKEI_03617	MGCECBGN_03619	GOBAOPMC_03620	CPKCCPKM_00950	NHOENLMJ_03622	PFEMJAIL_03705	DDCBCMKA_03839	KOKDCNIP_03747	GOLLOCBJ_03769	EJFLMOCH_03661	EKOMOAGF_03832	CCLHPEDK_03972	ENKJLFKA_03748	KBIFHLHM_03694	BLFJJFMM_03756	GHFMMOIL_03902	ADNAMBOE_03809	IJCBKJOF_03749	HDHOLLON_03843	NBGDCOPB_03847	BPGPKADF_03815	DGJOHNFC_03883	POHDGJCL_03832
group_4412		hypothetical protein	25	25	1	1	1650				188	188	188	70fab3ef52369b5e971493f30d8095cd_2495	BHGJNPOB_02033	ECBMPKEI_02033	MGCECBGN_02036	GOBAOPMC_02037	CPKCCPKM_02595	NHOENLMJ_02037	PFEMJAIL_02501	DDCBCMKA_02637	KOKDCNIP_02493	GOLLOCBJ_02642	EJFLMOCH_02528	EKOMOAGF_02632	CCLHPEDK_02783	ENKJLFKA_02554	KBIFHLHM_02496	BLFJJFMM_02500	GHFMMOIL_02632	ADNAMBOE_02542	IJCBKJOF_02525	HDHOLLON_02574	NBGDCOPB_02578	BPGPKADF_02609	DGJOHNFC_02670	POHDGJCL_02581
glnP		Glutamine transport system permease protein GlnP	25	25	1	1	5935				659	659	659	70fab3ef52369b5e971493f30d8095cd_2947	BHGJNPOB_02949	ECBMPKEI_02949	MGCECBGN_02952	GOBAOPMC_02952	CPKCCPKM_01618	NHOENLMJ_02953	PFEMJAIL_02958	DDCBCMKA_03094	KOKDCNIP_02945	GOLLOCBJ_03096	EJFLMOCH_02986	EKOMOAGF_03091	CCLHPEDK_03236	ENKJLFKA_03010	KBIFHLHM_02953	BLFJJFMM_02953	GHFMMOIL_03129	ADNAMBOE_03036	IJCBKJOF_03018	HDHOLLON_03067	NBGDCOPB_03071	BPGPKADF_03115	DGJOHNFC_03177	POHDGJCL_03088
slyB		Outer membrane lipoprotein SlyB	25	25	1	1	1731				467	467	467	70fab3ef52369b5e971493f30d8095cd_2415	BHGJNPOB_02112	ECBMPKEI_02112	MGCECBGN_02115	GOBAOPMC_02116	CPKCCPKM_02516	NHOENLMJ_02116	PFEMJAIL_02421	DDCBCMKA_02557	KOKDCNIP_02413	GOLLOCBJ_02562	EJFLMOCH_02448	EKOMOAGF_02552	CCLHPEDK_02701	ENKJLFKA_02474	KBIFHLHM_02416	BLFJJFMM_02420	GHFMMOIL_02553	ADNAMBOE_02463	IJCBKJOF_02446	HDHOLLON_02495	NBGDCOPB_02499	BPGPKADF_02530	DGJOHNFC_02591	POHDGJCL_02502
gnsA		Protein GnsA	25	25	1	1	2615				173	173	173	70fab3ef52369b5e971493f30d8095cd_2006	BHGJNPOB_02496	ECBMPKEI_02496	MGCECBGN_02499	GOBAOPMC_02500	CPKCCPKM_02070	NHOENLMJ_02500	PFEMJAIL_02010	DDCBCMKA_02147	KOKDCNIP_02004	GOLLOCBJ_02148	EJFLMOCH_02039	EKOMOAGF_02139	CCLHPEDK_02292	ENKJLFKA_02101	KBIFHLHM_02006	BLFJJFMM_02010	GHFMMOIL_02187	ADNAMBOE_02099	IJCBKJOF_02082	HDHOLLON_02131	NBGDCOPB_02135	BPGPKADF_02165	DGJOHNFC_02221	POHDGJCL_02137
dcd		dCTP deaminase	25	25	1	1	4797				581	581	581	70fab3ef52369b5e971493f30d8095cd_1675	BHGJNPOB_01586	ECBMPKEI_01587	MGCECBGN_01588	GOBAOPMC_01590	CPKCCPKM_03043	NHOENLMJ_01590	PFEMJAIL_01678	DDCBCMKA_01814	KOKDCNIP_01673	GOLLOCBJ_01817	EJFLMOCH_01709	EKOMOAGF_01807	CCLHPEDK_01961	ENKJLFKA_01770	KBIFHLHM_01675	BLFJJFMM_01678	GHFMMOIL_01818	ADNAMBOE_01735	IJCBKJOF_01718	HDHOLLON_01767	NBGDCOPB_01770	BPGPKADF_01861	DGJOHNFC_01917	POHDGJCL_01832
bolA		DNA-binding transcriptional regulator BolA	25	25	1	1	5019				314	314	314	70fab3ef52369b5e971493f30d8095cd_3297	BHGJNPOB_03310	ECBMPKEI_03310	MGCECBGN_03312	GOBAOPMC_03313	CPKCCPKM_01257	NHOENLMJ_03314	PFEMJAIL_03309	DDCBCMKA_03445	KOKDCNIP_03295	GOLLOCBJ_03446	EJFLMOCH_03339	EKOMOAGF_03444	CCLHPEDK_03587	ENKJLFKA_03361	KBIFHLHM_03304	BLFJJFMM_03304	GHFMMOIL_03512	ADNAMBOE_03419	IJCBKJOF_03404	HDHOLLON_03453	NBGDCOPB_03456	BPGPKADF_03499	DGJOHNFC_03562	POHDGJCL_03475
infA		Translation initiation factor IF-1	25	25	1	1	6028				218	218	218	70fab3ef52369b5e971493f30d8095cd_2871	BHGJNPOB_02860	ECBMPKEI_02860	MGCECBGN_02863	GOBAOPMC_02863	CPKCCPKM_01706	NHOENLMJ_02864	PFEMJAIL_02881	DDCBCMKA_03017	KOKDCNIP_02869	GOLLOCBJ_03019	EJFLMOCH_02909	EKOMOAGF_03014	CCLHPEDK_03160	ENKJLFKA_02933	KBIFHLHM_02876	BLFJJFMM_02876	GHFMMOIL_03040	ADNAMBOE_02946	IJCBKJOF_02928	HDHOLLON_02977	NBGDCOPB_02981	BPGPKADF_03023	DGJOHNFC_03085	POHDGJCL_02996
surA		Chaperone SurA	25	25	1	1	4400				1286	1286	1286	70fab3ef52369b5e971493f30d8095cd_3784	BHGJNPOB_03652	ECBMPKEI_03652	MGCECBGN_03654	GOBAOPMC_03655	CPKCCPKM_00915	NHOENLMJ_03657	PFEMJAIL_03740	DDCBCMKA_03874	KOKDCNIP_03782	GOLLOCBJ_03804	EJFLMOCH_03696	EKOMOAGF_03867	CCLHPEDK_04007	ENKJLFKA_03783	KBIFHLHM_03729	BLFJJFMM_03791	GHFMMOIL_03938	ADNAMBOE_03843	IJCBKJOF_03783	HDHOLLON_03877	NBGDCOPB_03881	BPGPKADF_03849	DGJOHNFC_03917	POHDGJCL_03866
apaH		Bis(5'-nucleosyl)-tetraphosphatase, symmetrical	25	25	1	1	4404				848	848	848	70fab3ef52369b5e971493f30d8095cd_3788	BHGJNPOB_03656	ECBMPKEI_03656	MGCECBGN_03658	GOBAOPMC_03659	CPKCCPKM_00911	NHOENLMJ_03661	PFEMJAIL_03744	DDCBCMKA_03878	KOKDCNIP_03786	GOLLOCBJ_03808	EJFLMOCH_03700	EKOMOAGF_03871	CCLHPEDK_04011	ENKJLFKA_03787	KBIFHLHM_03733	BLFJJFMM_03795	GHFMMOIL_03942	ADNAMBOE_03847	IJCBKJOF_03787	HDHOLLON_03881	NBGDCOPB_03885	BPGPKADF_03853	DGJOHNFC_03921	POHDGJCL_03870
accC		Biotin carboxylase	25	25	1	1	3004				1349	1349	1349	70fab3ef52369b5e971493f30d8095cd_448	BHGJNPOB_00456	ECBMPKEI_00456	MGCECBGN_00457	GOBAOPMC_00457	CPKCCPKM_04179	NHOENLMJ_00456	PFEMJAIL_00448	DDCBCMKA_00448	KOKDCNIP_00448	GOLLOCBJ_00447	EJFLMOCH_00489	EKOMOAGF_00448	CCLHPEDK_00448	ENKJLFKA_00452	KBIFHLHM_00447	BLFJJFMM_00454	GHFMMOIL_00467	ADNAMBOE_00462	IJCBKJOF_00463	HDHOLLON_00463	NBGDCOPB_00465	BPGPKADF_00561	DGJOHNFC_00563	POHDGJCL_00532
slyX		Protein SlyX	25	25	1	1	3074				218	218	218	70fab3ef52369b5e971493f30d8095cd_374	BHGJNPOB_00381	ECBMPKEI_00381	MGCECBGN_00382	GOBAOPMC_00382	CPKCCPKM_00381	NHOENLMJ_00381	PFEMJAIL_00374	DDCBCMKA_00374	KOKDCNIP_00374	GOLLOCBJ_00373	EJFLMOCH_00415	EKOMOAGF_00374	CCLHPEDK_00374	ENKJLFKA_00378	KBIFHLHM_00373	BLFJJFMM_00380	GHFMMOIL_00394	ADNAMBOE_00387	IJCBKJOF_00388	HDHOLLON_00388	NBGDCOPB_00390	BPGPKADF_00486	DGJOHNFC_00488	POHDGJCL_00457
zipA		Cell division protein ZipA	25	25	1	1	978				986	986	986	70fab3ef52369b5e971493f30d8095cd_1357	BHGJNPOB_01284	ECBMPKEI_01285	MGCECBGN_01285	GOBAOPMC_01287	CPKCCPKM_03348	NHOENLMJ_01284	PFEMJAIL_01362	DDCBCMKA_01497	KOKDCNIP_01355	GOLLOCBJ_01446	EJFLMOCH_01392	EKOMOAGF_01484	CCLHPEDK_01591	ENKJLFKA_01453	KBIFHLHM_01358	BLFJJFMM_01361	GHFMMOIL_01506	ADNAMBOE_01423	IJCBKJOF_01406	HDHOLLON_01455	NBGDCOPB_01458	BPGPKADF_01552	DGJOHNFC_01606	POHDGJCL_01522
yoaG		Protein YoaG	25	25	1	1	1543				182	182	182	70fab3ef52369b5e971493f30d8095cd_2593	BHGJNPOB_01931	ECBMPKEI_01931	MGCECBGN_01934	GOBAOPMC_01935	CPKCCPKM_02698	NHOENLMJ_01935	PFEMJAIL_02602	DDCBCMKA_02737	KOKDCNIP_02591	GOLLOCBJ_02742	EJFLMOCH_02628	EKOMOAGF_02732	CCLHPEDK_02882	ENKJLFKA_02654	KBIFHLHM_02599	BLFJJFMM_02599	GHFMMOIL_02730	ADNAMBOE_02637	IJCBKJOF_02620	HDHOLLON_02669	NBGDCOPB_02673	BPGPKADF_02704	DGJOHNFC_02765	POHDGJCL_02676
pncC_1		Nicotinamide-nucleotide amidohydrolase PncC	25	25	1	1	2776				497	497	497	70fab3ef52369b5e971493f30d8095cd_1046	BHGJNPOB_01010	ECBMPKEI_01011	MGCECBGN_01011	GOBAOPMC_01012	CPKCCPKM_03624	NHOENLMJ_01010	PFEMJAIL_01049	DDCBCMKA_01185	KOKDCNIP_01044	GOLLOCBJ_01133	EJFLMOCH_01081	EKOMOAGF_01171	CCLHPEDK_01280	ENKJLFKA_01129	KBIFHLHM_01047	BLFJJFMM_01050	GHFMMOIL_01061	ADNAMBOE_01054	IJCBKJOF_01056	HDHOLLON_01056	NBGDCOPB_01058	BPGPKADF_01118	DGJOHNFC_01169	POHDGJCL_01090
sufS		Cysteine desulfurase	25	25	1	1	1656				1220	1220	1220	70fab3ef52369b5e971493f30d8095cd_2489	BHGJNPOB_02039	ECBMPKEI_02039	MGCECBGN_02042	GOBAOPMC_02043	CPKCCPKM_02589	NHOENLMJ_02043	PFEMJAIL_02495	DDCBCMKA_02631	KOKDCNIP_02487	GOLLOCBJ_02636	EJFLMOCH_02522	EKOMOAGF_02626	CCLHPEDK_02777	ENKJLFKA_02548	KBIFHLHM_02490	BLFJJFMM_02494	GHFMMOIL_02626	ADNAMBOE_02536	IJCBKJOF_02519	HDHOLLON_02568	NBGDCOPB_02572	BPGPKADF_02603	DGJOHNFC_02664	POHDGJCL_02575
exbD		Biopolymer transport protein ExbD	25	25	1	1	5609				425	425	425	70fab3ef52369b5e971493f30d8095cd_710	BHGJNPOB_00675	ECBMPKEI_00675	MGCECBGN_00676	GOBAOPMC_00676	CPKCCPKM_03960	NHOENLMJ_00675	PFEMJAIL_00710	DDCBCMKA_00849	KOKDCNIP_00710	GOLLOCBJ_00800	EJFLMOCH_00748	EKOMOAGF_00767	CCLHPEDK_00710	ENKJLFKA_00716	KBIFHLHM_00709	BLFJJFMM_00716	GHFMMOIL_00730	ADNAMBOE_00725	IJCBKJOF_00728	HDHOLLON_00727	NBGDCOPB_00729	BPGPKADF_00788	DGJOHNFC_00789	POHDGJCL_00758
dsbB		Disulfide bond formation protein B	25	25	1	1	2617				530	530	530	70fab3ef52369b5e971493f30d8095cd_2008	BHGJNPOB_02494	ECBMPKEI_02494	MGCECBGN_02497	GOBAOPMC_02498	CPKCCPKM_02072	NHOENLMJ_02498	PFEMJAIL_02012	DDCBCMKA_02149	KOKDCNIP_02006	GOLLOCBJ_02150	EJFLMOCH_02041	EKOMOAGF_02141	CCLHPEDK_02294	ENKJLFKA_02103	KBIFHLHM_02008	BLFJJFMM_02012	GHFMMOIL_02189	ADNAMBOE_02101	IJCBKJOF_02084	HDHOLLON_02133	NBGDCOPB_02137	BPGPKADF_02167	DGJOHNFC_02223	POHDGJCL_02139
znuA		High-affinity zinc uptake system protein ZnuA	25	25	1	1	2515				1001	1001	1001	70fab3ef52369b5e971493f30d8095cd_1934	BHGJNPOB_02604	ECBMPKEI_02604	MGCECBGN_02607	GOBAOPMC_02608	CPKCCPKM_01961	NHOENLMJ_02608	PFEMJAIL_01938	DDCBCMKA_02073	KOKDCNIP_01932	GOLLOCBJ_02076	EJFLMOCH_01967	EKOMOAGF_02067	CCLHPEDK_02220	ENKJLFKA_02029	KBIFHLHM_01934	BLFJJFMM_01938	GHFMMOIL_02104	ADNAMBOE_02016	IJCBKJOF_01999	HDHOLLON_02048	NBGDCOPB_02052	BPGPKADF_02084	DGJOHNFC_02140	POHDGJCL_02056
group_443		hypothetical protein	25	25	1	1	723				722	740	722	70fab3ef52369b5e971493f30d8095cd_3195	BHGJNPOB_03207	ECBMPKEI_03207	MGCECBGN_03209	GOBAOPMC_03210	CPKCCPKM_01360	NHOENLMJ_03211	PFEMJAIL_03207	DDCBCMKA_03343	KOKDCNIP_03193	GOLLOCBJ_03344	EJFLMOCH_03234	EKOMOAGF_03342	CCLHPEDK_03485	ENKJLFKA_03259	KBIFHLHM_03202	BLFJJFMM_03202	GHFMMOIL_03407	ADNAMBOE_03314	IJCBKJOF_03299	HDHOLLON_03348	NBGDCOPB_03351	BPGPKADF_03396	DGJOHNFC_03459	POHDGJCL_03372
rssB		Regulator of RpoS	25	25	1	1	2065				1013	1013	1013	70fab3ef52369b5e971493f30d8095cd_2096	BHGJNPOB_02440	ECBMPKEI_02440	MGCECBGN_02443	GOBAOPMC_02444	CPKCCPKM_02126	NHOENLMJ_02444	PFEMJAIL_02100	DDCBCMKA_02237	KOKDCNIP_02094	GOLLOCBJ_02238	EJFLMOCH_02129	EKOMOAGF_02230	CCLHPEDK_02382	ENKJLFKA_02156	KBIFHLHM_02096	BLFJJFMM_02101	GHFMMOIL_02242	ADNAMBOE_02154	IJCBKJOF_02137	HDHOLLON_02186	NBGDCOPB_02190	BPGPKADF_02220	DGJOHNFC_02276	POHDGJCL_02192
narL_2		Nitrate/nitrite response regulator protein NarL	25	25	1	1	2078				650	650	650	70fab3ef52369b5e971493f30d8095cd_2084	BHGJNPOB_02453	ECBMPKEI_02453	MGCECBGN_02456	GOBAOPMC_02457	CPKCCPKM_02113	NHOENLMJ_02457	PFEMJAIL_02088	DDCBCMKA_02225	KOKDCNIP_02082	GOLLOCBJ_02226	EJFLMOCH_02117	EKOMOAGF_02218	CCLHPEDK_02370	ENKJLFKA_02144	KBIFHLHM_02084	BLFJJFMM_02089	GHFMMOIL_02229	ADNAMBOE_02141	IJCBKJOF_02124	HDHOLLON_02173	NBGDCOPB_02177	BPGPKADF_02207	DGJOHNFC_02263	POHDGJCL_02179
adk		Adenylate kinase	25	25	1	1	530				644	644	644	70fab3ef52369b5e971493f30d8095cd_3256	BHGJNPOB_03270	ECBMPKEI_03270	MGCECBGN_03272	GOBAOPMC_03273	CPKCCPKM_01297	NHOENLMJ_03274	PFEMJAIL_03268	DDCBCMKA_03404	KOKDCNIP_03254	GOLLOCBJ_03405	EJFLMOCH_03298	EKOMOAGF_03403	CCLHPEDK_03546	ENKJLFKA_03320	KBIFHLHM_03263	BLFJJFMM_03263	GHFMMOIL_03470	ADNAMBOE_03377	IJCBKJOF_03362	HDHOLLON_03411	NBGDCOPB_03414	BPGPKADF_03459	DGJOHNFC_03522	POHDGJCL_03435
ygdR_5		putative lipoprotein YgdR	25	25	1	1	4411				230	230	230	70fab3ef52369b5e971493f30d8095cd_3795	BHGJNPOB_03663	ECBMPKEI_03663	MGCECBGN_03665	GOBAOPMC_03666	CPKCCPKM_00904	NHOENLMJ_03668	PFEMJAIL_03751	DDCBCMKA_03885	KOKDCNIP_03793	GOLLOCBJ_03815	EJFLMOCH_03707	EKOMOAGF_03878	CCLHPEDK_04018	ENKJLFKA_03794	KBIFHLHM_03740	BLFJJFMM_03802	GHFMMOIL_03949	ADNAMBOE_03854	IJCBKJOF_03794	HDHOLLON_03888	NBGDCOPB_03892	BPGPKADF_03860	DGJOHNFC_03928	POHDGJCL_03877
aaeX		Protein AaeX	25	25	1	1	4451				203	203	203	70fab3ef52369b5e971493f30d8095cd_462	BHGJNPOB_00470	ECBMPKEI_00470	MGCECBGN_00471	GOBAOPMC_00471	CPKCCPKM_04165	NHOENLMJ_00470	PFEMJAIL_00462	DDCBCMKA_00462	KOKDCNIP_00462	GOLLOCBJ_00461	EJFLMOCH_00503	EKOMOAGF_00462	CCLHPEDK_00462	ENKJLFKA_00466	KBIFHLHM_00461	BLFJJFMM_00468	GHFMMOIL_00481	ADNAMBOE_00476	IJCBKJOF_00477	HDHOLLON_00477	NBGDCOPB_00479	BPGPKADF_00575	DGJOHNFC_00577	POHDGJCL_00546
ycgL		Protein YcgL	25	25	1	1	2611				293	293	293	70fab3ef52369b5e971493f30d8095cd_2002	BHGJNPOB_02500	ECBMPKEI_02500	MGCECBGN_02503	GOBAOPMC_02504	CPKCCPKM_02066	NHOENLMJ_02504	PFEMJAIL_02006	DDCBCMKA_02143	KOKDCNIP_02000	GOLLOCBJ_02144	EJFLMOCH_02035	EKOMOAGF_02135	CCLHPEDK_02288	ENKJLFKA_02097	KBIFHLHM_02002	BLFJJFMM_02006	GHFMMOIL_02183	ADNAMBOE_02095	IJCBKJOF_02078	HDHOLLON_02127	NBGDCOPB_02131	BPGPKADF_02161	DGJOHNFC_02217	POHDGJCL_02133
rpsI		30S ribosomal protein S9	25	25	1	1	4475				392	392	392	70fab3ef52369b5e971493f30d8095cd_485	BHGJNPOB_00492	ECBMPKEI_00492	MGCECBGN_00493	GOBAOPMC_00493	CPKCCPKM_04143	NHOENLMJ_00492	PFEMJAIL_00485	DDCBCMKA_00485	KOKDCNIP_00485	GOLLOCBJ_00484	EJFLMOCH_00526	EKOMOAGF_00485	CCLHPEDK_00485	ENKJLFKA_00489	KBIFHLHM_00484	BLFJJFMM_00491	GHFMMOIL_00503	ADNAMBOE_00498	IJCBKJOF_00499	HDHOLLON_00499	NBGDCOPB_00501	BPGPKADF_00597	DGJOHNFC_00599	POHDGJCL_00568
raiA		Ribosome-associated inhibitor A	25	25	1	1	6280				338	338	338	70fab3ef52369b5e971493f30d8095cd_1173	BHGJNPOB_01101	ECBMPKEI_01102	MGCECBGN_01102	GOBAOPMC_01103	CPKCCPKM_03531	NHOENLMJ_01101	PFEMJAIL_01176	DDCBCMKA_01313	KOKDCNIP_01171	GOLLOCBJ_01262	EJFLMOCH_01208	EKOMOAGF_01300	CCLHPEDK_01407	ENKJLFKA_01269	KBIFHLHM_01174	BLFJJFMM_01177	GHFMMOIL_01265	ADNAMBOE_01181	IJCBKJOF_01165	HDHOLLON_01214	NBGDCOPB_01216	BPGPKADF_01257	DGJOHNFC_01367	POHDGJCL_01284
ybgI		GTP cyclohydrolase 1 type 2	25	25	1	1	5819				743	743	743	70fab3ef52369b5e971493f30d8095cd_3049	BHGJNPOB_03054	ECBMPKEI_03054	MGCECBGN_03057	GOBAOPMC_03057	CPKCCPKM_01513	NHOENLMJ_03058	PFEMJAIL_03061	DDCBCMKA_03196	KOKDCNIP_03047	GOLLOCBJ_03199	EJFLMOCH_03089	EKOMOAGF_03194	CCLHPEDK_03339	ENKJLFKA_03113	KBIFHLHM_03056	BLFJJFMM_03056	GHFMMOIL_03248	ADNAMBOE_03155	IJCBKJOF_03140	HDHOLLON_03189	NBGDCOPB_03192	BPGPKADF_03237	DGJOHNFC_03300	POHDGJCL_03213
udk		Uridine kinase	25	25	1	1	4798				641	641	641	70fab3ef52369b5e971493f30d8095cd_1674	BHGJNPOB_01585	ECBMPKEI_01586	MGCECBGN_01587	GOBAOPMC_01589	CPKCCPKM_03044	NHOENLMJ_01589	PFEMJAIL_01677	DDCBCMKA_01813	KOKDCNIP_01672	GOLLOCBJ_01816	EJFLMOCH_01708	EKOMOAGF_01806	CCLHPEDK_01960	ENKJLFKA_01769	KBIFHLHM_01674	BLFJJFMM_01677	GHFMMOIL_01817	ADNAMBOE_01734	IJCBKJOF_01717	HDHOLLON_01766	NBGDCOPB_01769	BPGPKADF_01860	DGJOHNFC_01916	POHDGJCL_01831
fimA_2		Type-1 fimbrial protein, A chain	25	25	1	1	730				302	557	546	70fab3ef52369b5e971493f30d8095cd_3202	BHGJNPOB_03214	ECBMPKEI_03214	MGCECBGN_03216	GOBAOPMC_03217	CPKCCPKM_01353	NHOENLMJ_03218	PFEMJAIL_03214	DDCBCMKA_03350	KOKDCNIP_03200	GOLLOCBJ_03351	EJFLMOCH_03241	EKOMOAGF_03349	CCLHPEDK_03492	ENKJLFKA_03266	KBIFHLHM_03209	BLFJJFMM_03209	GHFMMOIL_03414	ADNAMBOE_03321	IJCBKJOF_03306	HDHOLLON_03355	NBGDCOPB_03358	BPGPKADF_03403	DGJOHNFC_03466	POHDGJCL_03379
rimO		Ribosomal protein S12 methylthiotransferase RimO	25	25	1	1	5957				1325	1325	1325	70fab3ef52369b5e971493f30d8095cd_2925	BHGJNPOB_02924	ECBMPKEI_02924	MGCECBGN_02927	GOBAOPMC_02927	CPKCCPKM_01642	NHOENLMJ_02928	PFEMJAIL_02935	DDCBCMKA_03071	KOKDCNIP_02923	GOLLOCBJ_03073	EJFLMOCH_02963	EKOMOAGF_03068	CCLHPEDK_03214	ENKJLFKA_02987	KBIFHLHM_02930	BLFJJFMM_02930	GHFMMOIL_03105	ADNAMBOE_03012	IJCBKJOF_02994	HDHOLLON_03043	NBGDCOPB_03047	BPGPKADF_03091	DGJOHNFC_03153	POHDGJCL_03064
glpF		Glycerol uptake facilitator protein	25	25	1	1	364				845	845	845	70fab3ef52369b5e971493f30d8095cd_4349	BHGJNPOB_04219	ECBMPKEI_04219	MGCECBGN_04221	GOBAOPMC_04224	CPKCCPKM_04288	NHOENLMJ_04223	PFEMJAIL_04305	DDCBCMKA_04501	KOKDCNIP_04347	GOLLOCBJ_04370	EJFLMOCH_04261	EKOMOAGF_04496	CCLHPEDK_04571	ENKJLFKA_04351	KBIFHLHM_04298	BLFJJFMM_04356	GHFMMOIL_04625	ADNAMBOE_04526	IJCBKJOF_04525	HDHOLLON_04560	NBGDCOPB_04564	BPGPKADF_04513	DGJOHNFC_04514	POHDGJCL_04463
pheS		Phenylalanine--tRNA ligase alpha subunit	25	25	1	1	1619				983	983	983	70fab3ef52369b5e971493f30d8095cd_2526	BHGJNPOB_02004	ECBMPKEI_02004	MGCECBGN_02007	GOBAOPMC_02008	CPKCCPKM_02624	NHOENLMJ_02008	PFEMJAIL_02534	DDCBCMKA_02668	KOKDCNIP_02524	GOLLOCBJ_02673	EJFLMOCH_02559	EKOMOAGF_02663	CCLHPEDK_02814	ENKJLFKA_02585	KBIFHLHM_02529	BLFJJFMM_02531	GHFMMOIL_02661	ADNAMBOE_02571	IJCBKJOF_02554	HDHOLLON_02603	NBGDCOPB_02607	BPGPKADF_02638	DGJOHNFC_02699	POHDGJCL_02610
yiaD		putative lipoprotein YiaD	25	25	1	1	3267				662	662	662	70fab3ef52369b5e971493f30d8095cd_194	BHGJNPOB_00190	ECBMPKEI_00190	MGCECBGN_00191	GOBAOPMC_00190	CPKCCPKM_00190	NHOENLMJ_00190	PFEMJAIL_00194	DDCBCMKA_00194	KOKDCNIP_00194	GOLLOCBJ_00193	EJFLMOCH_00235	EKOMOAGF_00194	CCLHPEDK_00194	ENKJLFKA_00198	KBIFHLHM_00193	BLFJJFMM_00200	GHFMMOIL_00201	ADNAMBOE_00196	IJCBKJOF_00196	HDHOLLON_00196	NBGDCOPB_00196	BPGPKADF_00294	DGJOHNFC_00296	POHDGJCL_00264
nhaR		Transcriptional activator protein NhaR	25	25	1	1	5125				893	893	893	70fab3ef52369b5e971493f30d8095cd_3834	BHGJNPOB_03702	ECBMPKEI_03702	MGCECBGN_03704	GOBAOPMC_03705	CPKCCPKM_00865	NHOENLMJ_03707	PFEMJAIL_03790	DDCBCMKA_03925	KOKDCNIP_03832	GOLLOCBJ_03854	EJFLMOCH_03746	EKOMOAGF_03918	CCLHPEDK_04057	ENKJLFKA_03833	KBIFHLHM_03779	BLFJJFMM_03841	GHFMMOIL_03990	ADNAMBOE_03893	IJCBKJOF_03833	HDHOLLON_03927	NBGDCOPB_03931	BPGPKADF_03899	DGJOHNFC_03967	POHDGJCL_03916
group_4445		hypothetical protein	25	25	1	1	456				197	197	197	70fab3ef52369b5e971493f30d8095cd_4426	BHGJNPOB_04308	ECBMPKEI_04308	MGCECBGN_04310	GOBAOPMC_04313	CPKCCPKM_04377	NHOENLMJ_04312	PFEMJAIL_04382	DDCBCMKA_04578	KOKDCNIP_04424	GOLLOCBJ_04447	EJFLMOCH_04338	EKOMOAGF_04573	CCLHPEDK_04648	ENKJLFKA_04428	KBIFHLHM_04375	BLFJJFMM_04433	GHFMMOIL_04712	ADNAMBOE_04613	IJCBKJOF_04612	HDHOLLON_04647	NBGDCOPB_04651	BPGPKADF_04600	DGJOHNFC_04601	POHDGJCL_04550
yhjD		Inner membrane protein YhjD	25	25	1	1	3222				1028	1028	1028	70fab3ef52369b5e971493f30d8095cd_229	BHGJNPOB_00229	ECBMPKEI_00229	MGCECBGN_00230	GOBAOPMC_00230	CPKCCPKM_00229	NHOENLMJ_00229	PFEMJAIL_00229	DDCBCMKA_00229	KOKDCNIP_00229	GOLLOCBJ_00228	EJFLMOCH_00270	EKOMOAGF_00229	CCLHPEDK_00229	ENKJLFKA_00233	KBIFHLHM_00228	BLFJJFMM_00235	GHFMMOIL_00240	ADNAMBOE_00235	IJCBKJOF_00235	HDHOLLON_00235	NBGDCOPB_00235	BPGPKADF_00332	DGJOHNFC_00334	POHDGJCL_00302
group_4447		hypothetical protein	25	25	1	1	3101				170	170	170	70fab3ef52369b5e971493f30d8095cd_348	BHGJNPOB_00355	ECBMPKEI_00355	MGCECBGN_00356	GOBAOPMC_00356	CPKCCPKM_00355	NHOENLMJ_00355	PFEMJAIL_00348	DDCBCMKA_00348	KOKDCNIP_00348	GOLLOCBJ_00347	EJFLMOCH_00389	EKOMOAGF_00348	CCLHPEDK_00348	ENKJLFKA_00352	KBIFHLHM_00347	BLFJJFMM_00354	GHFMMOIL_00367	ADNAMBOE_00360	IJCBKJOF_00361	HDHOLLON_00361	NBGDCOPB_00362	BPGPKADF_00459	DGJOHNFC_00461	POHDGJCL_00430
rhaR_4		HTH-type transcriptional activator RhaR	25	25	1	1	1198				896	896	896	70fab3ef52369b5e971493f30d8095cd_2772	BHGJNPOB_02751	ECBMPKEI_02751	MGCECBGN_02754	GOBAOPMC_02754	CPKCCPKM_01815	NHOENLMJ_02755	PFEMJAIL_02782	DDCBCMKA_02918	KOKDCNIP_02770	GOLLOCBJ_02920	EJFLMOCH_02810	EKOMOAGF_02915	CCLHPEDK_03061	ENKJLFKA_02833	KBIFHLHM_02777	BLFJJFMM_02777	GHFMMOIL_02891	ADNAMBOE_02798	IJCBKJOF_02781	HDHOLLON_02830	NBGDCOPB_02834	BPGPKADF_02865	DGJOHNFC_02926	POHDGJCL_02837
pmrD		Signal transduction protein PmrD	25	25	1	1	1063				257	257	257	70fab3ef52369b5e971493f30d8095cd_1488	BHGJNPOB_01413	ECBMPKEI_01414	MGCECBGN_01414	GOBAOPMC_01416	CPKCCPKM_03217	NHOENLMJ_01413	PFEMJAIL_01486	DDCBCMKA_01628	KOKDCNIP_01486	GOLLOCBJ_01577	EJFLMOCH_01523	EKOMOAGF_01615	CCLHPEDK_01723	ENKJLFKA_01584	KBIFHLHM_01489	BLFJJFMM_01492	GHFMMOIL_01634	ADNAMBOE_01551	IJCBKJOF_01534	HDHOLLON_01583	NBGDCOPB_01586	BPGPKADF_01678	DGJOHNFC_01732	POHDGJCL_01648
ybbY		Putative purine permease YbbY	25	25	1	1	749				890	1298	1281	70fab3ef52369b5e971493f30d8095cd_3221	BHGJNPOB_03233	ECBMPKEI_03233	MGCECBGN_03235	GOBAOPMC_03236	CPKCCPKM_01334	NHOENLMJ_03237	PFEMJAIL_03233	DDCBCMKA_03369	KOKDCNIP_03219	GOLLOCBJ_03370	EJFLMOCH_03263	EKOMOAGF_03368	CCLHPEDK_03511	ENKJLFKA_03285	KBIFHLHM_03228	BLFJJFMM_03228	GHFMMOIL_03433	ADNAMBOE_03340	IJCBKJOF_03325	HDHOLLON_03374	NBGDCOPB_03377	BPGPKADF_03422	DGJOHNFC_03485	POHDGJCL_03398
thrB		Homoserine kinase	25	25	1	1	5319				929	929	929	70fab3ef52369b5e971493f30d8095cd_3874	BHGJNPOB_03741	ECBMPKEI_03741	MGCECBGN_03743	GOBAOPMC_03745	CPKCCPKM_00826	NHOENLMJ_03746	PFEMJAIL_03830	DDCBCMKA_03965	KOKDCNIP_03872	GOLLOCBJ_03894	EJFLMOCH_03786	EKOMOAGF_03958	CCLHPEDK_04097	ENKJLFKA_03876	KBIFHLHM_03822	BLFJJFMM_03881	GHFMMOIL_04028	ADNAMBOE_03931	IJCBKJOF_03871	HDHOLLON_03965	NBGDCOPB_03969	BPGPKADF_03937	DGJOHNFC_04005	POHDGJCL_03954
prmA		Ribosomal protein L11 methyltransferase	25	25	1	1	3007				881	881	881	70fab3ef52369b5e971493f30d8095cd_445	BHGJNPOB_00453	ECBMPKEI_00453	MGCECBGN_00454	GOBAOPMC_00454	CPKCCPKM_04182	NHOENLMJ_00453	PFEMJAIL_00445	DDCBCMKA_00445	KOKDCNIP_00445	GOLLOCBJ_00444	EJFLMOCH_00486	EKOMOAGF_00445	CCLHPEDK_00445	ENKJLFKA_00449	KBIFHLHM_00444	BLFJJFMM_00451	GHFMMOIL_00464	ADNAMBOE_00459	IJCBKJOF_00460	HDHOLLON_00460	NBGDCOPB_00462	BPGPKADF_00558	DGJOHNFC_00560	POHDGJCL_00529
crcB		Putative fluoride ion transporter CrcB	25	25	1	1	642				383	383	383	70fab3ef52369b5e971493f30d8095cd_3123	BHGJNPOB_03136	ECBMPKEI_03136	MGCECBGN_03138	GOBAOPMC_03139	CPKCCPKM_01431	NHOENLMJ_03140	PFEMJAIL_03135	DDCBCMKA_03271	KOKDCNIP_03121	GOLLOCBJ_03273	EJFLMOCH_03163	EKOMOAGF_03269	CCLHPEDK_03413	ENKJLFKA_03187	KBIFHLHM_03130	BLFJJFMM_03130	GHFMMOIL_03329	ADNAMBOE_03236	IJCBKJOF_03221	HDHOLLON_03270	NBGDCOPB_03273	BPGPKADF_03318	DGJOHNFC_03381	POHDGJCL_03294
bvgA		Virulence factors putative positive transcription regulator BvgA	25	25	1	1	724				632	632	632	70fab3ef52369b5e971493f30d8095cd_3196	BHGJNPOB_03208	ECBMPKEI_03208	MGCECBGN_03210	GOBAOPMC_03211	CPKCCPKM_01359	NHOENLMJ_03212	PFEMJAIL_03208	DDCBCMKA_03344	KOKDCNIP_03194	GOLLOCBJ_03345	EJFLMOCH_03235	EKOMOAGF_03343	CCLHPEDK_03486	ENKJLFKA_03260	KBIFHLHM_03203	BLFJJFMM_03203	GHFMMOIL_03408	ADNAMBOE_03315	IJCBKJOF_03300	HDHOLLON_03349	NBGDCOPB_03352	BPGPKADF_03397	DGJOHNFC_03460	POHDGJCL_03373
uvrB		UvrABC system protein B	25	25	1	1	5897				2021	2021	2021	70fab3ef52369b5e971493f30d8095cd_2975	BHGJNPOB_02980	ECBMPKEI_02980	MGCECBGN_02983	GOBAOPMC_02983	CPKCCPKM_01587	NHOENLMJ_02984	PFEMJAIL_02986	DDCBCMKA_03122	KOKDCNIP_02973	GOLLOCBJ_03124	EJFLMOCH_03014	EKOMOAGF_03119	CCLHPEDK_03264	ENKJLFKA_03038	KBIFHLHM_02981	BLFJJFMM_02981	GHFMMOIL_03161	ADNAMBOE_03068	IJCBKJOF_03050	HDHOLLON_03102	NBGDCOPB_03105	BPGPKADF_03147	DGJOHNFC_03209	POHDGJCL_03120
flgB		Flagellar basal body rod protein FlgB	25	25	1	1	1441				416	416	416	70fab3ef52369b5e971493f30d8095cd_2692	BHGJNPOB_01836	ECBMPKEI_01836	MGCECBGN_01839	GOBAOPMC_01840	CPKCCPKM_02793	NHOENLMJ_01840	PFEMJAIL_02701	DDCBCMKA_02838	KOKDCNIP_02690	GOLLOCBJ_02841	EJFLMOCH_02729	EKOMOAGF_02831	CCLHPEDK_02981	ENKJLFKA_02753	KBIFHLHM_02698	BLFJJFMM_02698	GHFMMOIL_02825	ADNAMBOE_02732	IJCBKJOF_02715	HDHOLLON_02764	NBGDCOPB_02768	BPGPKADF_02799	DGJOHNFC_02860	POHDGJCL_02771
group_4456		putative protein	25	25	1	1	4245				326	326	326	70fab3ef52369b5e971493f30d8095cd_760	BHGJNPOB_00726	ECBMPKEI_00726	MGCECBGN_00727	GOBAOPMC_00727	CPKCCPKM_03909	NHOENLMJ_00726	PFEMJAIL_00760	DDCBCMKA_00901	KOKDCNIP_00760	GOLLOCBJ_00850	EJFLMOCH_00798	EKOMOAGF_00888	CCLHPEDK_00996	ENKJLFKA_00843	KBIFHLHM_00759	BLFJJFMM_00766	GHFMMOIL_00782	ADNAMBOE_00775	IJCBKJOF_00778	HDHOLLON_00777	NBGDCOPB_00779	BPGPKADF_00838	DGJOHNFC_00890	POHDGJCL_00810
tisB		Small toxic protein TisB	25	25	1	1	7123				89	89	89	70fab3ef52369b5e971493f30d8095cd_43	BHGJNPOB_00043	ECBMPKEI_00043	MGCECBGN_00043	GOBAOPMC_00043	CPKCCPKM_00043	NHOENLMJ_00043	PFEMJAIL_00043	DDCBCMKA_00043	KOKDCNIP_00043	GOLLOCBJ_00043	EJFLMOCH_00043	EKOMOAGF_00043	CCLHPEDK_00043	ENKJLFKA_00047	KBIFHLHM_00043	BLFJJFMM_00049	GHFMMOIL_00048	ADNAMBOE_00043	IJCBKJOF_00043	HDHOLLON_00043	NBGDCOPB_00043	BPGPKADF_00043	DGJOHNFC_00043	POHDGJCL_00043
group_4458		hypothetical protein	25	25	1	1	2307				554	554	554	70fab3ef52369b5e971493f30d8095cd_1742	BHGJNPOB_01654	ECBMPKEI_01655	MGCECBGN_01656	GOBAOPMC_01658	CPKCCPKM_02975	NHOENLMJ_01658	PFEMJAIL_01745	DDCBCMKA_01881	KOKDCNIP_01740	GOLLOCBJ_01884	EJFLMOCH_01776	EKOMOAGF_01875	CCLHPEDK_02028	ENKJLFKA_01837	KBIFHLHM_01742	BLFJJFMM_01746	GHFMMOIL_01885	ADNAMBOE_01802	IJCBKJOF_01785	HDHOLLON_01834	NBGDCOPB_01837	BPGPKADF_01928	DGJOHNFC_01984	POHDGJCL_01900
mprA		Transcriptional repressor MprA	25	25	1	1	2760				530	530	530	70fab3ef52369b5e971493f30d8095cd_1063	BHGJNPOB_01027	ECBMPKEI_01028	MGCECBGN_01028	GOBAOPMC_01029	CPKCCPKM_03608	NHOENLMJ_01027	PFEMJAIL_01066	DDCBCMKA_01202	KOKDCNIP_01061	GOLLOCBJ_01150	EJFLMOCH_01098	EKOMOAGF_01188	CCLHPEDK_01297	ENKJLFKA_01146	KBIFHLHM_01064	BLFJJFMM_01067	GHFMMOIL_01078	ADNAMBOE_01071	IJCBKJOF_01073	HDHOLLON_01073	NBGDCOPB_01075	BPGPKADF_01135	DGJOHNFC_01188	POHDGJCL_01107
rimP		Ribosome maturation factor RimP	25	25	1	1	4532				452	452	452	70fab3ef52369b5e971493f30d8095cd_543	BHGJNPOB_00550	ECBMPKEI_00550	MGCECBGN_00551	GOBAOPMC_00551	CPKCCPKM_04085	NHOENLMJ_00550	PFEMJAIL_00543	DDCBCMKA_00543	KOKDCNIP_00543	GOLLOCBJ_00542	EJFLMOCH_00584	EKOMOAGF_00543	CCLHPEDK_00543	ENKJLFKA_00547	KBIFHLHM_00542	BLFJJFMM_00549	GHFMMOIL_00560	ADNAMBOE_00555	IJCBKJOF_00556	HDHOLLON_00556	NBGDCOPB_00558	BPGPKADF_00655	DGJOHNFC_00657	POHDGJCL_00626
ruvA		Holliday junction ATP-dependent DNA helicase RuvA	25	25	1	1	2511				611	611	611	70fab3ef52369b5e971493f30d8095cd_1930	BHGJNPOB_02608	ECBMPKEI_02608	MGCECBGN_02611	GOBAOPMC_02612	CPKCCPKM_01957	NHOENLMJ_02612	PFEMJAIL_01934	DDCBCMKA_02069	KOKDCNIP_01928	GOLLOCBJ_02072	EJFLMOCH_01963	EKOMOAGF_02063	CCLHPEDK_02216	ENKJLFKA_02025	KBIFHLHM_01930	BLFJJFMM_01934	GHFMMOIL_02100	ADNAMBOE_02012	IJCBKJOF_01995	HDHOLLON_02044	NBGDCOPB_02048	BPGPKADF_02080	DGJOHNFC_02136	POHDGJCL_02052
oppB		Oligopeptide transport system permease protein OppB	25	25	1	1	2058				920	920	920	70fab3ef52369b5e971493f30d8095cd_2103	BHGJNPOB_02433	ECBMPKEI_02433	MGCECBGN_02436	GOBAOPMC_02437	CPKCCPKM_02133	NHOENLMJ_02437	PFEMJAIL_02107	DDCBCMKA_02244	KOKDCNIP_02101	GOLLOCBJ_02245	EJFLMOCH_02136	EKOMOAGF_02237	CCLHPEDK_02389	ENKJLFKA_02163	KBIFHLHM_02103	BLFJJFMM_02108	GHFMMOIL_02249	ADNAMBOE_02161	IJCBKJOF_02144	HDHOLLON_02193	NBGDCOPB_02197	BPGPKADF_02227	DGJOHNFC_02283	POHDGJCL_02199
hemX		Protein HemX	25	25	1	1	246				1169	1169	1169	70fab3ef52369b5e971493f30d8095cd_4489	BHGJNPOB_04370	ECBMPKEI_04370	MGCECBGN_04372	GOBAOPMC_04375	CPKCCPKM_04439	NHOENLMJ_04374	PFEMJAIL_04446	DDCBCMKA_04641	KOKDCNIP_04487	GOLLOCBJ_04510	EJFLMOCH_04401	EKOMOAGF_04636	CCLHPEDK_04710	ENKJLFKA_04491	KBIFHLHM_04438	BLFJJFMM_04496	GHFMMOIL_04777	ADNAMBOE_04678	IJCBKJOF_04679	HDHOLLON_04712	NBGDCOPB_04716	BPGPKADF_04666	DGJOHNFC_04669	POHDGJCL_04618
ydfZ		Putative selenoprotein YdfZ	25	25	1	1	1794				203	203	203	70fab3ef52369b5e971493f30d8095cd_2352	BHGJNPOB_02174	ECBMPKEI_02174	MGCECBGN_02177	GOBAOPMC_02178	CPKCCPKM_02454	NHOENLMJ_02178	PFEMJAIL_02358	DDCBCMKA_02493	KOKDCNIP_02350	GOLLOCBJ_02499	EJFLMOCH_02385	EKOMOAGF_02488	CCLHPEDK_02638	ENKJLFKA_02411	KBIFHLHM_02353	BLFJJFMM_02357	GHFMMOIL_02491	ADNAMBOE_02401	IJCBKJOF_02384	HDHOLLON_02433	NBGDCOPB_02437	BPGPKADF_02468	DGJOHNFC_02529	POHDGJCL_02440
yhaH		Inner membrane protein YhaH	25	25	1	1	2824				365	365	365	70fab3ef52369b5e971493f30d8095cd_591	BHGJNPOB_00598	ECBMPKEI_00598	MGCECBGN_00599	GOBAOPMC_00599	CPKCCPKM_04037	NHOENLMJ_00598	PFEMJAIL_00591	DDCBCMKA_00678	KOKDCNIP_00591	GOLLOCBJ_00590	EJFLMOCH_00632	EKOMOAGF_00592	CCLHPEDK_00591	ENKJLFKA_00595	KBIFHLHM_00590	BLFJJFMM_00597	GHFMMOIL_00614	ADNAMBOE_00609	IJCBKJOF_00610	HDHOLLON_00610	NBGDCOPB_00612	BPGPKADF_00710	DGJOHNFC_00711	POHDGJCL_00680
ybfE		putative protein YbfE	25	25	1	1	587				293	293	293	70fab3ef52369b5e971493f30d8095cd_3065	BHGJNPOB_03070	ECBMPKEI_03070	MGCECBGN_03073	GOBAOPMC_03073	CPKCCPKM_01497	NHOENLMJ_03074	PFEMJAIL_03077	DDCBCMKA_03213	KOKDCNIP_03063	GOLLOCBJ_03215	EJFLMOCH_03105	EKOMOAGF_03211	CCLHPEDK_03355	ENKJLFKA_03129	KBIFHLHM_03072	BLFJJFMM_03072	GHFMMOIL_03264	ADNAMBOE_03171	IJCBKJOF_03156	HDHOLLON_03205	NBGDCOPB_03208	BPGPKADF_03253	DGJOHNFC_03316	POHDGJCL_03229
rsmG		Ribosomal RNA small subunit methyltransferase G	25	25	1	1	187				623	623	623	70fab3ef52369b5e971493f30d8095cd_4549	BHGJNPOB_04429	ECBMPKEI_04429	MGCECBGN_04431	GOBAOPMC_04434	CPKCCPKM_04498	NHOENLMJ_04433	PFEMJAIL_04506	DDCBCMKA_04701	KOKDCNIP_04547	GOLLOCBJ_04570	EJFLMOCH_04461	EKOMOAGF_04696	CCLHPEDK_04770	ENKJLFKA_04551	KBIFHLHM_04498	BLFJJFMM_04556	GHFMMOIL_04835	ADNAMBOE_04736	IJCBKJOF_04737	HDHOLLON_04770	NBGDCOPB_04774	BPGPKADF_04724	DGJOHNFC_04727	POHDGJCL_04676
glnD		Bifunctional uridylyltransferase/uridylyl-removing enzyme	25	25	1	1	7518				2672	2672	2672	70fab3ef52369b5e971493f30d8095cd_3659	BHGJNPOB_03524	ECBMPKEI_03524	MGCECBGN_03526	GOBAOPMC_03527	CPKCCPKM_01043	NHOENLMJ_03529	PFEMJAIL_03615	DDCBCMKA_03749	KOKDCNIP_03657	GOLLOCBJ_03679	EJFLMOCH_03571	EKOMOAGF_03742	CCLHPEDK_03880	ENKJLFKA_03658	KBIFHLHM_03604	BLFJJFMM_03666	GHFMMOIL_03814	ADNAMBOE_03721	IJCBKJOF_03661	HDHOLLON_03755	NBGDCOPB_03759	BPGPKADF_03727	DGJOHNFC_03795	POHDGJCL_03744
zwf		Glucose-6-phosphate 1-dehydrogenase	25	25	1	1	2520				1475	1475	1475	70fab3ef52369b5e971493f30d8095cd_1939	BHGJNPOB_02599	ECBMPKEI_02599	MGCECBGN_02602	GOBAOPMC_02603	CPKCCPKM_01966	NHOENLMJ_02603	PFEMJAIL_01943	DDCBCMKA_02078	KOKDCNIP_01937	GOLLOCBJ_02081	EJFLMOCH_01972	EKOMOAGF_02072	CCLHPEDK_02225	ENKJLFKA_02034	KBIFHLHM_01939	BLFJJFMM_01943	GHFMMOIL_02109	ADNAMBOE_02021	IJCBKJOF_02004	HDHOLLON_02053	NBGDCOPB_02057	BPGPKADF_02089	DGJOHNFC_02145	POHDGJCL_02061
sbmA		Peptide antibiotic transporter SbmA	25	25	1	1	5092				635	1220	1196	70fab3ef52369b5e971493f30d8095cd_3369	BHGJNPOB_03381	ECBMPKEI_03381	MGCECBGN_03383	GOBAOPMC_03384	CPKCCPKM_01186	NHOENLMJ_03385	PFEMJAIL_03381	DDCBCMKA_03517	KOKDCNIP_03367	GOLLOCBJ_03518	EJFLMOCH_03411	EKOMOAGF_03516	CCLHPEDK_03659	ENKJLFKA_03433	KBIFHLHM_03376	BLFJJFMM_03376	GHFMMOIL_03582	ADNAMBOE_03489	IJCBKJOF_03474	HDHOLLON_03523	NBGDCOPB_03527	BPGPKADF_03569	DGJOHNFC_03632	POHDGJCL_03545
mscS_1		Small-conductance mechanosensitive channel	25	25	1	1	1366				860	860	860	70fab3ef52369b5e971493f30d8095cd_793	BHGJNPOB_00766	ECBMPKEI_00766	MGCECBGN_00767	GOBAOPMC_00767	CPKCCPKM_03869	NHOENLMJ_00766	PFEMJAIL_00793	DDCBCMKA_00934	KOKDCNIP_00793	GOLLOCBJ_00882	EJFLMOCH_00830	EKOMOAGF_00921	CCLHPEDK_01029	ENKJLFKA_00876	KBIFHLHM_00792	BLFJJFMM_00799	GHFMMOIL_00821	ADNAMBOE_00814	IJCBKJOF_00817	HDHOLLON_00816	NBGDCOPB_00818	BPGPKADF_00877	DGJOHNFC_00929	POHDGJCL_00849
group_4471		hypothetical protein	25	25	1	1	412				659	659	659	70fab3ef52369b5e971493f30d8095cd_4384	BHGJNPOB_04264	ECBMPKEI_04264	MGCECBGN_04266	GOBAOPMC_04269	CPKCCPKM_04333	NHOENLMJ_04268	PFEMJAIL_04340	DDCBCMKA_04536	KOKDCNIP_04382	GOLLOCBJ_04405	EJFLMOCH_04296	EKOMOAGF_04531	CCLHPEDK_04606	ENKJLFKA_04386	KBIFHLHM_04333	BLFJJFMM_04391	GHFMMOIL_04670	ADNAMBOE_04571	IJCBKJOF_04570	HDHOLLON_04605	NBGDCOPB_04609	BPGPKADF_04558	DGJOHNFC_04559	POHDGJCL_04508
can		Carbonic anhydrase 2	25	25	1	1	7568				662	662	662	70fab3ef52369b5e971493f30d8095cd_3706	BHGJNPOB_03569	ECBMPKEI_03569	MGCECBGN_03571	GOBAOPMC_03572	CPKCCPKM_00998	NHOENLMJ_03574	PFEMJAIL_03662	DDCBCMKA_03796	KOKDCNIP_03704	GOLLOCBJ_03726	EJFLMOCH_03618	EKOMOAGF_03789	CCLHPEDK_03929	ENKJLFKA_03705	KBIFHLHM_03651	BLFJJFMM_03713	GHFMMOIL_03858	ADNAMBOE_03765	IJCBKJOF_03705	HDHOLLON_03799	NBGDCOPB_03803	BPGPKADF_03771	DGJOHNFC_03839	POHDGJCL_03788
rpoD		RNA polymerase sigma factor RpoD	25	25	1	1	900				1982	1982	1982	70fab3ef52369b5e971493f30d8095cd_656	BHGJNPOB_00621	ECBMPKEI_00621	MGCECBGN_00622	GOBAOPMC_00622	CPKCCPKM_04014	NHOENLMJ_00621	PFEMJAIL_00656	DDCBCMKA_00795	KOKDCNIP_00656	GOLLOCBJ_00746	EJFLMOCH_00694	EKOMOAGF_00713	CCLHPEDK_00656	ENKJLFKA_00662	KBIFHLHM_00655	BLFJJFMM_00662	GHFMMOIL_00676	ADNAMBOE_00671	IJCBKJOF_00674	HDHOLLON_00672	NBGDCOPB_00674	BPGPKADF_00733	DGJOHNFC_00734	POHDGJCL_00703
rpsH		30S ribosomal protein S8	25	25	1	1	3046				392	392	392	70fab3ef52369b5e971493f30d8095cd_402	BHGJNPOB_00409	ECBMPKEI_00409	MGCECBGN_00410	GOBAOPMC_00410	CPKCCPKM_00409	NHOENLMJ_00409	PFEMJAIL_00402	DDCBCMKA_00402	KOKDCNIP_00402	GOLLOCBJ_00401	EJFLMOCH_00443	EKOMOAGF_00402	CCLHPEDK_00402	ENKJLFKA_00406	KBIFHLHM_00401	BLFJJFMM_00408	GHFMMOIL_00422	ADNAMBOE_00415	IJCBKJOF_00416	HDHOLLON_00416	NBGDCOPB_00418	BPGPKADF_00514	DGJOHNFC_00516	POHDGJCL_00485
group_4475		hypothetical protein	25	25	1	1	6337				434	434	434	70fab3ef52369b5e971493f30d8095cd_4256	BHGJNPOB_04120	ECBMPKEI_04120	MGCECBGN_04122	GOBAOPMC_04125	CPKCCPKM_00446	NHOENLMJ_04124	PFEMJAIL_04212	DDCBCMKA_04408	KOKDCNIP_04254	GOLLOCBJ_04277	EJFLMOCH_04168	EKOMOAGF_04403	CCLHPEDK_04478	ENKJLFKA_04258	KBIFHLHM_04205	BLFJJFMM_04263	GHFMMOIL_04529	ADNAMBOE_04431	IJCBKJOF_04430	HDHOLLON_04465	NBGDCOPB_04469	BPGPKADF_04417	DGJOHNFC_04417	POHDGJCL_04366
yfiF		putative tRNA/rRNA methyltransferase YfiF	25	25	1	1	6266				1037	1037	1037	70fab3ef52369b5e971493f30d8095cd_1189	BHGJNPOB_01117	ECBMPKEI_01118	MGCECBGN_01118	GOBAOPMC_01119	CPKCCPKM_03515	NHOENLMJ_01117	PFEMJAIL_01192	DDCBCMKA_01329	KOKDCNIP_01187	GOLLOCBJ_01278	EJFLMOCH_01224	EKOMOAGF_01316	CCLHPEDK_01423	ENKJLFKA_01285	KBIFHLHM_01190	BLFJJFMM_01193	GHFMMOIL_01281	ADNAMBOE_01197	IJCBKJOF_01181	HDHOLLON_01230	NBGDCOPB_01232	BPGPKADF_01241	DGJOHNFC_01383	POHDGJCL_01300
nuoC		NADH-quinone oxidoreductase subunit C/D	25	25	1	1	1084				1802	1802	1802	70fab3ef52369b5e971493f30d8095cd_1467	BHGJNPOB_01391	ECBMPKEI_01392	MGCECBGN_01392	GOBAOPMC_01394	CPKCCPKM_03239	NHOENLMJ_01391	PFEMJAIL_01465	DDCBCMKA_01607	KOKDCNIP_01465	GOLLOCBJ_01556	EJFLMOCH_01502	EKOMOAGF_01594	CCLHPEDK_01702	ENKJLFKA_01563	KBIFHLHM_01468	BLFJJFMM_01471	GHFMMOIL_01612	ADNAMBOE_01529	IJCBKJOF_01512	HDHOLLON_01561	NBGDCOPB_01564	BPGPKADF_01656	DGJOHNFC_01710	POHDGJCL_01626
rpsF		30S ribosomal protein S6	25	25	1	1	3564				395	395	395	70fab3ef52369b5e971493f30d8095cd_4076	BHGJNPOB_03940	ECBMPKEI_03940	MGCECBGN_03942	GOBAOPMC_03945	CPKCCPKM_00627	NHOENLMJ_03944	PFEMJAIL_04032	DDCBCMKA_04169	KOKDCNIP_04074	GOLLOCBJ_04097	EJFLMOCH_03988	EKOMOAGF_04163	CCLHPEDK_04299	ENKJLFKA_04078	KBIFHLHM_04025	BLFJJFMM_04083	GHFMMOIL_04242	ADNAMBOE_04144	IJCBKJOF_04084	HDHOLLON_04178	NBGDCOPB_04182	BPGPKADF_04148	DGJOHNFC_04216	POHDGJCL_04165
ilvM		Acetolactate synthase isozyme 2 small subunit	25	25	1	1	212				263	263	263	70fab3ef52369b5e971493f30d8095cd_4523	BHGJNPOB_04402	ECBMPKEI_04402	MGCECBGN_04404	GOBAOPMC_04407	CPKCCPKM_04471	NHOENLMJ_04406	PFEMJAIL_04480	DDCBCMKA_04675	KOKDCNIP_04521	GOLLOCBJ_04544	EJFLMOCH_04435	EKOMOAGF_04670	CCLHPEDK_04744	ENKJLFKA_04525	KBIFHLHM_04472	BLFJJFMM_04530	GHFMMOIL_04809	ADNAMBOE_04710	IJCBKJOF_04711	HDHOLLON_04744	NBGDCOPB_04748	BPGPKADF_04698	DGJOHNFC_04701	POHDGJCL_04650
rpmI		50S ribosomal protein L35	25	25	1	1	1617				197	197	197	70fab3ef52369b5e971493f30d8095cd_2528	BHGJNPOB_02002	ECBMPKEI_02002	MGCECBGN_02005	GOBAOPMC_02006	CPKCCPKM_02626	NHOENLMJ_02006	PFEMJAIL_02536	DDCBCMKA_02670	KOKDCNIP_02526	GOLLOCBJ_02675	EJFLMOCH_02561	EKOMOAGF_02665	CCLHPEDK_02816	ENKJLFKA_02587	KBIFHLHM_02531	BLFJJFMM_02533	GHFMMOIL_02663	ADNAMBOE_02573	IJCBKJOF_02556	HDHOLLON_02605	NBGDCOPB_02609	BPGPKADF_02640	DGJOHNFC_02701	POHDGJCL_02612
group_4481		tRNA-Ser(tga)	25	25	1	1	1177				87	87	87	70fab3ef52369b5e971493f30d8095cd_2793	BHGJNPOB_02771	ECBMPKEI_02771	MGCECBGN_02774	GOBAOPMC_02774	CPKCCPKM_01795	NHOENLMJ_02775	PFEMJAIL_02803	DDCBCMKA_02939	KOKDCNIP_02791	GOLLOCBJ_02941	EJFLMOCH_02831	EKOMOAGF_02936	CCLHPEDK_03082	ENKJLFKA_02854	KBIFHLHM_02798	BLFJJFMM_02798	GHFMMOIL_02911	ADNAMBOE_02818	IJCBKJOF_02801	HDHOLLON_02850	NBGDCOPB_02854	BPGPKADF_02885	DGJOHNFC_02946	POHDGJCL_02857
group_4482		hypothetical protein	25	25	1	1	1211				167	167	167	70fab3ef52369b5e971493f30d8095cd_2760	BHGJNPOB_02738	ECBMPKEI_02738	MGCECBGN_02741	GOBAOPMC_02741	CPKCCPKM_01828	NHOENLMJ_02742	PFEMJAIL_02770	DDCBCMKA_02906	KOKDCNIP_02758	GOLLOCBJ_02908	EJFLMOCH_02798	EKOMOAGF_02903	CCLHPEDK_03049	ENKJLFKA_02821	KBIFHLHM_02765	BLFJJFMM_02765	GHFMMOIL_02879	ADNAMBOE_02786	IJCBKJOF_02769	HDHOLLON_02818	NBGDCOPB_02822	BPGPKADF_02853	DGJOHNFC_02914	POHDGJCL_02825
levE		PTS system fructose-specific EIIB component	25	25	1	1	7470				485	485	485	70fab3ef52369b5e971493f30d8095cd_70	BHGJNPOB_00063	ECBMPKEI_00063	MGCECBGN_00063	GOBAOPMC_00063	CPKCCPKM_00063	NHOENLMJ_00063	PFEMJAIL_00070	DDCBCMKA_00070	KOKDCNIP_00070	GOLLOCBJ_00070	EJFLMOCH_00059	EKOMOAGF_00070	CCLHPEDK_00070	ENKJLFKA_00074	KBIFHLHM_00070	BLFJJFMM_00076	GHFMMOIL_00075	ADNAMBOE_00070	IJCBKJOF_00070	HDHOLLON_00070	NBGDCOPB_00070	BPGPKADF_00168	DGJOHNFC_00170	POHDGJCL_00138
accD		Acetyl-coenzyme A carboxylase carboxyl transferase subunit beta	25	25	1	1	1124				914	914	914	70fab3ef52369b5e971493f30d8095cd_1428	BHGJNPOB_01352	ECBMPKEI_01353	MGCECBGN_01353	GOBAOPMC_01355	CPKCCPKM_03278	NHOENLMJ_01352	PFEMJAIL_01426	DDCBCMKA_01568	KOKDCNIP_01426	GOLLOCBJ_01517	EJFLMOCH_01463	EKOMOAGF_01555	CCLHPEDK_01662	ENKJLFKA_01524	KBIFHLHM_01429	BLFJJFMM_01432	GHFMMOIL_01573	ADNAMBOE_01490	IJCBKJOF_01473	HDHOLLON_01522	NBGDCOPB_01525	BPGPKADF_01617	DGJOHNFC_01671	POHDGJCL_01587
group_4485		hypothetical protein	25	25	1	1	1374				578	578	578	70fab3ef52369b5e971493f30d8095cd_801	BHGJNPOB_00774	ECBMPKEI_00774	MGCECBGN_00775	GOBAOPMC_00775	CPKCCPKM_03861	NHOENLMJ_00774	PFEMJAIL_00801	DDCBCMKA_00942	KOKDCNIP_00801	GOLLOCBJ_00890	EJFLMOCH_00838	EKOMOAGF_00929	CCLHPEDK_01037	ENKJLFKA_00884	KBIFHLHM_00800	BLFJJFMM_00807	GHFMMOIL_00829	ADNAMBOE_00822	IJCBKJOF_00825	HDHOLLON_00824	NBGDCOPB_00826	BPGPKADF_00885	DGJOHNFC_00937	POHDGJCL_00857
group_4486		tRNA-Arg(ccg)	25	25	1	1	240				76	76	76	70fab3ef52369b5e971493f30d8095cd_4495	BHGJNPOB_04375	ECBMPKEI_04375	MGCECBGN_04377	GOBAOPMC_04380	CPKCCPKM_04444	NHOENLMJ_04379	PFEMJAIL_04452	DDCBCMKA_04647	KOKDCNIP_04493	GOLLOCBJ_04516	EJFLMOCH_04407	EKOMOAGF_04642	CCLHPEDK_04716	ENKJLFKA_04497	KBIFHLHM_04444	BLFJJFMM_04502	GHFMMOIL_04782	ADNAMBOE_04683	IJCBKJOF_04684	HDHOLLON_04717	NBGDCOPB_04721	BPGPKADF_04671	DGJOHNFC_04674	POHDGJCL_04623
rpmE		50S ribosomal protein L31	25	25	1	1	355				212	212	212	70fab3ef52369b5e971493f30d8095cd_4340	BHGJNPOB_04210	ECBMPKEI_04210	MGCECBGN_04212	GOBAOPMC_04215	CPKCCPKM_04279	NHOENLMJ_04214	PFEMJAIL_04296	DDCBCMKA_04492	KOKDCNIP_04338	GOLLOCBJ_04361	EJFLMOCH_04252	EKOMOAGF_04487	CCLHPEDK_04562	ENKJLFKA_04342	KBIFHLHM_04289	BLFJJFMM_04347	GHFMMOIL_04616	ADNAMBOE_04517	IJCBKJOF_04516	HDHOLLON_04551	NBGDCOPB_04555	BPGPKADF_04504	DGJOHNFC_04505	POHDGJCL_04454
nrfB		Cytochrome c-type protein NrfB	25	25	1	1	5552				566	566	566	70fab3ef52369b5e971493f30d8095cd_4188	BHGJNPOB_04049	ECBMPKEI_04049	MGCECBGN_04051	GOBAOPMC_04054	CPKCCPKM_00517	NHOENLMJ_04053	PFEMJAIL_04144	DDCBCMKA_04340	KOKDCNIP_04186	GOLLOCBJ_04209	EJFLMOCH_04100	EKOMOAGF_04335	CCLHPEDK_04410	ENKJLFKA_04190	KBIFHLHM_04137	BLFJJFMM_04194	GHFMMOIL_04441	ADNAMBOE_04343	IJCBKJOF_04283	HDHOLLON_04377	NBGDCOPB_04381	BPGPKADF_04329	DGJOHNFC_04329	POHDGJCL_04278
proP_3		Proline/betaine transporter	25	25	1	1	5567				1502	1502	1502	70fab3ef52369b5e971493f30d8095cd_4173	BHGJNPOB_04035	ECBMPKEI_04035	MGCECBGN_04037	GOBAOPMC_04040	CPKCCPKM_00531	NHOENLMJ_04039	PFEMJAIL_04129	DDCBCMKA_04325	KOKDCNIP_04171	GOLLOCBJ_04194	EJFLMOCH_04085	EKOMOAGF_04320	CCLHPEDK_04395	ENKJLFKA_04175	KBIFHLHM_04122	BLFJJFMM_04179	GHFMMOIL_04428	ADNAMBOE_04330	IJCBKJOF_04270	HDHOLLON_04364	NBGDCOPB_04368	BPGPKADF_04316	DGJOHNFC_04316	POHDGJCL_04265
pgpA		Phosphatidylglycerophosphatase A	25	25	1	1	5045				515	515	515	70fab3ef52369b5e971493f30d8095cd_3323	BHGJNPOB_03337	ECBMPKEI_03337	MGCECBGN_03339	GOBAOPMC_03340	CPKCCPKM_01230	NHOENLMJ_03341	PFEMJAIL_03335	DDCBCMKA_03471	KOKDCNIP_03321	GOLLOCBJ_03472	EJFLMOCH_03365	EKOMOAGF_03470	CCLHPEDK_03613	ENKJLFKA_03387	KBIFHLHM_03330	BLFJJFMM_03330	GHFMMOIL_03538	ADNAMBOE_03445	IJCBKJOF_03430	HDHOLLON_03479	NBGDCOPB_03483	BPGPKADF_03525	DGJOHNFC_03588	POHDGJCL_03501
rhmR_1		putative HTH-type transcriptional regulator RhmR	25	25	1	1	3148				755	755	755	70fab3ef52369b5e971493f30d8095cd_302	BHGJNPOB_00303	ECBMPKEI_00303	MGCECBGN_00304	GOBAOPMC_00304	CPKCCPKM_00303	NHOENLMJ_00303	PFEMJAIL_00302	DDCBCMKA_00302	KOKDCNIP_00302	GOLLOCBJ_00301	EJFLMOCH_00343	EKOMOAGF_00302	CCLHPEDK_00302	ENKJLFKA_00306	KBIFHLHM_00301	BLFJJFMM_00308	GHFMMOIL_00314	ADNAMBOE_00308	IJCBKJOF_00309	HDHOLLON_00309	NBGDCOPB_00309	BPGPKADF_00407	DGJOHNFC_00409	POHDGJCL_00377
iscX		Protein IscX	25	25	1	1	5772				200	200	200	70fab3ef52369b5e971493f30d8095cd_1249	BHGJNPOB_01174	ECBMPKEI_01175	MGCECBGN_01175	GOBAOPMC_01176	CPKCCPKM_03458	NHOENLMJ_01174	PFEMJAIL_01252	DDCBCMKA_01389	KOKDCNIP_01247	GOLLOCBJ_01338	EJFLMOCH_01284	EKOMOAGF_01376	CCLHPEDK_01483	ENKJLFKA_01345	KBIFHLHM_01250	BLFJJFMM_01253	GHFMMOIL_01397	ADNAMBOE_01314	IJCBKJOF_01297	HDHOLLON_01346	NBGDCOPB_01348	BPGPKADF_01443	DGJOHNFC_01498	POHDGJCL_01414
ygjP		UTP pyrophosphatase	25	25	1	1	2837				497	497	497	70fab3ef52369b5e971493f30d8095cd_604	BHGJNPOB_00611	ECBMPKEI_00611	MGCECBGN_00612	GOBAOPMC_00612	CPKCCPKM_04024	NHOENLMJ_00611	PFEMJAIL_00604	DDCBCMKA_00665	KOKDCNIP_00604	GOLLOCBJ_00603	EJFLMOCH_00645	EKOMOAGF_00605	CCLHPEDK_00604	ENKJLFKA_00608	KBIFHLHM_00603	BLFJJFMM_00610	GHFMMOIL_00627	ADNAMBOE_00622	IJCBKJOF_00623	HDHOLLON_00623	NBGDCOPB_00625	BPGPKADF_00723	DGJOHNFC_00724	POHDGJCL_00693
group_4494		hypothetical protein	25	25	1	1	980				218	218	218	70fab3ef52369b5e971493f30d8095cd_1359	BHGJNPOB_01286	ECBMPKEI_01287	MGCECBGN_01287	GOBAOPMC_01289	CPKCCPKM_03346	NHOENLMJ_01286	PFEMJAIL_01364	DDCBCMKA_01499	KOKDCNIP_01357	GOLLOCBJ_01448	EJFLMOCH_01394	EKOMOAGF_01486	CCLHPEDK_01593	ENKJLFKA_01455	KBIFHLHM_01360	BLFJJFMM_01363	GHFMMOIL_01508	ADNAMBOE_01425	IJCBKJOF_01408	HDHOLLON_01457	NBGDCOPB_01460	BPGPKADF_01554	DGJOHNFC_01608	POHDGJCL_01524
kup		Low affinity potassium transport system protein kup	25	25	1	1	194				1868	1868	1868	70fab3ef52369b5e971493f30d8095cd_4542	BHGJNPOB_04422	ECBMPKEI_04422	MGCECBGN_04424	GOBAOPMC_04427	CPKCCPKM_04491	NHOENLMJ_04426	PFEMJAIL_04499	DDCBCMKA_04694	KOKDCNIP_04540	GOLLOCBJ_04563	EJFLMOCH_04454	EKOMOAGF_04689	CCLHPEDK_04763	ENKJLFKA_04544	KBIFHLHM_04491	BLFJJFMM_04549	GHFMMOIL_04828	ADNAMBOE_04729	IJCBKJOF_04730	HDHOLLON_04763	NBGDCOPB_04767	BPGPKADF_04717	DGJOHNFC_04720	POHDGJCL_04669
ftsL		Cell division protein FtsL	25	25	1	1	21				365	365	365	70fab3ef52369b5e971493f30d8095cd_3755	BHGJNPOB_03623	ECBMPKEI_03623	MGCECBGN_03625	GOBAOPMC_03626	CPKCCPKM_00944	NHOENLMJ_03628	PFEMJAIL_03711	DDCBCMKA_03845	KOKDCNIP_03753	GOLLOCBJ_03775	EJFLMOCH_03667	EKOMOAGF_03838	CCLHPEDK_03978	ENKJLFKA_03754	KBIFHLHM_03700	BLFJJFMM_03762	GHFMMOIL_03908	ADNAMBOE_03815	IJCBKJOF_03755	HDHOLLON_03849	NBGDCOPB_03853	BPGPKADF_03821	DGJOHNFC_03889	POHDGJCL_03838
gldA_2		Glycerol dehydrogenase	25	25	1	1	338				1103	1103	1103	70fab3ef52369b5e971493f30d8095cd_4324	BHGJNPOB_04193	ECBMPKEI_04193	MGCECBGN_04195	GOBAOPMC_04198	CPKCCPKM_04262	NHOENLMJ_04197	PFEMJAIL_04280	DDCBCMKA_04476	KOKDCNIP_04322	GOLLOCBJ_04345	EJFLMOCH_04236	EKOMOAGF_04471	CCLHPEDK_04546	ENKJLFKA_04326	KBIFHLHM_04273	BLFJJFMM_04331	GHFMMOIL_04603	ADNAMBOE_04504	IJCBKJOF_04503	HDHOLLON_04538	NBGDCOPB_04542	BPGPKADF_04491	DGJOHNFC_04490	POHDGJCL_04439
flgC		Flagellar basal-body rod protein FlgC	25	25	1	1	1442				404	404	404	70fab3ef52369b5e971493f30d8095cd_2691	BHGJNPOB_01837	ECBMPKEI_01837	MGCECBGN_01840	GOBAOPMC_01841	CPKCCPKM_02792	NHOENLMJ_01841	PFEMJAIL_02700	DDCBCMKA_02837	KOKDCNIP_02689	GOLLOCBJ_02840	EJFLMOCH_02728	EKOMOAGF_02830	CCLHPEDK_02980	ENKJLFKA_02752	KBIFHLHM_02697	BLFJJFMM_02697	GHFMMOIL_02824	ADNAMBOE_02731	IJCBKJOF_02714	HDHOLLON_02763	NBGDCOPB_02767	BPGPKADF_02798	DGJOHNFC_02859	POHDGJCL_02770
nemR		HTH-type transcriptional repressor NemR	25	25	1	1	1723				599	599	599	70fab3ef52369b5e971493f30d8095cd_2423	BHGJNPOB_02104	ECBMPKEI_02104	MGCECBGN_02107	GOBAOPMC_02108	CPKCCPKM_02524	NHOENLMJ_02108	PFEMJAIL_02429	DDCBCMKA_02565	KOKDCNIP_02421	GOLLOCBJ_02570	EJFLMOCH_02456	EKOMOAGF_02560	CCLHPEDK_02709	ENKJLFKA_02482	KBIFHLHM_02424	BLFJJFMM_02428	GHFMMOIL_02561	ADNAMBOE_02471	IJCBKJOF_02454	HDHOLLON_02503	NBGDCOPB_02507	BPGPKADF_02538	DGJOHNFC_02599	POHDGJCL_02510
group_4500		hypothetical protein	25	25	1	1	3509				776	776	776	70fab3ef52369b5e971493f30d8095cd_4025	BHGJNPOB_03906	ECBMPKEI_03906	MGCECBGN_03908	GOBAOPMC_03911	CPKCCPKM_00661	NHOENLMJ_03910	PFEMJAIL_03981	DDCBCMKA_04118	KOKDCNIP_04023	GOLLOCBJ_04046	EJFLMOCH_03937	EKOMOAGF_04112	CCLHPEDK_04248	ENKJLFKA_04027	KBIFHLHM_03974	BLFJJFMM_04032	GHFMMOIL_04188	ADNAMBOE_04091	IJCBKJOF_04031	HDHOLLON_04125	NBGDCOPB_04129	BPGPKADF_04097	DGJOHNFC_04165	POHDGJCL_04114
degS		Serine endoprotease DegS	25	25	1	1	4470				1070	1070	1070	70fab3ef52369b5e971493f30d8095cd_480	BHGJNPOB_00487	ECBMPKEI_00487	MGCECBGN_00488	GOBAOPMC_00488	CPKCCPKM_04148	NHOENLMJ_00487	PFEMJAIL_00480	DDCBCMKA_00480	KOKDCNIP_00480	GOLLOCBJ_00479	EJFLMOCH_00521	EKOMOAGF_00480	CCLHPEDK_00480	ENKJLFKA_00484	KBIFHLHM_00479	BLFJJFMM_00486	GHFMMOIL_00498	ADNAMBOE_00493	IJCBKJOF_00494	HDHOLLON_00494	NBGDCOPB_00496	BPGPKADF_00592	DGJOHNFC_00594	POHDGJCL_00563
syd		Protein Syd	25	25	1	1	1268				545	545	545	70fab3ef52369b5e971493f30d8095cd_895	BHGJNPOB_00869	ECBMPKEI_00869	MGCECBGN_00870	GOBAOPMC_00870	CPKCCPKM_03766	NHOENLMJ_00869	PFEMJAIL_00895	DDCBCMKA_01036	KOKDCNIP_00895	GOLLOCBJ_00984	EJFLMOCH_00932	EKOMOAGF_01023	CCLHPEDK_01131	ENKJLFKA_00978	KBIFHLHM_00895	BLFJJFMM_00901	GHFMMOIL_00921	ADNAMBOE_00916	IJCBKJOF_00918	HDHOLLON_00918	NBGDCOPB_00920	BPGPKADF_00981	DGJOHNFC_01032	POHDGJCL_00953
yohD		Inner membrane protein YohD	25	25	1	1	4721				569	569	569	70fab3ef52369b5e971493f30d8095cd_1610	BHGJNPOB_01537	ECBMPKEI_01538	MGCECBGN_01539	GOBAOPMC_01541	CPKCCPKM_03092	NHOENLMJ_01541	PFEMJAIL_01613	DDCBCMKA_01749	KOKDCNIP_01608	GOLLOCBJ_01704	EJFLMOCH_01644	EKOMOAGF_01742	CCLHPEDK_01845	ENKJLFKA_01705	KBIFHLHM_01610	BLFJJFMM_01613	GHFMMOIL_01768	ADNAMBOE_01685	IJCBKJOF_01668	HDHOLLON_01717	NBGDCOPB_01720	BPGPKADF_01811	DGJOHNFC_01867	POHDGJCL_01782
rplA		50S ribosomal protein L1	25	25	1	1	304				704	704	704	70fab3ef52369b5e971493f30d8095cd_4290	BHGJNPOB_04155	ECBMPKEI_04155	MGCECBGN_04157	GOBAOPMC_04160	CPKCCPKM_04224	NHOENLMJ_04159	PFEMJAIL_04246	DDCBCMKA_04442	KOKDCNIP_04288	GOLLOCBJ_04311	EJFLMOCH_04202	EKOMOAGF_04437	CCLHPEDK_04512	ENKJLFKA_04292	KBIFHLHM_04239	BLFJJFMM_04297	GHFMMOIL_04564	ADNAMBOE_04466	IJCBKJOF_04465	HDHOLLON_04500	NBGDCOPB_04504	BPGPKADF_04452	DGJOHNFC_04452	POHDGJCL_04401
pdxK		Pyridoxine/pyridoxal/pyridoxamine kinase	25	25	1	1	971				866	866	866	70fab3ef52369b5e971493f30d8095cd_1350	BHGJNPOB_01277	ECBMPKEI_01278	MGCECBGN_01278	GOBAOPMC_01280	CPKCCPKM_03355	NHOENLMJ_01277	PFEMJAIL_01355	DDCBCMKA_01490	KOKDCNIP_01348	GOLLOCBJ_01439	EJFLMOCH_01385	EKOMOAGF_01477	CCLHPEDK_01584	ENKJLFKA_01446	KBIFHLHM_01351	BLFJJFMM_01354	GHFMMOIL_01499	ADNAMBOE_01416	IJCBKJOF_01399	HDHOLLON_01448	NBGDCOPB_01451	BPGPKADF_01545	DGJOHNFC_01599	POHDGJCL_01515
cysD		Sulfate adenylyltransferase subunit 2	25	25	1	1	104				908	908	908	70fab3ef52369b5e971493f30d8095cd_940	BHGJNPOB_00906	ECBMPKEI_00907	MGCECBGN_00907	GOBAOPMC_00907	CPKCCPKM_03729	NHOENLMJ_00906	PFEMJAIL_00940	DDCBCMKA_01079	KOKDCNIP_00938	GOLLOCBJ_01027	EJFLMOCH_00975	EKOMOAGF_01065	CCLHPEDK_01174	ENKJLFKA_01021	KBIFHLHM_00938	BLFJJFMM_00944	GHFMMOIL_00954	ADNAMBOE_00949	IJCBKJOF_00951	HDHOLLON_00951	NBGDCOPB_00953	BPGPKADF_01013	DGJOHNFC_01064	POHDGJCL_00985
infB		Translation initiation factor IF-2	25	25	1	1	4534				2678	2678	2678	70fab3ef52369b5e971493f30d8095cd_545	BHGJNPOB_00552	ECBMPKEI_00552	MGCECBGN_00553	GOBAOPMC_00553	CPKCCPKM_04083	NHOENLMJ_00552	PFEMJAIL_00545	DDCBCMKA_00545	KOKDCNIP_00545	GOLLOCBJ_00544	EJFLMOCH_00586	EKOMOAGF_00545	CCLHPEDK_00545	ENKJLFKA_00549	KBIFHLHM_00544	BLFJJFMM_00551	GHFMMOIL_00562	ADNAMBOE_00557	IJCBKJOF_00558	HDHOLLON_00558	NBGDCOPB_00560	BPGPKADF_00657	DGJOHNFC_00659	POHDGJCL_00628
group_4508		hypothetical protein	25	25	1	1	6391				212	212	212	70fab3ef52369b5e971493f30d8095cd_4224	BHGJNPOB_04085	ECBMPKEI_04085	MGCECBGN_04087	GOBAOPMC_04090	CPKCCPKM_00481	NHOENLMJ_04089	PFEMJAIL_04180	DDCBCMKA_04376	KOKDCNIP_04222	GOLLOCBJ_04245	EJFLMOCH_04136	EKOMOAGF_04371	CCLHPEDK_04446	ENKJLFKA_04226	KBIFHLHM_04173	BLFJJFMM_04231	GHFMMOIL_04477	ADNAMBOE_04379	IJCBKJOF_04378	HDHOLLON_04413	NBGDCOPB_04417	BPGPKADF_04365	DGJOHNFC_04365	POHDGJCL_04314
rpsQ		30S ribosomal protein S17	25	25	1	1	3051				254	254	254	70fab3ef52369b5e971493f30d8095cd_397	BHGJNPOB_00404	ECBMPKEI_00404	MGCECBGN_00405	GOBAOPMC_00405	CPKCCPKM_00404	NHOENLMJ_00404	PFEMJAIL_00397	DDCBCMKA_00397	KOKDCNIP_00397	GOLLOCBJ_00396	EJFLMOCH_00438	EKOMOAGF_00397	CCLHPEDK_00397	ENKJLFKA_00401	KBIFHLHM_00396	BLFJJFMM_00403	GHFMMOIL_00417	ADNAMBOE_00410	IJCBKJOF_00411	HDHOLLON_00411	NBGDCOPB_00413	BPGPKADF_00509	DGJOHNFC_00511	POHDGJCL_00480
yciN		Protein YciN	25	25	1	1	2028				251	251	251	70fab3ef52369b5e971493f30d8095cd_2133	BHGJNPOB_02403	ECBMPKEI_02403	MGCECBGN_02406	GOBAOPMC_02407	CPKCCPKM_02163	NHOENLMJ_02407	PFEMJAIL_02137	DDCBCMKA_02274	KOKDCNIP_02131	GOLLOCBJ_02275	EJFLMOCH_02166	EKOMOAGF_02267	CCLHPEDK_02419	ENKJLFKA_02193	KBIFHLHM_02133	BLFJJFMM_02138	GHFMMOIL_02279	ADNAMBOE_02191	IJCBKJOF_02174	HDHOLLON_02223	NBGDCOPB_02227	BPGPKADF_02257	DGJOHNFC_02313	POHDGJCL_02229
group_4511		hypothetical protein	25	25	1	1	2424				794	794	794	70fab3ef52369b5e971493f30d8095cd_1845	BHGJNPOB_02689	ECBMPKEI_02689	MGCECBGN_02692	GOBAOPMC_02693	CPKCCPKM_01876	NHOENLMJ_02693	PFEMJAIL_01849	DDCBCMKA_01984	KOKDCNIP_01843	GOLLOCBJ_01987	EJFLMOCH_01879	EKOMOAGF_01978	CCLHPEDK_02131	ENKJLFKA_01940	KBIFHLHM_01845	BLFJJFMM_01849	GHFMMOIL_02017	ADNAMBOE_01930	IJCBKJOF_01913	HDHOLLON_01962	NBGDCOPB_01965	BPGPKADF_01998	DGJOHNFC_02054	POHDGJCL_01970
fabG_2		3-oxoacyl-[acyl-carrier-protein] reductase FabG	25	25	1	1	1461				734	734	734	70fab3ef52369b5e971493f30d8095cd_2673	BHGJNPOB_01857	ECBMPKEI_01857	MGCECBGN_01860	GOBAOPMC_01861	CPKCCPKM_02772	NHOENLMJ_01861	PFEMJAIL_02682	DDCBCMKA_02819	KOKDCNIP_02671	GOLLOCBJ_02822	EJFLMOCH_02710	EKOMOAGF_02812	CCLHPEDK_02962	ENKJLFKA_02734	KBIFHLHM_02679	BLFJJFMM_02679	GHFMMOIL_02804	ADNAMBOE_02711	IJCBKJOF_02694	HDHOLLON_02743	NBGDCOPB_02747	BPGPKADF_02778	DGJOHNFC_02839	POHDGJCL_02750
soxS		Regulatory protein SoxS	25	25	1	1	6455				323	323	323	70fab3ef52369b5e971493f30d8095cd_4200	BHGJNPOB_04061	ECBMPKEI_04061	MGCECBGN_04063	GOBAOPMC_04066	CPKCCPKM_00505	NHOENLMJ_04065	PFEMJAIL_04156	DDCBCMKA_04352	KOKDCNIP_04198	GOLLOCBJ_04221	EJFLMOCH_04112	EKOMOAGF_04347	CCLHPEDK_04422	ENKJLFKA_04202	KBIFHLHM_04149	BLFJJFMM_04206	GHFMMOIL_04453	ADNAMBOE_04355	IJCBKJOF_04295	HDHOLLON_04389	NBGDCOPB_04393	BPGPKADF_04341	DGJOHNFC_04341	POHDGJCL_04290
group_4514		hypothetical protein	25	25	1	1	6271				323	323	323	70fab3ef52369b5e971493f30d8095cd_1184	BHGJNPOB_01112	ECBMPKEI_01113	MGCECBGN_01113	GOBAOPMC_01114	CPKCCPKM_03520	NHOENLMJ_01112	PFEMJAIL_01187	DDCBCMKA_01324	KOKDCNIP_01182	GOLLOCBJ_01273	EJFLMOCH_01219	EKOMOAGF_01311	CCLHPEDK_01418	ENKJLFKA_01280	KBIFHLHM_01185	BLFJJFMM_01188	GHFMMOIL_01276	ADNAMBOE_01192	IJCBKJOF_01176	HDHOLLON_01225	NBGDCOPB_01227	BPGPKADF_01246	DGJOHNFC_01378	POHDGJCL_01295
ortT		Orphan toxin OrtT	25	25	1	1	1889				173	173	173	70fab3ef52369b5e971493f30d8095cd_2260	BHGJNPOB_02258	ECBMPKEI_02258	MGCECBGN_02261	GOBAOPMC_02262	CPKCCPKM_02370	NHOENLMJ_02262	PFEMJAIL_02265	DDCBCMKA_02401	KOKDCNIP_02258	GOLLOCBJ_02405	EJFLMOCH_02293	EKOMOAGF_02396	CCLHPEDK_02546	ENKJLFKA_02319	KBIFHLHM_02261	BLFJJFMM_02265	GHFMMOIL_02398	ADNAMBOE_02310	IJCBKJOF_02293	HDHOLLON_02342	NBGDCOPB_02346	BPGPKADF_02377	DGJOHNFC_02438	POHDGJCL_02349
nuoB		NADH-quinone oxidoreductase subunit B	25	25	1	1	1085				662	662	662	70fab3ef52369b5e971493f30d8095cd_1466	BHGJNPOB_01390	ECBMPKEI_01391	MGCECBGN_01391	GOBAOPMC_01393	CPKCCPKM_03240	NHOENLMJ_01390	PFEMJAIL_01464	DDCBCMKA_01606	KOKDCNIP_01464	GOLLOCBJ_01555	EJFLMOCH_01501	EKOMOAGF_01593	CCLHPEDK_01701	ENKJLFKA_01562	KBIFHLHM_01467	BLFJJFMM_01470	GHFMMOIL_01611	ADNAMBOE_01528	IJCBKJOF_01511	HDHOLLON_01560	NBGDCOPB_01563	BPGPKADF_01655	DGJOHNFC_01709	POHDGJCL_01625
gmhA		Phosphoheptose isomerase	25	25	1	1	7350				578	578	578	70fab3ef52369b5e971493f30d8095cd_3554	BHGJNPOB_03448	ECBMPKEI_03448	MGCECBGN_03450	GOBAOPMC_03451	CPKCCPKM_01119	NHOENLMJ_03453	PFEMJAIL_03507	DDCBCMKA_03641	KOKDCNIP_03552	GOLLOCBJ_03574	EJFLMOCH_03466	EKOMOAGF_03637	CCLHPEDK_03775	ENKJLFKA_03553	KBIFHLHM_03500	BLFJJFMM_03560	GHFMMOIL_03715	ADNAMBOE_03622	IJCBKJOF_03562	HDHOLLON_03656	NBGDCOPB_03660	BPGPKADF_03627	DGJOHNFC_03696	POHDGJCL_03645
pdxA2		D-threonate 4-phosphate dehydrogenase	25	25	1	1	68				983	983	983	70fab3ef52369b5e971493f30d8095cd_3714	BHGJNPOB_03577	ECBMPKEI_03577	MGCECBGN_03579	GOBAOPMC_03580	CPKCCPKM_00990	NHOENLMJ_03582	PFEMJAIL_03670	DDCBCMKA_03804	KOKDCNIP_03712	GOLLOCBJ_03734	EJFLMOCH_03626	EKOMOAGF_03797	CCLHPEDK_03937	ENKJLFKA_03713	KBIFHLHM_03659	BLFJJFMM_03721	GHFMMOIL_03866	ADNAMBOE_03773	IJCBKJOF_03713	HDHOLLON_03807	NBGDCOPB_03811	BPGPKADF_03779	DGJOHNFC_03847	POHDGJCL_03796
secG		Protein-export membrane protein SecG	25	25	1	1	4529				332	332	332	70fab3ef52369b5e971493f30d8095cd_538	BHGJNPOB_00545	ECBMPKEI_00545	MGCECBGN_00546	GOBAOPMC_00546	CPKCCPKM_04090	NHOENLMJ_00545	PFEMJAIL_00538	DDCBCMKA_00538	KOKDCNIP_00538	GOLLOCBJ_00537	EJFLMOCH_00579	EKOMOAGF_00538	CCLHPEDK_00538	ENKJLFKA_00542	KBIFHLHM_00537	BLFJJFMM_00544	GHFMMOIL_00555	ADNAMBOE_00550	IJCBKJOF_00551	HDHOLLON_00551	NBGDCOPB_00553	BPGPKADF_00650	DGJOHNFC_00652	POHDGJCL_00621
group_4520		hypothetical protein	25	25	1	1	2469				335	335	335	70fab3ef52369b5e971493f30d8095cd_1890	BHGJNPOB_02646	ECBMPKEI_02646	MGCECBGN_02649	GOBAOPMC_02650	CPKCCPKM_01919	NHOENLMJ_02650	PFEMJAIL_01894	DDCBCMKA_02029	KOKDCNIP_01888	GOLLOCBJ_02032	EJFLMOCH_01923	EKOMOAGF_02023	CCLHPEDK_02176	ENKJLFKA_01985	KBIFHLHM_01890	BLFJJFMM_01894	GHFMMOIL_02062	ADNAMBOE_01975	IJCBKJOF_01958	HDHOLLON_02007	NBGDCOPB_02011	BPGPKADF_02043	DGJOHNFC_02099	POHDGJCL_02015
yebV		putative protein YebV	25	25	1	1	2575				239	239	239	70fab3ef52369b5e971493f30d8095cd_1966	BHGJNPOB_02536	ECBMPKEI_02536	MGCECBGN_02539	GOBAOPMC_02540	CPKCCPKM_02029	NHOENLMJ_02540	PFEMJAIL_01970	DDCBCMKA_02107	KOKDCNIP_01964	GOLLOCBJ_02108	EJFLMOCH_01999	EKOMOAGF_02099	CCLHPEDK_02252	ENKJLFKA_02061	KBIFHLHM_01966	BLFJJFMM_01970	GHFMMOIL_02146	ADNAMBOE_02058	IJCBKJOF_02041	HDHOLLON_02090	NBGDCOPB_02094	BPGPKADF_02124	DGJOHNFC_02180	POHDGJCL_02096
group_4522		hypothetical protein	25	25	1	1	2614				137	137	137	70fab3ef52369b5e971493f30d8095cd_2005	BHGJNPOB_02497	ECBMPKEI_02497	MGCECBGN_02500	GOBAOPMC_02501	CPKCCPKM_02069	NHOENLMJ_02501	PFEMJAIL_02009	DDCBCMKA_02146	KOKDCNIP_02003	GOLLOCBJ_02147	EJFLMOCH_02038	EKOMOAGF_02138	CCLHPEDK_02291	ENKJLFKA_02100	KBIFHLHM_02005	BLFJJFMM_02009	GHFMMOIL_02186	ADNAMBOE_02098	IJCBKJOF_02081	HDHOLLON_02130	NBGDCOPB_02134	BPGPKADF_02164	DGJOHNFC_02220	POHDGJCL_02136
group_4523		hypothetical protein	25	25	1	1	1807				665	665	665	70fab3ef52369b5e971493f30d8095cd_2339	BHGJNPOB_02187	ECBMPKEI_02187	MGCECBGN_02190	GOBAOPMC_02191	CPKCCPKM_02441	NHOENLMJ_02191	PFEMJAIL_02345	DDCBCMKA_02480	KOKDCNIP_02337	GOLLOCBJ_02486	EJFLMOCH_02372	EKOMOAGF_02475	CCLHPEDK_02625	ENKJLFKA_02398	KBIFHLHM_02340	BLFJJFMM_02344	GHFMMOIL_02478	ADNAMBOE_02388	IJCBKJOF_02371	HDHOLLON_02420	NBGDCOPB_02424	BPGPKADF_02455	DGJOHNFC_02516	POHDGJCL_02427
rbsC		Ribose import permease protein RbsC	25	25	1	1	197				965	965	965	70fab3ef52369b5e971493f30d8095cd_4539	BHGJNPOB_04419	ECBMPKEI_04419	MGCECBGN_04421	GOBAOPMC_04424	CPKCCPKM_04488	NHOENLMJ_04423	PFEMJAIL_04496	DDCBCMKA_04691	KOKDCNIP_04537	GOLLOCBJ_04560	EJFLMOCH_04451	EKOMOAGF_04686	CCLHPEDK_04760	ENKJLFKA_04541	KBIFHLHM_04488	BLFJJFMM_04546	GHFMMOIL_04825	ADNAMBOE_04726	IJCBKJOF_04727	HDHOLLON_04760	NBGDCOPB_04764	BPGPKADF_04714	DGJOHNFC_04717	POHDGJCL_04666
trmJ		tRNA (cytidine/uridine-2'-O-)-methyltransferase TrmJ	25	25	1	1	5780				731	731	731	70fab3ef52369b5e971493f30d8095cd_1241	BHGJNPOB_01166	ECBMPKEI_01167	MGCECBGN_01167	GOBAOPMC_01168	CPKCCPKM_03466	NHOENLMJ_01166	PFEMJAIL_01244	DDCBCMKA_01381	KOKDCNIP_01239	GOLLOCBJ_01330	EJFLMOCH_01276	EKOMOAGF_01368	CCLHPEDK_01475	ENKJLFKA_01337	KBIFHLHM_01242	BLFJJFMM_01245	GHFMMOIL_01389	ADNAMBOE_01306	IJCBKJOF_01289	HDHOLLON_01338	NBGDCOPB_01340	BPGPKADF_01435	DGJOHNFC_01490	POHDGJCL_01406
ybhL_2		Inner membrane protein YbhL	25	25	1	1	5910				704	704	704	70fab3ef52369b5e971493f30d8095cd_2967	BHGJNPOB_02970	ECBMPKEI_02970	MGCECBGN_02973	GOBAOPMC_02973	CPKCCPKM_01597	NHOENLMJ_02974	PFEMJAIL_02978	DDCBCMKA_03114	KOKDCNIP_02965	GOLLOCBJ_03116	EJFLMOCH_03006	EKOMOAGF_03111	CCLHPEDK_03256	ENKJLFKA_03030	KBIFHLHM_02973	BLFJJFMM_02973	GHFMMOIL_03153	ADNAMBOE_03060	IJCBKJOF_03042	HDHOLLON_03091	NBGDCOPB_03095	BPGPKADF_03139	DGJOHNFC_03201	POHDGJCL_03112
dsbA		Thiol:disulfide interchange protein DsbA	25	25	1	1	460				623	623	623	70fab3ef52369b5e971493f30d8095cd_4430	BHGJNPOB_04312	ECBMPKEI_04312	MGCECBGN_04314	GOBAOPMC_04317	CPKCCPKM_04381	NHOENLMJ_04316	PFEMJAIL_04386	DDCBCMKA_04582	KOKDCNIP_04428	GOLLOCBJ_04451	EJFLMOCH_04342	EKOMOAGF_04577	CCLHPEDK_04652	ENKJLFKA_04432	KBIFHLHM_04379	BLFJJFMM_04437	GHFMMOIL_04716	ADNAMBOE_04617	IJCBKJOF_04616	HDHOLLON_04651	NBGDCOPB_04655	BPGPKADF_04604	DGJOHNFC_04605	POHDGJCL_04554
cybC		Soluble cytochrome b562	25	25	1	1	3513				386	386	386	70fab3ef52369b5e971493f30d8095cd_4029	BHGJNPOB_03910	ECBMPKEI_03910	MGCECBGN_03912	GOBAOPMC_03915	CPKCCPKM_00657	NHOENLMJ_03914	PFEMJAIL_03985	DDCBCMKA_04122	KOKDCNIP_04027	GOLLOCBJ_04050	EJFLMOCH_03941	EKOMOAGF_04116	CCLHPEDK_04252	ENKJLFKA_04031	KBIFHLHM_03978	BLFJJFMM_04036	GHFMMOIL_04192	ADNAMBOE_04095	IJCBKJOF_04035	HDHOLLON_04129	NBGDCOPB_04133	BPGPKADF_04101	DGJOHNFC_04169	POHDGJCL_04118
glgS		Surface composition regulator	25	25	1	1	886				203	203	203	70fab3ef52369b5e971493f30d8095cd_670	BHGJNPOB_00635	ECBMPKEI_00635	MGCECBGN_00636	GOBAOPMC_00636	CPKCCPKM_04000	NHOENLMJ_00635	PFEMJAIL_00670	DDCBCMKA_00809	KOKDCNIP_00670	GOLLOCBJ_00760	EJFLMOCH_00708	EKOMOAGF_00727	CCLHPEDK_00670	ENKJLFKA_00676	KBIFHLHM_00669	BLFJJFMM_00676	GHFMMOIL_00690	ADNAMBOE_00685	IJCBKJOF_00688	HDHOLLON_00686	NBGDCOPB_00688	BPGPKADF_00747	DGJOHNFC_00748	POHDGJCL_00717
glnB		Nitrogen regulatory protein P-II 1	25	25	1	1	6197				338	338	338	70fab3ef52369b5e971493f30d8095cd_1222	BHGJNPOB_01150	ECBMPKEI_01151	MGCECBGN_01151	GOBAOPMC_01152	CPKCCPKM_03482	NHOENLMJ_01150	PFEMJAIL_01225	DDCBCMKA_01362	KOKDCNIP_01220	GOLLOCBJ_01311	EJFLMOCH_01257	EKOMOAGF_01349	CCLHPEDK_01456	ENKJLFKA_01318	KBIFHLHM_01223	BLFJJFMM_01226	GHFMMOIL_01373	ADNAMBOE_01290	IJCBKJOF_01273	HDHOLLON_01322	NBGDCOPB_01324	BPGPKADF_01419	DGJOHNFC_01474	POHDGJCL_01390
alaE		L-alanine exporter AlaE	25	25	1	1	4960				449	449	449	70fab3ef52369b5e971493f30d8095cd_1076	BHGJNPOB_01040	ECBMPKEI_01041	MGCECBGN_01041	GOBAOPMC_01042	CPKCCPKM_03595	NHOENLMJ_01040	PFEMJAIL_01079	DDCBCMKA_01215	KOKDCNIP_01074	GOLLOCBJ_01163	EJFLMOCH_01111	EKOMOAGF_01201	CCLHPEDK_01310	ENKJLFKA_01159	KBIFHLHM_01077	BLFJJFMM_01080	GHFMMOIL_01091	ADNAMBOE_01084	IJCBKJOF_01086	HDHOLLON_01086	NBGDCOPB_01088	BPGPKADF_01148	DGJOHNFC_01201	POHDGJCL_01120
fbp		Fructose-1,6-bisphosphatase class 1	25	25	1	1	3590				998	998	998	70fab3ef52369b5e971493f30d8095cd_4052	BHGJNPOB_03914	ECBMPKEI_03914	MGCECBGN_03916	GOBAOPMC_03919	CPKCCPKM_00653	NHOENLMJ_03918	PFEMJAIL_04008	DDCBCMKA_04145	KOKDCNIP_04050	GOLLOCBJ_04073	EJFLMOCH_03964	EKOMOAGF_04139	CCLHPEDK_04275	ENKJLFKA_04054	KBIFHLHM_04001	BLFJJFMM_04059	GHFMMOIL_04216	ADNAMBOE_04118	IJCBKJOF_04058	HDHOLLON_04152	NBGDCOPB_04156	BPGPKADF_04124	DGJOHNFC_04192	POHDGJCL_04141
group_4533		hypothetical protein	25	25	1	1	6313				1241	1241	1241	70fab3ef52369b5e971493f30d8095cd_1128	BHGJNPOB_01088	ECBMPKEI_01089	MGCECBGN_01089	GOBAOPMC_01090	CPKCCPKM_03544	NHOENLMJ_01088	PFEMJAIL_01131	DDCBCMKA_01267	KOKDCNIP_01126	GOLLOCBJ_01217	EJFLMOCH_01163	EKOMOAGF_01253	CCLHPEDK_01362	ENKJLFKA_01223	KBIFHLHM_01129	BLFJJFMM_01132	GHFMMOIL_01177	ADNAMBOE_01168	IJCBKJOF_01152	HDHOLLON_01201	NBGDCOPB_01203	BPGPKADF_01302	DGJOHNFC_01322	POHDGJCL_01239
uxaC		Uronate isomerase	25	25	1	1	5632				1412	1412	1412	70fab3ef52369b5e971493f30d8095cd_731	BHGJNPOB_00696	ECBMPKEI_00696	MGCECBGN_00697	GOBAOPMC_00697	CPKCCPKM_03939	NHOENLMJ_00696	PFEMJAIL_00731	DDCBCMKA_00872	KOKDCNIP_00731	GOLLOCBJ_00821	EJFLMOCH_00769	EKOMOAGF_00790	CCLHPEDK_00731	ENKJLFKA_00737	KBIFHLHM_00730	BLFJJFMM_00737	GHFMMOIL_00751	ADNAMBOE_00746	IJCBKJOF_00749	HDHOLLON_00748	NBGDCOPB_00750	BPGPKADF_00809	DGJOHNFC_00810	POHDGJCL_00779
group_4535		hypothetical protein	25	25	1	1	1690				428	428	428	70fab3ef52369b5e971493f30d8095cd_2458	BHGJNPOB_02069	ECBMPKEI_02069	MGCECBGN_02072	GOBAOPMC_02073	CPKCCPKM_02559	NHOENLMJ_02073	PFEMJAIL_02464	DDCBCMKA_02600	KOKDCNIP_02456	GOLLOCBJ_02605	EJFLMOCH_02491	EKOMOAGF_02595	CCLHPEDK_02744	ENKJLFKA_02517	KBIFHLHM_02459	BLFJJFMM_02463	GHFMMOIL_02596	ADNAMBOE_02506	IJCBKJOF_02489	HDHOLLON_02538	NBGDCOPB_02542	BPGPKADF_02573	DGJOHNFC_02634	POHDGJCL_02545
group_4536		hypothetical protein	25	25	1	1	7035				557	557	557	70fab3ef52369b5e971493f30d8095cd_1544	BHGJNPOB_01473	ECBMPKEI_01474	MGCECBGN_01474	GOBAOPMC_01476	CPKCCPKM_03157	NHOENLMJ_01476	PFEMJAIL_01547	DDCBCMKA_01683	KOKDCNIP_01542	GOLLOCBJ_01638	EJFLMOCH_01578	EKOMOAGF_01673	CCLHPEDK_01779	ENKJLFKA_01639	KBIFHLHM_01544	BLFJJFMM_01547	GHFMMOIL_01693	ADNAMBOE_01610	IJCBKJOF_01593	HDHOLLON_01643	NBGDCOPB_01646	BPGPKADF_01737	DGJOHNFC_01791	POHDGJCL_01707
acrE		Multidrug export protein AcrE	25	25	1	1	3015				1157	1157	1157	70fab3ef52369b5e971493f30d8095cd_438	BHGJNPOB_00445	ECBMPKEI_00445	MGCECBGN_00446	GOBAOPMC_00446	CPKCCPKM_04190	NHOENLMJ_00445	PFEMJAIL_00438	DDCBCMKA_00438	KOKDCNIP_00438	GOLLOCBJ_00437	EJFLMOCH_00479	EKOMOAGF_00438	CCLHPEDK_00438	ENKJLFKA_00442	KBIFHLHM_00437	BLFJJFMM_00444	GHFMMOIL_00456	ADNAMBOE_00451	IJCBKJOF_00452	HDHOLLON_00452	NBGDCOPB_00454	BPGPKADF_00550	DGJOHNFC_00552	POHDGJCL_00521
lpxD		UDP-3-O-(3-hydroxymyristoyl)glucosamine N-acyltransferase	25	25	1	1	7506				1025	1025	1025	70fab3ef52369b5e971493f30d8095cd_3647	BHGJNPOB_03512	ECBMPKEI_03512	MGCECBGN_03514	GOBAOPMC_03515	CPKCCPKM_01055	NHOENLMJ_03517	PFEMJAIL_03603	DDCBCMKA_03737	KOKDCNIP_03645	GOLLOCBJ_03667	EJFLMOCH_03559	EKOMOAGF_03730	CCLHPEDK_03868	ENKJLFKA_03646	KBIFHLHM_03592	BLFJJFMM_03654	GHFMMOIL_03802	ADNAMBOE_03709	IJCBKJOF_03649	HDHOLLON_03743	NBGDCOPB_03747	BPGPKADF_03715	DGJOHNFC_03783	POHDGJCL_03732
cfxP		Phosphoribulokinase, plasmid	25	25	1	1	3085				869	869	869	70fab3ef52369b5e971493f30d8095cd_364	BHGJNPOB_00371	ECBMPKEI_00371	MGCECBGN_00372	GOBAOPMC_00372	CPKCCPKM_00371	NHOENLMJ_00371	PFEMJAIL_00364	DDCBCMKA_00364	KOKDCNIP_00364	GOLLOCBJ_00363	EJFLMOCH_00405	EKOMOAGF_00364	CCLHPEDK_00364	ENKJLFKA_00368	KBIFHLHM_00363	BLFJJFMM_00370	GHFMMOIL_00384	ADNAMBOE_00377	IJCBKJOF_00378	HDHOLLON_00378	NBGDCOPB_00380	BPGPKADF_00476	DGJOHNFC_00478	POHDGJCL_00447
nsrR		HTH-type transcriptional repressor NsrR	25	25	1	1	3540				425	425	425	70fab3ef52369b5e971493f30d8095cd_4099	BHGJNPOB_03963	ECBMPKEI_03963	MGCECBGN_03965	GOBAOPMC_03968	CPKCCPKM_00604	NHOENLMJ_03967	PFEMJAIL_04055	DDCBCMKA_04192	KOKDCNIP_04097	GOLLOCBJ_04120	EJFLMOCH_04011	EKOMOAGF_04186	CCLHPEDK_04322	ENKJLFKA_04101	KBIFHLHM_04048	BLFJJFMM_04106	GHFMMOIL_04266	ADNAMBOE_04168	IJCBKJOF_04108	HDHOLLON_04202	NBGDCOPB_04206	BPGPKADF_04171	DGJOHNFC_04239	POHDGJCL_04188
gloA		Lactoylglutathione lyase	25	25	1	1	1721				407	407	407	70fab3ef52369b5e971493f30d8095cd_2425	BHGJNPOB_02102	ECBMPKEI_02102	MGCECBGN_02105	GOBAOPMC_02106	CPKCCPKM_02526	NHOENLMJ_02106	PFEMJAIL_02431	DDCBCMKA_02567	KOKDCNIP_02423	GOLLOCBJ_02572	EJFLMOCH_02458	EKOMOAGF_02562	CCLHPEDK_02711	ENKJLFKA_02484	KBIFHLHM_02426	BLFJJFMM_02430	GHFMMOIL_02563	ADNAMBOE_02473	IJCBKJOF_02456	HDHOLLON_02505	NBGDCOPB_02509	BPGPKADF_02540	DGJOHNFC_02601	POHDGJCL_02512
group_4542		hypothetical protein	25	25	1	1	5077				677	677	677	70fab3ef52369b5e971493f30d8095cd_3355	BHGJNPOB_03367	ECBMPKEI_03367	MGCECBGN_03369	GOBAOPMC_03370	CPKCCPKM_01200	NHOENLMJ_03371	PFEMJAIL_03367	DDCBCMKA_03503	KOKDCNIP_03353	GOLLOCBJ_03504	EJFLMOCH_03397	EKOMOAGF_03502	CCLHPEDK_03645	ENKJLFKA_03419	KBIFHLHM_03362	BLFJJFMM_03362	GHFMMOIL_03568	ADNAMBOE_03475	IJCBKJOF_03460	HDHOLLON_03509	NBGDCOPB_03513	BPGPKADF_03555	DGJOHNFC_03618	POHDGJCL_03531
group_4543		hypothetical protein	25	25	1	1	2601				179	179	179	70fab3ef52369b5e971493f30d8095cd_1992	BHGJNPOB_02510	ECBMPKEI_02510	MGCECBGN_02513	GOBAOPMC_02514	CPKCCPKM_02056	NHOENLMJ_02514	PFEMJAIL_01996	DDCBCMKA_02133	KOKDCNIP_01990	GOLLOCBJ_02134	EJFLMOCH_02025	EKOMOAGF_02125	CCLHPEDK_02278	ENKJLFKA_02087	KBIFHLHM_01992	BLFJJFMM_01996	GHFMMOIL_02173	ADNAMBOE_02085	IJCBKJOF_02068	HDHOLLON_02117	NBGDCOPB_02121	BPGPKADF_02151	DGJOHNFC_02207	POHDGJCL_02123
slmA		Nucleoid occlusion factor SlmA	25	25	1	1	3323				596	596	596	70fab3ef52369b5e971493f30d8095cd_110	BHGJNPOB_00104	ECBMPKEI_00104	MGCECBGN_00104	GOBAOPMC_00104	CPKCCPKM_00104	NHOENLMJ_00104	PFEMJAIL_00110	DDCBCMKA_00110	KOKDCNIP_00110	GOLLOCBJ_00109	EJFLMOCH_00123	EKOMOAGF_00110	CCLHPEDK_00110	ENKJLFKA_00114	KBIFHLHM_00109	BLFJJFMM_00116	GHFMMOIL_00115	ADNAMBOE_00110	IJCBKJOF_00110	HDHOLLON_00110	NBGDCOPB_00110	BPGPKADF_00208	DGJOHNFC_00210	POHDGJCL_00178
secE		Protein translocase subunit SecE	25	25	1	1	307				383	383	383	70fab3ef52369b5e971493f30d8095cd_4293	BHGJNPOB_04158	ECBMPKEI_04158	MGCECBGN_04160	GOBAOPMC_04163	CPKCCPKM_04227	NHOENLMJ_04162	PFEMJAIL_04249	DDCBCMKA_04445	KOKDCNIP_04291	GOLLOCBJ_04314	EJFLMOCH_04205	EKOMOAGF_04440	CCLHPEDK_04515	ENKJLFKA_04295	KBIFHLHM_04242	BLFJJFMM_04300	GHFMMOIL_04567	ADNAMBOE_04469	IJCBKJOF_04468	HDHOLLON_04503	NBGDCOPB_04507	BPGPKADF_04455	DGJOHNFC_04455	POHDGJCL_04404
group_4546		hypothetical protein	25	25	1	1	7497				389	389	389	70fab3ef52369b5e971493f30d8095cd_3638	BHGJNPOB_03503	ECBMPKEI_03503	MGCECBGN_03505	GOBAOPMC_03506	CPKCCPKM_01064	NHOENLMJ_03508	PFEMJAIL_03594	DDCBCMKA_03728	KOKDCNIP_03636	GOLLOCBJ_03658	EJFLMOCH_03550	EKOMOAGF_03721	CCLHPEDK_03859	ENKJLFKA_03637	KBIFHLHM_03583	BLFJJFMM_03645	GHFMMOIL_03793	ADNAMBOE_03700	IJCBKJOF_03640	HDHOLLON_03734	NBGDCOPB_03738	BPGPKADF_03706	DGJOHNFC_03774	POHDGJCL_03723
uspB		Universal stress protein B	25	25	1	1	3203				335	335	335	70fab3ef52369b5e971493f30d8095cd_247	BHGJNPOB_00247	ECBMPKEI_00247	MGCECBGN_00248	GOBAOPMC_00248	CPKCCPKM_00247	NHOENLMJ_00247	PFEMJAIL_00247	DDCBCMKA_00247	KOKDCNIP_00247	GOLLOCBJ_00246	EJFLMOCH_00288	EKOMOAGF_00247	CCLHPEDK_00247	ENKJLFKA_00251	KBIFHLHM_00246	BLFJJFMM_00253	GHFMMOIL_00258	ADNAMBOE_00253	IJCBKJOF_00253	HDHOLLON_00253	NBGDCOPB_00253	BPGPKADF_00351	DGJOHNFC_00353	POHDGJCL_00321
cspC		Cold shock-like protein CspC	25	25	1	1	2588				209	209	209	70fab3ef52369b5e971493f30d8095cd_1979	BHGJNPOB_02523	ECBMPKEI_02523	MGCECBGN_02526	GOBAOPMC_02527	CPKCCPKM_02043	NHOENLMJ_02527	PFEMJAIL_01983	DDCBCMKA_02120	KOKDCNIP_01977	GOLLOCBJ_02121	EJFLMOCH_02012	EKOMOAGF_02112	CCLHPEDK_02265	ENKJLFKA_02074	KBIFHLHM_01979	BLFJJFMM_01983	GHFMMOIL_02160	ADNAMBOE_02072	IJCBKJOF_02054	HDHOLLON_02104	NBGDCOPB_02108	BPGPKADF_02138	DGJOHNFC_02194	POHDGJCL_02110
yeeA		Inner membrane protein YeeA	25	25	1	1	2301				1058	1058	1058	70fab3ef52369b5e971493f30d8095cd_1736	BHGJNPOB_01648	ECBMPKEI_01649	MGCECBGN_01650	GOBAOPMC_01652	CPKCCPKM_02981	NHOENLMJ_01652	PFEMJAIL_01739	DDCBCMKA_01875	KOKDCNIP_01734	GOLLOCBJ_01878	EJFLMOCH_01770	EKOMOAGF_01869	CCLHPEDK_02022	ENKJLFKA_01831	KBIFHLHM_01736	BLFJJFMM_01740	GHFMMOIL_01879	ADNAMBOE_01796	IJCBKJOF_01779	HDHOLLON_01828	NBGDCOPB_01831	BPGPKADF_01922	DGJOHNFC_01978	POHDGJCL_01894
group_455		IS3 family transposase IS1351	25	25	1	1	7436				278	281	278	70fab3ef52369b5e971493f30d8095cd_3575	BHGJNPOB_03460	ECBMPKEI_03460	MGCECBGN_03462	GOBAOPMC_03463	CPKCCPKM_01107	NHOENLMJ_03465	PFEMJAIL_03531	DDCBCMKA_03665	KOKDCNIP_03573	GOLLOCBJ_03595	EJFLMOCH_03487	EKOMOAGF_03658	CCLHPEDK_03796	ENKJLFKA_03574	KBIFHLHM_03521	BLFJJFMM_03581	GHFMMOIL_03727	ADNAMBOE_03634	IJCBKJOF_03574	HDHOLLON_03668	NBGDCOPB_03672	BPGPKADF_03639	DGJOHNFC_03708	POHDGJCL_03657
plsB		Glycerol-3-phosphate acyltransferase	25	25	1	1	6386				2420	2420	2420	70fab3ef52369b5e971493f30d8095cd_4229	BHGJNPOB_04090	ECBMPKEI_04090	MGCECBGN_04092	GOBAOPMC_04095	CPKCCPKM_00476	NHOENLMJ_04094	PFEMJAIL_04185	DDCBCMKA_04381	KOKDCNIP_04227	GOLLOCBJ_04250	EJFLMOCH_04141	EKOMOAGF_04376	CCLHPEDK_04451	ENKJLFKA_04231	KBIFHLHM_04178	BLFJJFMM_04236	GHFMMOIL_04482	ADNAMBOE_04384	IJCBKJOF_04383	HDHOLLON_04418	NBGDCOPB_04422	BPGPKADF_04370	DGJOHNFC_04370	POHDGJCL_04319
group_4551		hypothetical protein	25	25	1	1	986				158	158	158	70fab3ef52369b5e971493f30d8095cd_1365	BHGJNPOB_01292	ECBMPKEI_01293	MGCECBGN_01293	GOBAOPMC_01295	CPKCCPKM_03340	NHOENLMJ_01292	PFEMJAIL_01370	DDCBCMKA_01505	KOKDCNIP_01363	GOLLOCBJ_01454	EJFLMOCH_01400	EKOMOAGF_01492	CCLHPEDK_01599	ENKJLFKA_01461	KBIFHLHM_01366	BLFJJFMM_01369	GHFMMOIL_01514	ADNAMBOE_01431	IJCBKJOF_01414	HDHOLLON_01463	NBGDCOPB_01466	BPGPKADF_01560	DGJOHNFC_01614	POHDGJCL_01530
sspB		Stringent starvation protein B	25	25	1	1	4478				500	500	500	70fab3ef52369b5e971493f30d8095cd_488	BHGJNPOB_00495	ECBMPKEI_00495	MGCECBGN_00496	GOBAOPMC_00496	CPKCCPKM_04140	NHOENLMJ_00495	PFEMJAIL_00488	DDCBCMKA_00488	KOKDCNIP_00488	GOLLOCBJ_00487	EJFLMOCH_00529	EKOMOAGF_00488	CCLHPEDK_00488	ENKJLFKA_00492	KBIFHLHM_00487	BLFJJFMM_00494	GHFMMOIL_00506	ADNAMBOE_00501	IJCBKJOF_00502	HDHOLLON_00502	NBGDCOPB_00504	BPGPKADF_00600	DGJOHNFC_00602	POHDGJCL_00571
group_4553		hypothetical protein	25	25	1	1	4009				230	230	230	70fab3ef52369b5e971493f30d8095cd_1314	BHGJNPOB_01239	ECBMPKEI_01240	MGCECBGN_01240	GOBAOPMC_01242	CPKCCPKM_03393	NHOENLMJ_01239	PFEMJAIL_01317	DDCBCMKA_01454	KOKDCNIP_01312	GOLLOCBJ_01403	EJFLMOCH_01349	EKOMOAGF_01441	CCLHPEDK_01548	ENKJLFKA_01410	KBIFHLHM_01315	BLFJJFMM_01318	GHFMMOIL_01458	ADNAMBOE_01375	IJCBKJOF_01358	HDHOLLON_01407	NBGDCOPB_01410	BPGPKADF_01505	DGJOHNFC_01559	POHDGJCL_01475
ypjD		Inner membrane protein YpjD	25	25	1	1	6312				791	791	791	70fab3ef52369b5e971493f30d8095cd_1129	BHGJNPOB_01089	ECBMPKEI_01090	MGCECBGN_01090	GOBAOPMC_01091	CPKCCPKM_03543	NHOENLMJ_01089	PFEMJAIL_01132	DDCBCMKA_01268	KOKDCNIP_01127	GOLLOCBJ_01218	EJFLMOCH_01164	EKOMOAGF_01254	CCLHPEDK_01363	ENKJLFKA_01224	KBIFHLHM_01130	BLFJJFMM_01133	GHFMMOIL_01178	ADNAMBOE_01169	IJCBKJOF_01153	HDHOLLON_01202	NBGDCOPB_01204	BPGPKADF_01301	DGJOHNFC_01323	POHDGJCL_01240
sbmC		DNA gyrase inhibitor	25	25	1	1	2300				467	467	467	70fab3ef52369b5e971493f30d8095cd_1735	BHGJNPOB_01647	ECBMPKEI_01648	MGCECBGN_01649	GOBAOPMC_01651	CPKCCPKM_02982	NHOENLMJ_01651	PFEMJAIL_01738	DDCBCMKA_01874	KOKDCNIP_01733	GOLLOCBJ_01877	EJFLMOCH_01769	EKOMOAGF_01868	CCLHPEDK_02021	ENKJLFKA_01830	KBIFHLHM_01735	BLFJJFMM_01739	GHFMMOIL_01878	ADNAMBOE_01795	IJCBKJOF_01778	HDHOLLON_01827	NBGDCOPB_01830	BPGPKADF_01921	DGJOHNFC_01977	POHDGJCL_01893
mreB		Rod shape-determining protein MreB	25	25	1	1	2998				1043	1043	1043	70fab3ef52369b5e971493f30d8095cd_454	BHGJNPOB_00462	ECBMPKEI_00462	MGCECBGN_00463	GOBAOPMC_00463	CPKCCPKM_04173	NHOENLMJ_00462	PFEMJAIL_00454	DDCBCMKA_00454	KOKDCNIP_00454	GOLLOCBJ_00453	EJFLMOCH_00495	EKOMOAGF_00454	CCLHPEDK_00454	ENKJLFKA_00458	KBIFHLHM_00453	BLFJJFMM_00460	GHFMMOIL_00473	ADNAMBOE_00468	IJCBKJOF_00469	HDHOLLON_00469	NBGDCOPB_00471	BPGPKADF_00567	DGJOHNFC_00569	POHDGJCL_00538
group_4557		hypothetical protein	25	25	1	1	3510				302	302	302	70fab3ef52369b5e971493f30d8095cd_4026	BHGJNPOB_03907	ECBMPKEI_03907	MGCECBGN_03909	GOBAOPMC_03912	CPKCCPKM_00660	NHOENLMJ_03911	PFEMJAIL_03982	DDCBCMKA_04119	KOKDCNIP_04024	GOLLOCBJ_04047	EJFLMOCH_03938	EKOMOAGF_04113	CCLHPEDK_04249	ENKJLFKA_04028	KBIFHLHM_03975	BLFJJFMM_04033	GHFMMOIL_04189	ADNAMBOE_04092	IJCBKJOF_04032	HDHOLLON_04126	NBGDCOPB_04130	BPGPKADF_04098	DGJOHNFC_04166	POHDGJCL_04115
group_4558		hypothetical protein	25	25	1	1	522				167	167	167	70fab3ef52369b5e971493f30d8095cd_3264	BHGJNPOB_03278	ECBMPKEI_03278	MGCECBGN_03280	GOBAOPMC_03281	CPKCCPKM_01289	NHOENLMJ_03282	PFEMJAIL_03276	DDCBCMKA_03412	KOKDCNIP_03262	GOLLOCBJ_03413	EJFLMOCH_03306	EKOMOAGF_03411	CCLHPEDK_03554	ENKJLFKA_03328	KBIFHLHM_03271	BLFJJFMM_03271	GHFMMOIL_03478	ADNAMBOE_03385	IJCBKJOF_03370	HDHOLLON_03419	NBGDCOPB_03422	BPGPKADF_03467	DGJOHNFC_03530	POHDGJCL_03443
pduU		Propanediol utilization protein PduU	25	25	1	1	2306				350	350	350	70fab3ef52369b5e971493f30d8095cd_1741	BHGJNPOB_01653	ECBMPKEI_01654	MGCECBGN_01655	GOBAOPMC_01657	CPKCCPKM_02976	NHOENLMJ_01657	PFEMJAIL_01744	DDCBCMKA_01880	KOKDCNIP_01739	GOLLOCBJ_01883	EJFLMOCH_01775	EKOMOAGF_01874	CCLHPEDK_02027	ENKJLFKA_01836	KBIFHLHM_01741	BLFJJFMM_01745	GHFMMOIL_01884	ADNAMBOE_01801	IJCBKJOF_01784	HDHOLLON_01833	NBGDCOPB_01836	BPGPKADF_01927	DGJOHNFC_01983	POHDGJCL_01899
dppC_1		Dipeptide transport system permease protein DppC	25	25	1	1	3244				902	902	902	70fab3ef52369b5e971493f30d8095cd_208	BHGJNPOB_00208	ECBMPKEI_00208	MGCECBGN_00209	GOBAOPMC_00208	CPKCCPKM_00208	NHOENLMJ_00208	PFEMJAIL_00208	DDCBCMKA_00208	KOKDCNIP_00208	GOLLOCBJ_00207	EJFLMOCH_00249	EKOMOAGF_00208	CCLHPEDK_00208	ENKJLFKA_00212	KBIFHLHM_00207	BLFJJFMM_00214	GHFMMOIL_00219	ADNAMBOE_00214	IJCBKJOF_00214	HDHOLLON_00214	NBGDCOPB_00214	BPGPKADF_00311	DGJOHNFC_00313	POHDGJCL_00281
nanT		Sialic acid transporter NanT	25	25	1	1	4481				1490	1490	1490	70fab3ef52369b5e971493f30d8095cd_491	BHGJNPOB_00498	ECBMPKEI_00498	MGCECBGN_00499	GOBAOPMC_00499	CPKCCPKM_04137	NHOENLMJ_00498	PFEMJAIL_00491	DDCBCMKA_00491	KOKDCNIP_00491	GOLLOCBJ_00490	EJFLMOCH_00532	EKOMOAGF_00491	CCLHPEDK_00491	ENKJLFKA_00495	KBIFHLHM_00490	BLFJJFMM_00497	GHFMMOIL_00509	ADNAMBOE_00504	IJCBKJOF_00505	HDHOLLON_00505	NBGDCOPB_00507	BPGPKADF_00603	DGJOHNFC_00605	POHDGJCL_00574
uxaA		Altronate dehydratase	25	25	1	1	623				290	290	290	70fab3ef52369b5e971493f30d8095cd_3104	BHGJNPOB_03117	ECBMPKEI_03117	MGCECBGN_03119	GOBAOPMC_03120	CPKCCPKM_01450	NHOENLMJ_03121	PFEMJAIL_03116	DDCBCMKA_03252	KOKDCNIP_03102	GOLLOCBJ_03254	EJFLMOCH_03144	EKOMOAGF_03250	CCLHPEDK_03394	ENKJLFKA_03168	KBIFHLHM_03111	BLFJJFMM_03111	GHFMMOIL_03310	ADNAMBOE_03217	IJCBKJOF_03202	HDHOLLON_03251	NBGDCOPB_03254	BPGPKADF_03299	DGJOHNFC_03362	POHDGJCL_03275
group_4563		hypothetical protein	25	25	1	1	690				248	248	248	70fab3ef52369b5e971493f30d8095cd_3172	BHGJNPOB_03184	ECBMPKEI_03184	MGCECBGN_03186	GOBAOPMC_03187	CPKCCPKM_01383	NHOENLMJ_03188	PFEMJAIL_03184	DDCBCMKA_03320	KOKDCNIP_03170	GOLLOCBJ_03321	EJFLMOCH_03211	EKOMOAGF_03318	CCLHPEDK_03462	ENKJLFKA_03236	KBIFHLHM_03179	BLFJJFMM_03179	GHFMMOIL_03377	ADNAMBOE_03284	IJCBKJOF_03269	HDHOLLON_03318	NBGDCOPB_03321	BPGPKADF_03366	DGJOHNFC_03429	POHDGJCL_03342
priB		Primosomal replication protein N	25	25	1	1	3565				314	314	314	70fab3ef52369b5e971493f30d8095cd_4075	BHGJNPOB_03939	ECBMPKEI_03939	MGCECBGN_03941	GOBAOPMC_03944	CPKCCPKM_00628	NHOENLMJ_03943	PFEMJAIL_04031	DDCBCMKA_04168	KOKDCNIP_04073	GOLLOCBJ_04096	EJFLMOCH_03987	EKOMOAGF_04162	CCLHPEDK_04298	ENKJLFKA_04077	KBIFHLHM_04024	BLFJJFMM_04082	GHFMMOIL_04241	ADNAMBOE_04143	IJCBKJOF_04083	HDHOLLON_04177	NBGDCOPB_04181	BPGPKADF_04147	DGJOHNFC_04215	POHDGJCL_04164
upp		Uracil phosphoribosyltransferase	25	25	1	1	3983				626	626	626	70fab3ef52369b5e971493f30d8095cd_1289	BHGJNPOB_01214	ECBMPKEI_01215	MGCECBGN_01215	GOBAOPMC_01217	CPKCCPKM_03418	NHOENLMJ_01214	PFEMJAIL_01292	DDCBCMKA_01429	KOKDCNIP_01287	GOLLOCBJ_01378	EJFLMOCH_01324	EKOMOAGF_01416	CCLHPEDK_01523	ENKJLFKA_01385	KBIFHLHM_01290	BLFJJFMM_01293	GHFMMOIL_01435	ADNAMBOE_01352	IJCBKJOF_01335	HDHOLLON_01384	NBGDCOPB_01387	BPGPKADF_01482	DGJOHNFC_01536	POHDGJCL_01452
yjiG		Inner membrane protein YjiG	25	25	1	1	5222				461	461	461	70fab3ef52369b5e971493f30d8095cd_3948	BHGJNPOB_03825	ECBMPKEI_03825	MGCECBGN_03827	GOBAOPMC_03829	CPKCCPKM_00742	NHOENLMJ_03829	PFEMJAIL_03904	DDCBCMKA_04041	KOKDCNIP_03946	GOLLOCBJ_03969	EJFLMOCH_03860	EKOMOAGF_04032	CCLHPEDK_04171	ENKJLFKA_03950	KBIFHLHM_03897	BLFJJFMM_03955	GHFMMOIL_04116	ADNAMBOE_04019	IJCBKJOF_03959	HDHOLLON_04053	NBGDCOPB_04057	BPGPKADF_04025	DGJOHNFC_04093	POHDGJCL_04042
gatC_3		PTS system galactitol-specific EIIC component	25	25	1	1	1907				1313	1313	1313	70fab3ef52369b5e971493f30d8095cd_2243	BHGJNPOB_02275	ECBMPKEI_02275	MGCECBGN_02278	GOBAOPMC_02279	CPKCCPKM_02353	NHOENLMJ_02279	PFEMJAIL_02248	DDCBCMKA_02384	KOKDCNIP_02241	GOLLOCBJ_02388	EJFLMOCH_02276	EKOMOAGF_02379	CCLHPEDK_02529	ENKJLFKA_02302	KBIFHLHM_02244	BLFJJFMM_02248	GHFMMOIL_02380	ADNAMBOE_02292	IJCBKJOF_02275	HDHOLLON_02324	NBGDCOPB_02328	BPGPKADF_02359	DGJOHNFC_02420	POHDGJCL_02331
hda		DnaA regulatory inactivator Hda	25	25	1	1	3985				725	725	725	70fab3ef52369b5e971493f30d8095cd_1291	BHGJNPOB_01216	ECBMPKEI_01217	MGCECBGN_01217	GOBAOPMC_01219	CPKCCPKM_03416	NHOENLMJ_01216	PFEMJAIL_01294	DDCBCMKA_01431	KOKDCNIP_01289	GOLLOCBJ_01380	EJFLMOCH_01326	EKOMOAGF_01418	CCLHPEDK_01525	ENKJLFKA_01387	KBIFHLHM_01292	BLFJJFMM_01295	GHFMMOIL_01437	ADNAMBOE_01354	IJCBKJOF_01337	HDHOLLON_01386	NBGDCOPB_01389	BPGPKADF_01484	DGJOHNFC_01538	POHDGJCL_01454
moaD		Molybdopterin synthase sulfur carrier subunit	25	25	1	1	5907				245	245	245	70fab3ef52369b5e971493f30d8095cd_2969	BHGJNPOB_02972	ECBMPKEI_02972	MGCECBGN_02975	GOBAOPMC_02975	CPKCCPKM_01595	NHOENLMJ_02976	PFEMJAIL_02980	DDCBCMKA_03116	KOKDCNIP_02967	GOLLOCBJ_03118	EJFLMOCH_03008	EKOMOAGF_03113	CCLHPEDK_03258	ENKJLFKA_03032	KBIFHLHM_02975	BLFJJFMM_02975	GHFMMOIL_03155	ADNAMBOE_03062	IJCBKJOF_03044	HDHOLLON_03093	NBGDCOPB_03097	BPGPKADF_03141	DGJOHNFC_03203	POHDGJCL_03114
baeR		Transcriptional regulatory protein BaeR	25	25	1	1	4775				722	722	722	70fab3ef52369b5e971493f30d8095cd_1664	BHGJNPOB_01575	ECBMPKEI_01576	MGCECBGN_01577	GOBAOPMC_01579	CPKCCPKM_03054	NHOENLMJ_01579	PFEMJAIL_01667	DDCBCMKA_01803	KOKDCNIP_01662	GOLLOCBJ_01758	EJFLMOCH_01698	EKOMOAGF_01796	CCLHPEDK_01899	ENKJLFKA_01759	KBIFHLHM_01664	BLFJJFMM_01667	GHFMMOIL_01807	ADNAMBOE_01724	IJCBKJOF_01707	HDHOLLON_01756	NBGDCOPB_01759	BPGPKADF_01850	DGJOHNFC_01906	POHDGJCL_01821
nusG		Transcription termination/antitermination protein NusG	25	25	1	1	306				545	545	545	70fab3ef52369b5e971493f30d8095cd_4292	BHGJNPOB_04157	ECBMPKEI_04157	MGCECBGN_04159	GOBAOPMC_04162	CPKCCPKM_04226	NHOENLMJ_04161	PFEMJAIL_04248	DDCBCMKA_04444	KOKDCNIP_04290	GOLLOCBJ_04313	EJFLMOCH_04204	EKOMOAGF_04439	CCLHPEDK_04514	ENKJLFKA_04294	KBIFHLHM_04241	BLFJJFMM_04299	GHFMMOIL_04566	ADNAMBOE_04468	IJCBKJOF_04467	HDHOLLON_04502	NBGDCOPB_04506	BPGPKADF_04454	DGJOHNFC_04454	POHDGJCL_04403
group_4572		hypothetical protein	25	25	1	1	1564				278	278	278	70fab3ef52369b5e971493f30d8095cd_2573	BHGJNPOB_01951	ECBMPKEI_01951	MGCECBGN_01954	GOBAOPMC_01955	CPKCCPKM_02678	NHOENLMJ_01955	PFEMJAIL_02582	DDCBCMKA_02717	KOKDCNIP_02571	GOLLOCBJ_02722	EJFLMOCH_02608	EKOMOAGF_02712	CCLHPEDK_02862	ENKJLFKA_02634	KBIFHLHM_02579	BLFJJFMM_02578	GHFMMOIL_02710	ADNAMBOE_02617	IJCBKJOF_02600	HDHOLLON_02649	NBGDCOPB_02653	BPGPKADF_02684	DGJOHNFC_02745	POHDGJCL_02656
dmlR_4		HTH-type transcriptional regulator DmlR	25	25	1	1	6027				911	911	911	70fab3ef52369b5e971493f30d8095cd_2872	BHGJNPOB_02861	ECBMPKEI_02861	MGCECBGN_02864	GOBAOPMC_02864	CPKCCPKM_01705	NHOENLMJ_02865	PFEMJAIL_02882	DDCBCMKA_03018	KOKDCNIP_02870	GOLLOCBJ_03020	EJFLMOCH_02910	EKOMOAGF_03015	CCLHPEDK_03161	ENKJLFKA_02934	KBIFHLHM_02877	BLFJJFMM_02877	GHFMMOIL_03041	ADNAMBOE_02947	IJCBKJOF_02929	HDHOLLON_02978	NBGDCOPB_02982	BPGPKADF_03024	DGJOHNFC_03086	POHDGJCL_02997
group_4574		hypothetical protein	25	25	1	1	3285				824	824	824	70fab3ef52369b5e971493f30d8095cd_179	BHGJNPOB_00173	ECBMPKEI_00173	MGCECBGN_00174	GOBAOPMC_00173	CPKCCPKM_00173	NHOENLMJ_00173	PFEMJAIL_00179	DDCBCMKA_00179	KOKDCNIP_00179	GOLLOCBJ_00178	EJFLMOCH_00220	EKOMOAGF_00179	CCLHPEDK_00179	ENKJLFKA_00183	KBIFHLHM_00178	BLFJJFMM_00185	GHFMMOIL_00184	ADNAMBOE_00179	IJCBKJOF_00179	HDHOLLON_00179	NBGDCOPB_00179	BPGPKADF_00277	DGJOHNFC_00279	POHDGJCL_00247
mhbT		3-hydroxybenzoate transporter MhbT	25	25	1	1	4713				1358	1358	1358	70fab3ef52369b5e971493f30d8095cd_1602	BHGJNPOB_01529	ECBMPKEI_01530	MGCECBGN_01531	GOBAOPMC_01533	CPKCCPKM_03100	NHOENLMJ_01533	PFEMJAIL_01605	DDCBCMKA_01741	KOKDCNIP_01600	GOLLOCBJ_01696	EJFLMOCH_01636	EKOMOAGF_01734	CCLHPEDK_01837	ENKJLFKA_01697	KBIFHLHM_01602	BLFJJFMM_01605	GHFMMOIL_01760	ADNAMBOE_01677	IJCBKJOF_01660	HDHOLLON_01709	NBGDCOPB_01712	BPGPKADF_01803	DGJOHNFC_01859	POHDGJCL_01774
rpmJ		50S ribosomal protein L36	25	25	1	1	3039				116	116	116	70fab3ef52369b5e971493f30d8095cd_409	BHGJNPOB_00416	ECBMPKEI_00416	MGCECBGN_00417	GOBAOPMC_00417	CPKCCPKM_00416	NHOENLMJ_00416	PFEMJAIL_00409	DDCBCMKA_00409	KOKDCNIP_00409	GOLLOCBJ_00408	EJFLMOCH_00450	EKOMOAGF_00409	CCLHPEDK_00409	ENKJLFKA_00413	KBIFHLHM_00408	BLFJJFMM_00415	GHFMMOIL_00429	ADNAMBOE_00422	IJCBKJOF_00423	HDHOLLON_00423	NBGDCOPB_00425	BPGPKADF_00521	DGJOHNFC_00523	POHDGJCL_00492
group_4577		hypothetical protein	25	25	1	1	1419				227	227	227	70fab3ef52369b5e971493f30d8095cd_2714	BHGJNPOB_01814	ECBMPKEI_01814	MGCECBGN_01817	GOBAOPMC_01818	CPKCCPKM_02815	NHOENLMJ_01818	PFEMJAIL_02723	DDCBCMKA_02860	KOKDCNIP_02712	GOLLOCBJ_02863	EJFLMOCH_02751	EKOMOAGF_02853	CCLHPEDK_03003	ENKJLFKA_02775	KBIFHLHM_02720	BLFJJFMM_02720	GHFMMOIL_02847	ADNAMBOE_02754	IJCBKJOF_02737	HDHOLLON_02786	NBGDCOPB_02790	BPGPKADF_02821	DGJOHNFC_02882	POHDGJCL_02793
citE_1		Citrate lyase subunit beta	25	25	1	1	650				908	908	908	70fab3ef52369b5e971493f30d8095cd_3132	BHGJNPOB_03144	ECBMPKEI_03144	MGCECBGN_03146	GOBAOPMC_03147	CPKCCPKM_01423	NHOENLMJ_03148	PFEMJAIL_03144	DDCBCMKA_03280	KOKDCNIP_03130	GOLLOCBJ_03281	EJFLMOCH_03171	EKOMOAGF_03278	CCLHPEDK_03422	ENKJLFKA_03196	KBIFHLHM_03139	BLFJJFMM_03139	GHFMMOIL_03337	ADNAMBOE_03244	IJCBKJOF_03229	HDHOLLON_03278	NBGDCOPB_03281	BPGPKADF_03326	DGJOHNFC_03389	POHDGJCL_03302
icd		Isocitrate dehydrogenase [NADP]	25	25	1	1	1506				1250	1250	1250	70fab3ef52369b5e971493f30d8095cd_2629	BHGJNPOB_01900	ECBMPKEI_01900	MGCECBGN_01903	GOBAOPMC_01904	CPKCCPKM_02729	NHOENLMJ_01904	PFEMJAIL_02638	DDCBCMKA_02775	KOKDCNIP_02627	GOLLOCBJ_02778	EJFLMOCH_02666	EKOMOAGF_02768	CCLHPEDK_02918	ENKJLFKA_02690	KBIFHLHM_02635	BLFJJFMM_02635	GHFMMOIL_02761	ADNAMBOE_02668	IJCBKJOF_02651	HDHOLLON_02700	NBGDCOPB_02704	BPGPKADF_02735	DGJOHNFC_02796	POHDGJCL_02707
aceF		Dihydrolipoyllysine-residue acetyltransferase component of pyruvate dehydrogenase complex	25	25	1	1	56				1277	1889	1839	70fab3ef52369b5e971493f30d8095cd_3723	BHGJNPOB_03588	ECBMPKEI_03588	MGCECBGN_03590	GOBAOPMC_03591	CPKCCPKM_00979	NHOENLMJ_03593	PFEMJAIL_03679	DDCBCMKA_03813	KOKDCNIP_03721	GOLLOCBJ_03743	EJFLMOCH_03635	EKOMOAGF_03806	CCLHPEDK_03946	ENKJLFKA_03722	KBIFHLHM_03668	BLFJJFMM_03730	GHFMMOIL_03876	ADNAMBOE_03783	IJCBKJOF_03723	HDHOLLON_03817	NBGDCOPB_03821	BPGPKADF_03789	DGJOHNFC_03857	POHDGJCL_03806
group_4580		hypothetical protein	25	25	1	1	5372				353	353	353	70fab3ef52369b5e971493f30d8095cd_4133	BHGJNPOB_03997	ECBMPKEI_03997	MGCECBGN_03999	GOBAOPMC_04002	CPKCCPKM_00570	NHOENLMJ_04001	PFEMJAIL_04089	DDCBCMKA_04226	KOKDCNIP_04131	GOLLOCBJ_04154	EJFLMOCH_04045	EKOMOAGF_04220	CCLHPEDK_04355	ENKJLFKA_04135	KBIFHLHM_04082	BLFJJFMM_04139	GHFMMOIL_04301	ADNAMBOE_04203	IJCBKJOF_04143	HDHOLLON_04237	NBGDCOPB_04241	BPGPKADF_04206	DGJOHNFC_04274	POHDGJCL_04222
sprT		Protein SprT	25	25	1	1	1342				455	455	455	70fab3ef52369b5e971493f30d8095cd_776	BHGJNPOB_00742	ECBMPKEI_00742	MGCECBGN_00743	GOBAOPMC_00743	CPKCCPKM_03893	NHOENLMJ_00742	PFEMJAIL_00776	DDCBCMKA_00917	KOKDCNIP_00776	GOLLOCBJ_00866	EJFLMOCH_00814	EKOMOAGF_00904	CCLHPEDK_01012	ENKJLFKA_00859	KBIFHLHM_00775	BLFJJFMM_00782	GHFMMOIL_00798	ADNAMBOE_00791	IJCBKJOF_00794	HDHOLLON_00793	NBGDCOPB_00795	BPGPKADF_00854	DGJOHNFC_00906	POHDGJCL_00826
tpx_1		Thiol peroxidase	25	25	1	1	1985				506	506	506	70fab3ef52369b5e971493f30d8095cd_2173	BHGJNPOB_02368	ECBMPKEI_02368	MGCECBGN_02371	GOBAOPMC_02372	CPKCCPKM_02260	NHOENLMJ_02372	PFEMJAIL_02177	DDCBCMKA_02314	KOKDCNIP_02171	GOLLOCBJ_02315	EJFLMOCH_02206	EKOMOAGF_02307	CCLHPEDK_02459	ENKJLFKA_02232	KBIFHLHM_02173	BLFJJFMM_02178	GHFMMOIL_02313	ADNAMBOE_02225	IJCBKJOF_02208	HDHOLLON_02257	NBGDCOPB_02261	BPGPKADF_02292	DGJOHNFC_02348	POHDGJCL_02264
ygiN		putative quinol monooxygenase YgiN	25	25	1	1	867				314	314	314	70fab3ef52369b5e971493f30d8095cd_687	BHGJNPOB_00652	ECBMPKEI_00652	MGCECBGN_00653	GOBAOPMC_00653	CPKCCPKM_03983	NHOENLMJ_00652	PFEMJAIL_00687	DDCBCMKA_00826	KOKDCNIP_00687	GOLLOCBJ_00777	EJFLMOCH_00725	EKOMOAGF_00744	CCLHPEDK_00687	ENKJLFKA_00693	KBIFHLHM_00686	BLFJJFMM_00693	GHFMMOIL_00707	ADNAMBOE_00702	IJCBKJOF_00705	HDHOLLON_00704	NBGDCOPB_00706	BPGPKADF_00765	DGJOHNFC_00766	POHDGJCL_00735
group_4584		hypothetical protein	25	25	1	1	162				755	755	755	70fab3ef52369b5e971493f30d8095cd_4573	BHGJNPOB_04453	ECBMPKEI_04453	MGCECBGN_04455	GOBAOPMC_04458	CPKCCPKM_04522	NHOENLMJ_04457	PFEMJAIL_04530	DDCBCMKA_04725	KOKDCNIP_04571	GOLLOCBJ_04594	EJFLMOCH_04485	EKOMOAGF_04720	CCLHPEDK_04794	ENKJLFKA_04575	KBIFHLHM_04522	BLFJJFMM_04580	GHFMMOIL_04860	ADNAMBOE_04761	IJCBKJOF_04762	HDHOLLON_04795	NBGDCOPB_04799	BPGPKADF_04749	DGJOHNFC_04752	POHDGJCL_04701
cysW		Sulfate transport system permease protein CysW	25	25	1	1	964				875	875	875	70fab3ef52369b5e971493f30d8095cd_1344	BHGJNPOB_01270	ECBMPKEI_01271	MGCECBGN_01271	GOBAOPMC_01273	CPKCCPKM_03362	NHOENLMJ_01270	PFEMJAIL_01349	DDCBCMKA_01484	KOKDCNIP_01342	GOLLOCBJ_01433	EJFLMOCH_01379	EKOMOAGF_01471	CCLHPEDK_01578	ENKJLFKA_01440	KBIFHLHM_01345	BLFJJFMM_01348	GHFMMOIL_01492	ADNAMBOE_01409	IJCBKJOF_01392	HDHOLLON_01441	NBGDCOPB_01444	BPGPKADF_01538	DGJOHNFC_01592	POHDGJCL_01508
nimR		HTH-type transcriptional regulator NimR	25	25	1	1	1550				794	794	794	70fab3ef52369b5e971493f30d8095cd_2586	BHGJNPOB_01938	ECBMPKEI_01938	MGCECBGN_01941	GOBAOPMC_01942	CPKCCPKM_02691	NHOENLMJ_01942	PFEMJAIL_02595	DDCBCMKA_02730	KOKDCNIP_02584	GOLLOCBJ_02735	EJFLMOCH_02621	EKOMOAGF_02725	CCLHPEDK_02875	ENKJLFKA_02647	KBIFHLHM_02592	BLFJJFMM_02592	GHFMMOIL_02723	ADNAMBOE_02630	IJCBKJOF_02613	HDHOLLON_02662	NBGDCOPB_02666	BPGPKADF_02697	DGJOHNFC_02758	POHDGJCL_02669
group_4587		hypothetical protein	25	25	1	1	7471				425	425	425	70fab3ef52369b5e971493f30d8095cd_69	BHGJNPOB_00062	ECBMPKEI_00062	MGCECBGN_00062	GOBAOPMC_00062	CPKCCPKM_00062	NHOENLMJ_00062	PFEMJAIL_00069	DDCBCMKA_00069	KOKDCNIP_00069	GOLLOCBJ_00069	EJFLMOCH_00060	EKOMOAGF_00069	CCLHPEDK_00069	ENKJLFKA_00073	KBIFHLHM_00069	BLFJJFMM_00075	GHFMMOIL_00074	ADNAMBOE_00069	IJCBKJOF_00069	HDHOLLON_00069	NBGDCOPB_00069	BPGPKADF_00167	DGJOHNFC_00169	POHDGJCL_00137
ulaG		putative L-ascorbate-6-phosphate lactonase UlaG	25	25	1	1	3556				1064	1064	1064	70fab3ef52369b5e971493f30d8095cd_4084	BHGJNPOB_03948	ECBMPKEI_03948	MGCECBGN_03950	GOBAOPMC_03953	CPKCCPKM_00619	NHOENLMJ_03952	PFEMJAIL_04040	DDCBCMKA_04177	KOKDCNIP_04082	GOLLOCBJ_04105	EJFLMOCH_03996	EKOMOAGF_04171	CCLHPEDK_04307	ENKJLFKA_04086	KBIFHLHM_04033	BLFJJFMM_04091	GHFMMOIL_04250	ADNAMBOE_04152	IJCBKJOF_04092	HDHOLLON_04186	NBGDCOPB_04190	BPGPKADF_04156	DGJOHNFC_04224	POHDGJCL_04173
prfC		Peptide chain release factor RF3	25	25	1	1	5276				1589	1589	1589	70fab3ef52369b5e971493f30d8095cd_3913	BHGJNPOB_03779	ECBMPKEI_03779	MGCECBGN_03781	GOBAOPMC_03783	CPKCCPKM_00788	NHOENLMJ_03784	PFEMJAIL_03869	DDCBCMKA_04004	KOKDCNIP_03911	GOLLOCBJ_03933	EJFLMOCH_03825	EKOMOAGF_03997	CCLHPEDK_04136	ENKJLFKA_03915	KBIFHLHM_03861	BLFJJFMM_03920	GHFMMOIL_04070	ADNAMBOE_03973	IJCBKJOF_03913	HDHOLLON_04007	NBGDCOPB_04011	BPGPKADF_03979	DGJOHNFC_04047	POHDGJCL_03996
group_459		hypothetical protein	25	25	1	1	4410				416	422	420	70fab3ef52369b5e971493f30d8095cd_3794	BHGJNPOB_03662	ECBMPKEI_03662	MGCECBGN_03664	GOBAOPMC_03665	CPKCCPKM_00905	NHOENLMJ_03667	PFEMJAIL_03750	DDCBCMKA_03884	KOKDCNIP_03792	GOLLOCBJ_03814	EJFLMOCH_03706	EKOMOAGF_03877	CCLHPEDK_04017	ENKJLFKA_03793	KBIFHLHM_03739	BLFJJFMM_03801	GHFMMOIL_03948	ADNAMBOE_03853	IJCBKJOF_03793	HDHOLLON_03887	NBGDCOPB_03891	BPGPKADF_03859	DGJOHNFC_03927	POHDGJCL_03876
gatB_3		PTS system galactitol-specific EIIB component	25	25	1	1	1906				281	281	281	70fab3ef52369b5e971493f30d8095cd_2244	BHGJNPOB_02274	ECBMPKEI_02274	MGCECBGN_02277	GOBAOPMC_02278	CPKCCPKM_02354	NHOENLMJ_02278	PFEMJAIL_02249	DDCBCMKA_02385	KOKDCNIP_02242	GOLLOCBJ_02389	EJFLMOCH_02277	EKOMOAGF_02380	CCLHPEDK_02530	ENKJLFKA_02303	KBIFHLHM_02245	BLFJJFMM_02249	GHFMMOIL_02381	ADNAMBOE_02293	IJCBKJOF_02276	HDHOLLON_02325	NBGDCOPB_02329	BPGPKADF_02360	DGJOHNFC_02421	POHDGJCL_02332
ynhF		putative protein YnhF	25	25	1	1	1716				89	89	89	70fab3ef52369b5e971493f30d8095cd_2430	BHGJNPOB_02097	ECBMPKEI_02097	MGCECBGN_02100	GOBAOPMC_02101	CPKCCPKM_02531	NHOENLMJ_02101	PFEMJAIL_02436	DDCBCMKA_02572	KOKDCNIP_02428	GOLLOCBJ_02577	EJFLMOCH_02463	EKOMOAGF_02567	CCLHPEDK_02716	ENKJLFKA_02489	KBIFHLHM_02431	BLFJJFMM_02435	GHFMMOIL_02568	ADNAMBOE_02478	IJCBKJOF_02461	HDHOLLON_02510	NBGDCOPB_02514	BPGPKADF_02545	DGJOHNFC_02606	POHDGJCL_02517
lutR		HTH-type transcriptional regulator LutR	25	25	1	1	6946				689	689	689	70fab3ef52369b5e971493f30d8095cd_9	BHGJNPOB_00009	ECBMPKEI_00009	MGCECBGN_00009	GOBAOPMC_00009	CPKCCPKM_00009	NHOENLMJ_00009	PFEMJAIL_00009	DDCBCMKA_00009	KOKDCNIP_00009	GOLLOCBJ_00009	EJFLMOCH_00009	EKOMOAGF_00009	CCLHPEDK_00009	ENKJLFKA_00009	KBIFHLHM_00009	BLFJJFMM_00009	GHFMMOIL_00009	ADNAMBOE_00009	IJCBKJOF_00009	HDHOLLON_00009	NBGDCOPB_00009	BPGPKADF_00009	DGJOHNFC_00009	POHDGJCL_00009
preA		NAD-dependent dihydropyrimidine dehydrogenase subunit PreA	25	25	1	1	4704				1235	1235	1235	70fab3ef52369b5e971493f30d8095cd_1594	BHGJNPOB_01521	ECBMPKEI_01522	MGCECBGN_01523	GOBAOPMC_01525	CPKCCPKM_03108	NHOENLMJ_01525	PFEMJAIL_01597	DDCBCMKA_01733	KOKDCNIP_01592	GOLLOCBJ_01688	EJFLMOCH_01628	EKOMOAGF_01726	CCLHPEDK_01829	ENKJLFKA_01689	KBIFHLHM_01594	BLFJJFMM_01597	GHFMMOIL_01752	ADNAMBOE_01668	IJCBKJOF_01652	HDHOLLON_01701	NBGDCOPB_01704	BPGPKADF_01795	DGJOHNFC_01851	POHDGJCL_01766
group_4594		hypothetical protein	25	25	1	1	2013				179	179	179	70fab3ef52369b5e971493f30d8095cd_2147	BHGJNPOB_02389	ECBMPKEI_02389	MGCECBGN_02392	GOBAOPMC_02393	CPKCCPKM_02177	NHOENLMJ_02393	PFEMJAIL_02151	DDCBCMKA_02288	KOKDCNIP_02145	GOLLOCBJ_02289	EJFLMOCH_02180	EKOMOAGF_02281	CCLHPEDK_02433	ENKJLFKA_02207	KBIFHLHM_02147	BLFJJFMM_02152	GHFMMOIL_02292	ADNAMBOE_02204	IJCBKJOF_02187	HDHOLLON_02236	NBGDCOPB_02240	BPGPKADF_02270	DGJOHNFC_02326	POHDGJCL_02242
thyA		Thymidylate synthase	25	25	1	1	1301				794	794	794	70fab3ef52369b5e971493f30d8095cd_860	BHGJNPOB_00834	ECBMPKEI_00834	MGCECBGN_00835	GOBAOPMC_00835	CPKCCPKM_03801	NHOENLMJ_00834	PFEMJAIL_00860	DDCBCMKA_01001	KOKDCNIP_00860	GOLLOCBJ_00949	EJFLMOCH_00897	EKOMOAGF_00988	CCLHPEDK_01096	ENKJLFKA_00943	KBIFHLHM_00860	BLFJJFMM_00866	GHFMMOIL_00888	ADNAMBOE_00881	IJCBKJOF_00884	HDHOLLON_00883	NBGDCOPB_00885	BPGPKADF_00946	DGJOHNFC_00998	POHDGJCL_00918
group_4596		hypothetical protein	25	25	1	1	2464				326	326	326	70fab3ef52369b5e971493f30d8095cd_1885	BHGJNPOB_02651	ECBMPKEI_02651	MGCECBGN_02654	GOBAOPMC_02655	CPKCCPKM_01914	NHOENLMJ_02655	PFEMJAIL_01889	DDCBCMKA_02024	KOKDCNIP_01883	GOLLOCBJ_02027	EJFLMOCH_01918	EKOMOAGF_02018	CCLHPEDK_02171	ENKJLFKA_01980	KBIFHLHM_01885	BLFJJFMM_01889	GHFMMOIL_02057	ADNAMBOE_01970	IJCBKJOF_01953	HDHOLLON_02002	NBGDCOPB_02006	BPGPKADF_02038	DGJOHNFC_02094	POHDGJCL_02010
rpoE		ECF RNA polymerase sigma-E factor	25	25	1	1	6258				575	575	575	70fab3ef52369b5e971493f30d8095cd_1197	BHGJNPOB_01125	ECBMPKEI_01126	MGCECBGN_01126	GOBAOPMC_01127	CPKCCPKM_03507	NHOENLMJ_01125	PFEMJAIL_01200	DDCBCMKA_01337	KOKDCNIP_01195	GOLLOCBJ_01286	EJFLMOCH_01232	EKOMOAGF_01324	CCLHPEDK_01431	ENKJLFKA_01293	KBIFHLHM_01198	BLFJJFMM_01201	GHFMMOIL_01289	ADNAMBOE_01206	IJCBKJOF_01189	HDHOLLON_01238	NBGDCOPB_01240	BPGPKADF_01233	DGJOHNFC_01391	POHDGJCL_01308
ung		Uracil-DNA glycosylase	25	25	1	1	6265				689	689	689	70fab3ef52369b5e971493f30d8095cd_1190	BHGJNPOB_01118	ECBMPKEI_01119	MGCECBGN_01119	GOBAOPMC_01120	CPKCCPKM_03514	NHOENLMJ_01118	PFEMJAIL_01193	DDCBCMKA_01330	KOKDCNIP_01188	GOLLOCBJ_01279	EJFLMOCH_01225	EKOMOAGF_01317	CCLHPEDK_01424	ENKJLFKA_01286	KBIFHLHM_01191	BLFJJFMM_01194	GHFMMOIL_01282	ADNAMBOE_01198	IJCBKJOF_01182	HDHOLLON_01231	NBGDCOPB_01233	BPGPKADF_01240	DGJOHNFC_01384	POHDGJCL_01301
ridA		2-iminobutanoate/2-iminopropanoate deaminase	25	25	1	1	3494				386	386	386	70fab3ef52369b5e971493f30d8095cd_4011	BHGJNPOB_03891	ECBMPKEI_03891	MGCECBGN_03893	GOBAOPMC_03896	CPKCCPKM_00676	NHOENLMJ_03895	PFEMJAIL_03967	DDCBCMKA_04104	KOKDCNIP_04009	GOLLOCBJ_04032	EJFLMOCH_03923	EKOMOAGF_04098	CCLHPEDK_04234	ENKJLFKA_04013	KBIFHLHM_03960	BLFJJFMM_04018	GHFMMOIL_04172	ADNAMBOE_04075	IJCBKJOF_04015	HDHOLLON_04109	NBGDCOPB_04113	BPGPKADF_04081	DGJOHNFC_04149	POHDGJCL_04098
caiC		Crotonobetaine/carnitine--CoA ligase	25	25	1	1	4420				1289	1553	1531	70fab3ef52369b5e971493f30d8095cd_3804	BHGJNPOB_03672	ECBMPKEI_03672	MGCECBGN_03674	GOBAOPMC_03675	CPKCCPKM_00895	NHOENLMJ_03677	PFEMJAIL_03760	DDCBCMKA_03895	KOKDCNIP_03802	GOLLOCBJ_03824	EJFLMOCH_03716	EKOMOAGF_03888	CCLHPEDK_04027	ENKJLFKA_03803	KBIFHLHM_03749	BLFJJFMM_03811	GHFMMOIL_03958	ADNAMBOE_03863	IJCBKJOF_03803	HDHOLLON_03897	NBGDCOPB_03901	BPGPKADF_03869	DGJOHNFC_03937	POHDGJCL_03886
ptsO		Phosphocarrier protein NPr	25	25	1	1	4495				272	272	272	70fab3ef52369b5e971493f30d8095cd_506	BHGJNPOB_00513	ECBMPKEI_00513	MGCECBGN_00514	GOBAOPMC_00514	CPKCCPKM_04122	NHOENLMJ_00513	PFEMJAIL_00506	DDCBCMKA_00506	KOKDCNIP_00506	GOLLOCBJ_00505	EJFLMOCH_00547	EKOMOAGF_00506	CCLHPEDK_00506	ENKJLFKA_00510	KBIFHLHM_00505	BLFJJFMM_00512	GHFMMOIL_00523	ADNAMBOE_00518	IJCBKJOF_00519	HDHOLLON_00519	NBGDCOPB_00521	BPGPKADF_00617	DGJOHNFC_00619	POHDGJCL_00588
nikR		Nickel-responsive regulator	25	25	1	1	3197				437	437	437	70fab3ef52369b5e971493f30d8095cd_253	BHGJNPOB_00253	ECBMPKEI_00253	MGCECBGN_00254	GOBAOPMC_00254	CPKCCPKM_00253	NHOENLMJ_00253	PFEMJAIL_00253	DDCBCMKA_00253	KOKDCNIP_00253	GOLLOCBJ_00252	EJFLMOCH_00294	EKOMOAGF_00253	CCLHPEDK_00253	ENKJLFKA_00257	KBIFHLHM_00252	BLFJJFMM_00259	GHFMMOIL_00264	ADNAMBOE_00259	IJCBKJOF_00259	HDHOLLON_00259	NBGDCOPB_00259	BPGPKADF_00357	DGJOHNFC_00359	POHDGJCL_00327
rcnR		Transcriptional repressor RcnR	25	25	1	1	1323				272	272	272	70fab3ef52369b5e971493f30d8095cd_838	BHGJNPOB_00812	ECBMPKEI_00812	MGCECBGN_00813	GOBAOPMC_00813	CPKCCPKM_03823	NHOENLMJ_00812	PFEMJAIL_00838	DDCBCMKA_00979	KOKDCNIP_00838	GOLLOCBJ_00927	EJFLMOCH_00875	EKOMOAGF_00966	CCLHPEDK_01074	ENKJLFKA_00921	KBIFHLHM_00838	BLFJJFMM_00844	GHFMMOIL_00866	ADNAMBOE_00859	IJCBKJOF_00862	HDHOLLON_00861	NBGDCOPB_00863	BPGPKADF_00924	DGJOHNFC_00976	POHDGJCL_00896
sspA		Stringent starvation protein A	25	25	1	1	4477				638	638	638	70fab3ef52369b5e971493f30d8095cd_487	BHGJNPOB_00494	ECBMPKEI_00494	MGCECBGN_00495	GOBAOPMC_00495	CPKCCPKM_04141	NHOENLMJ_00494	PFEMJAIL_00487	DDCBCMKA_00487	KOKDCNIP_00487	GOLLOCBJ_00486	EJFLMOCH_00528	EKOMOAGF_00487	CCLHPEDK_00487	ENKJLFKA_00491	KBIFHLHM_00486	BLFJJFMM_00493	GHFMMOIL_00505	ADNAMBOE_00500	IJCBKJOF_00501	HDHOLLON_00501	NBGDCOPB_00503	BPGPKADF_00599	DGJOHNFC_00601	POHDGJCL_00570
fixX_1		Ferredoxin-like protein FixX	25	25	1	1	1635				293	293	293	70fab3ef52369b5e971493f30d8095cd_2510	BHGJNPOB_02018	ECBMPKEI_02018	MGCECBGN_02021	GOBAOPMC_02022	CPKCCPKM_02610	NHOENLMJ_02022	PFEMJAIL_02516	DDCBCMKA_02652	KOKDCNIP_02508	GOLLOCBJ_02657	EJFLMOCH_02543	EKOMOAGF_02647	CCLHPEDK_02798	ENKJLFKA_02569	KBIFHLHM_02511	BLFJJFMM_02515	GHFMMOIL_02647	ADNAMBOE_02557	IJCBKJOF_02540	HDHOLLON_02589	NBGDCOPB_02593	BPGPKADF_02624	DGJOHNFC_02685	POHDGJCL_02596
dnaG		DNA primase	25	25	1	1	899				1745	1745	1745	70fab3ef52369b5e971493f30d8095cd_657	BHGJNPOB_00622	ECBMPKEI_00622	MGCECBGN_00623	GOBAOPMC_00623	CPKCCPKM_04013	NHOENLMJ_00622	PFEMJAIL_00657	DDCBCMKA_00796	KOKDCNIP_00657	GOLLOCBJ_00747	EJFLMOCH_00695	EKOMOAGF_00714	CCLHPEDK_00657	ENKJLFKA_00663	KBIFHLHM_00656	BLFJJFMM_00663	GHFMMOIL_00677	ADNAMBOE_00672	IJCBKJOF_00675	HDHOLLON_00673	NBGDCOPB_00675	BPGPKADF_00734	DGJOHNFC_00735	POHDGJCL_00704
zapB		Cell division protein ZapB	25	25	1	1	363				239	239	239	70fab3ef52369b5e971493f30d8095cd_4348	BHGJNPOB_04218	ECBMPKEI_04218	MGCECBGN_04220	GOBAOPMC_04223	CPKCCPKM_04287	NHOENLMJ_04222	PFEMJAIL_04304	DDCBCMKA_04500	KOKDCNIP_04346	GOLLOCBJ_04369	EJFLMOCH_04260	EKOMOAGF_04495	CCLHPEDK_04570	ENKJLFKA_04350	KBIFHLHM_04297	BLFJJFMM_04355	GHFMMOIL_04624	ADNAMBOE_04525	IJCBKJOF_04524	HDHOLLON_04559	NBGDCOPB_04563	BPGPKADF_04512	DGJOHNFC_04513	POHDGJCL_04462
fliZ		Regulator of sigma S factor FliZ	25	25	1	1	2449				551	551	551	70fab3ef52369b5e971493f30d8095cd_1870	BHGJNPOB_02665	ECBMPKEI_02665	MGCECBGN_02668	GOBAOPMC_02669	CPKCCPKM_01900	NHOENLMJ_02669	PFEMJAIL_01874	DDCBCMKA_02009	KOKDCNIP_01868	GOLLOCBJ_02012	EJFLMOCH_01903	EKOMOAGF_02003	CCLHPEDK_02156	ENKJLFKA_01965	KBIFHLHM_01870	BLFJJFMM_01874	GHFMMOIL_02042	ADNAMBOE_01955	IJCBKJOF_01938	HDHOLLON_01987	NBGDCOPB_01991	BPGPKADF_02023	DGJOHNFC_02079	POHDGJCL_01995
ydjM		Inner membrane protein YdjM	25	25	1	1	1602				599	599	599	70fab3ef52369b5e971493f30d8095cd_2540	BHGJNPOB_01989	ECBMPKEI_01989	MGCECBGN_01992	GOBAOPMC_01993	CPKCCPKM_02639	NHOENLMJ_01993	PFEMJAIL_02550	DDCBCMKA_02684	KOKDCNIP_02538	GOLLOCBJ_02689	EJFLMOCH_02575	EKOMOAGF_02679	CCLHPEDK_02830	ENKJLFKA_02601	KBIFHLHM_02545	BLFJJFMM_02545	GHFMMOIL_02677	ADNAMBOE_02587	IJCBKJOF_02570	HDHOLLON_02619	NBGDCOPB_02623	BPGPKADF_02654	DGJOHNFC_02715	POHDGJCL_02626
lldR_1		Putative L-lactate dehydrogenase operon regulatory protein	25	25	1	1	3365				776	776	776	70fab3ef52369b5e971493f30d8095cd_149	BHGJNPOB_00143	ECBMPKEI_00143	MGCECBGN_00144	GOBAOPMC_00143	CPKCCPKM_00143	NHOENLMJ_00143	PFEMJAIL_00149	DDCBCMKA_00149	KOKDCNIP_00149	GOLLOCBJ_00148	EJFLMOCH_00084	EKOMOAGF_00149	CCLHPEDK_00149	ENKJLFKA_00153	KBIFHLHM_00148	BLFJJFMM_00155	GHFMMOIL_00154	ADNAMBOE_00149	IJCBKJOF_00149	HDHOLLON_00149	NBGDCOPB_00149	BPGPKADF_00247	DGJOHNFC_00249	POHDGJCL_00217
yejB		Inner membrane ABC transporter permease protein YejB	25	25	1	1	6998				1094	1094	1094	70fab3ef52369b5e971493f30d8095cd_1564	BHGJNPOB_01491	ECBMPKEI_01492	MGCECBGN_01493	GOBAOPMC_01495	CPKCCPKM_03138	NHOENLMJ_01495	PFEMJAIL_01567	DDCBCMKA_01703	KOKDCNIP_01562	GOLLOCBJ_01658	EJFLMOCH_01598	EKOMOAGF_01696	CCLHPEDK_01799	ENKJLFKA_01659	KBIFHLHM_01564	BLFJJFMM_01567	GHFMMOIL_01722	ADNAMBOE_01638	IJCBKJOF_01622	HDHOLLON_01671	NBGDCOPB_01674	BPGPKADF_01765	DGJOHNFC_01821	POHDGJCL_01736
rraA		Regulator of ribonuclease activity A	25	25	1	1	362				485	485	485	70fab3ef52369b5e971493f30d8095cd_4347	BHGJNPOB_04217	ECBMPKEI_04217	MGCECBGN_04219	GOBAOPMC_04222	CPKCCPKM_04286	NHOENLMJ_04221	PFEMJAIL_04303	DDCBCMKA_04499	KOKDCNIP_04345	GOLLOCBJ_04368	EJFLMOCH_04259	EKOMOAGF_04494	CCLHPEDK_04569	ENKJLFKA_04349	KBIFHLHM_04296	BLFJJFMM_04354	GHFMMOIL_04623	ADNAMBOE_04524	IJCBKJOF_04523	HDHOLLON_04558	NBGDCOPB_04562	BPGPKADF_04511	DGJOHNFC_04512	POHDGJCL_04461
pgtC		Phosphoglycerate transport regulatory protein PgtC	25	25	1	1	1009				1274	1274	1274	70fab3ef52369b5e971493f30d8095cd_1391	BHGJNPOB_01316	ECBMPKEI_01317	MGCECBGN_01317	GOBAOPMC_01319	CPKCCPKM_03316	NHOENLMJ_01315	PFEMJAIL_01396	DDCBCMKA_01531	KOKDCNIP_01389	GOLLOCBJ_01480	EJFLMOCH_01426	EKOMOAGF_01518	CCLHPEDK_01625	ENKJLFKA_01487	KBIFHLHM_01392	BLFJJFMM_01395	GHFMMOIL_01538	ADNAMBOE_01455	IJCBKJOF_01438	HDHOLLON_01487	NBGDCOPB_01490	BPGPKADF_01584	DGJOHNFC_01638	POHDGJCL_01554
fadE		Acyl-coenzyme A dehydrogenase	25	25	1	1	7351				2444	2444	2444	70fab3ef52369b5e971493f30d8095cd_3555	BHGJNPOB_03449	ECBMPKEI_03449	MGCECBGN_03451	GOBAOPMC_03452	CPKCCPKM_01118	NHOENLMJ_03454	PFEMJAIL_03508	DDCBCMKA_03642	KOKDCNIP_03553	GOLLOCBJ_03575	EJFLMOCH_03467	EKOMOAGF_03638	CCLHPEDK_03776	ENKJLFKA_03554	KBIFHLHM_03501	BLFJJFMM_03561	GHFMMOIL_03716	ADNAMBOE_03623	IJCBKJOF_03563	HDHOLLON_03657	NBGDCOPB_03661	BPGPKADF_03628	DGJOHNFC_03697	POHDGJCL_03646
ynaI		Low conductance mechanosensitive channel YnaI	25	25	1	1	1964				1031	1031	1031	70fab3ef52369b5e971493f30d8095cd_2192	BHGJNPOB_02349	ECBMPKEI_02349	MGCECBGN_02352	GOBAOPMC_02353	CPKCCPKM_02279	NHOENLMJ_02353	PFEMJAIL_02196	DDCBCMKA_02333	KOKDCNIP_02190	GOLLOCBJ_02337	EJFLMOCH_02225	EKOMOAGF_02326	CCLHPEDK_02478	ENKJLFKA_02251	KBIFHLHM_02192	BLFJJFMM_02197	GHFMMOIL_02331	ADNAMBOE_02243	IJCBKJOF_02226	HDHOLLON_02275	NBGDCOPB_02279	BPGPKADF_02310	DGJOHNFC_02371	POHDGJCL_02282
hfq		RNA-binding protein Hfq	25	25	1	1	3534				308	308	308	70fab3ef52369b5e971493f30d8095cd_4105	BHGJNPOB_03969	ECBMPKEI_03969	MGCECBGN_03971	GOBAOPMC_03974	CPKCCPKM_00598	NHOENLMJ_03973	PFEMJAIL_04061	DDCBCMKA_04198	KOKDCNIP_04103	GOLLOCBJ_04126	EJFLMOCH_04017	EKOMOAGF_04192	CCLHPEDK_04328	ENKJLFKA_04107	KBIFHLHM_04054	BLFJJFMM_04112	GHFMMOIL_04272	ADNAMBOE_04174	IJCBKJOF_04114	HDHOLLON_04208	NBGDCOPB_04212	BPGPKADF_04177	DGJOHNFC_04245	POHDGJCL_04194
group_4616		hypothetical protein	25	25	1	1	1689				416	416	416	70fab3ef52369b5e971493f30d8095cd_2459	BHGJNPOB_02068	ECBMPKEI_02068	MGCECBGN_02071	GOBAOPMC_02072	CPKCCPKM_02560	NHOENLMJ_02072	PFEMJAIL_02465	DDCBCMKA_02601	KOKDCNIP_02457	GOLLOCBJ_02606	EJFLMOCH_02492	EKOMOAGF_02596	CCLHPEDK_02745	ENKJLFKA_02518	KBIFHLHM_02460	BLFJJFMM_02464	GHFMMOIL_02597	ADNAMBOE_02507	IJCBKJOF_02490	HDHOLLON_02539	NBGDCOPB_02543	BPGPKADF_02574	DGJOHNFC_02635	POHDGJCL_02546
hemB		Delta-aminolevulinic acid dehydratase	25	25	1	1	5098				974	974	974	70fab3ef52369b5e971493f30d8095cd_3373	BHGJNPOB_03385	ECBMPKEI_03385	MGCECBGN_03387	GOBAOPMC_03388	CPKCCPKM_01182	NHOENLMJ_03389	PFEMJAIL_03385	DDCBCMKA_03524	KOKDCNIP_03371	GOLLOCBJ_03522	EJFLMOCH_03415	EKOMOAGF_03520	CCLHPEDK_03663	ENKJLFKA_03439	KBIFHLHM_03380	BLFJJFMM_03380	GHFMMOIL_03586	ADNAMBOE_03493	IJCBKJOF_03478	HDHOLLON_03527	NBGDCOPB_03531	BPGPKADF_03574	DGJOHNFC_03636	POHDGJCL_03549
group_4618		hypothetical protein	25	25	1	1	5332				533	533	533	70fab3ef52369b5e971493f30d8095cd_3860	BHGJNPOB_03727	ECBMPKEI_03727	MGCECBGN_03729	GOBAOPMC_03731	CPKCCPKM_00840	NHOENLMJ_03732	PFEMJAIL_03816	DDCBCMKA_03951	KOKDCNIP_03858	GOLLOCBJ_03880	EJFLMOCH_03772	EKOMOAGF_03944	CCLHPEDK_04083	ENKJLFKA_03862	KBIFHLHM_03808	BLFJJFMM_03867	GHFMMOIL_04015	ADNAMBOE_03918	IJCBKJOF_03858	HDHOLLON_03952	NBGDCOPB_03956	BPGPKADF_03924	DGJOHNFC_03992	POHDGJCL_03941
group_4619		hypothetical protein	25	25	1	1	3200				1067	1067	1067	70fab3ef52369b5e971493f30d8095cd_250	BHGJNPOB_00250	ECBMPKEI_00250	MGCECBGN_00251	GOBAOPMC_00251	CPKCCPKM_00250	NHOENLMJ_00250	PFEMJAIL_00250	DDCBCMKA_00250	KOKDCNIP_00250	GOLLOCBJ_00249	EJFLMOCH_00291	EKOMOAGF_00250	CCLHPEDK_00250	ENKJLFKA_00254	KBIFHLHM_00249	BLFJJFMM_00256	GHFMMOIL_00261	ADNAMBOE_00256	IJCBKJOF_00256	HDHOLLON_00256	NBGDCOPB_00256	BPGPKADF_00354	DGJOHNFC_00356	POHDGJCL_00324
oadG_3		Oxaloacetate decarboxylase gamma chain	25	25	1	1	4442				239	239	239	70fab3ef52369b5e971493f30d8095cd_3819	BHGJNPOB_03686	ECBMPKEI_03686	MGCECBGN_03688	GOBAOPMC_03689	CPKCCPKM_00881	NHOENLMJ_03691	PFEMJAIL_03775	DDCBCMKA_03910	KOKDCNIP_03817	GOLLOCBJ_03839	EJFLMOCH_03731	EKOMOAGF_03903	CCLHPEDK_04042	ENKJLFKA_03818	KBIFHLHM_03764	BLFJJFMM_03826	GHFMMOIL_03973	ADNAMBOE_03878	IJCBKJOF_03818	HDHOLLON_03912	NBGDCOPB_03916	BPGPKADF_03884	DGJOHNFC_03952	POHDGJCL_03901
fixX_2		Ferredoxin-like protein FixX	25	25	1	1	4413				287	287	287	70fab3ef52369b5e971493f30d8095cd_3797	BHGJNPOB_03665	ECBMPKEI_03665	MGCECBGN_03667	GOBAOPMC_03668	CPKCCPKM_00902	NHOENLMJ_03670	PFEMJAIL_03753	DDCBCMKA_03887	KOKDCNIP_03795	GOLLOCBJ_03817	EJFLMOCH_03709	EKOMOAGF_03880	CCLHPEDK_04020	ENKJLFKA_03796	KBIFHLHM_03742	BLFJJFMM_03804	GHFMMOIL_03951	ADNAMBOE_03856	IJCBKJOF_03796	HDHOLLON_03890	NBGDCOPB_03894	BPGPKADF_03862	DGJOHNFC_03930	POHDGJCL_03879
group_4621		hypothetical protein	25	25	1	1	6004				323	323	323	70fab3ef52369b5e971493f30d8095cd_2892	BHGJNPOB_02881	ECBMPKEI_02881	MGCECBGN_02884	GOBAOPMC_02884	CPKCCPKM_01685	NHOENLMJ_02885	PFEMJAIL_02902	DDCBCMKA_03038	KOKDCNIP_02890	GOLLOCBJ_03040	EJFLMOCH_02930	EKOMOAGF_03035	CCLHPEDK_03181	ENKJLFKA_02954	KBIFHLHM_02897	BLFJJFMM_02897	GHFMMOIL_03063	ADNAMBOE_02969	IJCBKJOF_02951	HDHOLLON_03000	NBGDCOPB_03004	BPGPKADF_03046	DGJOHNFC_03108	POHDGJCL_03019
glmM_2		Phosphoglucosamine mutase	25	25	1	1	2278				1433	1433	1433	70fab3ef52369b5e971493f30d8095cd_1713	BHGJNPOB_01625	ECBMPKEI_01626	MGCECBGN_01627	GOBAOPMC_01629	CPKCCPKM_03004	NHOENLMJ_01629	PFEMJAIL_01716	DDCBCMKA_01852	KOKDCNIP_01711	GOLLOCBJ_01855	EJFLMOCH_01747	EKOMOAGF_01846	CCLHPEDK_01999	ENKJLFKA_01808	KBIFHLHM_01713	BLFJJFMM_01717	GHFMMOIL_01856	ADNAMBOE_01773	IJCBKJOF_01756	HDHOLLON_01805	NBGDCOPB_01808	BPGPKADF_01899	DGJOHNFC_01955	POHDGJCL_01871
sgrT		Putative inhibitor of glucose uptake transporter SgrT	25	25	1	1	9				122	122	122	70fab3ef52369b5e971493f30d8095cd_3767	BHGJNPOB_03635	ECBMPKEI_03635	MGCECBGN_03637	GOBAOPMC_03638	CPKCCPKM_00932	NHOENLMJ_03640	PFEMJAIL_03723	DDCBCMKA_03857	KOKDCNIP_03765	GOLLOCBJ_03787	EJFLMOCH_03679	EKOMOAGF_03850	CCLHPEDK_03990	ENKJLFKA_03766	KBIFHLHM_03712	BLFJJFMM_03774	GHFMMOIL_03921	ADNAMBOE_03826	IJCBKJOF_03766	HDHOLLON_03860	NBGDCOPB_03864	BPGPKADF_03832	DGJOHNFC_03900	POHDGJCL_03849
hslV		ATP-dependent protease subunit HslV	25	25	1	1	359				530	530	530	70fab3ef52369b5e971493f30d8095cd_4344	BHGJNPOB_04214	ECBMPKEI_04214	MGCECBGN_04216	GOBAOPMC_04219	CPKCCPKM_04283	NHOENLMJ_04218	PFEMJAIL_04300	DDCBCMKA_04496	KOKDCNIP_04342	GOLLOCBJ_04365	EJFLMOCH_04256	EKOMOAGF_04491	CCLHPEDK_04566	ENKJLFKA_04346	KBIFHLHM_04293	BLFJJFMM_04351	GHFMMOIL_04620	ADNAMBOE_04521	IJCBKJOF_04520	HDHOLLON_04555	NBGDCOPB_04559	BPGPKADF_04508	DGJOHNFC_04509	POHDGJCL_04458
group_4625		hypothetical protein	25	25	1	1	2302				335	335	335	70fab3ef52369b5e971493f30d8095cd_1737	BHGJNPOB_01649	ECBMPKEI_01650	MGCECBGN_01651	GOBAOPMC_01653	CPKCCPKM_02980	NHOENLMJ_01653	PFEMJAIL_01740	DDCBCMKA_01876	KOKDCNIP_01735	GOLLOCBJ_01879	EJFLMOCH_01771	EKOMOAGF_01870	CCLHPEDK_02023	ENKJLFKA_01832	KBIFHLHM_01737	BLFJJFMM_01741	GHFMMOIL_01880	ADNAMBOE_01797	IJCBKJOF_01780	HDHOLLON_01829	NBGDCOPB_01832	BPGPKADF_01923	DGJOHNFC_01979	POHDGJCL_01895
yejG		putative protein YejG	25	25	1	1	7001				344	344	344	70fab3ef52369b5e971493f30d8095cd_1561	BHGJNPOB_01488	ECBMPKEI_01489	MGCECBGN_01490	GOBAOPMC_01492	CPKCCPKM_03141	NHOENLMJ_01492	PFEMJAIL_01564	DDCBCMKA_01700	KOKDCNIP_01559	GOLLOCBJ_01655	EJFLMOCH_01595	EKOMOAGF_01693	CCLHPEDK_01796	ENKJLFKA_01656	KBIFHLHM_01561	BLFJJFMM_01564	GHFMMOIL_01719	ADNAMBOE_01635	IJCBKJOF_01619	HDHOLLON_01668	NBGDCOPB_01671	BPGPKADF_01762	DGJOHNFC_01818	POHDGJCL_01733
group_4627		hypothetical protein	25	25	1	1	72				386	386	386	70fab3ef52369b5e971493f30d8095cd_3710	BHGJNPOB_03573	ECBMPKEI_03573	MGCECBGN_03575	GOBAOPMC_03576	CPKCCPKM_00994	NHOENLMJ_03578	PFEMJAIL_03666	DDCBCMKA_03800	KOKDCNIP_03708	GOLLOCBJ_03730	EJFLMOCH_03622	EKOMOAGF_03793	CCLHPEDK_03933	ENKJLFKA_03709	KBIFHLHM_03655	BLFJJFMM_03717	GHFMMOIL_03862	ADNAMBOE_03769	IJCBKJOF_03709	HDHOLLON_03803	NBGDCOPB_03807	BPGPKADF_03775	DGJOHNFC_03843	POHDGJCL_03792
ubiX		Flavin prenyltransferase UbiX	25	25	1	1	1113				569	569	569	70fab3ef52369b5e971493f30d8095cd_1438	BHGJNPOB_01362	ECBMPKEI_01363	MGCECBGN_01363	GOBAOPMC_01365	CPKCCPKM_03268	NHOENLMJ_01362	PFEMJAIL_01436	DDCBCMKA_01578	KOKDCNIP_01436	GOLLOCBJ_01527	EJFLMOCH_01473	EKOMOAGF_01565	CCLHPEDK_01673	ENKJLFKA_01534	KBIFHLHM_01439	BLFJJFMM_01442	GHFMMOIL_01583	ADNAMBOE_01500	IJCBKJOF_01483	HDHOLLON_01532	NBGDCOPB_01535	BPGPKADF_01627	DGJOHNFC_01681	POHDGJCL_01597
idnT		Gnt-II system L-idonate transporter	25	25	1	1	3472				1319	1319	1319	70fab3ef52369b5e971493f30d8095cd_3989	BHGJNPOB_03868	ECBMPKEI_03868	MGCECBGN_03870	GOBAOPMC_03873	CPKCCPKM_00699	NHOENLMJ_03872	PFEMJAIL_03945	DDCBCMKA_04082	KOKDCNIP_03987	GOLLOCBJ_04010	EJFLMOCH_03901	EKOMOAGF_04076	CCLHPEDK_04212	ENKJLFKA_03991	KBIFHLHM_03938	BLFJJFMM_03996	GHFMMOIL_04150	ADNAMBOE_04053	IJCBKJOF_03993	HDHOLLON_04087	NBGDCOPB_04091	BPGPKADF_04059	DGJOHNFC_04127	POHDGJCL_04076
melR		Melibiose operon regulatory protein	25	25	1	1	5575				932	932	932	70fab3ef52369b5e971493f30d8095cd_4165	BHGJNPOB_04027	ECBMPKEI_04027	MGCECBGN_04029	GOBAOPMC_04032	CPKCCPKM_00539	NHOENLMJ_04031	PFEMJAIL_04121	DDCBCMKA_04317	KOKDCNIP_04163	GOLLOCBJ_04186	EJFLMOCH_04077	EKOMOAGF_04312	CCLHPEDK_04387	ENKJLFKA_04167	KBIFHLHM_04114	BLFJJFMM_04171	GHFMMOIL_04420	ADNAMBOE_04322	IJCBKJOF_04262	HDHOLLON_04356	NBGDCOPB_04360	BPGPKADF_04306	DGJOHNFC_04307	POHDGJCL_04255
hinT		Purine nucleoside phosphoramidase	25	25	1	1	1471				377	377	377	70fab3ef52369b5e971493f30d8095cd_2663	BHGJNPOB_01867	ECBMPKEI_01867	MGCECBGN_01870	GOBAOPMC_01871	CPKCCPKM_02762	NHOENLMJ_01871	PFEMJAIL_02672	DDCBCMKA_02809	KOKDCNIP_02661	GOLLOCBJ_02812	EJFLMOCH_02700	EKOMOAGF_02802	CCLHPEDK_02952	ENKJLFKA_02724	KBIFHLHM_02669	BLFJJFMM_02669	GHFMMOIL_02794	ADNAMBOE_02701	IJCBKJOF_02684	HDHOLLON_02733	NBGDCOPB_02737	BPGPKADF_02768	DGJOHNFC_02829	POHDGJCL_02740
cstA		Peptide transporter CstA	25	25	1	1	672				2105	2105	2105	70fab3ef52369b5e971493f30d8095cd_3154	BHGJNPOB_03166	ECBMPKEI_03166	MGCECBGN_03168	GOBAOPMC_03169	CPKCCPKM_01401	NHOENLMJ_03170	PFEMJAIL_03166	DDCBCMKA_03302	KOKDCNIP_03152	GOLLOCBJ_03303	EJFLMOCH_03193	EKOMOAGF_03300	CCLHPEDK_03444	ENKJLFKA_03218	KBIFHLHM_03161	BLFJJFMM_03161	GHFMMOIL_03359	ADNAMBOE_03266	IJCBKJOF_03251	HDHOLLON_03300	NBGDCOPB_03303	BPGPKADF_03348	DGJOHNFC_03411	POHDGJCL_03324
cpxR		Transcriptional regulatory protein CpxR	25	25	1	1	393				698	698	698	70fab3ef52369b5e971493f30d8095cd_4366	BHGJNPOB_04246	ECBMPKEI_04246	MGCECBGN_04248	GOBAOPMC_04251	CPKCCPKM_04315	NHOENLMJ_04250	PFEMJAIL_04322	DDCBCMKA_04518	KOKDCNIP_04364	GOLLOCBJ_04387	EJFLMOCH_04278	EKOMOAGF_04513	CCLHPEDK_04588	ENKJLFKA_04368	KBIFHLHM_04315	BLFJJFMM_04373	GHFMMOIL_04652	ADNAMBOE_04553	IJCBKJOF_04552	HDHOLLON_04587	NBGDCOPB_04591	BPGPKADF_04540	DGJOHNFC_04541	POHDGJCL_04490
cobB		NAD-dependent protein deacylase	25	25	1	1	1488				821	821	821	70fab3ef52369b5e971493f30d8095cd_2646	BHGJNPOB_01883	ECBMPKEI_01883	MGCECBGN_01886	GOBAOPMC_01887	CPKCCPKM_02746	NHOENLMJ_01887	PFEMJAIL_02655	DDCBCMKA_02792	KOKDCNIP_02644	GOLLOCBJ_02795	EJFLMOCH_02683	EKOMOAGF_02785	CCLHPEDK_02935	ENKJLFKA_02707	KBIFHLHM_02652	BLFJJFMM_02652	GHFMMOIL_02778	ADNAMBOE_02685	IJCBKJOF_02668	HDHOLLON_02717	NBGDCOPB_02721	BPGPKADF_02752	DGJOHNFC_02813	POHDGJCL_02724
group_4635		hypothetical protein	25	25	1	1	3193				557	557	557	70fab3ef52369b5e971493f30d8095cd_257	BHGJNPOB_00257	ECBMPKEI_00257	MGCECBGN_00258	GOBAOPMC_00258	CPKCCPKM_00257	NHOENLMJ_00257	PFEMJAIL_00257	DDCBCMKA_00257	KOKDCNIP_00257	GOLLOCBJ_00256	EJFLMOCH_00298	EKOMOAGF_00257	CCLHPEDK_00257	ENKJLFKA_00261	KBIFHLHM_00256	BLFJJFMM_00263	GHFMMOIL_00268	ADNAMBOE_00263	IJCBKJOF_00263	HDHOLLON_00263	NBGDCOPB_00263	BPGPKADF_00361	DGJOHNFC_00363	POHDGJCL_00331
hupA		DNA-binding protein HU-alpha	25	25	1	1	282				272	272	272	70fab3ef52369b5e971493f30d8095cd_4272	BHGJNPOB_04136	ECBMPKEI_04136	MGCECBGN_04138	GOBAOPMC_04141	CPKCCPKM_04205	NHOENLMJ_04140	PFEMJAIL_04228	DDCBCMKA_04424	KOKDCNIP_04270	GOLLOCBJ_04293	EJFLMOCH_04184	EKOMOAGF_04419	CCLHPEDK_04494	ENKJLFKA_04274	KBIFHLHM_04221	BLFJJFMM_04279	GHFMMOIL_04545	ADNAMBOE_04447	IJCBKJOF_04446	HDHOLLON_04481	NBGDCOPB_04485	BPGPKADF_04433	DGJOHNFC_04433	POHDGJCL_04382
group_4637		tRNA-SeC(tca)	25	25	1	1	3304				94	94	94	70fab3ef52369b5e971493f30d8095cd_92	BHGJNPOB_00086	ECBMPKEI_00086	MGCECBGN_00086	GOBAOPMC_00086	CPKCCPKM_00086	NHOENLMJ_00086	PFEMJAIL_00092	DDCBCMKA_00092	KOKDCNIP_00092	GOLLOCBJ_00091	EJFLMOCH_00141	EKOMOAGF_00092	CCLHPEDK_00092	ENKJLFKA_00096	KBIFHLHM_00091	BLFJJFMM_00098	GHFMMOIL_00096	ADNAMBOE_00091	IJCBKJOF_00091	HDHOLLON_00091	NBGDCOPB_00091	BPGPKADF_00189	DGJOHNFC_00191	POHDGJCL_00159
rpsE		30S ribosomal protein S5	25	25	1	1	3043				503	503	503	70fab3ef52369b5e971493f30d8095cd_405	BHGJNPOB_00412	ECBMPKEI_00412	MGCECBGN_00413	GOBAOPMC_00413	CPKCCPKM_00412	NHOENLMJ_00412	PFEMJAIL_00405	DDCBCMKA_00405	KOKDCNIP_00405	GOLLOCBJ_00404	EJFLMOCH_00446	EKOMOAGF_00405	CCLHPEDK_00405	ENKJLFKA_00409	KBIFHLHM_00404	BLFJJFMM_00411	GHFMMOIL_00425	ADNAMBOE_00418	IJCBKJOF_00419	HDHOLLON_00419	NBGDCOPB_00421	BPGPKADF_00517	DGJOHNFC_00519	POHDGJCL_00488
greA		Transcription elongation factor GreA	25	25	1	1	4522				476	476	476	70fab3ef52369b5e971493f30d8095cd_532	BHGJNPOB_00539	ECBMPKEI_00539	MGCECBGN_00540	GOBAOPMC_00540	CPKCCPKM_04096	NHOENLMJ_00539	PFEMJAIL_00532	DDCBCMKA_00532	KOKDCNIP_00532	GOLLOCBJ_00531	EJFLMOCH_00573	EKOMOAGF_00532	CCLHPEDK_00532	ENKJLFKA_00536	KBIFHLHM_00531	BLFJJFMM_00538	GHFMMOIL_00549	ADNAMBOE_00544	IJCBKJOF_00545	HDHOLLON_00545	NBGDCOPB_00547	BPGPKADF_00644	DGJOHNFC_00646	POHDGJCL_00615
mggB		Mannosylglucosyl-3-phosphoglycerate phosphatase	25	25	1	1	5133				1145	1562	1545	70fab3ef52369b5e971493f30d8095cd_3841	BHGJNPOB_03709	ECBMPKEI_03709	MGCECBGN_03711	GOBAOPMC_03712	CPKCCPKM_00858	NHOENLMJ_03714	PFEMJAIL_03797	DDCBCMKA_03932	KOKDCNIP_03839	GOLLOCBJ_03861	EJFLMOCH_03753	EKOMOAGF_03925	CCLHPEDK_04064	ENKJLFKA_03840	KBIFHLHM_03786	BLFJJFMM_03848	GHFMMOIL_03997	ADNAMBOE_03900	IJCBKJOF_03840	HDHOLLON_03934	NBGDCOPB_03938	BPGPKADF_03906	DGJOHNFC_03974	POHDGJCL_03923
rplU		50S ribosomal protein L21	25	25	1	1	4515				311	311	311	70fab3ef52369b5e971493f30d8095cd_526	BHGJNPOB_00533	ECBMPKEI_00533	MGCECBGN_00534	GOBAOPMC_00534	CPKCCPKM_04102	NHOENLMJ_00533	PFEMJAIL_00526	DDCBCMKA_00526	KOKDCNIP_00526	GOLLOCBJ_00525	EJFLMOCH_00567	EKOMOAGF_00526	CCLHPEDK_00526	ENKJLFKA_00530	KBIFHLHM_00525	BLFJJFMM_00532	GHFMMOIL_00543	ADNAMBOE_00538	IJCBKJOF_00539	HDHOLLON_00539	NBGDCOPB_00541	BPGPKADF_00637	DGJOHNFC_00639	POHDGJCL_00608
purC		Phosphoribosylaminoimidazole-succinocarboxamide synthase	25	25	1	1	3997				713	713	713	70fab3ef52369b5e971493f30d8095cd_1302	BHGJNPOB_01227	ECBMPKEI_01228	MGCECBGN_01228	GOBAOPMC_01230	CPKCCPKM_03405	NHOENLMJ_01227	PFEMJAIL_01305	DDCBCMKA_01442	KOKDCNIP_01300	GOLLOCBJ_01391	EJFLMOCH_01337	EKOMOAGF_01429	CCLHPEDK_01536	ENKJLFKA_01398	KBIFHLHM_01303	BLFJJFMM_01306	GHFMMOIL_01446	ADNAMBOE_01363	IJCBKJOF_01346	HDHOLLON_01395	NBGDCOPB_01398	BPGPKADF_01493	DGJOHNFC_01547	POHDGJCL_01463
dam_1		DNA adenine methylase	25	25	1	1	3105				836	836	836	70fab3ef52369b5e971493f30d8095cd_344	BHGJNPOB_00351	ECBMPKEI_00351	MGCECBGN_00352	GOBAOPMC_00352	CPKCCPKM_00351	NHOENLMJ_00351	PFEMJAIL_00344	DDCBCMKA_00344	KOKDCNIP_00344	GOLLOCBJ_00343	EJFLMOCH_00385	EKOMOAGF_00344	CCLHPEDK_00344	ENKJLFKA_00348	KBIFHLHM_00343	BLFJJFMM_00350	GHFMMOIL_00363	ADNAMBOE_00356	IJCBKJOF_00357	HDHOLLON_00357	NBGDCOPB_00358	BPGPKADF_00455	DGJOHNFC_00457	POHDGJCL_00426
ychN		Protein YchN	25	25	1	1	2080				353	353	353	70fab3ef52369b5e971493f30d8095cd_2082	BHGJNPOB_02455	ECBMPKEI_02455	MGCECBGN_02458	GOBAOPMC_02459	CPKCCPKM_02111	NHOENLMJ_02459	PFEMJAIL_02086	DDCBCMKA_02223	KOKDCNIP_02080	GOLLOCBJ_02224	EJFLMOCH_02115	EKOMOAGF_02216	CCLHPEDK_02368	ENKJLFKA_02142	KBIFHLHM_02082	BLFJJFMM_02087	GHFMMOIL_02227	ADNAMBOE_02139	IJCBKJOF_02122	HDHOLLON_02171	NBGDCOPB_02175	BPGPKADF_02205	DGJOHNFC_02261	POHDGJCL_02177
holE		DNA polymerase III subunit theta	25	25	1	1	2530				230	230	230	70fab3ef52369b5e971493f30d8095cd_1949	BHGJNPOB_02589	ECBMPKEI_02589	MGCECBGN_02592	GOBAOPMC_02593	CPKCCPKM_01976	NHOENLMJ_02593	PFEMJAIL_01953	DDCBCMKA_02088	KOKDCNIP_01947	GOLLOCBJ_02091	EJFLMOCH_01982	EKOMOAGF_02082	CCLHPEDK_02235	ENKJLFKA_02044	KBIFHLHM_01949	BLFJJFMM_01953	GHFMMOIL_02119	ADNAMBOE_02031	IJCBKJOF_02014	HDHOLLON_02063	NBGDCOPB_02067	BPGPKADF_02099	DGJOHNFC_02155	POHDGJCL_02071
orn		Oligoribonuclease	25	25	1	1	5354				545	545	545	70fab3ef52369b5e971493f30d8095cd_4116	BHGJNPOB_03980	ECBMPKEI_03980	MGCECBGN_03982	GOBAOPMC_03985	CPKCCPKM_00587	NHOENLMJ_03984	PFEMJAIL_04072	DDCBCMKA_04209	KOKDCNIP_04114	GOLLOCBJ_04137	EJFLMOCH_04028	EKOMOAGF_04203	CCLHPEDK_04338	ENKJLFKA_04118	KBIFHLHM_04065	BLFJJFMM_04122	GHFMMOIL_04283	ADNAMBOE_04185	IJCBKJOF_04125	HDHOLLON_04219	NBGDCOPB_04223	BPGPKADF_04188	DGJOHNFC_04256	POHDGJCL_04204
citG_4		2-(5''-triphosphoribosyl)-3'-dephosphocoenzyme-A synthase	25	25	1	1	4428				908	908	908	70fab3ef52369b5e971493f30d8095cd_3812	BHGJNPOB_03679	ECBMPKEI_03679	MGCECBGN_03681	GOBAOPMC_03682	CPKCCPKM_00888	NHOENLMJ_03684	PFEMJAIL_03768	DDCBCMKA_03903	KOKDCNIP_03810	GOLLOCBJ_03832	EJFLMOCH_03724	EKOMOAGF_03896	CCLHPEDK_04035	ENKJLFKA_03811	KBIFHLHM_03757	BLFJJFMM_03819	GHFMMOIL_03966	ADNAMBOE_03871	IJCBKJOF_03811	HDHOLLON_03905	NBGDCOPB_03909	BPGPKADF_03877	DGJOHNFC_03945	POHDGJCL_03894
napD		Chaperone NapD	25	25	1	1	7074				263	263	263	70fab3ef52369b5e971493f30d8095cd_1529	BHGJNPOB_01458	ECBMPKEI_01459	MGCECBGN_01459	GOBAOPMC_01461	CPKCCPKM_03172	NHOENLMJ_01458	PFEMJAIL_01526	DDCBCMKA_01668	KOKDCNIP_01527	GOLLOCBJ_01617	EJFLMOCH_01563	EKOMOAGF_01655	CCLHPEDK_01764	ENKJLFKA_01624	KBIFHLHM_01529	BLFJJFMM_01532	GHFMMOIL_01678	ADNAMBOE_01595	IJCBKJOF_01578	HDHOLLON_01628	NBGDCOPB_01631	BPGPKADF_01722	DGJOHNFC_01776	POHDGJCL_01692
rplX		50S ribosomal protein L24	25	25	1	1	3049				314	314	314	70fab3ef52369b5e971493f30d8095cd_399	BHGJNPOB_00406	ECBMPKEI_00406	MGCECBGN_00407	GOBAOPMC_00407	CPKCCPKM_00406	NHOENLMJ_00406	PFEMJAIL_00399	DDCBCMKA_00399	KOKDCNIP_00399	GOLLOCBJ_00398	EJFLMOCH_00440	EKOMOAGF_00399	CCLHPEDK_00399	ENKJLFKA_00403	KBIFHLHM_00398	BLFJJFMM_00405	GHFMMOIL_00419	ADNAMBOE_00412	IJCBKJOF_00413	HDHOLLON_00413	NBGDCOPB_00415	BPGPKADF_00511	DGJOHNFC_00513	POHDGJCL_00482
group_4649		tRNA-Thr(ggt)	25	25	1	1	309				75	75	75	70fab3ef52369b5e971493f30d8095cd_4295	BHGJNPOB_04160	ECBMPKEI_04160	MGCECBGN_04162	GOBAOPMC_04165	CPKCCPKM_04229	NHOENLMJ_04164	PFEMJAIL_04251	DDCBCMKA_04447	KOKDCNIP_04293	GOLLOCBJ_04316	EJFLMOCH_04207	EKOMOAGF_04442	CCLHPEDK_04517	ENKJLFKA_04297	KBIFHLHM_04244	BLFJJFMM_04302	GHFMMOIL_04569	ADNAMBOE_04471	IJCBKJOF_04470	HDHOLLON_04505	NBGDCOPB_04509	BPGPKADF_04457	DGJOHNFC_04457	POHDGJCL_04406
group_4650		hypothetical protein	25	25	1	1	4730				107	107	107	70fab3ef52369b5e971493f30d8095cd_1619	BHGJNPOB_01546	ECBMPKEI_01547	MGCECBGN_01548	GOBAOPMC_01550	CPKCCPKM_03083	NHOENLMJ_01550	PFEMJAIL_01622	DDCBCMKA_01758	KOKDCNIP_01617	GOLLOCBJ_01713	EJFLMOCH_01653	EKOMOAGF_01751	CCLHPEDK_01854	ENKJLFKA_01714	KBIFHLHM_01619	BLFJJFMM_01622	GHFMMOIL_01777	ADNAMBOE_01694	IJCBKJOF_01677	HDHOLLON_01726	NBGDCOPB_01729	BPGPKADF_01820	DGJOHNFC_01876	POHDGJCL_01791
crp		cAMP-activated global transcriptional regulator CRP	25	25	1	1	3087				632	632	632	70fab3ef52369b5e971493f30d8095cd_362	BHGJNPOB_00369	ECBMPKEI_00369	MGCECBGN_00370	GOBAOPMC_00370	CPKCCPKM_00369	NHOENLMJ_00369	PFEMJAIL_00362	DDCBCMKA_00362	KOKDCNIP_00362	GOLLOCBJ_00361	EJFLMOCH_00403	EKOMOAGF_00362	CCLHPEDK_00362	ENKJLFKA_00366	KBIFHLHM_00361	BLFJJFMM_00368	GHFMMOIL_00382	ADNAMBOE_00375	IJCBKJOF_00376	HDHOLLON_00376	NBGDCOPB_00378	BPGPKADF_00474	DGJOHNFC_00476	POHDGJCL_00445
atpD		ATP synthase subunit beta	25	25	1	1	179				1382	1382	1382	70fab3ef52369b5e971493f30d8095cd_4557	BHGJNPOB_04437	ECBMPKEI_04437	MGCECBGN_04439	GOBAOPMC_04442	CPKCCPKM_04506	NHOENLMJ_04441	PFEMJAIL_04514	DDCBCMKA_04709	KOKDCNIP_04555	GOLLOCBJ_04578	EJFLMOCH_04469	EKOMOAGF_04704	CCLHPEDK_04778	ENKJLFKA_04559	KBIFHLHM_04506	BLFJJFMM_04564	GHFMMOIL_04843	ADNAMBOE_04744	IJCBKJOF_04745	HDHOLLON_04778	NBGDCOPB_04782	BPGPKADF_04732	DGJOHNFC_04735	POHDGJCL_04684
group_4653		putative protein	25	25	1	1	3998				863	863	863	70fab3ef52369b5e971493f30d8095cd_1303	BHGJNPOB_01228	ECBMPKEI_01229	MGCECBGN_01229	GOBAOPMC_01231	CPKCCPKM_03404	NHOENLMJ_01228	PFEMJAIL_01306	DDCBCMKA_01443	KOKDCNIP_01301	GOLLOCBJ_01392	EJFLMOCH_01338	EKOMOAGF_01430	CCLHPEDK_01537	ENKJLFKA_01399	KBIFHLHM_01304	BLFJJFMM_01307	GHFMMOIL_01447	ADNAMBOE_01364	IJCBKJOF_01347	HDHOLLON_01396	NBGDCOPB_01399	BPGPKADF_01494	DGJOHNFC_01548	POHDGJCL_01464
tsf		Elongation factor Ts	25	25	1	1	7515				923	923	923	70fab3ef52369b5e971493f30d8095cd_3656	BHGJNPOB_03521	ECBMPKEI_03521	MGCECBGN_03523	GOBAOPMC_03524	CPKCCPKM_01046	NHOENLMJ_03526	PFEMJAIL_03612	DDCBCMKA_03746	KOKDCNIP_03654	GOLLOCBJ_03676	EJFLMOCH_03568	EKOMOAGF_03739	CCLHPEDK_03877	ENKJLFKA_03655	KBIFHLHM_03601	BLFJJFMM_03663	GHFMMOIL_03811	ADNAMBOE_03718	IJCBKJOF_03658	HDHOLLON_03752	NBGDCOPB_03756	BPGPKADF_03724	DGJOHNFC_03792	POHDGJCL_03741
coaA		Pantothenate kinase	25	25	1	1	311				926	926	926	70fab3ef52369b5e971493f30d8095cd_4299	BHGJNPOB_04164	ECBMPKEI_04164	MGCECBGN_04166	GOBAOPMC_04169	CPKCCPKM_04233	NHOENLMJ_04168	PFEMJAIL_04255	DDCBCMKA_04451	KOKDCNIP_04297	GOLLOCBJ_04320	EJFLMOCH_04211	EKOMOAGF_04446	CCLHPEDK_04521	ENKJLFKA_04301	KBIFHLHM_04248	BLFJJFMM_04306	GHFMMOIL_04573	ADNAMBOE_04475	IJCBKJOF_04474	HDHOLLON_04509	NBGDCOPB_04513	BPGPKADF_04461	DGJOHNFC_04461	POHDGJCL_04410
ptsH_2		Phosphocarrier protein HPr	25	25	1	1	975				257	257	257	70fab3ef52369b5e971493f30d8095cd_1354	BHGJNPOB_01281	ECBMPKEI_01282	MGCECBGN_01282	GOBAOPMC_01284	CPKCCPKM_03351	NHOENLMJ_01281	PFEMJAIL_01359	DDCBCMKA_01494	KOKDCNIP_01352	GOLLOCBJ_01443	EJFLMOCH_01389	EKOMOAGF_01481	CCLHPEDK_01588	ENKJLFKA_01450	KBIFHLHM_01355	BLFJJFMM_01358	GHFMMOIL_01503	ADNAMBOE_01420	IJCBKJOF_01403	HDHOLLON_01452	NBGDCOPB_01455	BPGPKADF_01549	DGJOHNFC_01603	POHDGJCL_01519
group_4657		hypothetical protein	25	25	1	1	4238				566	566	566	70fab3ef52369b5e971493f30d8095cd_767	BHGJNPOB_00733	ECBMPKEI_00733	MGCECBGN_00734	GOBAOPMC_00734	CPKCCPKM_03902	NHOENLMJ_00733	PFEMJAIL_00767	DDCBCMKA_00908	KOKDCNIP_00767	GOLLOCBJ_00857	EJFLMOCH_00805	EKOMOAGF_00895	CCLHPEDK_01003	ENKJLFKA_00850	KBIFHLHM_00766	BLFJJFMM_00773	GHFMMOIL_00789	ADNAMBOE_00782	IJCBKJOF_00785	HDHOLLON_00784	NBGDCOPB_00786	BPGPKADF_00845	DGJOHNFC_00897	POHDGJCL_00817
yafJ		Putative glutamine amidotransferase YafJ	25	25	1	1	7348				767	767	767	70fab3ef52369b5e971493f30d8095cd_3552	BHGJNPOB_03447	ECBMPKEI_03447	MGCECBGN_03449	GOBAOPMC_03450	CPKCCPKM_01120	NHOENLMJ_03452	PFEMJAIL_03505	DDCBCMKA_03639	KOKDCNIP_03550	GOLLOCBJ_03572	EJFLMOCH_03464	EKOMOAGF_03635	CCLHPEDK_03773	ENKJLFKA_03551	KBIFHLHM_03498	BLFJJFMM_03558	GHFMMOIL_03714	ADNAMBOE_03621	IJCBKJOF_03561	HDHOLLON_03655	NBGDCOPB_03659	BPGPKADF_03626	DGJOHNFC_03695	POHDGJCL_03644
chiP		Chitoporin	25	25	1	1	595				1406	1406	1406	70fab3ef52369b5e971493f30d8095cd_3073	BHGJNPOB_03078	ECBMPKEI_03078	MGCECBGN_03081	GOBAOPMC_03081	CPKCCPKM_01489	NHOENLMJ_03082	PFEMJAIL_03085	DDCBCMKA_03221	KOKDCNIP_03071	GOLLOCBJ_03223	EJFLMOCH_03113	EKOMOAGF_03219	CCLHPEDK_03363	ENKJLFKA_03137	KBIFHLHM_03080	BLFJJFMM_03080	GHFMMOIL_03272	ADNAMBOE_03179	IJCBKJOF_03164	HDHOLLON_03213	NBGDCOPB_03216	BPGPKADF_03261	DGJOHNFC_03324	POHDGJCL_03237
lipA		Lipoyl synthase	25	25	1	1	639				965	965	965	70fab3ef52369b5e971493f30d8095cd_3120	BHGJNPOB_03133	ECBMPKEI_03133	MGCECBGN_03135	GOBAOPMC_03136	CPKCCPKM_01434	NHOENLMJ_03137	PFEMJAIL_03132	DDCBCMKA_03268	KOKDCNIP_03118	GOLLOCBJ_03270	EJFLMOCH_03160	EKOMOAGF_03266	CCLHPEDK_03410	ENKJLFKA_03184	KBIFHLHM_03127	BLFJJFMM_03127	GHFMMOIL_03326	ADNAMBOE_03233	IJCBKJOF_03218	HDHOLLON_03267	NBGDCOPB_03270	BPGPKADF_03315	DGJOHNFC_03378	POHDGJCL_03291
rpiA		Ribose-5-phosphate isomerase A	25	25	1	1	1370				659	659	659	70fab3ef52369b5e971493f30d8095cd_797	BHGJNPOB_00770	ECBMPKEI_00770	MGCECBGN_00771	GOBAOPMC_00771	CPKCCPKM_03865	NHOENLMJ_00770	PFEMJAIL_00797	DDCBCMKA_00938	KOKDCNIP_00797	GOLLOCBJ_00886	EJFLMOCH_00834	EKOMOAGF_00925	CCLHPEDK_01033	ENKJLFKA_00880	KBIFHLHM_00796	BLFJJFMM_00803	GHFMMOIL_00825	ADNAMBOE_00818	IJCBKJOF_00821	HDHOLLON_00820	NBGDCOPB_00822	BPGPKADF_00881	DGJOHNFC_00933	POHDGJCL_00853
hpcB		3,4-dihydroxyphenylacetate 2,3-dioxygenase	25	25	1	1	1193				851	851	851	70fab3ef52369b5e971493f30d8095cd_2777	BHGJNPOB_02756	ECBMPKEI_02756	MGCECBGN_02759	GOBAOPMC_02759	CPKCCPKM_01810	NHOENLMJ_02760	PFEMJAIL_02787	DDCBCMKA_02923	KOKDCNIP_02775	GOLLOCBJ_02925	EJFLMOCH_02815	EKOMOAGF_02920	CCLHPEDK_03066	ENKJLFKA_02838	KBIFHLHM_02782	BLFJJFMM_02782	GHFMMOIL_02896	ADNAMBOE_02803	IJCBKJOF_02786	HDHOLLON_02835	NBGDCOPB_02839	BPGPKADF_02870	DGJOHNFC_02931	POHDGJCL_02842
group_4663		putative protein	25	25	1	1	5012				374	374	374	70fab3ef52369b5e971493f30d8095cd_3290	BHGJNPOB_03303	ECBMPKEI_03303	MGCECBGN_03305	GOBAOPMC_03306	CPKCCPKM_01264	NHOENLMJ_03307	PFEMJAIL_03302	DDCBCMKA_03438	KOKDCNIP_03288	GOLLOCBJ_03439	EJFLMOCH_03332	EKOMOAGF_03437	CCLHPEDK_03580	ENKJLFKA_03354	KBIFHLHM_03297	BLFJJFMM_03297	GHFMMOIL_03505	ADNAMBOE_03412	IJCBKJOF_03397	HDHOLLON_03446	NBGDCOPB_03449	BPGPKADF_03492	DGJOHNFC_03555	POHDGJCL_03468
rpsB		30S ribosomal protein S2	25	25	1	1	7516				725	725	725	70fab3ef52369b5e971493f30d8095cd_3657	BHGJNPOB_03522	ECBMPKEI_03522	MGCECBGN_03524	GOBAOPMC_03525	CPKCCPKM_01045	NHOENLMJ_03527	PFEMJAIL_03613	DDCBCMKA_03747	KOKDCNIP_03655	GOLLOCBJ_03677	EJFLMOCH_03569	EKOMOAGF_03740	CCLHPEDK_03878	ENKJLFKA_03656	KBIFHLHM_03602	BLFJJFMM_03664	GHFMMOIL_03812	ADNAMBOE_03719	IJCBKJOF_03659	HDHOLLON_03753	NBGDCOPB_03757	BPGPKADF_03725	DGJOHNFC_03793	POHDGJCL_03742
ybaK		Cys-tRNA(Pro)/Cys-tRNA(Cys) deacylase YbaK	25	25	1	1	537				479	479	479	70fab3ef52369b5e971493f30d8095cd_3249	BHGJNPOB_03262	ECBMPKEI_03262	MGCECBGN_03264	GOBAOPMC_03265	CPKCCPKM_01305	NHOENLMJ_03266	PFEMJAIL_03261	DDCBCMKA_03397	KOKDCNIP_03247	GOLLOCBJ_03398	EJFLMOCH_03291	EKOMOAGF_03396	CCLHPEDK_03539	ENKJLFKA_03313	KBIFHLHM_03256	BLFJJFMM_03256	GHFMMOIL_03462	ADNAMBOE_03369	IJCBKJOF_03354	HDHOLLON_03403	NBGDCOPB_03406	BPGPKADF_03451	DGJOHNFC_03514	POHDGJCL_03427
pdhR_2		Pyruvate dehydrogenase complex repressor	25	25	1	1	1827				671	671	671	70fab3ef52369b5e971493f30d8095cd_2320	BHGJNPOB_02206	ECBMPKEI_02206	MGCECBGN_02209	GOBAOPMC_02210	CPKCCPKM_02422	NHOENLMJ_02210	PFEMJAIL_02326	DDCBCMKA_02461	KOKDCNIP_02318	GOLLOCBJ_02467	EJFLMOCH_02353	EKOMOAGF_02456	CCLHPEDK_02606	ENKJLFKA_02379	KBIFHLHM_02321	BLFJJFMM_02325	GHFMMOIL_02458	ADNAMBOE_02368	IJCBKJOF_02351	HDHOLLON_02400	NBGDCOPB_02404	BPGPKADF_02435	DGJOHNFC_02496	POHDGJCL_02407
corA		Magnesium transport protein CorA	25	25	1	1	503				950	950	950	70fab3ef52369b5e971493f30d8095cd_4475	BHGJNPOB_04356	ECBMPKEI_04356	MGCECBGN_04358	GOBAOPMC_04361	CPKCCPKM_04425	NHOENLMJ_04360	PFEMJAIL_04432	DDCBCMKA_04627	KOKDCNIP_04473	GOLLOCBJ_04496	EJFLMOCH_04387	EKOMOAGF_04622	CCLHPEDK_04696	ENKJLFKA_04477	KBIFHLHM_04424	BLFJJFMM_04482	GHFMMOIL_04760	ADNAMBOE_04661	IJCBKJOF_04660	HDHOLLON_04695	NBGDCOPB_04699	BPGPKADF_04649	DGJOHNFC_04650	POHDGJCL_04599
grxA		Glutaredoxin 1	25	25	1	1	5981				263	263	263	70fab3ef52369b5e971493f30d8095cd_2912	BHGJNPOB_02901	ECBMPKEI_02901	MGCECBGN_02904	GOBAOPMC_02904	CPKCCPKM_01665	NHOENLMJ_02905	PFEMJAIL_02922	DDCBCMKA_03058	KOKDCNIP_02910	GOLLOCBJ_03060	EJFLMOCH_02950	EKOMOAGF_03055	CCLHPEDK_03201	ENKJLFKA_02974	KBIFHLHM_02917	BLFJJFMM_02917	GHFMMOIL_03083	ADNAMBOE_02989	IJCBKJOF_02971	HDHOLLON_03020	NBGDCOPB_03024	BPGPKADF_03069	DGJOHNFC_03131	POHDGJCL_03042
group_4669		hypothetical protein	25	25	1	1	1707				266	266	266	70fab3ef52369b5e971493f30d8095cd_2441	BHGJNPOB_02086	ECBMPKEI_02086	MGCECBGN_02089	GOBAOPMC_02090	CPKCCPKM_02542	NHOENLMJ_02090	PFEMJAIL_02447	DDCBCMKA_02583	KOKDCNIP_02439	GOLLOCBJ_02588	EJFLMOCH_02474	EKOMOAGF_02578	CCLHPEDK_02727	ENKJLFKA_02500	KBIFHLHM_02442	BLFJJFMM_02446	GHFMMOIL_02579	ADNAMBOE_02489	IJCBKJOF_02472	HDHOLLON_02521	NBGDCOPB_02525	BPGPKADF_02556	DGJOHNFC_02617	POHDGJCL_02528
rpmE2		50S ribosomal protein L31 type B	25	25	1	1	511				260	260	260	70fab3ef52369b5e971493f30d8095cd_3275	BHGJNPOB_03288	ECBMPKEI_03288	MGCECBGN_03290	GOBAOPMC_03291	CPKCCPKM_01279	NHOENLMJ_03292	PFEMJAIL_03287	DDCBCMKA_03423	KOKDCNIP_03273	GOLLOCBJ_03424	EJFLMOCH_03317	EKOMOAGF_03422	CCLHPEDK_03565	ENKJLFKA_03339	KBIFHLHM_03282	BLFJJFMM_03282	GHFMMOIL_03488	ADNAMBOE_03395	IJCBKJOF_03380	HDHOLLON_03429	NBGDCOPB_03432	BPGPKADF_03477	DGJOHNFC_03540	POHDGJCL_03453
hflK		Modulator of FtsH protease HflK	25	25	1	1	3536				1259	1259	1259	70fab3ef52369b5e971493f30d8095cd_4103	BHGJNPOB_03967	ECBMPKEI_03967	MGCECBGN_03969	GOBAOPMC_03972	CPKCCPKM_00600	NHOENLMJ_03971	PFEMJAIL_04059	DDCBCMKA_04196	KOKDCNIP_04101	GOLLOCBJ_04124	EJFLMOCH_04015	EKOMOAGF_04190	CCLHPEDK_04326	ENKJLFKA_04105	KBIFHLHM_04052	BLFJJFMM_04110	GHFMMOIL_04270	ADNAMBOE_04172	IJCBKJOF_04112	HDHOLLON_04206	NBGDCOPB_04210	BPGPKADF_04175	DGJOHNFC_04243	POHDGJCL_04192
oxyR_1		Hydrogen peroxide-inducible genes activator	25	25	1	1	982				926	926	926	70fab3ef52369b5e971493f30d8095cd_1361	BHGJNPOB_01288	ECBMPKEI_01289	MGCECBGN_01289	GOBAOPMC_01291	CPKCCPKM_03344	NHOENLMJ_01288	PFEMJAIL_01366	DDCBCMKA_01501	KOKDCNIP_01359	GOLLOCBJ_01450	EJFLMOCH_01396	EKOMOAGF_01488	CCLHPEDK_01595	ENKJLFKA_01457	KBIFHLHM_01362	BLFJJFMM_01365	GHFMMOIL_01510	ADNAMBOE_01427	IJCBKJOF_01410	HDHOLLON_01459	NBGDCOPB_01462	BPGPKADF_01556	DGJOHNFC_01610	POHDGJCL_01526
rnhB		Ribonuclease HII	25	25	1	1	7502				596	596	596	70fab3ef52369b5e971493f30d8095cd_3643	BHGJNPOB_03508	ECBMPKEI_03508	MGCECBGN_03510	GOBAOPMC_03511	CPKCCPKM_01059	NHOENLMJ_03513	PFEMJAIL_03599	DDCBCMKA_03733	KOKDCNIP_03641	GOLLOCBJ_03663	EJFLMOCH_03555	EKOMOAGF_03726	CCLHPEDK_03864	ENKJLFKA_03642	KBIFHLHM_03588	BLFJJFMM_03650	GHFMMOIL_03798	ADNAMBOE_03705	IJCBKJOF_03645	HDHOLLON_03739	NBGDCOPB_03743	BPGPKADF_03711	DGJOHNFC_03779	POHDGJCL_03728
group_4674		hypothetical protein	25	25	1	1	1551				446	446	446	70fab3ef52369b5e971493f30d8095cd_2585	BHGJNPOB_01939	ECBMPKEI_01939	MGCECBGN_01942	GOBAOPMC_01943	CPKCCPKM_02690	NHOENLMJ_01943	PFEMJAIL_02594	DDCBCMKA_02729	KOKDCNIP_02583	GOLLOCBJ_02734	EJFLMOCH_02620	EKOMOAGF_02724	CCLHPEDK_02874	ENKJLFKA_02646	KBIFHLHM_02591	BLFJJFMM_02591	GHFMMOIL_02722	ADNAMBOE_02629	IJCBKJOF_02612	HDHOLLON_02661	NBGDCOPB_02665	BPGPKADF_02696	DGJOHNFC_02757	POHDGJCL_02668
eutM		Ethanolamine utilization protein EutM	25	25	1	1	4019				290	290	290	70fab3ef52369b5e971493f30d8095cd_1323	BHGJNPOB_01248	ECBMPKEI_01249	MGCECBGN_01249	GOBAOPMC_01251	CPKCCPKM_03384	NHOENLMJ_01248	PFEMJAIL_01326	DDCBCMKA_01463	KOKDCNIP_01321	GOLLOCBJ_01412	EJFLMOCH_01358	EKOMOAGF_01450	CCLHPEDK_01557	ENKJLFKA_01419	KBIFHLHM_01324	BLFJJFMM_01327	GHFMMOIL_01467	ADNAMBOE_01384	IJCBKJOF_01367	HDHOLLON_01416	NBGDCOPB_01419	BPGPKADF_01515	DGJOHNFC_01569	POHDGJCL_01485
plsC		1-acyl-sn-glycerol-3-phosphate acyltransferase	25	25	1	1	860				737	737	737	70fab3ef52369b5e971493f30d8095cd_694	BHGJNPOB_00659	ECBMPKEI_00659	MGCECBGN_00660	GOBAOPMC_00660	CPKCCPKM_03976	NHOENLMJ_00659	PFEMJAIL_00694	DDCBCMKA_00833	KOKDCNIP_00694	GOLLOCBJ_00784	EJFLMOCH_00732	EKOMOAGF_00751	CCLHPEDK_00694	ENKJLFKA_00700	KBIFHLHM_00693	BLFJJFMM_00700	GHFMMOIL_00714	ADNAMBOE_00709	IJCBKJOF_00712	HDHOLLON_00711	NBGDCOPB_00713	BPGPKADF_00772	DGJOHNFC_00773	POHDGJCL_00742
yjjG		Pyrimidine 5'-nucleotidase YjjG	25	25	1	1	5275				680	680	680	70fab3ef52369b5e971493f30d8095cd_3914	BHGJNPOB_03780	ECBMPKEI_03780	MGCECBGN_03782	GOBAOPMC_03784	CPKCCPKM_00787	NHOENLMJ_03785	PFEMJAIL_03870	DDCBCMKA_04005	KOKDCNIP_03912	GOLLOCBJ_03934	EJFLMOCH_03826	EKOMOAGF_03998	CCLHPEDK_04137	ENKJLFKA_03916	KBIFHLHM_03862	BLFJJFMM_03921	GHFMMOIL_04071	ADNAMBOE_03974	IJCBKJOF_03914	HDHOLLON_04008	NBGDCOPB_04012	BPGPKADF_03980	DGJOHNFC_04048	POHDGJCL_03997
yhfA		Protein YhfA	25	25	1	1	3086				404	404	404	70fab3ef52369b5e971493f30d8095cd_363	BHGJNPOB_00370	ECBMPKEI_00370	MGCECBGN_00371	GOBAOPMC_00371	CPKCCPKM_00370	NHOENLMJ_00370	PFEMJAIL_00363	DDCBCMKA_00363	KOKDCNIP_00363	GOLLOCBJ_00362	EJFLMOCH_00404	EKOMOAGF_00363	CCLHPEDK_00363	ENKJLFKA_00367	KBIFHLHM_00362	BLFJJFMM_00369	GHFMMOIL_00383	ADNAMBOE_00376	IJCBKJOF_00377	HDHOLLON_00377	NBGDCOPB_00379	BPGPKADF_00475	DGJOHNFC_00477	POHDGJCL_00446
xseB		Exodeoxyribonuclease 7 small subunit	25	25	1	1	5041				242	242	242	70fab3ef52369b5e971493f30d8095cd_3319	BHGJNPOB_03333	ECBMPKEI_03333	MGCECBGN_03335	GOBAOPMC_03336	CPKCCPKM_01234	NHOENLMJ_03337	PFEMJAIL_03331	DDCBCMKA_03467	KOKDCNIP_03317	GOLLOCBJ_03468	EJFLMOCH_03361	EKOMOAGF_03466	CCLHPEDK_03609	ENKJLFKA_03383	KBIFHLHM_03326	BLFJJFMM_03326	GHFMMOIL_03534	ADNAMBOE_03441	IJCBKJOF_03426	HDHOLLON_03475	NBGDCOPB_03479	BPGPKADF_03521	DGJOHNFC_03584	POHDGJCL_03497
group_468		hypothetical protein	25	25	1	1	5112				359	440	436	70fab3ef52369b5e971493f30d8095cd_3843	BHGJNPOB_03711	ECBMPKEI_03711	MGCECBGN_03713	GOBAOPMC_03715	CPKCCPKM_00856	NHOENLMJ_03716	PFEMJAIL_03799	DDCBCMKA_03934	KOKDCNIP_03841	GOLLOCBJ_03863	EJFLMOCH_03755	EKOMOAGF_03927	CCLHPEDK_04066	ENKJLFKA_03842	KBIFHLHM_03791	BLFJJFMM_03850	GHFMMOIL_03999	ADNAMBOE_03902	IJCBKJOF_03842	HDHOLLON_03936	NBGDCOPB_03940	BPGPKADF_03908	DGJOHNFC_03976	POHDGJCL_03925
group_4680		hypothetical protein	25	25	1	1	3480				503	503	503	70fab3ef52369b5e971493f30d8095cd_3997	BHGJNPOB_03876	ECBMPKEI_03876	MGCECBGN_03878	GOBAOPMC_03881	CPKCCPKM_00691	NHOENLMJ_03880	PFEMJAIL_03953	DDCBCMKA_04090	KOKDCNIP_03995	GOLLOCBJ_04018	EJFLMOCH_03909	EKOMOAGF_04084	CCLHPEDK_04220	ENKJLFKA_03999	KBIFHLHM_03946	BLFJJFMM_04004	GHFMMOIL_04158	ADNAMBOE_04061	IJCBKJOF_04001	HDHOLLON_04095	NBGDCOPB_04099	BPGPKADF_04067	DGJOHNFC_04135	POHDGJCL_04084
kdgR		Transcriptional regulator KdgR	25	25	1	1	2584				791	791	791	70fab3ef52369b5e971493f30d8095cd_1975	BHGJNPOB_02527	ECBMPKEI_02527	MGCECBGN_02530	GOBAOPMC_02531	CPKCCPKM_02039	NHOENLMJ_02531	PFEMJAIL_01979	DDCBCMKA_02116	KOKDCNIP_01973	GOLLOCBJ_02117	EJFLMOCH_02008	EKOMOAGF_02108	CCLHPEDK_02261	ENKJLFKA_02070	KBIFHLHM_01975	BLFJJFMM_01979	GHFMMOIL_02156	ADNAMBOE_02068	IJCBKJOF_02050	HDHOLLON_02100	NBGDCOPB_02104	BPGPKADF_02134	DGJOHNFC_02190	POHDGJCL_02106
rcsB		Transcriptional regulatory protein RcsB	25	25	1	1	7062				650	650	650	70fab3ef52369b5e971493f30d8095cd_1519	BHGJNPOB_01448	ECBMPKEI_01449	MGCECBGN_01449	GOBAOPMC_01451	CPKCCPKM_03182	NHOENLMJ_01448	PFEMJAIL_01516	DDCBCMKA_01658	KOKDCNIP_01517	GOLLOCBJ_01607	EJFLMOCH_01553	EKOMOAGF_01645	CCLHPEDK_01754	ENKJLFKA_01614	KBIFHLHM_01519	BLFJJFMM_01523	GHFMMOIL_01668	ADNAMBOE_01585	IJCBKJOF_01568	HDHOLLON_01617	NBGDCOPB_01620	BPGPKADF_01712	DGJOHNFC_01766	POHDGJCL_01682
group_4683		hypothetical protein	25	25	1	1	4521				101	101	101	70fab3ef52369b5e971493f30d8095cd_531	BHGJNPOB_00538	ECBMPKEI_00538	MGCECBGN_00539	GOBAOPMC_00539	CPKCCPKM_04097	NHOENLMJ_00538	PFEMJAIL_00531	DDCBCMKA_00531	KOKDCNIP_00531	GOLLOCBJ_00530	EJFLMOCH_00572	EKOMOAGF_00531	CCLHPEDK_00531	ENKJLFKA_00535	KBIFHLHM_00530	BLFJJFMM_00537	GHFMMOIL_00548	ADNAMBOE_00543	IJCBKJOF_00544	HDHOLLON_00544	NBGDCOPB_00546	BPGPKADF_00643	DGJOHNFC_00645	POHDGJCL_00614
group_4684		hypothetical protein	25	25	1	1	3238				191	191	191	70fab3ef52369b5e971493f30d8095cd_214	BHGJNPOB_00214	ECBMPKEI_00214	MGCECBGN_00215	GOBAOPMC_00215	CPKCCPKM_00214	NHOENLMJ_00214	PFEMJAIL_00214	DDCBCMKA_00214	KOKDCNIP_00214	GOLLOCBJ_00213	EJFLMOCH_00255	EKOMOAGF_00214	CCLHPEDK_00214	ENKJLFKA_00218	KBIFHLHM_00213	BLFJJFMM_00220	GHFMMOIL_00225	ADNAMBOE_00220	IJCBKJOF_00220	HDHOLLON_00220	NBGDCOPB_00220	BPGPKADF_00317	DGJOHNFC_00319	POHDGJCL_00287
srlR_4		Glucitol operon repressor	25	25	1	1	2014				722	722	722	70fab3ef52369b5e971493f30d8095cd_2146	BHGJNPOB_02390	ECBMPKEI_02390	MGCECBGN_02393	GOBAOPMC_02394	CPKCCPKM_02176	NHOENLMJ_02394	PFEMJAIL_02150	DDCBCMKA_02287	KOKDCNIP_02144	GOLLOCBJ_02288	EJFLMOCH_02179	EKOMOAGF_02280	CCLHPEDK_02432	ENKJLFKA_02206	KBIFHLHM_02146	BLFJJFMM_02151	GHFMMOIL_02291	ADNAMBOE_02203	IJCBKJOF_02186	HDHOLLON_02235	NBGDCOPB_02239	BPGPKADF_02269	DGJOHNFC_02325	POHDGJCL_02241
ibpA_1		Small heat shock protein IbpA	25	25	1	1	7111				413	413	413	70fab3ef52369b5e971493f30d8095cd_31	BHGJNPOB_00031	ECBMPKEI_00031	MGCECBGN_00031	GOBAOPMC_00031	CPKCCPKM_00031	NHOENLMJ_00031	PFEMJAIL_00031	DDCBCMKA_00031	KOKDCNIP_00031	GOLLOCBJ_00031	EJFLMOCH_00031	EKOMOAGF_00031	CCLHPEDK_00031	ENKJLFKA_00035	KBIFHLHM_00031	BLFJJFMM_00037	GHFMMOIL_00036	ADNAMBOE_00031	IJCBKJOF_00031	HDHOLLON_00031	NBGDCOPB_00031	BPGPKADF_00031	DGJOHNFC_00031	POHDGJCL_00031
ulaD		3-keto-L-gulonate-6-phosphate decarboxylase UlaD	25	25	1	1	3560				650	650	650	70fab3ef52369b5e971493f30d8095cd_4080	BHGJNPOB_03944	ECBMPKEI_03944	MGCECBGN_03946	GOBAOPMC_03949	CPKCCPKM_00623	NHOENLMJ_03948	PFEMJAIL_04036	DDCBCMKA_04173	KOKDCNIP_04078	GOLLOCBJ_04101	EJFLMOCH_03992	EKOMOAGF_04167	CCLHPEDK_04303	ENKJLFKA_04082	KBIFHLHM_04029	BLFJJFMM_04087	GHFMMOIL_04246	ADNAMBOE_04148	IJCBKJOF_04088	HDHOLLON_04182	NBGDCOPB_04186	BPGPKADF_04152	DGJOHNFC_04220	POHDGJCL_04169
plaP		Low-affinity putrescine importer PlaP	25	25	1	1	2293				1358	1358	1358	70fab3ef52369b5e971493f30d8095cd_1728	BHGJNPOB_01640	ECBMPKEI_01641	MGCECBGN_01642	GOBAOPMC_01644	CPKCCPKM_02989	NHOENLMJ_01644	PFEMJAIL_01731	DDCBCMKA_01867	KOKDCNIP_01726	GOLLOCBJ_01870	EJFLMOCH_01762	EKOMOAGF_01861	CCLHPEDK_02014	ENKJLFKA_01823	KBIFHLHM_01728	BLFJJFMM_01732	GHFMMOIL_01871	ADNAMBOE_01788	IJCBKJOF_01771	HDHOLLON_01820	NBGDCOPB_01823	BPGPKADF_01914	DGJOHNFC_01970	POHDGJCL_01886
yghA		putative oxidoreductase YghA	25	25	1	1	5610				884	884	884	70fab3ef52369b5e971493f30d8095cd_711	BHGJNPOB_00676	ECBMPKEI_00676	MGCECBGN_00677	GOBAOPMC_00677	CPKCCPKM_03959	NHOENLMJ_00676	PFEMJAIL_00711	DDCBCMKA_00850	KOKDCNIP_00711	GOLLOCBJ_00801	EJFLMOCH_00749	EKOMOAGF_00768	CCLHPEDK_00711	ENKJLFKA_00717	KBIFHLHM_00710	BLFJJFMM_00717	GHFMMOIL_00731	ADNAMBOE_00726	IJCBKJOF_00729	HDHOLLON_00728	NBGDCOPB_00730	BPGPKADF_00789	DGJOHNFC_00790	POHDGJCL_00759
siaM		Sialic acid TRAP transporter large permease protein SiaM	25	25	1	1	3294				1277	1277	1277	70fab3ef52369b5e971493f30d8095cd_170	BHGJNPOB_00164	ECBMPKEI_00164	MGCECBGN_00165	GOBAOPMC_00164	CPKCCPKM_00164	NHOENLMJ_00164	PFEMJAIL_00170	DDCBCMKA_00170	KOKDCNIP_00170	GOLLOCBJ_00169	EJFLMOCH_00211	EKOMOAGF_00170	CCLHPEDK_00170	ENKJLFKA_00174	KBIFHLHM_00169	BLFJJFMM_00176	GHFMMOIL_00175	ADNAMBOE_00170	IJCBKJOF_00170	HDHOLLON_00170	NBGDCOPB_00170	BPGPKADF_00268	DGJOHNFC_00270	POHDGJCL_00238
group_4691		hypothetical protein	25	25	1	1	5056				365	365	365	70fab3ef52369b5e971493f30d8095cd_3334	BHGJNPOB_03348	ECBMPKEI_03348	MGCECBGN_03350	GOBAOPMC_03351	CPKCCPKM_01219	NHOENLMJ_03352	PFEMJAIL_03346	DDCBCMKA_03482	KOKDCNIP_03332	GOLLOCBJ_03483	EJFLMOCH_03376	EKOMOAGF_03481	CCLHPEDK_03624	ENKJLFKA_03398	KBIFHLHM_03341	BLFJJFMM_03341	GHFMMOIL_03549	ADNAMBOE_03456	IJCBKJOF_03441	HDHOLLON_03490	NBGDCOPB_03494	BPGPKADF_03536	DGJOHNFC_03599	POHDGJCL_03512
trpS		Tryptophan--tRNA ligase	25	25	1	1	3102				1004	1004	1004	70fab3ef52369b5e971493f30d8095cd_347	BHGJNPOB_00354	ECBMPKEI_00354	MGCECBGN_00355	GOBAOPMC_00355	CPKCCPKM_00354	NHOENLMJ_00354	PFEMJAIL_00347	DDCBCMKA_00347	KOKDCNIP_00347	GOLLOCBJ_00346	EJFLMOCH_00388	EKOMOAGF_00347	CCLHPEDK_00347	ENKJLFKA_00351	KBIFHLHM_00346	BLFJJFMM_00353	GHFMMOIL_00366	ADNAMBOE_00359	IJCBKJOF_00360	HDHOLLON_00360	NBGDCOPB_00361	BPGPKADF_00458	DGJOHNFC_00460	POHDGJCL_00429
rlmM		Ribosomal RNA large subunit methyltransferase M	25	25	1	1	1281				1100	1100	1100	70fab3ef52369b5e971493f30d8095cd_882	BHGJNPOB_00856	ECBMPKEI_00856	MGCECBGN_00857	GOBAOPMC_00857	CPKCCPKM_03779	NHOENLMJ_00856	PFEMJAIL_00882	DDCBCMKA_01023	KOKDCNIP_00882	GOLLOCBJ_00971	EJFLMOCH_00919	EKOMOAGF_01010	CCLHPEDK_01118	ENKJLFKA_00965	KBIFHLHM_00882	BLFJJFMM_00888	GHFMMOIL_00908	ADNAMBOE_00903	IJCBKJOF_00905	HDHOLLON_00905	NBGDCOPB_00907	BPGPKADF_00968	DGJOHNFC_01019	POHDGJCL_00940
colD		GDP-4-keto-6-deoxy-D-mannose 3-dehydratase	25	25	1	1	2269				1313	1313	1313	70fab3ef52369b5e971493f30d8095cd_1706	BHGJNPOB_01617	ECBMPKEI_01618	MGCECBGN_01619	GOBAOPMC_01621	CPKCCPKM_03012	NHOENLMJ_01621	PFEMJAIL_01709	DDCBCMKA_01845	KOKDCNIP_01704	GOLLOCBJ_01848	EJFLMOCH_01740	EKOMOAGF_01838	CCLHPEDK_01992	ENKJLFKA_01801	KBIFHLHM_01706	BLFJJFMM_01709	GHFMMOIL_01849	ADNAMBOE_01766	IJCBKJOF_01749	HDHOLLON_01798	NBGDCOPB_01801	BPGPKADF_01892	DGJOHNFC_01948	POHDGJCL_01863
clpP		ATP-dependent Clp protease proteolytic subunit	25	25	1	1	5017				623	623	623	70fab3ef52369b5e971493f30d8095cd_3295	BHGJNPOB_03308	ECBMPKEI_03308	MGCECBGN_03310	GOBAOPMC_03311	CPKCCPKM_01259	NHOENLMJ_03312	PFEMJAIL_03307	DDCBCMKA_03443	KOKDCNIP_03293	GOLLOCBJ_03444	EJFLMOCH_03337	EKOMOAGF_03442	CCLHPEDK_03585	ENKJLFKA_03359	KBIFHLHM_03302	BLFJJFMM_03302	GHFMMOIL_03510	ADNAMBOE_03417	IJCBKJOF_03402	HDHOLLON_03451	NBGDCOPB_03454	BPGPKADF_03497	DGJOHNFC_03560	POHDGJCL_03473
mntR		Transcriptional regulator MntR	25	25	1	1	5942				473	473	473	70fab3ef52369b5e971493f30d8095cd_2940	BHGJNPOB_02942	ECBMPKEI_02942	MGCECBGN_02945	GOBAOPMC_02945	CPKCCPKM_01625	NHOENLMJ_02946	PFEMJAIL_02951	DDCBCMKA_03087	KOKDCNIP_02938	GOLLOCBJ_03089	EJFLMOCH_02979	EKOMOAGF_03084	CCLHPEDK_03229	ENKJLFKA_03003	KBIFHLHM_02946	BLFJJFMM_02946	GHFMMOIL_03122	ADNAMBOE_03029	IJCBKJOF_03011	HDHOLLON_03060	NBGDCOPB_03064	BPGPKADF_03108	DGJOHNFC_03170	POHDGJCL_03081
nlpI		Lipoprotein NlpI	25	25	1	1	4539				884	884	884	70fab3ef52369b5e971493f30d8095cd_550	BHGJNPOB_00557	ECBMPKEI_00557	MGCECBGN_00558	GOBAOPMC_00558	CPKCCPKM_04078	NHOENLMJ_00557	PFEMJAIL_00550	DDCBCMKA_00550	KOKDCNIP_00550	GOLLOCBJ_00549	EJFLMOCH_00591	EKOMOAGF_00550	CCLHPEDK_00550	ENKJLFKA_00554	KBIFHLHM_00549	BLFJJFMM_00556	GHFMMOIL_00567	ADNAMBOE_00562	IJCBKJOF_00563	HDHOLLON_00563	NBGDCOPB_00565	BPGPKADF_00662	DGJOHNFC_00664	POHDGJCL_00633
citD_1		Citrate lyase acyl carrier protein	25	25	1	1	649				296	296	296	70fab3ef52369b5e971493f30d8095cd_3131	BHGJNPOB_03143	ECBMPKEI_03143	MGCECBGN_03145	GOBAOPMC_03146	CPKCCPKM_01424	NHOENLMJ_03147	PFEMJAIL_03143	DDCBCMKA_03279	KOKDCNIP_03129	GOLLOCBJ_03280	EJFLMOCH_03170	EKOMOAGF_03277	CCLHPEDK_03421	ENKJLFKA_03195	KBIFHLHM_03138	BLFJJFMM_03138	GHFMMOIL_03336	ADNAMBOE_03243	IJCBKJOF_03228	HDHOLLON_03277	NBGDCOPB_03280	BPGPKADF_03325	DGJOHNFC_03388	POHDGJCL_03301
ratA		Ribosome association toxin RatA	25	25	1	1	6320				437	437	437	70fab3ef52369b5e971493f30d8095cd_1121	BHGJNPOB_01081	ECBMPKEI_01082	MGCECBGN_01082	GOBAOPMC_01083	CPKCCPKM_03551	NHOENLMJ_01081	PFEMJAIL_01124	DDCBCMKA_01260	KOKDCNIP_01119	GOLLOCBJ_01210	EJFLMOCH_01156	EKOMOAGF_01246	CCLHPEDK_01355	ENKJLFKA_01216	KBIFHLHM_01122	BLFJJFMM_01125	GHFMMOIL_01170	ADNAMBOE_01161	IJCBKJOF_01145	HDHOLLON_01194	NBGDCOPB_01196	BPGPKADF_01309	DGJOHNFC_01315	POHDGJCL_01232
yfcA		putative membrane transporter protein YfcA	25	25	1	1	1027				809	809	809	70fab3ef52369b5e971493f30d8095cd_1413	BHGJNPOB_01336	ECBMPKEI_01337	MGCECBGN_01337	GOBAOPMC_01339	CPKCCPKM_03294	NHOENLMJ_01336	PFEMJAIL_01411	DDCBCMKA_01553	KOKDCNIP_01411	GOLLOCBJ_01502	EJFLMOCH_01448	EKOMOAGF_01540	CCLHPEDK_01647	ENKJLFKA_01509	KBIFHLHM_01414	BLFJJFMM_01417	GHFMMOIL_01555	ADNAMBOE_01472	IJCBKJOF_01455	HDHOLLON_01504	NBGDCOPB_01507	BPGPKADF_01601	DGJOHNFC_01655	POHDGJCL_01571
rpsL		30S ribosomal protein S12	25	25	1	1	3068				374	374	374	70fab3ef52369b5e971493f30d8095cd_380	BHGJNPOB_00387	ECBMPKEI_00387	MGCECBGN_00388	GOBAOPMC_00388	CPKCCPKM_00387	NHOENLMJ_00387	PFEMJAIL_00380	DDCBCMKA_00380	KOKDCNIP_00380	GOLLOCBJ_00379	EJFLMOCH_00421	EKOMOAGF_00380	CCLHPEDK_00380	ENKJLFKA_00384	KBIFHLHM_00379	BLFJJFMM_00386	GHFMMOIL_00400	ADNAMBOE_00393	IJCBKJOF_00394	HDHOLLON_00394	NBGDCOPB_00396	BPGPKADF_00492	DGJOHNFC_00494	POHDGJCL_00463
bioD1_1		ATP-dependent dethiobiotin synthetase BioD 1	25	25	1	1	1774				695	695	695	70fab3ef52369b5e971493f30d8095cd_2372	BHGJNPOB_02154	ECBMPKEI_02154	MGCECBGN_02157	GOBAOPMC_02158	CPKCCPKM_02474	NHOENLMJ_02158	PFEMJAIL_02378	DDCBCMKA_02513	KOKDCNIP_02370	GOLLOCBJ_02519	EJFLMOCH_02405	EKOMOAGF_02508	CCLHPEDK_02658	ENKJLFKA_02431	KBIFHLHM_02373	BLFJJFMM_02377	GHFMMOIL_02512	ADNAMBOE_02422	IJCBKJOF_02405	HDHOLLON_02454	NBGDCOPB_02458	BPGPKADF_02489	DGJOHNFC_02550	POHDGJCL_02461
leuE		Leucine efflux protein	25	25	1	1	1541				638	638	638	70fab3ef52369b5e971493f30d8095cd_2595	BHGJNPOB_01929	ECBMPKEI_01929	MGCECBGN_01932	GOBAOPMC_01933	CPKCCPKM_02700	NHOENLMJ_01933	PFEMJAIL_02604	DDCBCMKA_02739	KOKDCNIP_02593	GOLLOCBJ_02744	EJFLMOCH_02630	EKOMOAGF_02734	CCLHPEDK_02884	ENKJLFKA_02656	KBIFHLHM_02601	BLFJJFMM_02601	GHFMMOIL_02732	ADNAMBOE_02639	IJCBKJOF_02622	HDHOLLON_02671	NBGDCOPB_02675	BPGPKADF_02706	DGJOHNFC_02767	POHDGJCL_02678
ldhA		D-lactate dehydrogenase	25	25	1	1	1945				989	989	989	70fab3ef52369b5e971493f30d8095cd_2209	BHGJNPOB_02314	ECBMPKEI_02314	MGCECBGN_02317	GOBAOPMC_02318	CPKCCPKM_02314	NHOENLMJ_02318	PFEMJAIL_02213	DDCBCMKA_02350	KOKDCNIP_02207	GOLLOCBJ_02354	EJFLMOCH_02242	EKOMOAGF_02343	CCLHPEDK_02495	ENKJLFKA_02268	KBIFHLHM_02210	BLFJJFMM_02214	GHFMMOIL_02346	ADNAMBOE_02258	IJCBKJOF_02241	HDHOLLON_02290	NBGDCOPB_02294	BPGPKADF_02325	DGJOHNFC_02386	POHDGJCL_02297
rpmB		50S ribosomal protein L28	25	25	1	1	3327				236	236	236	70fab3ef52369b5e971493f30d8095cd_114	BHGJNPOB_00108	ECBMPKEI_00108	MGCECBGN_00108	GOBAOPMC_00108	CPKCCPKM_00108	NHOENLMJ_00108	PFEMJAIL_00114	DDCBCMKA_00114	KOKDCNIP_00114	GOLLOCBJ_00113	EJFLMOCH_00119	EKOMOAGF_00114	CCLHPEDK_00114	ENKJLFKA_00118	KBIFHLHM_00113	BLFJJFMM_00120	GHFMMOIL_00119	ADNAMBOE_00114	IJCBKJOF_00114	HDHOLLON_00114	NBGDCOPB_00114	BPGPKADF_00212	DGJOHNFC_00214	POHDGJCL_00182
group_4706		hypothetical protein	25	25	1	1	2040				182	182	182	70fab3ef52369b5e971493f30d8095cd_2121	BHGJNPOB_02415	ECBMPKEI_02415	MGCECBGN_02418	GOBAOPMC_02419	CPKCCPKM_02151	NHOENLMJ_02419	PFEMJAIL_02125	DDCBCMKA_02262	KOKDCNIP_02119	GOLLOCBJ_02263	EJFLMOCH_02154	EKOMOAGF_02255	CCLHPEDK_02407	ENKJLFKA_02181	KBIFHLHM_02121	BLFJJFMM_02126	GHFMMOIL_02267	ADNAMBOE_02179	IJCBKJOF_02162	HDHOLLON_02211	NBGDCOPB_02215	BPGPKADF_02245	DGJOHNFC_02301	POHDGJCL_02217
cspD		Cold shock-like protein CspD	25	25	1	1	6017				221	221	221	70fab3ef52369b5e971493f30d8095cd_2879	BHGJNPOB_02868	ECBMPKEI_02868	MGCECBGN_02871	GOBAOPMC_02871	CPKCCPKM_01698	NHOENLMJ_02872	PFEMJAIL_02889	DDCBCMKA_03025	KOKDCNIP_02877	GOLLOCBJ_03027	EJFLMOCH_02917	EKOMOAGF_03022	CCLHPEDK_03168	ENKJLFKA_02941	KBIFHLHM_02884	BLFJJFMM_02884	GHFMMOIL_03050	ADNAMBOE_02956	IJCBKJOF_02938	HDHOLLON_02987	NBGDCOPB_02991	BPGPKADF_03033	DGJOHNFC_03095	POHDGJCL_03006
purE		N5-carboxyaminoimidazole ribonucleotide mutase	25	25	1	1	739				509	509	509	70fab3ef52369b5e971493f30d8095cd_3211	BHGJNPOB_03223	ECBMPKEI_03223	MGCECBGN_03225	GOBAOPMC_03226	CPKCCPKM_01344	NHOENLMJ_03227	PFEMJAIL_03223	DDCBCMKA_03359	KOKDCNIP_03209	GOLLOCBJ_03360	EJFLMOCH_03250	EKOMOAGF_03358	CCLHPEDK_03501	ENKJLFKA_03275	KBIFHLHM_03218	BLFJJFMM_03218	GHFMMOIL_03423	ADNAMBOE_03330	IJCBKJOF_03315	HDHOLLON_03364	NBGDCOPB_03367	BPGPKADF_03412	DGJOHNFC_03475	POHDGJCL_03388
grxD		Glutaredoxin 4	25	25	1	1	1719				347	347	347	70fab3ef52369b5e971493f30d8095cd_2427	BHGJNPOB_02100	ECBMPKEI_02100	MGCECBGN_02103	GOBAOPMC_02104	CPKCCPKM_02528	NHOENLMJ_02104	PFEMJAIL_02433	DDCBCMKA_02569	KOKDCNIP_02425	GOLLOCBJ_02574	EJFLMOCH_02460	EKOMOAGF_02564	CCLHPEDK_02713	ENKJLFKA_02486	KBIFHLHM_02428	BLFJJFMM_02432	GHFMMOIL_02565	ADNAMBOE_02475	IJCBKJOF_02458	HDHOLLON_02507	NBGDCOPB_02511	BPGPKADF_02542	DGJOHNFC_02603	POHDGJCL_02514
group_471		hypothetical protein	25	25	1	1	5304				107	107	107	70fab3ef52369b5e971493f30d8095cd_3889	BHGJNPOB_03756	ECBMPKEI_03756	MGCECBGN_03758	GOBAOPMC_03760	CPKCCPKM_00811	NHOENLMJ_03761	PFEMJAIL_03845	DDCBCMKA_03980	KOKDCNIP_03887	GOLLOCBJ_03909	EJFLMOCH_03801	EKOMOAGF_03973	CCLHPEDK_04112	ENKJLFKA_03891	KBIFHLHM_03837	BLFJJFMM_03896	GHFMMOIL_04043	ADNAMBOE_03946	IJCBKJOF_03886	HDHOLLON_03980	NBGDCOPB_03984	BPGPKADF_03952	DGJOHNFC_04020	POHDGJCL_03969
cdd		Cytidine deaminase	25	25	1	1	4709				884	884	884	70fab3ef52369b5e971493f30d8095cd_1598	BHGJNPOB_01525	ECBMPKEI_01526	MGCECBGN_01527	GOBAOPMC_01529	CPKCCPKM_03104	NHOENLMJ_01529	PFEMJAIL_01601	DDCBCMKA_01737	KOKDCNIP_01596	GOLLOCBJ_01692	EJFLMOCH_01632	EKOMOAGF_01730	CCLHPEDK_01833	ENKJLFKA_01693	KBIFHLHM_01598	BLFJJFMM_01601	GHFMMOIL_01756	ADNAMBOE_01673	IJCBKJOF_01656	HDHOLLON_01705	NBGDCOPB_01708	BPGPKADF_01799	DGJOHNFC_01855	POHDGJCL_01770
groS		10 kDa chaperonin	25	25	1	1	5374				293	293	293	70fab3ef52369b5e971493f30d8095cd_4135	BHGJNPOB_03999	ECBMPKEI_03999	MGCECBGN_04001	GOBAOPMC_04004	CPKCCPKM_00568	NHOENLMJ_04003	PFEMJAIL_04091	DDCBCMKA_04228	KOKDCNIP_04133	GOLLOCBJ_04156	EJFLMOCH_04047	EKOMOAGF_04222	CCLHPEDK_04357	ENKJLFKA_04137	KBIFHLHM_04084	BLFJJFMM_04141	GHFMMOIL_04303	ADNAMBOE_04205	IJCBKJOF_04145	HDHOLLON_04239	NBGDCOPB_04243	BPGPKADF_04208	DGJOHNFC_04276	POHDGJCL_04224
azoR		FMN-dependent NADH-azoreductase	25	25	1	1	1940				605	605	605	70fab3ef52369b5e971493f30d8095cd_2214	BHGJNPOB_02309	ECBMPKEI_02309	MGCECBGN_02312	GOBAOPMC_02313	CPKCCPKM_02319	NHOENLMJ_02313	PFEMJAIL_02218	DDCBCMKA_02355	KOKDCNIP_02212	GOLLOCBJ_02359	EJFLMOCH_02247	EKOMOAGF_02348	CCLHPEDK_02500	ENKJLFKA_02273	KBIFHLHM_02215	BLFJJFMM_02219	GHFMMOIL_02351	ADNAMBOE_02263	IJCBKJOF_02246	HDHOLLON_02295	NBGDCOPB_02299	BPGPKADF_02330	DGJOHNFC_02391	POHDGJCL_02302
caiT		L-carnitine/gamma-butyrobetaine antiporter	25	25	1	1	4417				1517	1517	1517	70fab3ef52369b5e971493f30d8095cd_3801	BHGJNPOB_03669	ECBMPKEI_03669	MGCECBGN_03671	GOBAOPMC_03672	CPKCCPKM_00898	NHOENLMJ_03674	PFEMJAIL_03757	DDCBCMKA_03891	KOKDCNIP_03799	GOLLOCBJ_03821	EJFLMOCH_03713	EKOMOAGF_03884	CCLHPEDK_04024	ENKJLFKA_03800	KBIFHLHM_03746	BLFJJFMM_03808	GHFMMOIL_03955	ADNAMBOE_03860	IJCBKJOF_03800	HDHOLLON_03894	NBGDCOPB_03898	BPGPKADF_03866	DGJOHNFC_03934	POHDGJCL_03883
gmd		GDP-mannose 4,6-dehydratase	25	25	1	1	4785				1121	1121	1121	70fab3ef52369b5e971493f30d8095cd_1687	BHGJNPOB_01598	ECBMPKEI_01599	MGCECBGN_01600	GOBAOPMC_01602	CPKCCPKM_03031	NHOENLMJ_01602	PFEMJAIL_01690	DDCBCMKA_01826	KOKDCNIP_01685	GOLLOCBJ_01829	EJFLMOCH_01721	EKOMOAGF_01819	CCLHPEDK_01973	ENKJLFKA_01782	KBIFHLHM_01687	BLFJJFMM_01690	GHFMMOIL_01830	ADNAMBOE_01747	IJCBKJOF_01730	HDHOLLON_01779	NBGDCOPB_01782	BPGPKADF_01873	DGJOHNFC_01929	POHDGJCL_01844
cadA		Inducible lysine decarboxylase	25	25	1	1	6195				2144	2144	2144	70fab3ef52369b5e971493f30d8095cd_1224	BHGJNPOB_01152	ECBMPKEI_01153	MGCECBGN_01153	GOBAOPMC_01154	CPKCCPKM_03480	NHOENLMJ_01152	PFEMJAIL_01227	DDCBCMKA_01364	KOKDCNIP_01222	GOLLOCBJ_01313	EJFLMOCH_01259	EKOMOAGF_01351	CCLHPEDK_01458	ENKJLFKA_01320	KBIFHLHM_01225	BLFJJFMM_01228	GHFMMOIL_01375	ADNAMBOE_01292	IJCBKJOF_01275	HDHOLLON_01324	NBGDCOPB_01326	BPGPKADF_01421	DGJOHNFC_01476	POHDGJCL_01392
group_4716		hypothetical protein	25	25	1	1	2783				359	359	359	70fab3ef52369b5e971493f30d8095cd_1039	BHGJNPOB_01003	ECBMPKEI_01004	MGCECBGN_01004	GOBAOPMC_01005	CPKCCPKM_03631	NHOENLMJ_01003	PFEMJAIL_01042	DDCBCMKA_01178	KOKDCNIP_01037	GOLLOCBJ_01126	EJFLMOCH_01074	EKOMOAGF_01164	CCLHPEDK_01273	ENKJLFKA_01122	KBIFHLHM_01040	BLFJJFMM_01043	GHFMMOIL_01054	ADNAMBOE_01047	IJCBKJOF_01049	HDHOLLON_01049	NBGDCOPB_01051	BPGPKADF_01111	DGJOHNFC_01162	POHDGJCL_01083
nagD		Ribonucleotide monophosphatase NagD	25	25	1	1	601				752	752	752	70fab3ef52369b5e971493f30d8095cd_3079	BHGJNPOB_03084	ECBMPKEI_03084	MGCECBGN_03087	GOBAOPMC_03087	CPKCCPKM_01483	NHOENLMJ_03088	PFEMJAIL_03091	DDCBCMKA_03227	KOKDCNIP_03077	GOLLOCBJ_03229	EJFLMOCH_03119	EKOMOAGF_03225	CCLHPEDK_03369	ENKJLFKA_03143	KBIFHLHM_03086	BLFJJFMM_03086	GHFMMOIL_03278	ADNAMBOE_03185	IJCBKJOF_03170	HDHOLLON_03219	NBGDCOPB_03222	BPGPKADF_03267	DGJOHNFC_03330	POHDGJCL_03243
trmA		tRNA/tmRNA (uracil-C(5))-methyltransferase	25	25	1	1	317				1100	1100	1100	70fab3ef52369b5e971493f30d8095cd_4309	BHGJNPOB_04174	ECBMPKEI_04174	MGCECBGN_04176	GOBAOPMC_04179	CPKCCPKM_04243	NHOENLMJ_04178	PFEMJAIL_04265	DDCBCMKA_04461	KOKDCNIP_04307	GOLLOCBJ_04330	EJFLMOCH_04221	EKOMOAGF_04456	CCLHPEDK_04531	ENKJLFKA_04311	KBIFHLHM_04258	BLFJJFMM_04316	GHFMMOIL_04584	ADNAMBOE_04485	IJCBKJOF_04484	HDHOLLON_04519	NBGDCOPB_04523	BPGPKADF_04472	DGJOHNFC_04471	POHDGJCL_04420
group_4719		hypothetical protein	25	25	1	1	1006				113	113	113	70fab3ef52369b5e971493f30d8095cd_1388	BHGJNPOB_01313	ECBMPKEI_01314	MGCECBGN_01314	GOBAOPMC_01316	CPKCCPKM_03319	NHOENLMJ_01312	PFEMJAIL_01393	DDCBCMKA_01528	KOKDCNIP_01386	GOLLOCBJ_01477	EJFLMOCH_01423	EKOMOAGF_01515	CCLHPEDK_01622	ENKJLFKA_01484	KBIFHLHM_01389	BLFJJFMM_01392	GHFMMOIL_01535	ADNAMBOE_01452	IJCBKJOF_01435	HDHOLLON_01484	NBGDCOPB_01487	BPGPKADF_01581	DGJOHNFC_01635	POHDGJCL_01551
ppnN		Pyrimidine/purine nucleotide 5'-monophosphate nucleosidase	25	25	1	1	1270				1364	1364	1364	70fab3ef52369b5e971493f30d8095cd_893	BHGJNPOB_00867	ECBMPKEI_00867	MGCECBGN_00868	GOBAOPMC_00868	CPKCCPKM_03768	NHOENLMJ_00867	PFEMJAIL_00893	DDCBCMKA_01034	KOKDCNIP_00893	GOLLOCBJ_00982	EJFLMOCH_00930	EKOMOAGF_01021	CCLHPEDK_01129	ENKJLFKA_00976	KBIFHLHM_00893	BLFJJFMM_00899	GHFMMOIL_00919	ADNAMBOE_00914	IJCBKJOF_00916	HDHOLLON_00916	NBGDCOPB_00918	BPGPKADF_00979	DGJOHNFC_01030	POHDGJCL_00951
bfd		Bacterioferritin-associated ferredoxin	25	25	1	1	3064				194	194	194	70fab3ef52369b5e971493f30d8095cd_384	BHGJNPOB_00391	ECBMPKEI_00391	MGCECBGN_00392	GOBAOPMC_00392	CPKCCPKM_00391	NHOENLMJ_00391	PFEMJAIL_00384	DDCBCMKA_00384	KOKDCNIP_00384	GOLLOCBJ_00383	EJFLMOCH_00425	EKOMOAGF_00384	CCLHPEDK_00384	ENKJLFKA_00388	KBIFHLHM_00383	BLFJJFMM_00390	GHFMMOIL_00404	ADNAMBOE_00397	IJCBKJOF_00398	HDHOLLON_00398	NBGDCOPB_00400	BPGPKADF_00496	DGJOHNFC_00498	POHDGJCL_00467
lldR_2		Putative L-lactate dehydrogenase operon regulatory protein	25	25	1	1	5216				725	725	725	70fab3ef52369b5e971493f30d8095cd_3954	BHGJNPOB_03831	ECBMPKEI_03831	MGCECBGN_03833	GOBAOPMC_03835	CPKCCPKM_00736	NHOENLMJ_03835	PFEMJAIL_03910	DDCBCMKA_04047	KOKDCNIP_03952	GOLLOCBJ_03975	EJFLMOCH_03866	EKOMOAGF_04038	CCLHPEDK_04177	ENKJLFKA_03956	KBIFHLHM_03903	BLFJJFMM_03961	GHFMMOIL_04122	ADNAMBOE_04025	IJCBKJOF_03965	HDHOLLON_04059	NBGDCOPB_04063	BPGPKADF_04031	DGJOHNFC_04099	POHDGJCL_04048
potE		Putrescine transporter PotE	25	25	1	1	582				1319	1319	1319	70fab3ef52369b5e971493f30d8095cd_3060	BHGJNPOB_03065	ECBMPKEI_03065	MGCECBGN_03068	GOBAOPMC_03068	CPKCCPKM_01502	NHOENLMJ_03069	PFEMJAIL_03072	DDCBCMKA_03208	KOKDCNIP_03058	GOLLOCBJ_03210	EJFLMOCH_03100	EKOMOAGF_03206	CCLHPEDK_03350	ENKJLFKA_03124	KBIFHLHM_03067	BLFJJFMM_03067	GHFMMOIL_03259	ADNAMBOE_03166	IJCBKJOF_03151	HDHOLLON_03200	NBGDCOPB_03203	BPGPKADF_03248	DGJOHNFC_03311	POHDGJCL_03224
pyrE		Orotate phosphoribosyltransferase	25	25	1	1	3322				641	641	641	70fab3ef52369b5e971493f30d8095cd_109	BHGJNPOB_00103	ECBMPKEI_00103	MGCECBGN_00103	GOBAOPMC_00103	CPKCCPKM_00103	NHOENLMJ_00103	PFEMJAIL_00109	DDCBCMKA_00109	KOKDCNIP_00109	GOLLOCBJ_00108	EJFLMOCH_00124	EKOMOAGF_00109	CCLHPEDK_00109	ENKJLFKA_00113	KBIFHLHM_00108	BLFJJFMM_00115	GHFMMOIL_00114	ADNAMBOE_00109	IJCBKJOF_00109	HDHOLLON_00109	NBGDCOPB_00109	BPGPKADF_00207	DGJOHNFC_00209	POHDGJCL_00177
mukE		Chromosome partition protein MukE	25	25	1	1	2897				704	704	704	70fab3ef52369b5e971493f30d8095cd_2831	BHGJNPOB_02822	ECBMPKEI_02822	MGCECBGN_02825	GOBAOPMC_02825	CPKCCPKM_01744	NHOENLMJ_02826	PFEMJAIL_02841	DDCBCMKA_02977	KOKDCNIP_02829	GOLLOCBJ_02979	EJFLMOCH_02869	EKOMOAGF_02974	CCLHPEDK_03120	ENKJLFKA_02893	KBIFHLHM_02836	BLFJJFMM_02836	GHFMMOIL_03002	ADNAMBOE_02908	IJCBKJOF_02890	HDHOLLON_02939	NBGDCOPB_02943	BPGPKADF_02985	DGJOHNFC_03047	POHDGJCL_02958
torC		Cytochrome c-type protein TorC	25	25	1	1	6955				1184	1184	1184	70fab3ef52369b5e971493f30d8095cd_17	BHGJNPOB_00017	ECBMPKEI_00017	MGCECBGN_00017	GOBAOPMC_00017	CPKCCPKM_00017	NHOENLMJ_00018	PFEMJAIL_00017	DDCBCMKA_00017	KOKDCNIP_00017	GOLLOCBJ_00017	EJFLMOCH_00017	EKOMOAGF_00017	CCLHPEDK_00017	ENKJLFKA_00017	KBIFHLHM_00017	BLFJJFMM_00017	GHFMMOIL_00017	ADNAMBOE_00017	IJCBKJOF_00017	HDHOLLON_00017	NBGDCOPB_00017	BPGPKADF_00017	DGJOHNFC_00017	POHDGJCL_00017
trxA		Thioredoxin 1	25	25	1	1	225				329	329	329	70fab3ef52369b5e971493f30d8095cd_4510	BHGJNPOB_04390	ECBMPKEI_04390	MGCECBGN_04392	GOBAOPMC_04395	CPKCCPKM_04459	NHOENLMJ_04394	PFEMJAIL_04467	DDCBCMKA_04662	KOKDCNIP_04508	GOLLOCBJ_04531	EJFLMOCH_04422	EKOMOAGF_04657	CCLHPEDK_04731	ENKJLFKA_04512	KBIFHLHM_04459	BLFJJFMM_04517	GHFMMOIL_04797	ADNAMBOE_04698	IJCBKJOF_04699	HDHOLLON_04732	NBGDCOPB_04736	BPGPKADF_04686	DGJOHNFC_04689	POHDGJCL_04638
group_4728		hypothetical protein	25	25	1	1	5964				383	383	383	70fab3ef52369b5e971493f30d8095cd_2924	BHGJNPOB_02923	ECBMPKEI_02923	MGCECBGN_02926	GOBAOPMC_02926	CPKCCPKM_01643	NHOENLMJ_02927	PFEMJAIL_02934	DDCBCMKA_03070	KOKDCNIP_02922	GOLLOCBJ_03072	EJFLMOCH_02962	EKOMOAGF_03067	CCLHPEDK_03213	ENKJLFKA_02986	KBIFHLHM_02929	BLFJJFMM_02929	GHFMMOIL_03104	ADNAMBOE_03011	IJCBKJOF_02993	HDHOLLON_03042	NBGDCOPB_03046	BPGPKADF_03090	DGJOHNFC_03152	POHDGJCL_03063
rplP		50S ribosomal protein L16	25	25	1	1	3053				410	410	410	70fab3ef52369b5e971493f30d8095cd_395	BHGJNPOB_00402	ECBMPKEI_00402	MGCECBGN_00403	GOBAOPMC_00403	CPKCCPKM_00402	NHOENLMJ_00402	PFEMJAIL_00395	DDCBCMKA_00395	KOKDCNIP_00395	GOLLOCBJ_00394	EJFLMOCH_00436	EKOMOAGF_00395	CCLHPEDK_00395	ENKJLFKA_00399	KBIFHLHM_00394	BLFJJFMM_00401	GHFMMOIL_00415	ADNAMBOE_00408	IJCBKJOF_00409	HDHOLLON_00409	NBGDCOPB_00411	BPGPKADF_00507	DGJOHNFC_00509	POHDGJCL_00478
btsR		Transcriptional regulatory protein BtsR	25	25	1	1	4733				719	719	719	70fab3ef52369b5e971493f30d8095cd_1622	BHGJNPOB_01549	ECBMPKEI_01550	MGCECBGN_01551	GOBAOPMC_01553	CPKCCPKM_03080	NHOENLMJ_01553	PFEMJAIL_01625	DDCBCMKA_01761	KOKDCNIP_01620	GOLLOCBJ_01716	EJFLMOCH_01656	EKOMOAGF_01754	CCLHPEDK_01857	ENKJLFKA_01717	KBIFHLHM_01622	BLFJJFMM_01625	GHFMMOIL_01780	ADNAMBOE_01697	IJCBKJOF_01680	HDHOLLON_01729	NBGDCOPB_01732	BPGPKADF_01823	DGJOHNFC_01879	POHDGJCL_01794
smrA		putative DNA endonuclease SmrA	25	25	1	1	1959				563	563	563	70fab3ef52369b5e971493f30d8095cd_2197	BHGJNPOB_02344	ECBMPKEI_02344	MGCECBGN_02347	GOBAOPMC_02348	CPKCCPKM_02284	NHOENLMJ_02348	PFEMJAIL_02201	DDCBCMKA_02338	KOKDCNIP_02195	GOLLOCBJ_02342	EJFLMOCH_02230	EKOMOAGF_02331	CCLHPEDK_02483	ENKJLFKA_02256	KBIFHLHM_02197	BLFJJFMM_02202	GHFMMOIL_02336	ADNAMBOE_02248	IJCBKJOF_02231	HDHOLLON_02280	NBGDCOPB_02284	BPGPKADF_02315	DGJOHNFC_02376	POHDGJCL_02287
yeaR_1		putative protein YeaR	25	25	1	1	2616				341	341	341	70fab3ef52369b5e971493f30d8095cd_2007	BHGJNPOB_02495	ECBMPKEI_02495	MGCECBGN_02498	GOBAOPMC_02499	CPKCCPKM_02071	NHOENLMJ_02499	PFEMJAIL_02011	DDCBCMKA_02148	KOKDCNIP_02005	GOLLOCBJ_02149	EJFLMOCH_02040	EKOMOAGF_02140	CCLHPEDK_02293	ENKJLFKA_02102	KBIFHLHM_02007	BLFJJFMM_02011	GHFMMOIL_02188	ADNAMBOE_02100	IJCBKJOF_02083	HDHOLLON_02132	NBGDCOPB_02136	BPGPKADF_02166	DGJOHNFC_02222	POHDGJCL_02138
nuoH		NADH-quinone oxidoreductase subunit H	25	25	1	1	1080				977	977	977	70fab3ef52369b5e971493f30d8095cd_1471	BHGJNPOB_01395	ECBMPKEI_01396	MGCECBGN_01396	GOBAOPMC_01398	CPKCCPKM_03235	NHOENLMJ_01395	PFEMJAIL_01469	DDCBCMKA_01611	KOKDCNIP_01469	GOLLOCBJ_01560	EJFLMOCH_01506	EKOMOAGF_01598	CCLHPEDK_01706	ENKJLFKA_01567	KBIFHLHM_01472	BLFJJFMM_01475	GHFMMOIL_01616	ADNAMBOE_01533	IJCBKJOF_01516	HDHOLLON_01565	NBGDCOPB_01568	BPGPKADF_01660	DGJOHNFC_01714	POHDGJCL_01630
group_4734		hypothetical protein	25	25	1	1	5055				692	692	692	70fab3ef52369b5e971493f30d8095cd_3333	BHGJNPOB_03347	ECBMPKEI_03347	MGCECBGN_03349	GOBAOPMC_03350	CPKCCPKM_01220	NHOENLMJ_03351	PFEMJAIL_03345	DDCBCMKA_03481	KOKDCNIP_03331	GOLLOCBJ_03482	EJFLMOCH_03375	EKOMOAGF_03480	CCLHPEDK_03623	ENKJLFKA_03397	KBIFHLHM_03340	BLFJJFMM_03340	GHFMMOIL_03548	ADNAMBOE_03455	IJCBKJOF_03440	HDHOLLON_03489	NBGDCOPB_03493	BPGPKADF_03535	DGJOHNFC_03598	POHDGJCL_03511
group_4735		hypothetical protein	25	25	1	1	997				326	326	326	70fab3ef52369b5e971493f30d8095cd_1379	BHGJNPOB_01306	ECBMPKEI_01307	MGCECBGN_01307	GOBAOPMC_01309	CPKCCPKM_03326	NHOENLMJ_01305	PFEMJAIL_01384	DDCBCMKA_01519	KOKDCNIP_01377	GOLLOCBJ_01468	EJFLMOCH_01414	EKOMOAGF_01506	CCLHPEDK_01613	ENKJLFKA_01475	KBIFHLHM_01380	BLFJJFMM_01383	GHFMMOIL_01528	ADNAMBOE_01445	IJCBKJOF_01428	HDHOLLON_01477	NBGDCOPB_01480	BPGPKADF_01574	DGJOHNFC_01628	POHDGJCL_01544
ftnA_1		Bacterial non-heme ferritin	25	25	1	1	2468				497	497	497	70fab3ef52369b5e971493f30d8095cd_1889	BHGJNPOB_02647	ECBMPKEI_02647	MGCECBGN_02650	GOBAOPMC_02651	CPKCCPKM_01918	NHOENLMJ_02651	PFEMJAIL_01893	DDCBCMKA_02028	KOKDCNIP_01887	GOLLOCBJ_02031	EJFLMOCH_01922	EKOMOAGF_02022	CCLHPEDK_02175	ENKJLFKA_01984	KBIFHLHM_01889	BLFJJFMM_01893	GHFMMOIL_02061	ADNAMBOE_01974	IJCBKJOF_01957	HDHOLLON_02006	NBGDCOPB_02010	BPGPKADF_02042	DGJOHNFC_02098	POHDGJCL_02014
sutR_3		HTH-type transcriptional regulator SutR	25	25	1	1	411				548	548	548	70fab3ef52369b5e971493f30d8095cd_4383	BHGJNPOB_04263	ECBMPKEI_04263	MGCECBGN_04265	GOBAOPMC_04268	CPKCCPKM_04332	NHOENLMJ_04267	PFEMJAIL_04339	DDCBCMKA_04535	KOKDCNIP_04381	GOLLOCBJ_04404	EJFLMOCH_04295	EKOMOAGF_04530	CCLHPEDK_04605	ENKJLFKA_04385	KBIFHLHM_04332	BLFJJFMM_04390	GHFMMOIL_04669	ADNAMBOE_04570	IJCBKJOF_04569	HDHOLLON_04604	NBGDCOPB_04608	BPGPKADF_04557	DGJOHNFC_04558	POHDGJCL_04507
group_4738		hypothetical protein	25	25	1	1	1420				374	374	374	70fab3ef52369b5e971493f30d8095cd_2713	BHGJNPOB_01815	ECBMPKEI_01815	MGCECBGN_01818	GOBAOPMC_01819	CPKCCPKM_02814	NHOENLMJ_01819	PFEMJAIL_02722	DDCBCMKA_02859	KOKDCNIP_02711	GOLLOCBJ_02862	EJFLMOCH_02750	EKOMOAGF_02852	CCLHPEDK_03002	ENKJLFKA_02774	KBIFHLHM_02719	BLFJJFMM_02719	GHFMMOIL_02846	ADNAMBOE_02753	IJCBKJOF_02736	HDHOLLON_02785	NBGDCOPB_02789	BPGPKADF_02820	DGJOHNFC_02881	POHDGJCL_02792
zapA		Cell division protein ZapA	25	25	1	1	1373				329	329	329	70fab3ef52369b5e971493f30d8095cd_800	BHGJNPOB_00773	ECBMPKEI_00773	MGCECBGN_00774	GOBAOPMC_00774	CPKCCPKM_03862	NHOENLMJ_00773	PFEMJAIL_00800	DDCBCMKA_00941	KOKDCNIP_00800	GOLLOCBJ_00889	EJFLMOCH_00837	EKOMOAGF_00928	CCLHPEDK_01036	ENKJLFKA_00883	KBIFHLHM_00799	BLFJJFMM_00806	GHFMMOIL_00828	ADNAMBOE_00821	IJCBKJOF_00824	HDHOLLON_00823	NBGDCOPB_00825	BPGPKADF_00884	DGJOHNFC_00936	POHDGJCL_00856
group_474		hypothetical protein	25	25	1	1	5215				518	527	524	70fab3ef52369b5e971493f30d8095cd_3955	BHGJNPOB_03832	ECBMPKEI_03832	MGCECBGN_03834	GOBAOPMC_03836	CPKCCPKM_00735	NHOENLMJ_03836	PFEMJAIL_03911	DDCBCMKA_04048	KOKDCNIP_03953	GOLLOCBJ_03976	EJFLMOCH_03867	EKOMOAGF_04039	CCLHPEDK_04178	ENKJLFKA_03957	KBIFHLHM_03904	BLFJJFMM_03962	GHFMMOIL_04123	ADNAMBOE_04026	IJCBKJOF_03966	HDHOLLON_04060	NBGDCOPB_04064	BPGPKADF_04032	DGJOHNFC_04100	POHDGJCL_04049
group_4740		hypothetical protein	25	25	1	1	7521				386	386	386	70fab3ef52369b5e971493f30d8095cd_3662	BHGJNPOB_03527	ECBMPKEI_03527	MGCECBGN_03529	GOBAOPMC_03530	CPKCCPKM_01040	NHOENLMJ_03532	PFEMJAIL_03618	DDCBCMKA_03752	KOKDCNIP_03660	GOLLOCBJ_03682	EJFLMOCH_03574	EKOMOAGF_03745	CCLHPEDK_03883	ENKJLFKA_03661	KBIFHLHM_03607	BLFJJFMM_03669	GHFMMOIL_03817	ADNAMBOE_03724	IJCBKJOF_03664	HDHOLLON_03758	NBGDCOPB_03762	BPGPKADF_03730	DGJOHNFC_03798	POHDGJCL_03747
ompR		Transcriptional regulatory protein OmpR	25	25	1	1	3124				719	719	719	70fab3ef52369b5e971493f30d8095cd_326	BHGJNPOB_00333	ECBMPKEI_00333	MGCECBGN_00334	GOBAOPMC_00334	CPKCCPKM_00333	NHOENLMJ_00333	PFEMJAIL_00326	DDCBCMKA_00326	KOKDCNIP_00326	GOLLOCBJ_00325	EJFLMOCH_00367	EKOMOAGF_00326	CCLHPEDK_00326	ENKJLFKA_00330	KBIFHLHM_00325	BLFJJFMM_00332	GHFMMOIL_00345	ADNAMBOE_00338	IJCBKJOF_00339	HDHOLLON_00339	NBGDCOPB_00340	BPGPKADF_00437	DGJOHNFC_00439	POHDGJCL_00408
lolD_1		Lipoprotein-releasing system ATP-binding protein LolD	25	25	1	1	1485				701	701	701	70fab3ef52369b5e971493f30d8095cd_2649	BHGJNPOB_01880	ECBMPKEI_01880	MGCECBGN_01883	GOBAOPMC_01884	CPKCCPKM_02749	NHOENLMJ_01884	PFEMJAIL_02658	DDCBCMKA_02795	KOKDCNIP_02647	GOLLOCBJ_02798	EJFLMOCH_02686	EKOMOAGF_02788	CCLHPEDK_02938	ENKJLFKA_02710	KBIFHLHM_02655	BLFJJFMM_02655	GHFMMOIL_02781	ADNAMBOE_02688	IJCBKJOF_02671	HDHOLLON_02720	NBGDCOPB_02724	BPGPKADF_02755	DGJOHNFC_02816	POHDGJCL_02727
ygdR_1		putative lipoprotein YgdR	25	25	1	1	1307				218	218	218	70fab3ef52369b5e971493f30d8095cd_854	BHGJNPOB_00828	ECBMPKEI_00828	MGCECBGN_00829	GOBAOPMC_00829	CPKCCPKM_03807	NHOENLMJ_00828	PFEMJAIL_00854	DDCBCMKA_00995	KOKDCNIP_00854	GOLLOCBJ_00943	EJFLMOCH_00891	EKOMOAGF_00982	CCLHPEDK_01090	ENKJLFKA_00937	KBIFHLHM_00854	BLFJJFMM_00860	GHFMMOIL_00882	ADNAMBOE_00875	IJCBKJOF_00878	HDHOLLON_00877	NBGDCOPB_00879	BPGPKADF_00940	DGJOHNFC_00992	POHDGJCL_00912
lrp_2		Leucine-responsive regulatory protein	25	25	1	1	6033				494	494	494	70fab3ef52369b5e971493f30d8095cd_2866	BHGJNPOB_02855	ECBMPKEI_02855	MGCECBGN_02858	GOBAOPMC_02858	CPKCCPKM_01711	NHOENLMJ_02859	PFEMJAIL_02876	DDCBCMKA_03012	KOKDCNIP_02864	GOLLOCBJ_03014	EJFLMOCH_02904	EKOMOAGF_03009	CCLHPEDK_03155	ENKJLFKA_02928	KBIFHLHM_02871	BLFJJFMM_02871	GHFMMOIL_03035	ADNAMBOE_02941	IJCBKJOF_02923	HDHOLLON_02972	NBGDCOPB_02976	BPGPKADF_03018	DGJOHNFC_03080	POHDGJCL_02991
potF		Putrescine-binding periplasmic protein	25	25	1	1	5989				1115	1115	1115	70fab3ef52369b5e971493f30d8095cd_2907	BHGJNPOB_02896	ECBMPKEI_02896	MGCECBGN_02899	GOBAOPMC_02899	CPKCCPKM_01670	NHOENLMJ_02900	PFEMJAIL_02917	DDCBCMKA_03053	KOKDCNIP_02905	GOLLOCBJ_03055	EJFLMOCH_02945	EKOMOAGF_03050	CCLHPEDK_03196	ENKJLFKA_02969	KBIFHLHM_02912	BLFJJFMM_02912	GHFMMOIL_03078	ADNAMBOE_02984	IJCBKJOF_02966	HDHOLLON_03015	NBGDCOPB_03019	BPGPKADF_03061	DGJOHNFC_03123	POHDGJCL_03034
rpsO		30S ribosomal protein S15	25	25	1	1	4537				269	269	269	70fab3ef52369b5e971493f30d8095cd_548	BHGJNPOB_00555	ECBMPKEI_00555	MGCECBGN_00556	GOBAOPMC_00556	CPKCCPKM_04080	NHOENLMJ_00555	PFEMJAIL_00548	DDCBCMKA_00548	KOKDCNIP_00548	GOLLOCBJ_00547	EJFLMOCH_00589	EKOMOAGF_00548	CCLHPEDK_00548	ENKJLFKA_00552	KBIFHLHM_00547	BLFJJFMM_00554	GHFMMOIL_00565	ADNAMBOE_00560	IJCBKJOF_00561	HDHOLLON_00561	NBGDCOPB_00563	BPGPKADF_00660	DGJOHNFC_00662	POHDGJCL_00631
rppH		RNA pyrophosphohydrolase	25	25	1	1	1304				530	530	530	70fab3ef52369b5e971493f30d8095cd_857	BHGJNPOB_00831	ECBMPKEI_00831	MGCECBGN_00832	GOBAOPMC_00832	CPKCCPKM_03804	NHOENLMJ_00831	PFEMJAIL_00857	DDCBCMKA_00998	KOKDCNIP_00857	GOLLOCBJ_00946	EJFLMOCH_00894	EKOMOAGF_00985	CCLHPEDK_01093	ENKJLFKA_00940	KBIFHLHM_00857	BLFJJFMM_00863	GHFMMOIL_00885	ADNAMBOE_00878	IJCBKJOF_00881	HDHOLLON_00880	NBGDCOPB_00882	BPGPKADF_00943	DGJOHNFC_00995	POHDGJCL_00915
dedA		Protein DedA	25	25	1	1	1125				659	659	659	70fab3ef52369b5e971493f30d8095cd_1427	BHGJNPOB_01351	ECBMPKEI_01352	MGCECBGN_01352	GOBAOPMC_01354	CPKCCPKM_03279	NHOENLMJ_01351	PFEMJAIL_01425	DDCBCMKA_01567	KOKDCNIP_01425	GOLLOCBJ_01516	EJFLMOCH_01462	EKOMOAGF_01554	CCLHPEDK_01661	ENKJLFKA_01523	KBIFHLHM_01428	BLFJJFMM_01431	GHFMMOIL_01572	ADNAMBOE_01489	IJCBKJOF_01472	HDHOLLON_01521	NBGDCOPB_01524	BPGPKADF_01616	DGJOHNFC_01670	POHDGJCL_01586
group_4749		hypothetical protein	25	25	1	1	1093				455	455	455	70fab3ef52369b5e971493f30d8095cd_1458	BHGJNPOB_01382	ECBMPKEI_01383	MGCECBGN_01383	GOBAOPMC_01385	CPKCCPKM_03248	NHOENLMJ_01382	PFEMJAIL_01456	DDCBCMKA_01598	KOKDCNIP_01456	GOLLOCBJ_01547	EJFLMOCH_01493	EKOMOAGF_01585	CCLHPEDK_01693	ENKJLFKA_01554	KBIFHLHM_01459	BLFJJFMM_01462	GHFMMOIL_01603	ADNAMBOE_01520	IJCBKJOF_01503	HDHOLLON_01552	NBGDCOPB_01555	BPGPKADF_01647	DGJOHNFC_01701	POHDGJCL_01617
group_475		hypothetical protein	25	25	1	1	3481				341	488	452	70fab3ef52369b5e971493f30d8095cd_3998	BHGJNPOB_03878	ECBMPKEI_03878	MGCECBGN_03880	GOBAOPMC_03883	CPKCCPKM_00689	NHOENLMJ_03882	PFEMJAIL_03954	DDCBCMKA_04091	KOKDCNIP_03996	GOLLOCBJ_04019	EJFLMOCH_03910	EKOMOAGF_04085	CCLHPEDK_04221	ENKJLFKA_04000	KBIFHLHM_03947	BLFJJFMM_04005	GHFMMOIL_04159	ADNAMBOE_04062	IJCBKJOF_04002	HDHOLLON_04096	NBGDCOPB_04100	BPGPKADF_04068	DGJOHNFC_04136	POHDGJCL_04085
caiA_2		Crotonobetainyl-CoA reductase	25	25	1	1	4418				1142	1142	1142	70fab3ef52369b5e971493f30d8095cd_3802	BHGJNPOB_03670	ECBMPKEI_03670	MGCECBGN_03672	GOBAOPMC_03673	CPKCCPKM_00897	NHOENLMJ_03675	PFEMJAIL_03758	DDCBCMKA_03892	KOKDCNIP_03800	GOLLOCBJ_03822	EJFLMOCH_03714	EKOMOAGF_03885	CCLHPEDK_04025	ENKJLFKA_03801	KBIFHLHM_03747	BLFJJFMM_03809	GHFMMOIL_03956	ADNAMBOE_03861	IJCBKJOF_03801	HDHOLLON_03895	NBGDCOPB_03899	BPGPKADF_03867	DGJOHNFC_03935	POHDGJCL_03884
rpmF		50S ribosomal protein L32	25	25	1	1	1457				173	173	173	70fab3ef52369b5e971493f30d8095cd_2677	BHGJNPOB_01853	ECBMPKEI_01853	MGCECBGN_01856	GOBAOPMC_01857	CPKCCPKM_02776	NHOENLMJ_01857	PFEMJAIL_02686	DDCBCMKA_02823	KOKDCNIP_02675	GOLLOCBJ_02826	EJFLMOCH_02714	EKOMOAGF_02816	CCLHPEDK_02966	ENKJLFKA_02738	KBIFHLHM_02683	BLFJJFMM_02683	GHFMMOIL_02808	ADNAMBOE_02715	IJCBKJOF_02698	HDHOLLON_02747	NBGDCOPB_02751	BPGPKADF_02782	DGJOHNFC_02843	POHDGJCL_02754
fliJ		Flagellar FliJ protein	25	25	1	1	2432				443	443	443	70fab3ef52369b5e971493f30d8095cd_1853	BHGJNPOB_02681	ECBMPKEI_02681	MGCECBGN_02684	GOBAOPMC_02685	CPKCCPKM_01884	NHOENLMJ_02685	PFEMJAIL_01857	DDCBCMKA_01992	KOKDCNIP_01851	GOLLOCBJ_01995	EJFLMOCH_01887	EKOMOAGF_01986	CCLHPEDK_02139	ENKJLFKA_01948	KBIFHLHM_01853	BLFJJFMM_01857	GHFMMOIL_02025	ADNAMBOE_01938	IJCBKJOF_01921	HDHOLLON_01970	NBGDCOPB_01973	BPGPKADF_02006	DGJOHNFC_02062	POHDGJCL_01978
yeiP		Elongation factor P-like protein	25	25	1	1	6992				572	572	572	70fab3ef52369b5e971493f30d8095cd_1570	BHGJNPOB_01497	ECBMPKEI_01498	MGCECBGN_01499	GOBAOPMC_01501	CPKCCPKM_03132	NHOENLMJ_01501	PFEMJAIL_01573	DDCBCMKA_01709	KOKDCNIP_01568	GOLLOCBJ_01664	EJFLMOCH_01604	EKOMOAGF_01702	CCLHPEDK_01805	ENKJLFKA_01665	KBIFHLHM_01570	BLFJJFMM_01573	GHFMMOIL_01728	ADNAMBOE_01644	IJCBKJOF_01628	HDHOLLON_01677	NBGDCOPB_01680	BPGPKADF_01771	DGJOHNFC_01827	POHDGJCL_01742
garD		Galactarate dehydratase (L-threo-forming)	25	25	1	1	4571				1571	1571	1571	70fab3ef52369b5e971493f30d8095cd_576	BHGJNPOB_00583	ECBMPKEI_00583	MGCECBGN_00584	GOBAOPMC_00584	CPKCCPKM_04052	NHOENLMJ_00583	PFEMJAIL_00576	DDCBCMKA_00576	KOKDCNIP_00576	GOLLOCBJ_00575	EJFLMOCH_00617	EKOMOAGF_00576	CCLHPEDK_00576	ENKJLFKA_00580	KBIFHLHM_00575	BLFJJFMM_00582	GHFMMOIL_00598	ADNAMBOE_00593	IJCBKJOF_00594	HDHOLLON_00594	NBGDCOPB_00596	BPGPKADF_00694	DGJOHNFC_00695	POHDGJCL_00664
frmR		Transcriptional repressor FrmR	25	25	1	1	1925				275	275	275	70fab3ef52369b5e971493f30d8095cd_2229	BHGJNPOB_02293	ECBMPKEI_02293	MGCECBGN_02296	GOBAOPMC_02297	CPKCCPKM_02335	NHOENLMJ_02297	PFEMJAIL_02234	DDCBCMKA_02370	KOKDCNIP_02227	GOLLOCBJ_02374	EJFLMOCH_02262	EKOMOAGF_02365	CCLHPEDK_02515	ENKJLFKA_02288	KBIFHLHM_02230	BLFJJFMM_02234	GHFMMOIL_02366	ADNAMBOE_02278	IJCBKJOF_02261	HDHOLLON_02310	NBGDCOPB_02314	BPGPKADF_02345	DGJOHNFC_02406	POHDGJCL_02317
asrC		Anaerobic sulfite reductase subunit C	25	25	1	1	5786				1013	1013	1013	70fab3ef52369b5e971493f30d8095cd_1235	BHGJNPOB_01161	ECBMPKEI_01162	MGCECBGN_01162	GOBAOPMC_01163	CPKCCPKM_03471	NHOENLMJ_01161	PFEMJAIL_01238	DDCBCMKA_01375	KOKDCNIP_01233	GOLLOCBJ_01324	EJFLMOCH_01270	EKOMOAGF_01362	CCLHPEDK_01469	ENKJLFKA_01331	KBIFHLHM_01236	BLFJJFMM_01239	GHFMMOIL_01384	ADNAMBOE_01301	IJCBKJOF_01284	HDHOLLON_01333	NBGDCOPB_01335	BPGPKADF_01430	DGJOHNFC_01485	POHDGJCL_01401
dnaQ		DNA polymerase III subunit epsilon	25	25	1	1	7382				740	740	740	70fab3ef52369b5e971493f30d8095cd_3609	BHGJNPOB_03474	ECBMPKEI_03474	MGCECBGN_03476	GOBAOPMC_03477	CPKCCPKM_01093	NHOENLMJ_03479	PFEMJAIL_03565	DDCBCMKA_03699	KOKDCNIP_03607	GOLLOCBJ_03629	EJFLMOCH_03521	EKOMOAGF_03692	CCLHPEDK_03830	ENKJLFKA_03608	KBIFHLHM_03554	BLFJJFMM_03616	GHFMMOIL_03764	ADNAMBOE_03671	IJCBKJOF_03611	HDHOLLON_03705	NBGDCOPB_03709	BPGPKADF_03677	DGJOHNFC_03745	POHDGJCL_03694
ruvC		Crossover junction endodeoxyribonuclease RuvC	25	25	1	1	2506				521	521	521	70fab3ef52369b5e971493f30d8095cd_1926	BHGJNPOB_02611	ECBMPKEI_02611	MGCECBGN_02614	GOBAOPMC_02615	CPKCCPKM_01954	NHOENLMJ_02615	PFEMJAIL_01930	DDCBCMKA_02065	KOKDCNIP_01924	GOLLOCBJ_02068	EJFLMOCH_01959	EKOMOAGF_02059	CCLHPEDK_02212	ENKJLFKA_02021	KBIFHLHM_01926	BLFJJFMM_01930	GHFMMOIL_02097	ADNAMBOE_02009	IJCBKJOF_01992	HDHOLLON_02041	NBGDCOPB_02045	BPGPKADF_02077	DGJOHNFC_02133	POHDGJCL_02049
benM_2		HTH-type transcriptional regulator BenM	25	25	1	1	1772				899	899	899	70fab3ef52369b5e971493f30d8095cd_2374	BHGJNPOB_02152	ECBMPKEI_02152	MGCECBGN_02155	GOBAOPMC_02156	CPKCCPKM_02476	NHOENLMJ_02156	PFEMJAIL_02380	DDCBCMKA_02515	KOKDCNIP_02372	GOLLOCBJ_02521	EJFLMOCH_02407	EKOMOAGF_02510	CCLHPEDK_02660	ENKJLFKA_02433	KBIFHLHM_02375	BLFJJFMM_02379	GHFMMOIL_02514	ADNAMBOE_02424	IJCBKJOF_02407	HDHOLLON_02456	NBGDCOPB_02460	BPGPKADF_02491	DGJOHNFC_02552	POHDGJCL_02463
yhjR		Protein YhjR	25	25	1	1	3235				203	203	203	70fab3ef52369b5e971493f30d8095cd_216	BHGJNPOB_00216	ECBMPKEI_00216	MGCECBGN_00217	GOBAOPMC_00217	CPKCCPKM_00216	NHOENLMJ_00216	PFEMJAIL_00216	DDCBCMKA_00216	KOKDCNIP_00216	GOLLOCBJ_00215	EJFLMOCH_00257	EKOMOAGF_00216	CCLHPEDK_00216	ENKJLFKA_00220	KBIFHLHM_00215	BLFJJFMM_00222	GHFMMOIL_00227	ADNAMBOE_00222	IJCBKJOF_00222	HDHOLLON_00222	NBGDCOPB_00222	BPGPKADF_00319	DGJOHNFC_00321	POHDGJCL_00289
[truncated: 6,760 more rows]
