# Supplementary material for: Genomic analyses of multidrug-resistant Salmonella Indiana, Typhimurium, and Enteritidis isolates using MinION and MiSeq sequencing technologies
Source: PLoS One. 2020 Jul 2;15(7):e0235641. doi: 10.1371/journal.pone.0235641 (PMC7332006; doi:10.1371/journal.pone.0235641)
Supplement: S2 File — (CSV) [file pone.0235641.s009.csv]

Gene	Non-unique Gene name	Annotation	No. isolates	No. sequences	Avg sequences per isolate	Genome Fragment	Order within Fragment	Accessory Fragment	Accessory Order with Fragment	QC	Min group size nuc	Max group size nuc	Avg group size nuc	SE104N	SE109N	SE124N	SE74N	SE81N	SE95N	SI108N	SI102N	SI111N	SI115N	SI170N	SI173N	SI174N	SI43N	SI67N	SI85N	SI96N	ST101N	ST106N	ST113N	ST45N	ST46N	ST53N	ST56N	ST90N
galM		Aldose 1-epimerase	25	37	1.48	1	31292				128	1247	546	NAAEFMPB_06007 NAAEFMPB_06008	LJAGJGHB_01351	CJGKGJEO_00283 CJGKGJEO_00284	PMJBCJDC_02788	IFEDFCAJ_06973	KEAGMNNG_04304	BBHAGICA_04008	KGGJIEBE_06328	OOMIMNAN_04667 OOMIMNAN_04669 OOMIMNAN_04668	EPPHDNNG_03351 EPPHDNNG_03350	IMMGNHND_04475 IMMGNHND_04474	GLAPKEJF_05424 GLAPKEJF_05425	IGBAIDIA_03423 IGBAIDIA_03422	JLFKGPII_07443	FJDKEAMK_03734	OKKICKOI_06326	KILCLEKD_08674	IJCNLAFA_06168	GHIHBIIA_06070 GHIHBIIA_06071	BPLKGOMO_05448 BPLKGOMO_05447	BAEPEOGO_08587 BAEPEOGO_08588	HPMCIBEE_00130	FOOLNDAF_03166 FOOLNDAF_03165	ACIBPFPJ_05439	LKOKBLAJ_00330
gntR_4		HTH-type transcriptional regulator GntR	25	34	1.36	1	1746			Hypothetical protein with no hits to refseq/uniprot/clusters/cdd/tigrfams/pfam overlapping another protein with hits	128	896	347	NAAEFMPB_00985	LJAGJGHB_06203	CJGKGJEO_05420	PMJBCJDC_07822 PMJBCJDC_07821	IFEDFCAJ_00856	KEAGMNNG_01169	BBHAGICA_00550	KGGJIEBE_01193	OOMIMNAN_08492 OOMIMNAN_08493	EPPHDNNG_07111 EPPHDNNG_07112	IMMGNHND_00782	GLAPKEJF_09327	IGBAIDIA_08827	JLFKGPII_02228	FJDKEAMK_07386 FJDKEAMK_07387	OKKICKOI_02857 OKKICKOI_02856	KILCLEKD_03567 KILCLEKD_03568	IJCNLAFA_00606 IJCNLAFA_00607	GHIHBIIA_01231 GHIHBIIA_01232	BPLKGOMO_01558	BAEPEOGO_03178 BAEPEOGO_03179	HPMCIBEE_05681	FOOLNDAF_08312	ACIBPFPJ_00665	LKOKBLAJ_03876
norW_2		Nitric oxide reductase FlRd-NAD(+) reductase	25	52	2.08	1	37053				125	866	340	NAAEFMPB_02301	LJAGJGHB_04950 LJAGJGHB_04949 LJAGJGHB_04948	CJGKGJEO_04036	PMJBCJDC_06515 PMJBCJDC_06517 PMJBCJDC_06516	IFEDFCAJ_03113 IFEDFCAJ_03111 IFEDFCAJ_03114 IFEDFCAJ_03112	KEAGMNNG_07836 KEAGMNNG_07837 KEAGMNNG_07835	BBHAGICA_07582	KGGJIEBE_02592 KGGJIEBE_02593 KGGJIEBE_02591	OOMIMNAN_00728	EPPHDNNG_08547 EPPHDNNG_08548 EPPHDNNG_08546 EPPHDNNG_08545	IMMGNHND_08478	GLAPKEJF_01465 GLAPKEJF_01466 GLAPKEJF_01464	IGBAIDIA_07223	JLFKGPII_03882	FJDKEAMK_00016 FJDKEAMK_00017 FJDKEAMK_00015	OKKICKOI_01462 OKKICKOI_01463 OKKICKOI_01464	KILCLEKD_04970	IJCNLAFA_02053	GHIHBIIA_02510	BPLKGOMO_00143 BPLKGOMO_00144 BPLKGOMO_00142	BAEPEOGO_04623 BAEPEOGO_04624	HPMCIBEE_04235 HPMCIBEE_04234	FOOLNDAF_06986 FOOLNDAF_06987	ACIBPFPJ_01926	LKOKBLAJ_05171 LKOKBLAJ_05169 LKOKBLAJ_05170
fadL_1		Long-chain fatty acid transport protein	25	45	1.8	1	18719				98	1145	448	NAAEFMPB_02916	LJAGJGHB_04340 LJAGJGHB_04341	CJGKGJEO_03396	PMJBCJDC_05866	IFEDFCAJ_03786 IFEDFCAJ_03785 IFEDFCAJ_03784	KEAGMNNG_07230 KEAGMNNG_07231 KEAGMNNG_07232	BBHAGICA_06868 BBHAGICA_06869	KGGJIEBE_03338	OOMIMNAN_01520 OOMIMNAN_01519 OOMIMNAN_01518	EPPHDNNG_00226 EPPHDNNG_00225	IMMGNHND_07717	GLAPKEJF_02240 GLAPKEJF_02239 GLAPKEJF_02238	IGBAIDIA_06486	JLFKGPII_04556	FJDKEAMK_00770 FJDKEAMK_00771 FJDKEAMK_00769	OKKICKOI_00750	KILCLEKD_05698 KILCLEKD_05697	IJCNLAFA_02968	GHIHBIIA_03233 GHIHBIIA_03232 GHIHBIIA_03231	BPLKGOMO_08524 BPLKGOMO_08525	BAEPEOGO_05480 BAEPEOGO_05479	HPMCIBEE_03340	FOOLNDAF_06093 FOOLNDAF_06094	ACIBPFPJ_02741	LKOKBLAJ_06042 LKOKBLAJ_06041
dinG_3		putative ATP-dependent helicase DinG	25	56	2.25	1	19705			Hypothetical protein with no hits to refseq/uniprot/clusters/cdd/tigrfams/pfam overlapping another protein with hits	131	1904	565	NAAEFMPB_05915 NAAEFMPB_05916 NAAEFMPB_05917	LJAGJGHB_01439 LJAGJGHB_01438 LJAGJGHB_01437	CJGKGJEO_00380 CJGKGJEO_00379 CJGKGJEO_00378	PMJBCJDC_02887	IFEDFCAJ_06877 IFEDFCAJ_06878 IFEDFCAJ_06879 IFEDFCAJ_06880 IFEDFCAJ_06881	KEAGMNNG_04399	BBHAGICA_04103	KGGJIEBE_06229 KGGJIEBE_06230	OOMIMNAN_04581	EPPHDNNG_03257 EPPHDNNG_03258 EPPHDNNG_03259	IMMGNHND_04575	GLAPKEJF_05327 GLAPKEJF_05328 GLAPKEJF_05329 GLAPKEJF_05326	IGBAIDIA_03527 IGBAIDIA_03526 IGBAIDIA_03525 IGBAIDIA_03524	JLFKGPII_07357	FJDKEAMK_03643 FJDKEAMK_03644	OKKICKOI_06420	KILCLEKD_08588 KILCLEKD_08589	IJCNLAFA_06072 IJCNLAFA_06074 IJCNLAFA_06073 IJCNLAFA_06075	GHIHBIIA_05988	BPLKGOMO_05542	BAEPEOGO_08486 BAEPEOGO_08487 BAEPEOGO_08488	HPMCIBEE_00234 HPMCIBEE_00233 HPMCIBEE_00232	FOOLNDAF_03260	ACIBPFPJ_05348 ACIBPFPJ_05349 ACIBPFPJ_05351	LKOKBLAJ_00242 LKOKBLAJ_00243
dapE_1		Succinyl-diaminopimelate desuccinylase	25	41	1.64	1	13112				119	1127	499	NAAEFMPB_02741 NAAEFMPB_02742 NAAEFMPB_02743	LJAGJGHB_04517	CJGKGJEO_03581 CJGKGJEO_03580 CJGKGJEO_03579	PMJBCJDC_06043 PMJBCJDC_06042	IFEDFCAJ_03596	KEAGMNNG_07411	BBHAGICA_07052 BBHAGICA_07053 BBHAGICA_07051	KGGJIEBE_03161	OOMIMNAN_01326	EPPHDNNG_00029 EPPHDNNG_00030	IMMGNHND_07909	GLAPKEJF_02032 GLAPKEJF_02033	IGBAIDIA_06673	JLFKGPII_04390	FJDKEAMK_00582	OKKICKOI_00928 OKKICKOI_00927 OKKICKOI_00926	KILCLEKD_05518 KILCLEKD_05520 KILCLEKD_05519	IJCNLAFA_02789	GHIHBIIA_03065	BPLKGOMO_08700	BAEPEOGO_05293 BAEPEOGO_05295 BAEPEOGO_05294	HPMCIBEE_03544	FOOLNDAF_06271 FOOLNDAF_06270	ACIBPFPJ_02574	LKOKBLAJ_05875
pbpG		D-alanyl-D-alanine endopeptidase	25	39	1.56	1	17813				107	1112	565	NAAEFMPB_03336 NAAEFMPB_03337	LJAGJGHB_03947	CJGKGJEO_02980	PMJBCJDC_05445 PMJBCJDC_05444	IFEDFCAJ_04192	KEAGMNNG_06841 KEAGMNNG_06840	BBHAGICA_06481	KGGJIEBE_03750 KGGJIEBE_03751 KGGJIEBE_03753	OOMIMNAN_01955	EPPHDNNG_00678	IMMGNHND_07291	GLAPKEJF_02677	IGBAIDIA_06053 IGBAIDIA_06052	JLFKGPII_04942	FJDKEAMK_01192 FJDKEAMK_01193	OKKICKOI_00332 OKKICKOI_00331	KILCLEKD_06104	IJCNLAFA_03410 IJCNLAFA_03411 IJCNLAFA_03412	GHIHBIIA_03640	BPLKGOMO_08089 BPLKGOMO_08088	BAEPEOGO_05922 BAEPEOGO_05924 BAEPEOGO_05923	HPMCIBEE_02891 HPMCIBEE_02890	FOOLNDAF_05672	ACIBPFPJ_03127	LKOKBLAJ_06468
flgJ_2		Peptidoglycan hydrolase FlgJ	25	52	2.08	1	213			Hypothetical protein with no hits to refseq/uniprot/clusters/cdd/tigrfams/pfam overlapping another protein with hits	140	1061	369	NAAEFMPB_03861 NAAEFMPB_03862	LJAGJGHB_03422	CJGKGJEO_02425 CJGKGJEO_02426 CJGKGJEO_02424 CJGKGJEO_02423	PMJBCJDC_04925 PMJBCJDC_04924	IFEDFCAJ_04724 IFEDFCAJ_04725 IFEDFCAJ_04726	KEAGMNNG_06316	BBHAGICA_04578	KGGJIEBE_05706 KGGJIEBE_05705 KGGJIEBE_05704	OOMIMNAN_04015 OOMIMNAN_04013 OOMIMNAN_04014	EPPHDNNG_02721	IMMGNHND_05123 IMMGNHND_05124	GLAPKEJF_04775 GLAPKEJF_04774	IGBAIDIA_04062 IGBAIDIA_04063	JLFKGPII_06859	FJDKEAMK_03120 FJDKEAMK_03119	OKKICKOI_06924 OKKICKOI_06925 OKKICKOI_06926	KILCLEKD_08085 KILCLEKD_08084 KILCLEKD_08083	IJCNLAFA_05428	GHIHBIIA_05427 GHIHBIIA_05426 GHIHBIIA_05425	BPLKGOMO_06151	BAEPEOGO_07876 BAEPEOGO_07875 BAEPEOGO_07874 BAEPEOGO_07877	HPMCIBEE_00846 HPMCIBEE_00845 HPMCIBEE_00847	FOOLNDAF_03870 FOOLNDAF_03871	ACIBPFPJ_04789	LKOKBLAJ_08242
ptrA_3		Protease 3	25	84	3.36	1	37822				122	2351	589	NAAEFMPB_02004 NAAEFMPB_02005 NAAEFMPB_02003	LJAGJGHB_05243 LJAGJGHB_05244 LJAGJGHB_05245	CJGKGJEO_04352 CJGKGJEO_04353 CJGKGJEO_04351 CJGKGJEO_04354 CJGKGJEO_04355	PMJBCJDC_06815 PMJBCJDC_06814 PMJBCJDC_06816 PMJBCJDC_06817 PMJBCJDC_06818	IFEDFCAJ_02815 IFEDFCAJ_02814 IFEDFCAJ_02816 IFEDFCAJ_02812 IFEDFCAJ_02810 IFEDFCAJ_02813	KEAGMNNG_00231 KEAGMNNG_00230 KEAGMNNG_00232 KEAGMNNG_00233	BBHAGICA_07877	KGGJIEBE_02269	OOMIMNAN_00403 OOMIMNAN_00402 OOMIMNAN_00401 OOMIMNAN_00400	EPPHDNNG_08218	IMMGNHND_08813 IMMGNHND_08816 IMMGNHND_08815 IMMGNHND_08814	GLAPKEJF_01120 GLAPKEJF_01121 GLAPKEJF_01118 GLAPKEJF_01119	IGBAIDIA_07542 IGBAIDIA_07543 IGBAIDIA_07541 IGBAIDIA_07544	JLFKGPII_03584 JLFKGPII_03583 JLFKGPII_03581 JLFKGPII_03582	FJDKEAMK_08673	OKKICKOI_01801	KILCLEKD_04648 KILCLEKD_04647 KILCLEKD_04646 KILCLEKD_04645	IJCNLAFA_01756 IJCNLAFA_01755 IJCNLAFA_01754	GHIHBIIA_02241	BPLKGOMO_00442 BPLKGOMO_00443 BPLKGOMO_00444 BPLKGOMO_00448 BPLKGOMO_00446 BPLKGOMO_00445 BPLKGOMO_00447	BAEPEOGO_04312 BAEPEOGO_04313 BAEPEOGO_04311 BAEPEOGO_04310 BAEPEOGO_04309	HPMCIBEE_04537 HPMCIBEE_04538 HPMCIBEE_04539	FOOLNDAF_07282 FOOLNDAF_07283 FOOLNDAF_07284	ACIBPFPJ_01665 ACIBPFPJ_01666 ACIBPFPJ_01664 ACIBPFPJ_01663	LKOKBLAJ_04894 LKOKBLAJ_04895 LKOKBLAJ_04896
miaB_2		tRNA-2-methylthio-N(6)-dimethylallyladenosine synthase	25	49	1.96	1	31687				149	1424	643	NAAEFMPB_06185	LJAGJGHB_01189 LJAGJGHB_01188 LJAGJGHB_01190	CJGKGJEO_00116 CJGKGJEO_00115 CJGKGJEO_00117	PMJBCJDC_02607 PMJBCJDC_02606 PMJBCJDC_02608	IFEDFCAJ_07143 IFEDFCAJ_07144 IFEDFCAJ_07142	KEAGMNNG_04133 KEAGMNNG_04132 KEAGMNNG_04134	BBHAGICA_03837	KGGJIEBE_06498	OOMIMNAN_04847 OOMIMNAN_04848 OOMIMNAN_04846	EPPHDNNG_03527	IMMGNHND_04285 IMMGNHND_04284 IMMGNHND_04286	GLAPKEJF_05604	IGBAIDIA_03252 IGBAIDIA_03253	JLFKGPII_07611	FJDKEAMK_03905	OKKICKOI_06160 OKKICKOI_06161 OKKICKOI_06162	KILCLEKD_00109	IJCNLAFA_06377	GHIHBIIA_06263 GHIHBIIA_06264 GHIHBIIA_06262	BPLKGOMO_05257 BPLKGOMO_05258	BAEPEOGO_08783 BAEPEOGO_08784 BAEPEOGO_08782	HPMCIBEE_09418	FOOLNDAF_02986	ACIBPFPJ_05627 ACIBPFPJ_05628 ACIBPFPJ_05626	LKOKBLAJ_00526
argC_1		N-acetyl-gamma-glutamyl-phosphate reductase	25	52	2.08	1	34049				110	1004	408	NAAEFMPB_08215 NAAEFMPB_08216	LJAGJGHB_07260	CJGKGJEO_06556	PMJBCJDC_00513 PMJBCJDC_00512 PMJBCJDC_00511	IFEDFCAJ_01968 IFEDFCAJ_01967 IFEDFCAJ_01966	KEAGMNNG_02204	BBHAGICA_01601	KGGJIEBE_00144 KGGJIEBE_00145 KGGJIEBE_00146	OOMIMNAN_07343	EPPHDNNG_05966 EPPHDNNG_05967 EPPHDNNG_05965 EPPHDNNG_05964	IMMGNHND_01958	GLAPKEJF_07931 GLAPKEJF_07933 GLAPKEJF_07932	IGBAIDIA_00877 IGBAIDIA_00875 IGBAIDIA_00876	JLFKGPII_01201 JLFKGPII_01203 JLFKGPII_01202	FJDKEAMK_06272 FJDKEAMK_06273 FJDKEAMK_06274 FJDKEAMK_06271	OKKICKOI_03927	KILCLEKD_02441 KILCLEKD_02440	IJCNLAFA_08964	GHIHBIIA_00229	BPLKGOMO_02704	BAEPEOGO_02030 BAEPEOGO_02031 BAEPEOGO_02032	HPMCIBEE_06852 HPMCIBEE_06851 HPMCIBEE_06850	FOOLNDAF_00732 FOOLNDAF_00730 FOOLNDAF_00729 FOOLNDAF_00731	ACIBPFPJ_07590	LKOKBLAJ_02693
group_11507		hypothetical protein	25	42	1.68	1	38494			Hypothetical protein with no hits to refseq/uniprot/clusters/cdd/tigrfams/pfam overlapping another protein with hits	161	917	431	NAAEFMPB_00212	LJAGJGHB_06968 LJAGJGHB_06969	CJGKGJEO_06249 CJGKGJEO_06250	PMJBCJDC_00206	IFEDFCAJ_01654	KEAGMNNG_01926 KEAGMNNG_01927	BBHAGICA_01327	KGGJIEBE_00414	OOMIMNAN_07639	EPPHDNNG_06267	IMMGNHND_01639 IMMGNHND_01638 IMMGNHND_01640 IMMGNHND_01641	GLAPKEJF_08222 GLAPKEJF_08223 GLAPKEJF_08221 GLAPKEJF_08220	IGBAIDIA_00579 IGBAIDIA_00581	JLFKGPII_01466	FJDKEAMK_06557	OKKICKOI_03644 OKKICKOI_03643 OKKICKOI_03645	KILCLEKD_02723	IJCNLAFA_09272	GHIHBIIA_00496 GHIHBIIA_00495	BPLKGOMO_02394	BAEPEOGO_02327 BAEPEOGO_02326	HPMCIBEE_06525 HPMCIBEE_06526 HPMCIBEE_06524	FOOLNDAF_00439 FOOLNDAF_00438	ACIBPFPJ_07872	LKOKBLAJ_02982
thlA		Acetyl-CoA acetyltransferase	25	36	1.44	1	37952				167	1178	663	NAAEFMPB_01957	LJAGJGHB_05296	CJGKGJEO_04406	PMJBCJDC_06871 PMJBCJDC_06869 PMJBCJDC_06870 PMJBCJDC_06872	IFEDFCAJ_02758 IFEDFCAJ_02759	KEAGMNNG_00277 KEAGMNNG_00278 KEAGMNNG_00279	BBHAGICA_07934	KGGJIEBE_02211	OOMIMNAN_00345	EPPHDNNG_08162	IMMGNHND_08879	GLAPKEJF_01058	IGBAIDIA_07599 IGBAIDIA_07598 IGBAIDIA_07600	JLFKGPII_03528	FJDKEAMK_08619	OKKICKOI_01858	KILCLEKD_04583	IJCNLAFA_01701 IJCNLAFA_01700	GHIHBIIA_02201	BPLKGOMO_00504 BPLKGOMO_00503	BAEPEOGO_04258 BAEPEOGO_04257	HPMCIBEE_04596	FOOLNDAF_07334	ACIBPFPJ_01618	LKOKBLAJ_04843
araJ		Putative transporter AraJ	25	38	1.52	1	29970				182	1292	653	NAAEFMPB_06694	LJAGJGHB_00665 LJAGJGHB_00666 LJAGJGHB_00667	CJGKGJEO_08155	PMJBCJDC_02067	IFEDFCAJ_07660 IFEDFCAJ_07659	KEAGMNNG_03636 KEAGMNNG_03637	BBHAGICA_03359	KGGJIEBE_06998 KGGJIEBE_06997	OOMIMNAN_05393 OOMIMNAN_05392	EPPHDNNG_04061 EPPHDNNG_04060	IMMGNHND_03739	GLAPKEJF_06169 GLAPKEJF_06167 GLAPKEJF_06168	IGBAIDIA_02724	JLFKGPII_08075	FJDKEAMK_04426	OKKICKOI_05653 OKKICKOI_05654	KILCLEKD_00639	IJCNLAFA_06945	GHIHBIIA_06759	BPLKGOMO_04692 BPLKGOMO_04694 BPLKGOMO_04693	BAEPEOGO_00062	HPMCIBEE_08864	FOOLNDAF_02458	ACIBPFPJ_06104	LKOKBLAJ_01056 LKOKBLAJ_01055
glpB_2		Anaerobic glycerol-3-phosphate dehydrogenase subunit B	25	71	2.84	1	18234			Hypothetical protein with no hits to refseq/uniprot/clusters/cdd/tigrfams/pfam overlapping another protein with hits	158	1412	498	NAAEFMPB_03122 NAAEFMPB_03123	LJAGJGHB_04150 LJAGJGHB_04149 LJAGJGHB_04148	CJGKGJEO_03181 CJGKGJEO_03180 CJGKGJEO_03179 CJGKGJEO_03178	PMJBCJDC_05663 PMJBCJDC_05662 PMJBCJDC_05661 PMJBCJDC_05660	IFEDFCAJ_03990 IFEDFCAJ_03991 IFEDFCAJ_03992	KEAGMNNG_07034	BBHAGICA_06682 BBHAGICA_06681 BBHAGICA_06680 BBHAGICA_06679	KGGJIEBE_03528 KGGJIEBE_03529 KGGJIEBE_03530 KGGJIEBE_03531	OOMIMNAN_01737 OOMIMNAN_01738 OOMIMNAN_01739 OOMIMNAN_01736	EPPHDNNG_00436 EPPHDNNG_00437 EPPHDNNG_00438 EPPHDNNG_00439	IMMGNHND_07505 IMMGNHND_07504 IMMGNHND_07503	GLAPKEJF_02447	IGBAIDIA_06284 IGBAIDIA_06283	JLFKGPII_04739 JLFKGPII_04740 JLFKGPII_04741 JLFKGPII_04742	FJDKEAMK_00976 FJDKEAMK_00977 FJDKEAMK_00978	OKKICKOI_00555	KILCLEKD_05888 KILCLEKD_05889 KILCLEKD_05891 KILCLEKD_05890	IJCNLAFA_03186 IJCNLAFA_03187	GHIHBIIA_03435 GHIHBIIA_03436 GHIHBIIA_03437	BPLKGOMO_08311	BAEPEOGO_05694	HPMCIBEE_03121 HPMCIBEE_03119 HPMCIBEE_03120	FOOLNDAF_05885 FOOLNDAF_05884 FOOLNDAF_05883 FOOLNDAF_05882	ACIBPFPJ_02923 ACIBPFPJ_02924 ACIBPFPJ_02925	LKOKBLAJ_06247 LKOKBLAJ_06248 LKOKBLAJ_06246
murB_1		UDP-N-acetylenolpyruvoylglucosamine reductase	25	57	2.28	1	34091			Hypothetical protein with no hits to refseq/uniprot/clusters/cdd/tigrfams/pfam overlapping another protein with hits	140	851	361	NAAEFMPB_08193 NAAEFMPB_08194	LJAGJGHB_07286	CJGKGJEO_06585 CJGKGJEO_06583 CJGKGJEO_06584	PMJBCJDC_00537 PMJBCJDC_00535 PMJBCJDC_00536	IFEDFCAJ_01992 IFEDFCAJ_01991	KEAGMNNG_02225 KEAGMNNG_02224	BBHAGICA_01622 BBHAGICA_01621	KGGJIEBE_00117 KGGJIEBE_00118 KGGJIEBE_00119	OOMIMNAN_07318 OOMIMNAN_07319	EPPHDNNG_05936 EPPHDNNG_05937 EPPHDNNG_05935	IMMGNHND_01982 IMMGNHND_01981 IMMGNHND_01980	GLAPKEJF_07906 GLAPKEJF_07907 GLAPKEJF_07908	IGBAIDIA_00905 IGBAIDIA_00904 IGBAIDIA_00903 IGBAIDIA_00902	JLFKGPII_01180	FJDKEAMK_06242 FJDKEAMK_06243 FJDKEAMK_06244	OKKICKOI_03951 OKKICKOI_03949 OKKICKOI_03950	KILCLEKD_02416 KILCLEKD_02417	IJCNLAFA_08941	GHIHBIIA_00207 GHIHBIIA_00208	BPLKGOMO_02728 BPLKGOMO_02726 BPLKGOMO_02727	BAEPEOGO_02006 BAEPEOGO_02007 BAEPEOGO_02008	HPMCIBEE_06880 HPMCIBEE_06878 HPMCIBEE_06879	FOOLNDAF_00760	ACIBPFPJ_07567	LKOKBLAJ_02672
katG_1		Catalase-peroxidase	25	37	1.48	1	33992				116	1247	618	NAAEFMPB_08244 NAAEFMPB_08245	LJAGJGHB_07230	CJGKGJEO_06530	PMJBCJDC_00480 PMJBCJDC_00479 PMJBCJDC_00478	IFEDFCAJ_01939 IFEDFCAJ_01938 IFEDFCAJ_01937	KEAGMNNG_02173	BBHAGICA_01584	KGGJIEBE_00164	OOMIMNAN_07364	EPPHDNNG_05985	IMMGNHND_01931 IMMGNHND_01932 IMMGNHND_01930	GLAPKEJF_07955	IGBAIDIA_00852	JLFKGPII_01223 JLFKGPII_01224	FJDKEAMK_06291	OKKICKOI_03908 OKKICKOI_03907	KILCLEKD_02462	IJCNLAFA_08996	GHIHBIIA_00255	BPLKGOMO_02676	BAEPEOGO_02060	HPMCIBEE_06819 HPMCIBEE_06820	FOOLNDAF_00701	ACIBPFPJ_07614 ACIBPFPJ_07615	LKOKBLAJ_02722 LKOKBLAJ_02723
rnb_4		Exoribonuclease 2	25	64	2.56	1	4803				140	1034	350	NAAEFMPB_04858 NAAEFMPB_04859 NAAEFMPB_04860 NAAEFMPB_04861	LJAGJGHB_02473 LJAGJGHB_02472 LJAGJGHB_02471 LJAGJGHB_02470	CJGKGJEO_01441 CJGKGJEO_01440 CJGKGJEO_01439	PMJBCJDC_03946 PMJBCJDC_03945 PMJBCJDC_03944	IFEDFCAJ_05837	KEAGMNNG_05382 KEAGMNNG_05381 KEAGMNNG_05380	BBHAGICA_05533 BBHAGICA_05534 BBHAGICA_05535	KGGJIEBE_04704 KGGJIEBE_04703 KGGJIEBE_04702	OOMIMNAN_02973 OOMIMNAN_02972	EPPHDNNG_01692 EPPHDNNG_01691 EPPHDNNG_01690	IMMGNHND_06185 IMMGNHND_06186 IMMGNHND_06187	GLAPKEJF_03725 GLAPKEJF_03723 GLAPKEJF_03724	IGBAIDIA_05080	JLFKGPII_05912 JLFKGPII_05911 JLFKGPII_05910	FJDKEAMK_02106 FJDKEAMK_02105 FJDKEAMK_02104 FJDKEAMK_02103 FJDKEAMK_02102	OKKICKOI_07907	KILCLEKD_07072	IJCNLAFA_04417 IJCNLAFA_04416 IJCNLAFA_04415	GHIHBIIA_04517	BPLKGOMO_07133 BPLKGOMO_07134	BAEPEOGO_06890 BAEPEOGO_06889 BAEPEOGO_06888	HPMCIBEE_01890	FOOLNDAF_04829 FOOLNDAF_04830 FOOLNDAF_04831 FOOLNDAF_04832	ACIBPFPJ_03901 ACIBPFPJ_03900 ACIBPFPJ_03899	LKOKBLAJ_07317
fcl		GDP-L-fucose synthase	25	41	1.64	1	17509				158	1880	667	NAAEFMPB_03464	LJAGJGHB_03824	CJGKGJEO_02847 CJGKGJEO_02846 CJGKGJEO_02848	PMJBCJDC_05321 PMJBCJDC_05322	IFEDFCAJ_04322 IFEDFCAJ_04324 IFEDFCAJ_04323	KEAGMNNG_06718	BBHAGICA_06343 BBHAGICA_06342	KGGJIEBE_03899	OOMIMNAN_02103	EPPHDNNG_00827 EPPHDNNG_00828 EPPHDNNG_00829	IMMGNHND_07073	GLAPKEJF_02850 GLAPKEJF_02851	IGBAIDIA_05907	JLFKGPII_05147 JLFKGPII_05148	FJDKEAMK_01332	OKKICKOI_00181	KILCLEKD_06254 KILCLEKD_06256 KILCLEKD_06255	IJCNLAFA_03547 IJCNLAFA_03548 IJCNLAFA_03549	GHIHBIIA_03761	BPLKGOMO_07949	BAEPEOGO_06056 BAEPEOGO_06057	HPMCIBEE_02756	FOOLNDAF_05547	ACIBPFPJ_03248	LKOKBLAJ_06599 LKOKBLAJ_06600
yfdC		Inner membrane protein YfdC	25	26	1.04	1	18726				152	899	567	NAAEFMPB_02911	LJAGJGHB_04344	CJGKGJEO_03399	PMJBCJDC_05870	IFEDFCAJ_03782	KEAGMNNG_07235	BBHAGICA_06872	KGGJIEBE_03334	OOMIMNAN_01516 OOMIMNAN_01515	EPPHDNNG_00220	IMMGNHND_07722	GLAPKEJF_02234	IGBAIDIA_06490	JLFKGPII_04552	FJDKEAMK_00765	OKKICKOI_00754	KILCLEKD_05694	IJCNLAFA_02964	GHIHBIIA_03227	BPLKGOMO_08529	BAEPEOGO_05475	HPMCIBEE_03344	FOOLNDAF_06098	ACIBPFPJ_02737	LKOKBLAJ_06037
rne_3		Ribonuclease E	25	64	2.56	1	230				110	2744	866	NAAEFMPB_03868 NAAEFMPB_03869 NAAEFMPB_03870	LJAGJGHB_03416 LJAGJGHB_03415 LJAGJGHB_03414 LJAGJGHB_03412 LJAGJGHB_03413	CJGKGJEO_02416 CJGKGJEO_02415	PMJBCJDC_04920	IFEDFCAJ_04733	KEAGMNNG_06308	BBHAGICA_04584	KGGJIEBE_05698	OOMIMNAN_04004 OOMIMNAN_04003 OOMIMNAN_04002	EPPHDNNG_02716	IMMGNHND_05131 IMMGNHND_05132 IMMGNHND_05130 IMMGNHND_05134	GLAPKEJF_04767 GLAPKEJF_04768 GLAPKEJF_04766 GLAPKEJF_04765	IGBAIDIA_04068	JLFKGPII_06853	FJDKEAMK_03111	OKKICKOI_06932 OKKICKOI_06933	KILCLEKD_08077 KILCLEKD_08076 KILCLEKD_08075	IJCNLAFA_05422 IJCNLAFA_05421 IJCNLAFA_05420 IJCNLAFA_05419	GHIHBIIA_05420 GHIHBIIA_05419	BPLKGOMO_06159 BPLKGOMO_06161 BPLKGOMO_06158	BAEPEOGO_07865 BAEPEOGO_07866 BAEPEOGO_07864 BAEPEOGO_07863 BAEPEOGO_07862	HPMCIBEE_00853 HPMCIBEE_00854 HPMCIBEE_00856 HPMCIBEE_00855 HPMCIBEE_00857	FOOLNDAF_03877 FOOLNDAF_03878 FOOLNDAF_03879	ACIBPFPJ_04782 ACIBPFPJ_04781 ACIBPFPJ_04780 ACIBPFPJ_04779	LKOKBLAJ_08235 LKOKBLAJ_08234 LKOKBLAJ_08233
baeS		Signal transduction histidine-protein kinase BaeS	25	46	1.84	1	17609				152	1361	492	NAAEFMPB_03407	LJAGJGHB_03876 LJAGJGHB_03875	CJGKGJEO_02902 CJGKGJEO_02901	PMJBCJDC_05373	IFEDFCAJ_04264	KEAGMNNG_06770 KEAGMNNG_06769	BBHAGICA_06401 BBHAGICA_06400	KGGJIEBE_03845 KGGJIEBE_03846 KGGJIEBE_03847	OOMIMNAN_02040 OOMIMNAN_02042 OOMIMNAN_02041	EPPHDNNG_00768	IMMGNHND_07193 IMMGNHND_07192	GLAPKEJF_02777	IGBAIDIA_05965	JLFKGPII_05022 JLFKGPII_05023	FJDKEAMK_01276 FJDKEAMK_01277	OKKICKOI_00241 OKKICKOI_00240 OKKICKOI_00239	KILCLEKD_06192 KILCLEKD_06193 KILCLEKD_06194	IJCNLAFA_03486	GHIHBIIA_03716	BPLKGOMO_08009	BAEPEOGO_06001 BAEPEOGO_06002 BAEPEOGO_06003	HPMCIBEE_02805 HPMCIBEE_02804	FOOLNDAF_05602 FOOLNDAF_05601 FOOLNDAF_05600	ACIBPFPJ_03204	LKOKBLAJ_06547 LKOKBLAJ_06548
mreB_2		Rod shape-determining protein MreB	25	49	1.96	1	2388				122	1043	425	NAAEFMPB_01294 NAAEFMPB_01295	LJAGJGHB_05904 LJAGJGHB_05905	CJGKGJEO_05095	PMJBCJDC_07504	IFEDFCAJ_02098	KEAGMNNG_00884	BBHAGICA_00257 BBHAGICA_00258 BBHAGICA_00259 BBHAGICA_00256	KGGJIEBE_01480	OOMIMNAN_08803 OOMIMNAN_08804	EPPHDNNG_07413 EPPHDNNG_07411 EPPHDNNG_07412	IMMGNHND_00457 IMMGNHND_00459 IMMGNHND_00458	GLAPKEJF_00299 GLAPKEJF_00298 GLAPKEJF_00300	IGBAIDIA_08524	JLFKGPII_02504	FJDKEAMK_07699 FJDKEAMK_07698 FJDKEAMK_07700	OKKICKOI_02573 OKKICKOI_02574	KILCLEKD_03843 KILCLEKD_03844 KILCLEKD_03845	IJCNLAFA_00948	GHIHBIIA_01521 GHIHBIIA_01522	BPLKGOMO_01254	BAEPEOGO_03507 BAEPEOGO_03508 BAEPEOGO_03506	HPMCIBEE_05354 HPMCIBEE_05353 HPMCIBEE_05355	FOOLNDAF_08009 FOOLNDAF_08010	ACIBPFPJ_00955 ACIBPFPJ_00954	LKOKBLAJ_04178
sipC_2		Cell invasion protein SipC	25	62	2.48	1	37235				146	920	329	NAAEFMPB_02222 NAAEFMPB_02223	LJAGJGHB_05020 LJAGJGHB_05018 LJAGJGHB_05019	CJGKGJEO_04120	PMJBCJDC_06594 PMJBCJDC_06591 PMJBCJDC_06593 PMJBCJDC_06592	IFEDFCAJ_03033 IFEDFCAJ_03034 IFEDFCAJ_03032	KEAGMNNG_00024 KEAGMNNG_00023 KEAGMNNG_00025	BBHAGICA_07652 BBHAGICA_07653	KGGJIEBE_02511	OOMIMNAN_00651 OOMIMNAN_00654 OOMIMNAN_00653 OOMIMNAN_00652	EPPHDNNG_08470 EPPHDNNG_08469 EPPHDNNG_08468	IMMGNHND_08564 IMMGNHND_08562 IMMGNHND_08563	GLAPKEJF_01388	IGBAIDIA_07300 IGBAIDIA_07298 IGBAIDIA_07299	JLFKGPII_03812 JLFKGPII_03811 JLFKGPII_03810	FJDKEAMK_08907 FJDKEAMK_08905 FJDKEAMK_08906	OKKICKOI_01550 OKKICKOI_01549 OKKICKOI_01551	KILCLEKD_04896 KILCLEKD_04895	IJCNLAFA_01979 IJCNLAFA_01980 IJCNLAFA_01978	GHIHBIIA_02440 GHIHBIIA_02441 GHIHBIIA_02439	BPLKGOMO_00223	BAEPEOGO_04543	HPMCIBEE_04309 HPMCIBEE_04307 HPMCIBEE_04308	FOOLNDAF_07064 FOOLNDAF_07061 FOOLNDAF_07062 FOOLNDAF_07063	ACIBPFPJ_01864	LKOKBLAJ_05097 LKOKBLAJ_05096
folC_1		Dihydrofolate synthase/folylpolyglutamate synthase	25	39	1.56	1	18597				188	1157	647	NAAEFMPB_02967	LJAGJGHB_04295	CJGKGJEO_03348 CJGKGJEO_03349	PMJBCJDC_05815	IFEDFCAJ_03833	KEAGMNNG_07182 KEAGMNNG_07181	BBHAGICA_06829 BBHAGICA_06830	KGGJIEBE_03383	OOMIMNAN_01565 OOMIMNAN_01566	EPPHDNNG_00270 EPPHDNNG_00271 EPPHDNNG_00272	IMMGNHND_07669	GLAPKEJF_02289 GLAPKEJF_02290	IGBAIDIA_06439	JLFKGPII_04597	FJDKEAMK_00819 FJDKEAMK_00820	OKKICKOI_00701 OKKICKOI_00700	KILCLEKD_05740	IJCNLAFA_03025 IJCNLAFA_03024	GHIHBIIA_03279 GHIHBIIA_03280	BPLKGOMO_08478 BPLKGOMO_08477	BAEPEOGO_05528	HPMCIBEE_03292	FOOLNDAF_06045	ACIBPFPJ_02782 ACIBPFPJ_02781 ACIBPFPJ_02783	LKOKBLAJ_06094
entE_1		Enterobactin synthase component E	25	53	2.12	1	32030			Hypothetical protein with no hits to refseq/uniprot/clusters/cdd/tigrfams/pfam overlapping another protein with hits	179	1244	474	NAAEFMPB_06327	LJAGJGHB_01042 LJAGJGHB_01043	CJGKGJEO_08534 CJGKGJEO_08533 CJGKGJEO_08535	PMJBCJDC_02448	IFEDFCAJ_07289	KEAGMNNG_03990	BBHAGICA_03717	KGGJIEBE_06628 KGGJIEBE_06629	OOMIMNAN_04992 OOMIMNAN_04990 OOMIMNAN_04993 OOMIMNAN_04991	EPPHDNNG_03661 EPPHDNNG_03664 EPPHDNNG_03665 EPPHDNNG_03663 EPPHDNNG_03662	IMMGNHND_04138 IMMGNHND_04137 IMMGNHND_04139	GLAPKEJF_05755 GLAPKEJF_05756	IGBAIDIA_03109 IGBAIDIA_03107 IGBAIDIA_03108 IGBAIDIA_03110	JLFKGPII_07736	FJDKEAMK_04041 FJDKEAMK_04043 FJDKEAMK_04042	OKKICKOI_06033 OKKICKOI_06032 OKKICKOI_06031	KILCLEKD_00254	IJCNLAFA_06526 IJCNLAFA_06528 IJCNLAFA_06529 IJCNLAFA_06527	GHIHBIIA_06399	BPLKGOMO_05109	BAEPEOGO_08935	HPMCIBEE_09273	FOOLNDAF_02839 FOOLNDAF_02840 FOOLNDAF_02841	ACIBPFPJ_05760	LKOKBLAJ_00664 LKOKBLAJ_00665 LKOKBLAJ_00663
yebS		Inner membrane protein YebS	25	44	1.76	1	4140			Hypothetical protein with no hits to refseq/uniprot/clusters/cdd/tigrfams/pfam overlapping another protein with hits	209	1283	610	NAAEFMPB_05145	LJAGJGHB_02200	CJGKGJEO_01156 CJGKGJEO_01157 CJGKGJEO_01158	PMJBCJDC_03669	IFEDFCAJ_06119 IFEDFCAJ_06120 IFEDFCAJ_06121	KEAGMNNG_05111	BBHAGICA_05865 BBHAGICA_05866	KGGJIEBE_04383	OOMIMNAN_02611 OOMIMNAN_02610 OOMIMNAN_02612	EPPHDNNG_01352 EPPHDNNG_01351 EPPHDNNG_01350	IMMGNHND_06556	GLAPKEJF_03354 GLAPKEJF_03353 GLAPKEJF_03355	IGBAIDIA_05416 IGBAIDIA_05417 IGBAIDIA_05415	JLFKGPII_05605 JLFKGPII_05606 JLFKGPII_05607	FJDKEAMK_01813 FJDKEAMK_01814 FJDKEAMK_01815	OKKICKOI_08219 OKKICKOI_08220	KILCLEKD_06738	IJCNLAFA_04113	GHIHBIIA_04267	BPLKGOMO_07414	BAEPEOGO_06605 BAEPEOGO_06604	HPMCIBEE_02179	FOOLNDAF_05107	ACIBPFPJ_03658	LKOKBLAJ_07050
group_13366	ulaA_1	Ascorbate-specific PTS system EIIC component	25	39	1.56	1	19454				173	1340	622	NAAEFMPB_05789 NAAEFMPB_05790 NAAEFMPB_05791	LJAGJGHB_01563 LJAGJGHB_01562	CJGKGJEO_00505 CJGKGJEO_00504 CJGKGJEO_00506	PMJBCJDC_03021 PMJBCJDC_03020 PMJBCJDC_03022	IFEDFCAJ_06764	KEAGMNNG_04511	BBHAGICA_04199	KGGJIEBE_06117	OOMIMNAN_04471 OOMIMNAN_04470	EPPHDNNG_03140	IMMGNHND_04689 IMMGNHND_04688 IMMGNHND_04687	GLAPKEJF_05215	IGBAIDIA_03632 IGBAIDIA_03631 IGBAIDIA_03630	JLFKGPII_07247	FJDKEAMK_03531	OKKICKOI_06525	KILCLEKD_08478	IJCNLAFA_05952 IJCNLAFA_05950	GHIHBIIA_05872 GHIHBIIA_05873	BPLKGOMO_05660	BAEPEOGO_08363	HPMCIBEE_00350	FOOLNDAF_03391	ACIBPFPJ_05234	LKOKBLAJ_00131
tolQ_2		Protein TolQ	25	50	2	1	31439				143	671	254	NAAEFMPB_06057 NAAEFMPB_06058 NAAEFMPB_06059	LJAGJGHB_01304	CJGKGJEO_00231	PMJBCJDC_02739 PMJBCJDC_02738 PMJBCJDC_02737	IFEDFCAJ_07027 IFEDFCAJ_07028 IFEDFCAJ_07029	KEAGMNNG_04252 KEAGMNNG_04251	BBHAGICA_03954	KGGJIEBE_06382 KGGJIEBE_06383	OOMIMNAN_04723	EPPHDNNG_03400	IMMGNHND_04419	GLAPKEJF_05473 GLAPKEJF_05474	IGBAIDIA_03375 IGBAIDIA_03374	JLFKGPII_07496	FJDKEAMK_03785 FJDKEAMK_03786	OKKICKOI_06277 OKKICKOI_06276 OKKICKOI_06275	KILCLEKD_08729 KILCLEKD_08730 KILCLEKD_08731	IJCNLAFA_06219 IJCNLAFA_06220	GHIHBIIA_06122 GHIHBIIA_06123 GHIHBIIA_06124	BPLKGOMO_05398	BAEPEOGO_08637	HPMCIBEE_00080 HPMCIBEE_00079	FOOLNDAF_03121 FOOLNDAF_03120 FOOLNDAF_03119	ACIBPFPJ_05490 ACIBPFPJ_05491 ACIBPFPJ_05492	LKOKBLAJ_00381 LKOKBLAJ_00382 LKOKBLAJ_00383
bamA_1		Outer membrane protein assembly factor BamA	25	28	1.13	1	9368				224	1625	944	NAAEFMPB_06971 NAAEFMPB_06972 NAAEFMPB_06973	LJAGJGHB_00395	CJGKGJEO_07879	PMJBCJDC_01779	IFEDFCAJ_07941	KEAGMNNG_03374	BBHAGICA_02969	KGGJIEBE_07400	OOMIMNAN_05960	EPPHDNNG_04552	IMMGNHND_03383	GLAPKEJF_06528	IGBAIDIA_02300	JLFKGPII_08448	FJDKEAMK_04856 FJDKEAMK_04858	OKKICKOI_05235	KILCLEKD_01118	IJCNLAFA_07370	GHIHBIIA_07140	BPLKGOMO_04319	BAEPEOGO_00473	HPMCIBEE_08449	FOOLNDAF_02166	ACIBPFPJ_06353	LKOKBLAJ_01369
ilvI_1		Acetolactate synthase isozyme 3 large subunit	25	30	1.2	1	8808				158	1304	709	NAAEFMPB_07203	LJAGJGHB_00174	CJGKGJEO_07647	PMJBCJDC_01545	IFEDFCAJ_08175	KEAGMNNG_03159	BBHAGICA_02753	KGGJIEBE_07627	OOMIMNAN_06201	EPPHDNNG_04811	IMMGNHND_03118	GLAPKEJF_06758	IGBAIDIA_02074 IGBAIDIA_02075	JLFKGPII_00186	FJDKEAMK_05113	OKKICKOI_05007	KILCLEKD_01340 KILCLEKD_01339	IJCNLAFA_07597	GHIHBIIA_07344	BPLKGOMO_04088	BAEPEOGO_00706 BAEPEOGO_00707	HPMCIBEE_08209	FOOLNDAF_01950 FOOLNDAF_01949	ACIBPFPJ_06556	LKOKBLAJ_01577 LKOKBLAJ_01578
thrC		Threonine synthase	25	53	2.12	1	28613				119	1151	523	NAAEFMPB_07427 NAAEFMPB_07428	LJAGJGHB_08028	CJGKGJEO_07392 CJGKGJEO_07390 CJGKGJEO_07391	PMJBCJDC_01319 PMJBCJDC_01318	IFEDFCAJ_08426	KEAGMNNG_02952 KEAGMNNG_02951	BBHAGICA_02516 BBHAGICA_02517	KGGJIEBE_07869	OOMIMNAN_06446 OOMIMNAN_06445 OOMIMNAN_06447	EPPHDNNG_05065 EPPHDNNG_05064 EPPHDNNG_05066	IMMGNHND_02866 IMMGNHND_02865	GLAPKEJF_07019	IGBAIDIA_01835 IGBAIDIA_01834 IGBAIDIA_01833	JLFKGPII_00400 JLFKGPII_00401 JLFKGPII_00399 JLFKGPII_00402	FJDKEAMK_05368 FJDKEAMK_05369 FJDKEAMK_05367 FJDKEAMK_05370	OKKICKOI_04776 OKKICKOI_04775	KILCLEKD_01578 KILCLEKD_01579	IJCNLAFA_07841 IJCNLAFA_07842 IJCNLAFA_07843	GHIHBIIA_07568	BPLKGOMO_03864	BAEPEOGO_00940 BAEPEOGO_00941	HPMCIBEE_07980 HPMCIBEE_07978 HPMCIBEE_07979	FOOLNDAF_01721	ACIBPFPJ_06768 ACIBPFPJ_06767 ACIBPFPJ_06769	LKOKBLAJ_01805
hflK_2		Modulator of FtsH protease HflK	25	40	1.6	1	10990				143	959	384	NAAEFMPB_07804	LJAGJGHB_07650 LJAGJGHB_07651	CJGKGJEO_06984	PMJBCJDC_00911	IFEDFCAJ_00271	KEAGMNNG_02585	BBHAGICA_02095	KGGJIEBE_08287	OOMIMNAN_06916 OOMIMNAN_06917 OOMIMNAN_06915	EPPHDNNG_05516 EPPHDNNG_05517	IMMGNHND_02402 IMMGNHND_02403	GLAPKEJF_07475 GLAPKEJF_07474	IGBAIDIA_01394 IGBAIDIA_01395 IGBAIDIA_01396	JLFKGPII_00810	FJDKEAMK_05838	OKKICKOI_04346 OKKICKOI_04347 OKKICKOI_04348	KILCLEKD_02014	IJCNLAFA_08319	GHIHBIIA_07972 GHIHBIIA_07971	BPLKGOMO_03407	BAEPEOGO_01414	HPMCIBEE_07501	FOOLNDAF_01274	ACIBPFPJ_07193 ACIBPFPJ_07194 ACIBPFPJ_07192	LKOKBLAJ_02258 LKOKBLAJ_02259 LKOKBLAJ_02257
group_13916		hypothetical protein	25	26	1.04	1	37163				236	755	505	NAAEFMPB_02252	LJAGJGHB_04989	CJGKGJEO_04087	PMJBCJDC_06558	IFEDFCAJ_03067	KEAGMNNG_07880	BBHAGICA_07623	KGGJIEBE_02549	OOMIMNAN_00687	EPPHDNNG_08501	IMMGNHND_08531	GLAPKEJF_01421	IGBAIDIA_07267	JLFKGPII_03844 JLFKGPII_03843	FJDKEAMK_08941	OKKICKOI_01513	KILCLEKD_04930	IJCNLAFA_02009	GHIHBIIA_02472	BPLKGOMO_00194	BAEPEOGO_04576	HPMCIBEE_04279	FOOLNDAF_07027	ACIBPFPJ_01889	LKOKBLAJ_05126
mglB_1		D-galactose-binding periplasmic protein	25	45	1.8	1	17881			Hypothetical protein with no hits to refseq/uniprot/clusters/cdd/tigrfams/pfam overlapping another protein with hits	119	998	415	NAAEFMPB_03299 NAAEFMPB_03300	LJAGJGHB_03987	CJGKGJEO_03013	PMJBCJDC_05488 PMJBCJDC_05487	IFEDFCAJ_04152 IFEDFCAJ_04153	KEAGMNNG_06874 KEAGMNNG_06873	BBHAGICA_06516	KGGJIEBE_03708	OOMIMNAN_01917	EPPHDNNG_00635 EPPHDNNG_00636 EPPHDNNG_00637	IMMGNHND_07330 IMMGNHND_07329	GLAPKEJF_02635	IGBAIDIA_06093	JLFKGPII_04908 JLFKGPII_04909	FJDKEAMK_01148 FJDKEAMK_01149	OKKICKOI_00375	KILCLEKD_06067 KILCLEKD_06068	IJCNLAFA_03370 IJCNLAFA_03373 IJCNLAFA_03372 IJCNLAFA_03371	GHIHBIIA_03605	BPLKGOMO_08133 BPLKGOMO_08132 BPLKGOMO_08131	BAEPEOGO_05882 BAEPEOGO_05883 BAEPEOGO_05884	HPMCIBEE_02927 HPMCIBEE_02926	FOOLNDAF_05709	ACIBPFPJ_03090 ACIBPFPJ_03091	LKOKBLAJ_06431 LKOKBLAJ_06432
glnG		DNA-binding transcriptional regulator NtrC	25	34	1.36	1	38312				173	1409	863	NAAEFMPB_00137	LJAGJGHB_07035	CJGKGJEO_06325	PMJBCJDC_00279 PMJBCJDC_00278	IFEDFCAJ_01738 IFEDFCAJ_01737	KEAGMNNG_01994	BBHAGICA_01404	KGGJIEBE_00339	OOMIMNAN_07561 OOMIMNAN_07562	EPPHDNNG_06182	IMMGNHND_01724 IMMGNHND_01725	GLAPKEJF_08140	IGBAIDIA_00663	JLFKGPII_01393	FJDKEAMK_06479 FJDKEAMK_06480	OKKICKOI_03718 OKKICKOI_03719	KILCLEKD_02643 KILCLEKD_02644 KILCLEKD_02645	IJCNLAFA_09202	GHIHBIIA_00432 GHIHBIIA_00433	BPLKGOMO_02467	BAEPEOGO_02253	HPMCIBEE_06607	FOOLNDAF_00513	ACIBPFPJ_07807	LKOKBLAJ_02912
hemD		hypothetical protein	25	40	1.6	1	601			Hypothetical protein with no hits to refseq/uniprot/clusters/cdd/tigrfams/pfam overlapping another protein with hits	92	740	332	NAAEFMPB_00252	LJAGJGHB_06933 LJAGJGHB_06932	CJGKGJEO_06205 CJGKGJEO_06206	PMJBCJDC_00168	IFEDFCAJ_01611	KEAGMNNG_01886	BBHAGICA_01290	KGGJIEBE_00449 KGGJIEBE_00448	OOMIMNAN_07677 OOMIMNAN_07676	EPPHDNNG_06307 EPPHDNNG_06306	IMMGNHND_01592	GLAPKEJF_08270	IGBAIDIA_00544 IGBAIDIA_00545	JLFKGPII_01504	FJDKEAMK_06596 FJDKEAMK_06595	OKKICKOI_03603 OKKICKOI_03604	KILCLEKD_02761 KILCLEKD_02760	IJCNLAFA_09320 IJCNLAFA_09318 IJCNLAFA_09319	GHIHBIIA_00538	BPLKGOMO_02342 BPLKGOMO_02343	BAEPEOGO_02369	HPMCIBEE_06483 HPMCIBEE_06484	FOOLNDAF_00394 FOOLNDAF_00396 FOOLNDAF_00395	ACIBPFPJ_07914	LKOKBLAJ_03023
glpD_2		Aerobic glycerol-3-phosphate dehydrogenase	25	49	1.96	1	1851			Hypothetical protein with no hits to refseq/uniprot/clusters/cdd/tigrfams/pfam overlapping another protein with hits	131	1508	558	NAAEFMPB_01027 NAAEFMPB_01028	LJAGJGHB_06160	CJGKGJEO_05371	PMJBCJDC_07774 PMJBCJDC_07773	IFEDFCAJ_00810 IFEDFCAJ_00809	KEAGMNNG_01131 KEAGMNNG_01129 KEAGMNNG_01130	BBHAGICA_00509	KGGJIEBE_01233 KGGJIEBE_01234	OOMIMNAN_08535 OOMIMNAN_08536 OOMIMNAN_08537	EPPHDNNG_07157 EPPHDNNG_07158 EPPHDNNG_07156	IMMGNHND_00733	GLAPKEJF_00015 GLAPKEJF_00017 GLAPKEJF_00016	IGBAIDIA_08781 IGBAIDIA_08780	JLFKGPII_02265 JLFKGPII_02266	FJDKEAMK_07429 FJDKEAMK_07430	OKKICKOI_02818 OKKICKOI_02817	KILCLEKD_03602	IJCNLAFA_00653	GHIHBIIA_01270 GHIHBIIA_01271 GHIHBIIA_01272	BPLKGOMO_01515	BAEPEOGO_03226 BAEPEOGO_03227 BAEPEOGO_03228	HPMCIBEE_05635	FOOLNDAF_08274 FOOLNDAF_08273 FOOLNDAF_08272	ACIBPFPJ_00706 ACIBPFPJ_00707 ACIBPFPJ_00708	LKOKBLAJ_03920
narI		Respiratory nitrate reductase 1 gamma chain	25	37	1.48	1	4547			Hypothetical protein with no hits to refseq/uniprot/clusters/cdd/tigrfams/pfam overlapping another protein with hits	104	842	360	NAAEFMPB_04973	LJAGJGHB_02362	CJGKGJEO_01325 CJGKGJEO_01324 CJGKGJEO_01323	PMJBCJDC_03826	IFEDFCAJ_05946	KEAGMNNG_05267 KEAGMNNG_05266	BBHAGICA_05649	KGGJIEBE_04593 KGGJIEBE_04592	OOMIMNAN_02858	EPPHDNNG_01584	IMMGNHND_06314	GLAPKEJF_03595 GLAPKEJF_03593 GLAPKEJF_03594	IGBAIDIA_05185	JLFKGPII_05810	FJDKEAMK_01977	OKKICKOI_08010 OKKICKOI_08011	KILCLEKD_06959	IJCNLAFA_04296 IJCNLAFA_04295 IJCNLAFA_04294	GHIHBIIA_04414 GHIHBIIA_04413 GHIHBIIA_04412	BPLKGOMO_07245	BAEPEOGO_06776	HPMCIBEE_02000 HPMCIBEE_02001	FOOLNDAF_04940	ACIBPFPJ_03802	LKOKBLAJ_07205
glxR		2-hydroxy-3-oxopropionate reductase	25	25	1	1	38570				209	581	423	NAAEFMPB_06456	LJAGJGHB_00919	CJGKGJEO_08405	PMJBCJDC_02315	IFEDFCAJ_07418	KEAGMNNG_03874	BBHAGICA_03594	KGGJIEBE_06754	OOMIMNAN_05129	EPPHDNNG_03800	IMMGNHND_04003	GLAPKEJF_05896	IGBAIDIA_02982	JLFKGPII_07856	FJDKEAMK_04173	OKKICKOI_05903	KILCLEKD_00382	IJCNLAFA_06672	GHIHBIIA_06532	BPLKGOMO_04966	BAEPEOGO_09083	HPMCIBEE_09119	FOOLNDAF_02695	ACIBPFPJ_05883	LKOKBLAJ_00812
purA_2		Adenylosuccinate synthetase	25	41	1.64	1	10984				134	1298	592	NAAEFMPB_07799 NAAEFMPB_07800	LJAGJGHB_07656 LJAGJGHB_07655	CJGKGJEO_06989	PMJBCJDC_00917	IFEDFCAJ_00266	KEAGMNNG_02590	BBHAGICA_02100	KGGJIEBE_08282	OOMIMNAN_06910 OOMIMNAN_06911 OOMIMNAN_06912	EPPHDNNG_05511	IMMGNHND_02408 IMMGNHND_02407	GLAPKEJF_07469	IGBAIDIA_01401 IGBAIDIA_01400 IGBAIDIA_01399	JLFKGPII_00805	FJDKEAMK_05833	OKKICKOI_04353 OKKICKOI_04352 OKKICKOI_04351	KILCLEKD_02009	IJCNLAFA_08313	GHIHBIIA_07966 GHIHBIIA_07967	BPLKGOMO_03412 BPLKGOMO_03411	BAEPEOGO_01408 BAEPEOGO_01409	HPMCIBEE_07506	FOOLNDAF_01279	ACIBPFPJ_07187 ACIBPFPJ_07188 ACIBPFPJ_07189	LKOKBLAJ_02252 LKOKBLAJ_02253 LKOKBLAJ_02254
group_15290		hypothetical protein	25	45	1.8	1	34499				182	2150	915	NAAEFMPB_08017 NAAEFMPB_08018	LJAGJGHB_07457	CJGKGJEO_06783	PMJBCJDC_00711	IFEDFCAJ_00474	KEAGMNNG_02392	BBHAGICA_01788	KGGJIEBE_08512 KGGJIEBE_08511 KGGJIEBE_08513	OOMIMNAN_07136	EPPHDNNG_05743 EPPHDNNG_05744 EPPHDNNG_05745	IMMGNHND_02174 IMMGNHND_02175 IMMGNHND_02173 IMMGNHND_02172	GLAPKEJF_07719	IGBAIDIA_01082 IGBAIDIA_01081 IGBAIDIA_01080	JLFKGPII_01015 JLFKGPII_01014 JLFKGPII_01016	FJDKEAMK_06056 FJDKEAMK_06055 FJDKEAMK_06057 FJDKEAMK_06058	OKKICKOI_04131 OKKICKOI_04130	KILCLEKD_02238 KILCLEKD_02237 KILCLEKD_02239	IJCNLAFA_08726	GHIHBIIA_00007	BPLKGOMO_03024	BAEPEOGO_01783	HPMCIBEE_07111 HPMCIBEE_07112 HPMCIBEE_07110	FOOLNDAF_00966	ACIBPFPJ_07376	LKOKBLAJ_02465
dlgD_1		2,3-diketo-L-gulonate reductase	25	52	2.08	1	29384				146	998	350	NAAEFMPB_00741	LJAGJGHB_06442 LJAGJGHB_06441 LJAGJGHB_06440	CJGKGJEO_05673 CJGKGJEO_05671 CJGKGJEO_05672	PMJBCJDC_08082 PMJBCJDC_08080 PMJBCJDC_08081	IFEDFCAJ_01101 IFEDFCAJ_01099 IFEDFCAJ_01100	KEAGMNNG_01405 KEAGMNNG_01403 KEAGMNNG_01404	BBHAGICA_00786 BBHAGICA_00784 BBHAGICA_00785	KGGJIEBE_00964	OOMIMNAN_08222	EPPHDNNG_06866 EPPHDNNG_06867	IMMGNHND_01025 IMMGNHND_01024	GLAPKEJF_09080 GLAPKEJF_09081	IGBAIDIA_00005 IGBAIDIA_00004	JLFKGPII_02010	FJDKEAMK_07147 FJDKEAMK_07148	OKKICKOI_03086 OKKICKOI_03085	KILCLEKD_03327	IJCNLAFA_00361	GHIHBIIA_01010 GHIHBIIA_01011	BPLKGOMO_01812 BPLKGOMO_01810 BPLKGOMO_01811	BAEPEOGO_02936 BAEPEOGO_02938 BAEPEOGO_02937	HPMCIBEE_05934 HPMCIBEE_05933	FOOLNDAF_08547 FOOLNDAF_08545 FOOLNDAF_08546	ACIBPFPJ_00455 ACIBPFPJ_00456	LKOKBLAJ_03633
btuD_4		hypothetical protein	25	44	1.76	1	35189			Hypothetical protein with no hits to refseq/uniprot/clusters/cdd/tigrfams/pfam overlapping another protein with hits	203	791	352	NAAEFMPB_03999 NAAEFMPB_04000	LJAGJGHB_03291 LJAGJGHB_03292 LJAGJGHB_03293	CJGKGJEO_02301	PMJBCJDC_04804 PMJBCJDC_04803	IFEDFCAJ_04860 IFEDFCAJ_04861	KEAGMNNG_06189 KEAGMNNG_06190	BBHAGICA_04704 BBHAGICA_04703	KGGJIEBE_05560	OOMIMNAN_03859 OOMIMNAN_03860	EPPHDNNG_02576	IMMGNHND_05277	GLAPKEJF_04628	IGBAIDIA_04198 IGBAIDIA_04197	JLFKGPII_06728 JLFKGPII_06727	FJDKEAMK_02972 FJDKEAMK_02973	OKKICKOI_07069 OKKICKOI_07068	KILCLEKD_07937 KILCLEKD_07938	IJCNLAFA_05285 IJCNLAFA_05287	GHIHBIIA_05302 GHIHBIIA_05303	BPLKGOMO_06291 BPLKGOMO_06290	BAEPEOGO_07730 BAEPEOGO_07732	HPMCIBEE_00991 HPMCIBEE_00992	FOOLNDAF_04005 FOOLNDAF_04004	ACIBPFPJ_04667	LKOKBLAJ_08123
metB_2		Cystathionine gamma-synthase	25	46	1.84	1	33943				104	1097	479	NAAEFMPB_08269	LJAGJGHB_07203 LJAGJGHB_07202	CJGKGJEO_06502 CJGKGJEO_06501 CJGKGJEO_06500	PMJBCJDC_00452 PMJBCJDC_00451	IFEDFCAJ_01909	KEAGMNNG_02152	BBHAGICA_01560	KGGJIEBE_00185	OOMIMNAN_07394 OOMIMNAN_07395 OOMIMNAN_07396	EPPHDNNG_06015 EPPHDNNG_06017 EPPHDNNG_06018 EPPHDNNG_06016	IMMGNHND_01900 IMMGNHND_01899	GLAPKEJF_07978	IGBAIDIA_00826 IGBAIDIA_00825	JLFKGPII_01246	FJDKEAMK_06316 FJDKEAMK_06315 FJDKEAMK_06314	OKKICKOI_03881	KILCLEKD_02490 KILCLEKD_02491 KILCLEKD_02492	IJCNLAFA_09016	GHIHBIIA_00272 GHIHBIIA_00273	BPLKGOMO_02652 BPLKGOMO_02651	BAEPEOGO_02076 BAEPEOGO_02077	HPMCIBEE_06797 HPMCIBEE_06798 HPMCIBEE_06799	FOOLNDAF_00685	ACIBPFPJ_07634 ACIBPFPJ_07635	LKOKBLAJ_02739
plsC_2		1-acyl-sn-glycerol-3-phosphate acyltransferase	25	40	1.6	1	22181			Hypothetical protein with no hits to refseq/uniprot/clusters/cdd/tigrfams/pfam overlapping another protein with hits	224	959	441	NAAEFMPB_01667 NAAEFMPB_01668	LJAGJGHB_05556	CJGKGJEO_04697	PMJBCJDC_07160	IFEDFCAJ_02471	KEAGMNNG_00544	BBHAGICA_08198 BBHAGICA_08197	KGGJIEBE_01939	OOMIMNAN_00002 OOMIMNAN_00003	EPPHDNNG_07870	IMMGNHND_09155	GLAPKEJF_00775 GLAPKEJF_00776	IGBAIDIA_07989 IGBAIDIA_07988	JLFKGPII_02936 JLFKGPII_02937	FJDKEAMK_08197 FJDKEAMK_08198 FJDKEAMK_08199	OKKICKOI_02133 OKKICKOI_02132	KILCLEKD_04299 KILCLEKD_04300	IJCNLAFA_01404 IJCNLAFA_01405	GHIHBIIA_01938	BPLKGOMO_00802	BAEPEOGO_03960 BAEPEOGO_03961	HPMCIBEE_04894	FOOLNDAF_07618 FOOLNDAF_07617	ACIBPFPJ_01294 ACIBPFPJ_01295	LKOKBLAJ_04552 LKOKBLAJ_04551
rlmN_1		Dual-specificity RNA methyltransferase RlmN	25	48	1.92	1	26802				107	1166	426	NAAEFMPB_02632	LJAGJGHB_04620	CJGKGJEO_03688 CJGKGJEO_03686 CJGKGJEO_03687	PMJBCJDC_06150 PMJBCJDC_06148 PMJBCJDC_06149	IFEDFCAJ_03489	KEAGMNNG_07514	BBHAGICA_07166 BBHAGICA_07164 BBHAGICA_07165	KGGJIEBE_03046 KGGJIEBE_03047	OOMIMNAN_01198 OOMIMNAN_01199	EPPHDNNG_09004 EPPHDNNG_09005	IMMGNHND_08031 IMMGNHND_08028 IMMGNHND_08029 IMMGNHND_08030	GLAPKEJF_01905	IGBAIDIA_06787 IGBAIDIA_06785 IGBAIDIA_06786	JLFKGPII_04279 JLFKGPII_04280	FJDKEAMK_00462	OKKICKOI_01038 OKKICKOI_01037	KILCLEKD_05406 KILCLEKD_05407	IJCNLAFA_02685	GHIHBIIA_02973	BPLKGOMO_08807	BAEPEOGO_05191	HPMCIBEE_03655 HPMCIBEE_03653 HPMCIBEE_03654	FOOLNDAF_06375 FOOLNDAF_06373 FOOLNDAF_06374	ACIBPFPJ_02486 ACIBPFPJ_02485 ACIBPFPJ_02484	LKOKBLAJ_05783
alaA		Glutamate-pyruvate aminotransferase AlaA	25	38	1.52	1	18454			Hypothetical protein with no hits to refseq/uniprot/clusters/cdd/tigrfams/pfam overlapping another protein with hits	140	1214	588	NAAEFMPB_03034	LJAGJGHB_04237	CJGKGJEO_03276 CJGKGJEO_03277	PMJBCJDC_05750	IFEDFCAJ_03896	KEAGMNNG_07118	BBHAGICA_06759	KGGJIEBE_03454	OOMIMNAN_01646 OOMIMNAN_01647 OOMIMNAN_01645 OOMIMNAN_01648	EPPHDNNG_00352	IMMGNHND_07588	GLAPKEJF_02365 GLAPKEJF_02364 GLAPKEJF_02363	IGBAIDIA_06371 IGBAIDIA_06372	JLFKGPII_04673	FJDKEAMK_00894	OKKICKOI_00632	KILCLEKD_05816	IJCNLAFA_03096 IJCNLAFA_03095 IJCNLAFA_03094	GHIHBIIA_03348	BPLKGOMO_08405 BPLKGOMO_08406 BPLKGOMO_08407	BAEPEOGO_05603 BAEPEOGO_05602 BAEPEOGO_05604	HPMCIBEE_03225	FOOLNDAF_05978	ACIBPFPJ_02844	LKOKBLAJ_06164
group_16576		hypothetical protein	25	42	1.68	1	17466				185	758	366	NAAEFMPB_03486 NAAEFMPB_03487	LJAGJGHB_03808 LJAGJGHB_03807	CJGKGJEO_02823	PMJBCJDC_05298 PMJBCJDC_05297	IFEDFCAJ_04341 IFEDFCAJ_04342	KEAGMNNG_06697	BBHAGICA_06319 BBHAGICA_06318	KGGJIEBE_03920 KGGJIEBE_03921	OOMIMNAN_02125	EPPHDNNG_00850 EPPHDNNG_00851	IMMGNHND_07050 IMMGNHND_07049	GLAPKEJF_02876 GLAPKEJF_02877	IGBAIDIA_05884 IGBAIDIA_05883	JLFKGPII_05169 JLFKGPII_05170	FJDKEAMK_01354 FJDKEAMK_01355	OKKICKOI_00155 OKKICKOI_00154	KILCLEKD_06276 KILCLEKD_06277	IJCNLAFA_03573	GHIHBIIA_03783	BPLKGOMO_07928 BPLKGOMO_07927	BAEPEOGO_06079 BAEPEOGO_06080	HPMCIBEE_02734	FOOLNDAF_05526 FOOLNDAF_05525	ACIBPFPJ_03268	LKOKBLAJ_06620
group_16674		hypothetical protein	25	31	1.24	1	20493				335	1019	511	NAAEFMPB_04465	LJAGJGHB_02856	CJGKGJEO_01841	PMJBCJDC_04341	IFEDFCAJ_05314	KEAGMNNG_05765	BBHAGICA_05138	KGGJIEBE_05106	OOMIMNAN_03392	EPPHDNNG_02101	IMMGNHND_05738	GLAPKEJF_04136 GLAPKEJF_04135	IGBAIDIA_04666 IGBAIDIA_04667	JLFKGPII_06300	FJDKEAMK_02517 FJDKEAMK_02516	OKKICKOI_07503	KILCLEKD_07485	IJCNLAFA_04819	GHIHBIIA_04888 GHIHBIIA_04889	BPLKGOMO_06742	BAEPEOGO_07288 BAEPEOGO_07289	HPMCIBEE_01473	FOOLNDAF_04440	ACIBPFPJ_04260	LKOKBLAJ_07691 LKOKBLAJ_07692
phsA_3		Thiosulfate reductase molybdopterin-containing subunit PhsA	25	28	1.13	1	17303				140	1490	461	NAAEFMPB_03545 NAAEFMPB_03546	LJAGJGHB_03742	CJGKGJEO_02755	PMJBCJDC_05233	IFEDFCAJ_04412 IFEDFCAJ_04413	KEAGMNNG_06632	BBHAGICA_06252	KGGJIEBE_03980	OOMIMNAN_02193	EPPHDNNG_00929	IMMGNHND_06980	GLAPKEJF_02943	IGBAIDIA_05824	JLFKGPII_05229	FJDKEAMK_01424 FJDKEAMK_01425	OKKICKOI_00099	KILCLEKD_06339	IJCNLAFA_03635	GHIHBIIA_03844	BPLKGOMO_07859	BAEPEOGO_06142	HPMCIBEE_02666	FOOLNDAF_05463	ACIBPFPJ_03334	LKOKBLAJ_06683
pdeR_3		Cyclic di-GMP phosphodiesterase PdeR	25	45	1.8	1	4793				122	989	281	NAAEFMPB_04864 NAAEFMPB_04865 NAAEFMPB_04866	LJAGJGHB_02467 LJAGJGHB_02466 LJAGJGHB_02465	CJGKGJEO_01434	PMJBCJDC_03939	IFEDFCAJ_05842 IFEDFCAJ_05841	KEAGMNNG_05376	BBHAGICA_05538 BBHAGICA_05539 BBHAGICA_05540	KGGJIEBE_04698 KGGJIEBE_04697 KGGJIEBE_04699	OOMIMNAN_02968 OOMIMNAN_02967	EPPHDNNG_01686	IMMGNHND_06192	GLAPKEJF_03718	IGBAIDIA_05085	JLFKGPII_05905 JLFKGPII_05906	FJDKEAMK_02098	OKKICKOI_07910	KILCLEKD_07067	IJCNLAFA_04412 IJCNLAFA_04411 IJCNLAFA_04413	GHIHBIIA_04513 GHIHBIIA_04512 GHIHBIIA_04511	BPLKGOMO_07139 BPLKGOMO_07138 BPLKGOMO_07137	BAEPEOGO_06883	HPMCIBEE_01894 HPMCIBEE_01896 HPMCIBEE_01895	FOOLNDAF_04836	ACIBPFPJ_03896	LKOKBLAJ_07312 LKOKBLAJ_07313
group_1693		hypothetical protein	25	60	2.4	1	20959				182	1451	752	NAAEFMPB_04635 NAAEFMPB_04636 NAAEFMPB_04637	LJAGJGHB_02679 LJAGJGHB_02678 LJAGJGHB_02677	CJGKGJEO_01669 CJGKGJEO_01668 CJGKGJEO_01667	PMJBCJDC_04169 PMJBCJDC_04168 PMJBCJDC_04167	IFEDFCAJ_05493 IFEDFCAJ_05494 IFEDFCAJ_05495	KEAGMNNG_05595	BBHAGICA_05326 BBHAGICA_05327 BBHAGICA_05325	KGGJIEBE_04916 KGGJIEBE_04915 KGGJIEBE_04914 KGGJIEBE_04917	OOMIMNAN_03192 OOMIMNAN_03190 OOMIMNAN_03191	EPPHDNNG_01906 EPPHDNNG_01905 EPPHDNNG_01904	IMMGNHND_05946 IMMGNHND_05945 IMMGNHND_05947	GLAPKEJF_03940 GLAPKEJF_03939	IGBAIDIA_04863	JLFKGPII_06115	FJDKEAMK_02317 FJDKEAMK_02316	OKKICKOI_07691 OKKICKOI_07692 OKKICKOI_07693	KILCLEKD_07290 KILCLEKD_07289 KILCLEKD_07288	IJCNLAFA_04618	GHIHBIIA_04710 GHIHBIIA_04709 GHIHBIIA_04708	BPLKGOMO_06935	BAEPEOGO_07101	HPMCIBEE_01671 HPMCIBEE_01672	FOOLNDAF_04639	ACIBPFPJ_04094 ACIBPFPJ_04093 ACIBPFPJ_04092	LKOKBLAJ_07514 LKOKBLAJ_07513 LKOKBLAJ_07512 LKOKBLAJ_07511
rbsR		Ribose operon repressor	25	36	1.44	1	14277				191	1043	605	NAAEFMPB_00334	LJAGJGHB_06851	CJGKGJEO_06117	PMJBCJDC_00079	IFEDFCAJ_01524	KEAGMNNG_01799 KEAGMNNG_01800	BBHAGICA_01206	KGGJIEBE_00538 KGGJIEBE_00539	OOMIMNAN_07773	EPPHDNNG_06409	IMMGNHND_01492 IMMGNHND_01493 IMMGNHND_01491	GLAPKEJF_08373 GLAPKEJF_08372	IGBAIDIA_00448	JLFKGPII_01593 JLFKGPII_01594	FJDKEAMK_06689 FJDKEAMK_06690	OKKICKOI_03509	KILCLEKD_02852 KILCLEKD_02853	IJCNLAFA_09416	GHIHBIIA_00614 GHIHBIIA_00615	BPLKGOMO_02254 BPLKGOMO_02252 BPLKGOMO_02253	BAEPEOGO_02461	HPMCIBEE_06398	FOOLNDAF_00317	ACIBPFPJ_07990	LKOKBLAJ_03109
sgrR_2		HTH-type transcriptional regulator SgrR	25	25	1	1	14399				257	719	433	NAAEFMPB_00387	LJAGJGHB_06801	CJGKGJEO_06062	PMJBCJDC_00030	IFEDFCAJ_01461	KEAGMNNG_01749	BBHAGICA_01150	KGGJIEBE_00587	OOMIMNAN_07832	EPPHDNNG_06466	IMMGNHND_01433	GLAPKEJF_08430	IGBAIDIA_00393	JLFKGPII_01648	FJDKEAMK_06744	OKKICKOI_03455	KILCLEKD_02908	IJCNLAFA_09471	GHIHBIIA_00663	BPLKGOMO_02198	BAEPEOGO_02515	HPMCIBEE_06344	FOOLNDAF_00262	ACIBPFPJ_08037	LKOKBLAJ_03161
gcvT_1		Aminomethyltransferase	25	42	1.68	1	36037				233	1094	491	NAAEFMPB_01894	LJAGJGHB_05353 LJAGJGHB_05352	CJGKGJEO_04475 CJGKGJEO_04474	PMJBCJDC_06934	IFEDFCAJ_02703 IFEDFCAJ_02704	KEAGMNNG_00335 KEAGMNNG_00334	BBHAGICA_08002	KGGJIEBE_02139	OOMIMNAN_00268	EPPHDNNG_08088 EPPHDNNG_08089	IMMGNHND_08947 IMMGNHND_08946	GLAPKEJF_00987	IGBAIDIA_07667 IGBAIDIA_07666	JLFKGPII_03463	FJDKEAMK_08551 FJDKEAMK_08554 FJDKEAMK_08553	OKKICKOI_01926 OKKICKOI_01925	KILCLEKD_04513 KILCLEKD_04514	IJCNLAFA_01631 IJCNLAFA_01632	GHIHBIIA_02146	BPLKGOMO_00576 BPLKGOMO_00575 BPLKGOMO_00574	BAEPEOGO_04187 BAEPEOGO_04188	HPMCIBEE_04666	FOOLNDAF_07402 FOOLNDAF_07401 FOOLNDAF_07400	ACIBPFPJ_01564	LKOKBLAJ_04783
cmpR		HTH-type transcriptional activator CmpR	25	38	1.52	1	17939			Hypothetical protein with no hits to refseq/uniprot/clusters/cdd/tigrfams/pfam overlapping another protein with hits	164	896	461	NAAEFMPB_03274 NAAEFMPB_03275	LJAGJGHB_04011 LJAGJGHB_04010 LJAGJGHB_04009	CJGKGJEO_03035	PMJBCJDC_05516 PMJBCJDC_05515 PMJBCJDC_05514	IFEDFCAJ_04128	KEAGMNNG_06894	BBHAGICA_06542	KGGJIEBE_03678 KGGJIEBE_03679	OOMIMNAN_01893	EPPHDNNG_00611	IMMGNHND_07354	GLAPKEJF_02609	IGBAIDIA_06120 IGBAIDIA_06121 IGBAIDIA_06119	JLFKGPII_04888	FJDKEAMK_01124	OKKICKOI_00401 OKKICKOI_00400	KILCLEKD_06042 KILCLEKD_06043	IJCNLAFA_03345 IJCNLAFA_03346	GHIHBIIA_03584 GHIHBIIA_03585	BPLKGOMO_08159	BAEPEOGO_05860 BAEPEOGO_05861	HPMCIBEE_02947	FOOLNDAF_05728	ACIBPFPJ_03068	LKOKBLAJ_06410
yhdE		Ribonuclease G	25	70	2.8	1	2408				113	1997	517	NAAEFMPB_01298 NAAEFMPB_01299 NAAEFMPB_01300 NAAEFMPB_01301	LJAGJGHB_05900	CJGKGJEO_05092 CJGKGJEO_05090 CJGKGJEO_05089 CJGKGJEO_05091	PMJBCJDC_07500 PMJBCJDC_07499 PMJBCJDC_07498	IFEDFCAJ_02104 IFEDFCAJ_02106 IFEDFCAJ_02103	KEAGMNNG_00879 KEAGMNNG_00878	BBHAGICA_00250	KGGJIEBE_01485 KGGJIEBE_01487 KGGJIEBE_01488 KGGJIEBE_01489	OOMIMNAN_08809	EPPHDNNG_07417 EPPHDNNG_07418 EPPHDNNG_07419	IMMGNHND_00453 IMMGNHND_00452 IMMGNHND_00451 IMMGNHND_00450	GLAPKEJF_00304 GLAPKEJF_00305 GLAPKEJF_00306 GLAPKEJF_00307 GLAPKEJF_00308	IGBAIDIA_08519 IGBAIDIA_08518 IGBAIDIA_08516 IGBAIDIA_08517	JLFKGPII_02509 JLFKGPII_02510 JLFKGPII_02511	FJDKEAMK_07704	OKKICKOI_02569	KILCLEKD_03848	IJCNLAFA_00952 IJCNLAFA_00954 IJCNLAFA_00953 IJCNLAFA_00957 IJCNLAFA_00956 IJCNLAFA_00958	GHIHBIIA_01525	BPLKGOMO_01250 BPLKGOMO_01249 BPLKGOMO_01247 BPLKGOMO_01246 BPLKGOMO_01248	BAEPEOGO_03512	HPMCIBEE_05349 HPMCIBEE_05348	FOOLNDAF_08006 FOOLNDAF_08005	ACIBPFPJ_00960 ACIBPFPJ_00961 ACIBPFPJ_00962 ACIBPFPJ_00963 ACIBPFPJ_00964	LKOKBLAJ_04182 LKOKBLAJ_04183 LKOKBLAJ_04184
bluR		HTH-type transcriptional repressor BluR	25	51	2.04	1	35149			Hypothetical protein with no hits to refseq/uniprot/clusters/cdd/tigrfams/pfam overlapping another protein with hits	155	719	378	NAAEFMPB_04013	LJAGJGHB_03282 LJAGJGHB_03281	CJGKGJEO_02289 CJGKGJEO_02288 CJGKGJEO_02290	PMJBCJDC_04790 PMJBCJDC_04789 PMJBCJDC_04791	IFEDFCAJ_04874 IFEDFCAJ_04873 IFEDFCAJ_04872	KEAGMNNG_06178 KEAGMNNG_06177 KEAGMNNG_06179	BBHAGICA_04715	KGGJIEBE_05548	OOMIMNAN_03846	EPPHDNNG_02564 EPPHDNNG_02565	IMMGNHND_05286 IMMGNHND_05287	GLAPKEJF_04614	IGBAIDIA_04211 IGBAIDIA_04212 IGBAIDIA_04210	JLFKGPII_06715 JLFKGPII_06714 JLFKGPII_06716	FJDKEAMK_02960 FJDKEAMK_02958 FJDKEAMK_02961 FJDKEAMK_02959	OKKICKOI_07080 OKKICKOI_07081	KILCLEKD_07925	IJCNLAFA_05273	GHIHBIIA_05290 GHIHBIIA_05291	BPLKGOMO_06302	BAEPEOGO_07719 BAEPEOGO_07718 BAEPEOGO_07720	HPMCIBEE_01004	FOOLNDAF_04017 FOOLNDAF_04018 FOOLNDAF_04016	ACIBPFPJ_04656 ACIBPFPJ_04655 ACIBPFPJ_04657	LKOKBLAJ_08112
bcsC_1		hypothetical protein	25	33	1.32	1	24252				188	1538	920	NAAEFMPB_00847	LJAGJGHB_06333	CJGKGJEO_05564	PMJBCJDC_07972 PMJBCJDC_07973	IFEDFCAJ_00999	KEAGMNNG_01302	BBHAGICA_00689	KGGJIEBE_01056	OOMIMNAN_08321	EPPHDNNG_06960 EPPHDNNG_06959	IMMGNHND_00934	GLAPKEJF_09173 GLAPKEJF_09174	IGBAIDIA_08957 IGBAIDIA_08958 IGBAIDIA_08959	JLFKGPII_02101	FJDKEAMK_07234	OKKICKOI_02994	KILCLEKD_03427	IJCNLAFA_00465 IJCNLAFA_00464 IJCNLAFA_00463	GHIHBIIA_01102	BPLKGOMO_01700	BAEPEOGO_03036 BAEPEOGO_03037	HPMCIBEE_05833	FOOLNDAF_08445	ACIBPFPJ_00541	LKOKBLAJ_03736
mntB_2		Manganese transport system membrane protein MntB	25	40	1.6	1	37153			Hypothetical protein with no hits to refseq/uniprot/clusters/cdd/tigrfams/pfam overlapping another protein with hits	173	860	421	NAAEFMPB_02258	LJAGJGHB_04985 LJAGJGHB_04984	CJGKGJEO_04081	PMJBCJDC_06552 PMJBCJDC_06551	IFEDFCAJ_03072	KEAGMNNG_07875	BBHAGICA_07620	KGGJIEBE_02553 KGGJIEBE_02554	OOMIMNAN_00690	EPPHDNNG_08504 EPPHDNNG_08505	IMMGNHND_08526 IMMGNHND_08525	GLAPKEJF_01425	IGBAIDIA_07262 IGBAIDIA_07261	JLFKGPII_03847	FJDKEAMK_08946 FJDKEAMK_08948 FJDKEAMK_08947	OKKICKOI_01509 OKKICKOI_01508	KILCLEKD_04934	IJCNLAFA_02015 IJCNLAFA_02016	GHIHBIIA_02477	BPLKGOMO_00189 BPLKGOMO_00187 BPLKGOMO_00188	BAEPEOGO_04581 BAEPEOGO_04582	HPMCIBEE_04275 HPMCIBEE_04274	FOOLNDAF_07023	ACIBPFPJ_01893	LKOKBLAJ_05130 LKOKBLAJ_05131
hcaR		Hca operon transcriptional activator HcaR	25	25	1	1	13387			Hypothetical protein with no hits to refseq/uniprot/clusters/cdd/tigrfams/pfam overlapping another protein with hits	218	1091	740	NAAEFMPB_02857	LJAGJGHB_04397	CJGKGJEO_03456	PMJBCJDC_05922	IFEDFCAJ_03722	KEAGMNNG_07293	BBHAGICA_06937	KGGJIEBE_03282	OOMIMNAN_01447	EPPHDNNG_00158	IMMGNHND_07788	GLAPKEJF_02163	IGBAIDIA_06550	JLFKGPII_04499	FJDKEAMK_00699	OKKICKOI_00811	KILCLEKD_05631	IJCNLAFA_02908	GHIHBIIA_03184	BPLKGOMO_08583	BAEPEOGO_05421	HPMCIBEE_03402	FOOLNDAF_06148	ACIBPFPJ_02688	LKOKBLAJ_05986
yfdG_1		Prophage bactoprenol-linked glucose translocase	25	25	1	1	32187				143	362	339	NAAEFMPB_06386	LJAGJGHB_00988	CJGKGJEO_08475	PMJBCJDC_02382	IFEDFCAJ_07349	KEAGMNNG_03933	BBHAGICA_03663	KGGJIEBE_06685	OOMIMNAN_05057	EPPHDNNG_03728	IMMGNHND_04072	GLAPKEJF_05819	IGBAIDIA_03049	JLFKGPII_07793	FJDKEAMK_04097	OKKICKOI_05973	KILCLEKD_00314	IJCNLAFA_06602	GHIHBIIA_06467	BPLKGOMO_05034	BAEPEOGO_09016	HPMCIBEE_09198	FOOLNDAF_02765	ACIBPFPJ_05825	LKOKBLAJ_00740
rsgA_2		Small ribosomal subunit biogenesis GTPase RsgA	25	47	1.88	1	11038				227	872	469	NAAEFMPB_07827	LJAGJGHB_07627 LJAGJGHB_07626	CJGKGJEO_06963 CJGKGJEO_06962	PMJBCJDC_00887 PMJBCJDC_00886	IFEDFCAJ_00295 IFEDFCAJ_00296	KEAGMNNG_02563	BBHAGICA_02072	KGGJIEBE_08310 KGGJIEBE_08311	OOMIMNAN_06936 OOMIMNAN_06937	EPPHDNNG_05542 EPPHDNNG_05543	IMMGNHND_02379 IMMGNHND_02378	GLAPKEJF_07503 GLAPKEJF_07504 GLAPKEJF_07505	IGBAIDIA_01373	JLFKGPII_00831 JLFKGPII_00832	FJDKEAMK_05859 FJDKEAMK_05860	OKKICKOI_04323 OKKICKOI_04322	KILCLEKD_02038 KILCLEKD_02039	IJCNLAFA_08346 IJCNLAFA_08347	GHIHBIIA_07994	BPLKGOMO_03384 BPLKGOMO_03383 BPLKGOMO_03382	BAEPEOGO_01437 BAEPEOGO_01438	HPMCIBEE_07479	FOOLNDAF_01254 FOOLNDAF_01252 FOOLNDAF_01253	ACIBPFPJ_07213 ACIBPFPJ_07214	LKOKBLAJ_02280 LKOKBLAJ_02281
murR		HTH-type transcriptional regulator MurR	25	33	1.32	1	27053			Hypothetical protein with no hits to refseq/uniprot/clusters/cdd/tigrfams/pfam overlapping another protein with hits	101	983	385	NAAEFMPB_02542 NAAEFMPB_02543	LJAGJGHB_04707	CJGKGJEO_03780	PMJBCJDC_06247 PMJBCJDC_06246	IFEDFCAJ_03380	KEAGMNNG_07602	BBHAGICA_07263	KGGJIEBE_02932 KGGJIEBE_02933	OOMIMNAN_01085	EPPHDNNG_08892	IMMGNHND_08145	GLAPKEJF_01807	IGBAIDIA_06893	JLFKGPII_04182 JLFKGPII_04183	FJDKEAMK_00357 FJDKEAMK_00358	OKKICKOI_01140	KILCLEKD_05290	IJCNLAFA_02584	GHIHBIIA_02889	BPLKGOMO_08906 BPLKGOMO_08905	BAEPEOGO_05090	HPMCIBEE_03758	FOOLNDAF_06469	ACIBPFPJ_02406 ACIBPFPJ_02405	LKOKBLAJ_05687 LKOKBLAJ_05688
aroC_2		Chorismate synthase	25	49	1.96	1	18692				107	620	253	NAAEFMPB_02929 NAAEFMPB_02930 NAAEFMPB_02931	LJAGJGHB_04326 LJAGJGHB_04325	CJGKGJEO_03381 CJGKGJEO_03380	PMJBCJDC_05850	IFEDFCAJ_03799 IFEDFCAJ_03800 IFEDFCAJ_03801	KEAGMNNG_07217 KEAGMNNG_07216 KEAGMNNG_07215	BBHAGICA_06857	KGGJIEBE_03353	OOMIMNAN_01535 OOMIMNAN_01536 OOMIMNAN_01537	EPPHDNNG_00240 EPPHDNNG_00241	IMMGNHND_07705 IMMGNHND_07704 IMMGNHND_07703	GLAPKEJF_02255	IGBAIDIA_06472 IGBAIDIA_06471 IGBAIDIA_06470	JLFKGPII_04571	FJDKEAMK_00784 FJDKEAMK_00785 FJDKEAMK_00786	OKKICKOI_00737 OKKICKOI_00736 OKKICKOI_00735	KILCLEKD_05709 KILCLEKD_05710	IJCNLAFA_02984	GHIHBIIA_03247	BPLKGOMO_08511 BPLKGOMO_08510	BAEPEOGO_05490 BAEPEOGO_05491 BAEPEOGO_05492	HPMCIBEE_03328 HPMCIBEE_03327	FOOLNDAF_06078	ACIBPFPJ_02755	LKOKBLAJ_06056
cstA_3		Peptide transporter CstA	25	53	2.12	1	32008				179	1847	601	NAAEFMPB_06319	LJAGJGHB_01051 LJAGJGHB_01050	CJGKGJEO_08543 CJGKGJEO_08544 CJGKGJEO_08542	PMJBCJDC_02458 PMJBCJDC_02459 PMJBCJDC_02457	IFEDFCAJ_07281	KEAGMNNG_03998 KEAGMNNG_03999	BBHAGICA_03726	KGGJIEBE_06620 KGGJIEBE_06619 KGGJIEBE_06621	OOMIMNAN_04982 OOMIMNAN_04981 OOMIMNAN_04983	EPPHDNNG_03654 EPPHDNNG_03653 EPPHDNNG_03655	IMMGNHND_04148 IMMGNHND_04147 IMMGNHND_04146	GLAPKEJF_05746 GLAPKEJF_05745 GLAPKEJF_05747	IGBAIDIA_03118 IGBAIDIA_03119 IGBAIDIA_03117	JLFKGPII_07729	FJDKEAMK_04035	OKKICKOI_06043 OKKICKOI_06042 OKKICKOI_06041	KILCLEKD_00245	IJCNLAFA_06518 IJCNLAFA_06517 IJCNLAFA_06519	GHIHBIIA_06390 GHIHBIIA_06391 GHIHBIIA_06392	BPLKGOMO_05117 BPLKGOMO_05118 BPLKGOMO_05116	BAEPEOGO_08926 BAEPEOGO_08927	HPMCIBEE_09281 HPMCIBEE_09280	FOOLNDAF_02849	ACIBPFPJ_05754	LKOKBLAJ_00656
group_1953		hypothetical protein	25	65	2.6	1	9508				140	2177	524	NAAEFMPB_06901	LJAGJGHB_00470 LJAGJGHB_00471	CJGKGJEO_07953	PMJBCJDC_01858 PMJBCJDC_01859	IFEDFCAJ_07858	KEAGMNNG_03442	BBHAGICA_03044 BBHAGICA_03045 BBHAGICA_03046	KGGJIEBE_07321 KGGJIEBE_07320 KGGJIEBE_07319 KGGJIEBE_07317 KGGJIEBE_07318	OOMIMNAN_05872 OOMIMNAN_05871	EPPHDNNG_04471 EPPHDNNG_04470 EPPHDNNG_04469 EPPHDNNG_04467 EPPHDNNG_04468	IMMGNHND_03470	GLAPKEJF_06440 GLAPKEJF_06439 GLAPKEJF_06438 GLAPKEJF_06437	IGBAIDIA_02390 IGBAIDIA_02391 IGBAIDIA_02392	JLFKGPII_08378	FJDKEAMK_04774	OKKICKOI_05315	KILCLEKD_01040	IJCNLAFA_07296 IJCNLAFA_07294 IJCNLAFA_07295	GHIHBIIA_07064 GHIHBIIA_07061 GHIHBIIA_07062 GHIHBIIA_07063	BPLKGOMO_04401 BPLKGOMO_04402 BPLKGOMO_04403 BPLKGOMO_04405 BPLKGOMO_04404	BAEPEOGO_00394 BAEPEOGO_00393 BAEPEOGO_00391 BAEPEOGO_00392 BAEPEOGO_00390	HPMCIBEE_08531 HPMCIBEE_08533 HPMCIBEE_08532	FOOLNDAF_02241 FOOLNDAF_02242 FOOLNDAF_02243	ACIBPFPJ_06282	LKOKBLAJ_01299 LKOKBLAJ_01298 LKOKBLAJ_01295 LKOKBLAJ_01296 LKOKBLAJ_01294 LKOKBLAJ_01297
sadA_1		Autotransporter adhesin SadA	25	25	1	1	15123				266	1244	680	NAAEFMPB_00693	LJAGJGHB_06492	CJGKGJEO_05718	PMJBCJDC_08133	IFEDFCAJ_01150	KEAGMNNG_01448	BBHAGICA_00826	KGGJIEBE_00920	OOMIMNAN_08182	EPPHDNNG_06818	IMMGNHND_01070	GLAPKEJF_09035	IGBAIDIA_00050	JLFKGPII_01969	FJDKEAMK_07100	OKKICKOI_03132	KILCLEKD_03281	IJCNLAFA_00312	GHIHBIIA_00965	BPLKGOMO_01857	BAEPEOGO_02887	HPMCIBEE_05981	FOOLNDAF_08592	ACIBPFPJ_00413	LKOKBLAJ_03587
nuoI		NADH-quinone oxidoreductase subunit H	25	47	1.88	1	18407			Hypothetical protein with no hits to refseq/uniprot/clusters/cdd/tigrfams/pfam overlapping another protein with hits	137	860	346	NAAEFMPB_03054 NAAEFMPB_03055	LJAGJGHB_04222	CJGKGJEO_03254	PMJBCJDC_05729 PMJBCJDC_05728	IFEDFCAJ_03913	KEAGMNNG_07102 KEAGMNNG_07101	BBHAGICA_06741 BBHAGICA_06740	KGGJIEBE_03470 KGGJIEBE_03471	OOMIMNAN_01671 OOMIMNAN_01672	EPPHDNNG_00372 EPPHDNNG_00373	IMMGNHND_07567 IMMGNHND_07566 IMMGNHND_07565	GLAPKEJF_02384	IGBAIDIA_06350 IGBAIDIA_06349 IGBAIDIA_06348	JLFKGPII_04690 JLFKGPII_04691	FJDKEAMK_00913 FJDKEAMK_00914 FJDKEAMK_00915	OKKICKOI_00613 OKKICKOI_00612	KILCLEKD_05834 KILCLEKD_05835	IJCNLAFA_03114 IJCNLAFA_03115 IJCNLAFA_03116	GHIHBIIA_03366 GHIHBIIA_03367	BPLKGOMO_08387 BPLKGOMO_08386	BAEPEOGO_05620	HPMCIBEE_03204 HPMCIBEE_03203	FOOLNDAF_05956 FOOLNDAF_05955	ACIBPFPJ_02862	LKOKBLAJ_06179
ubiG_2		Ubiquinone biosynthesis O-methyltransferase	25	30	1.2	1	18194				182	944	515	NAAEFMPB_03145	LJAGJGHB_04131	CJGKGJEO_03160	PMJBCJDC_05639 PMJBCJDC_05638	IFEDFCAJ_04012	KEAGMNNG_07016	BBHAGICA_06659	KGGJIEBE_03549	OOMIMNAN_01759	EPPHDNNG_00463	IMMGNHND_07485	GLAPKEJF_02470	IGBAIDIA_06263	JLFKGPII_04760	FJDKEAMK_00998	OKKICKOI_00530 OKKICKOI_00529	KILCLEKD_05909	IJCNLAFA_03206	GHIHBIIA_03458	BPLKGOMO_08294	BAEPEOGO_05713 BAEPEOGO_05714	HPMCIBEE_03099 HPMCIBEE_03098	FOOLNDAF_05859 FOOLNDAF_05858	ACIBPFPJ_02944	LKOKBLAJ_06267
yajR_1		Inner membrane transport protein YajR	25	35	1.4	1	38945				125	1367	858	NAAEFMPB_06613 NAAEFMPB_06614 NAAEFMPB_06615	LJAGJGHB_00752 LJAGJGHB_00751	CJGKGJEO_08237	PMJBCJDC_02149	IFEDFCAJ_07580 IFEDFCAJ_07581	KEAGMNNG_03718	BBHAGICA_03438	KGGJIEBE_06914	OOMIMNAN_05303	EPPHDNNG_03969 EPPHDNNG_03970 EPPHDNNG_03971	IMMGNHND_03823	GLAPKEJF_06078	IGBAIDIA_02817 IGBAIDIA_02816	JLFKGPII_08001	FJDKEAMK_04338	OKKICKOI_05742	KILCLEKD_00548 KILCLEKD_00549	IJCNLAFA_06861	GHIHBIIA_06682	BPLKGOMO_04776	BAEPEOGO_09238 BAEPEOGO_09239	HPMCIBEE_08945 HPMCIBEE_08944	FOOLNDAF_02539	ACIBPFPJ_06033	LKOKBLAJ_00980
lpxD_1		UDP-3-O-(3-hydroxymyristoyl)glucosamine N-acyltransferase	25	36	1.44	1	9372				182	1025	619	NAAEFMPB_06968	LJAGJGHB_00399 LJAGJGHB_00398	CJGKGJEO_07883	PMJBCJDC_01782 PMJBCJDC_01781	IFEDFCAJ_07937	KEAGMNNG_03378 KEAGMNNG_03377	BBHAGICA_02972	KGGJIEBE_07396	OOMIMNAN_05956	EPPHDNNG_04549	IMMGNHND_03386	GLAPKEJF_06525	IGBAIDIA_02303	JLFKGPII_08445	FJDKEAMK_04852	OKKICKOI_05238	KILCLEKD_01114	IJCNLAFA_07365 IJCNLAFA_07366 IJCNLAFA_07367	GHIHBIIA_07136 GHIHBIIA_07137	BPLKGOMO_04324 BPLKGOMO_04322 BPLKGOMO_04323	BAEPEOGO_00469 BAEPEOGO_00470	HPMCIBEE_08452 HPMCIBEE_08451	FOOLNDAF_02170 FOOLNDAF_02169	ACIBPFPJ_06349	LKOKBLAJ_01366
group_20496		hypothetical protein	25	25	1	1	32737				284	1190	669	NAAEFMPB_07997	LJAGJGHB_07478	CJGKGJEO_06803	PMJBCJDC_00731	IFEDFCAJ_00450	KEAGMNNG_02413	BBHAGICA_01811	KGGJIEBE_08484	OOMIMNAN_07109	EPPHDNNG_05714	IMMGNHND_02203	GLAPKEJF_07687	IGBAIDIA_01100	JLFKGPII_00989	FJDKEAMK_06030	OKKICKOI_04157	KILCLEKD_02212	IJCNLAFA_08701	GHIHBIIA_08290	BPLKGOMO_03045	BAEPEOGO_01761	HPMCIBEE_07136	FOOLNDAF_00987	ACIBPFPJ_07357	LKOKBLAJ_02448
lysC_1		Lysine-sensitive aspartokinase 3	25	44	1.76	1	34297				101	1349	719	NAAEFMPB_08093 NAAEFMPB_08094	LJAGJGHB_07388 LJAGJGHB_07387	CJGKGJEO_06702 CJGKGJEO_06701	PMJBCJDC_00635	IFEDFCAJ_00555 IFEDFCAJ_00556	KEAGMNNG_02324	BBHAGICA_01712	KGGJIEBE_00017	OOMIMNAN_07213 OOMIMNAN_07214	EPPHDNNG_05826 EPPHDNNG_05827 EPPHDNNG_05828	IMMGNHND_02085 IMMGNHND_02084	GLAPKEJF_07801 GLAPKEJF_07800 GLAPKEJF_07802	IGBAIDIA_01005 IGBAIDIA_01006	JLFKGPII_01094	FJDKEAMK_06141 FJDKEAMK_06142	OKKICKOI_04053	KILCLEKD_02318 KILCLEKD_02319	IJCNLAFA_08802 IJCNLAFA_08803	GHIHBIIA_00082	BPLKGOMO_02868 BPLKGOMO_02867 BPLKGOMO_02866	BAEPEOGO_01860 BAEPEOGO_01861	HPMCIBEE_07027	FOOLNDAF_00890 FOOLNDAF_00889 FOOLNDAF_00888	ACIBPFPJ_07448	LKOKBLAJ_02532
birA		Bifunctional ligase/repressor BirA	25	32	1.28	1	34093				143	1031	622	NAAEFMPB_08192	LJAGJGHB_07287 LJAGJGHB_07288	CJGKGJEO_06586	PMJBCJDC_00538	IFEDFCAJ_01993	KEAGMNNG_02226	BBHAGICA_01623	KGGJIEBE_00116	OOMIMNAN_07316 OOMIMNAN_07317	EPPHDNNG_05934 EPPHDNNG_05933	IMMGNHND_01983	GLAPKEJF_07904	IGBAIDIA_00906	JLFKGPII_01179	FJDKEAMK_06241	OKKICKOI_03952	KILCLEKD_02415	IJCNLAFA_08939 IJCNLAFA_08940	GHIHBIIA_00206 GHIHBIIA_00205	BPLKGOMO_02729	BAEPEOGO_02005	HPMCIBEE_06882 HPMCIBEE_06881 HPMCIBEE_06883	FOOLNDAF_00761	ACIBPFPJ_07566	LKOKBLAJ_02671
yohC		Inner membrane protein YohC	25	25	1	1	17814				308	854	481	NAAEFMPB_03335	LJAGJGHB_03948	CJGKGJEO_02981	PMJBCJDC_05446	IFEDFCAJ_04190	KEAGMNNG_06842	BBHAGICA_06482	KGGJIEBE_03749	OOMIMNAN_01954	EPPHDNNG_00677	IMMGNHND_07292	GLAPKEJF_02676	IGBAIDIA_06055	JLFKGPII_04941	FJDKEAMK_01191	OKKICKOI_00333	KILCLEKD_06103	IJCNLAFA_03409	GHIHBIIA_03639	BPLKGOMO_08090	BAEPEOGO_05921	HPMCIBEE_02892	FOOLNDAF_05673	ACIBPFPJ_03126	LKOKBLAJ_06467
wecE_1		dTDP-4-amino-4,6-dideoxygalactose transaminase	25	45	1.8	1	778				161	701	413	NAAEFMPB_00275 NAAEFMPB_00276	LJAGJGHB_06908	CJGKGJEO_06183	PMJBCJDC_00142	IFEDFCAJ_01587 IFEDFCAJ_01586	KEAGMNNG_01864 KEAGMNNG_01863	BBHAGICA_01264 BBHAGICA_01263	KGGJIEBE_00473	OOMIMNAN_07705 OOMIMNAN_07706	EPPHDNNG_06337 EPPHDNNG_06338	IMMGNHND_01566 IMMGNHND_01565 IMMGNHND_01567 IMMGNHND_01564	GLAPKEJF_08295 GLAPKEJF_08296 GLAPKEJF_08297	IGBAIDIA_00519 IGBAIDIA_00518	JLFKGPII_01527	FJDKEAMK_06619 FJDKEAMK_06620 FJDKEAMK_06621	OKKICKOI_03580	KILCLEKD_02785	IJCNLAFA_09344 IJCNLAFA_09345	GHIHBIIA_00561	BPLKGOMO_02318 BPLKGOMO_02317	BAEPEOGO_02391 BAEPEOGO_02393 BAEPEOGO_02392	HPMCIBEE_06463 HPMCIBEE_06462 HPMCIBEE_06461	FOOLNDAF_00371	ACIBPFPJ_07935	LKOKBLAJ_03047
fmt		Methionyl-tRNA formyltransferase	25	25	1	1	2261				179	947	758	NAAEFMPB_01239	LJAGJGHB_05961	CJGKGJEO_05150	PMJBCJDC_07559	IFEDFCAJ_00606	KEAGMNNG_00937	BBHAGICA_00320	KGGJIEBE_01429	OOMIMNAN_08744	EPPHDNNG_07357	IMMGNHND_00513	GLAPKEJF_00237	IGBAIDIA_08580	JLFKGPII_02452	FJDKEAMK_07640	OKKICKOI_02626	KILCLEKD_03797	IJCNLAFA_00890	GHIHBIIA_01470	BPLKGOMO_01313	BAEPEOGO_03449	HPMCIBEE_05415	FOOLNDAF_08069	ACIBPFPJ_00903	LKOKBLAJ_04122
aspS_1		Aspartate--tRNA ligase	25	31	1.24	1	3862				170	1721	511	NAAEFMPB_05273	LJAGJGHB_02077	CJGKGJEO_01027	PMJBCJDC_03539 PMJBCJDC_03540	IFEDFCAJ_06254	KEAGMNNG_04986	BBHAGICA_05948 BBHAGICA_05947	KGGJIEBE_04290	OOMIMNAN_02522	EPPHDNNG_01262	IMMGNHND_06650	GLAPKEJF_03272	IGBAIDIA_05505	JLFKGPII_05528	FJDKEAMK_01730 FJDKEAMK_01731	OKKICKOI_08309	KILCLEKD_06659 KILCLEKD_06660	IJCNLAFA_04009	GHIHBIIA_04181	BPLKGOMO_07505	BAEPEOGO_06515 BAEPEOGO_06513 BAEPEOGO_06514	HPMCIBEE_02273	FOOLNDAF_05187	ACIBPFPJ_03582	LKOKBLAJ_06963
elmGT		Elloramycin glycosyltransferase ElmGT	25	40	1.6	1	1154			Hypothetical protein with no hits to refseq/uniprot/clusters/cdd/tigrfams/pfam overlapping another protein with hits	173	692	462	NAAEFMPB_02417	LJAGJGHB_04824	CJGKGJEO_03912 CJGKGJEO_03911 CJGKGJEO_03913 CJGKGJEO_03914	PMJBCJDC_06389 PMJBCJDC_06388 PMJBCJDC_06390	IFEDFCAJ_03244 IFEDFCAJ_03245 IFEDFCAJ_03243	KEAGMNNG_07718	BBHAGICA_07457	KGGJIEBE_02730	OOMIMNAN_00862 OOMIMNAN_00863	EPPHDNNG_08679	IMMGNHND_08341	GLAPKEJF_01608	IGBAIDIA_07092	JLFKGPII_04004	FJDKEAMK_00141	OKKICKOI_01327 OKKICKOI_01328	KILCLEKD_05101 KILCLEKD_05102	IJCNLAFA_02187	GHIHBIIA_02634	BPLKGOMO_00013 BPLKGOMO_00012	BAEPEOGO_04759 BAEPEOGO_04758	HPMCIBEE_04092 HPMCIBEE_04091 HPMCIBEE_04093	FOOLNDAF_06854	ACIBPFPJ_02047	LKOKBLAJ_05292 LKOKBLAJ_05291
fruA_2		PTS system fructose-specific EIIB'BC component	25	34	1.36	1	17950				170	620	365	NAAEFMPB_03266	LJAGJGHB_04018	CJGKGJEO_03044	PMJBCJDC_05523	IFEDFCAJ_04121	KEAGMNNG_06901	BBHAGICA_06547 BBHAGICA_06548	KGGJIEBE_03671	OOMIMNAN_01885 OOMIMNAN_01886	EPPHDNNG_00603 EPPHDNNG_00604	IMMGNHND_07360 IMMGNHND_07359	GLAPKEJF_02603	IGBAIDIA_06127 IGBAIDIA_06125 IGBAIDIA_06126	JLFKGPII_04881 JLFKGPII_04880	FJDKEAMK_01119 FJDKEAMK_01120	OKKICKOI_00408	KILCLEKD_06036 KILCLEKD_06035	IJCNLAFA_03338	GHIHBIIA_03576	BPLKGOMO_08166	BAEPEOGO_05853	HPMCIBEE_02955	FOOLNDAF_05735	ACIBPFPJ_03061	LKOKBLAJ_06403
group_21027	dmsB_3	Anaerobic dimethyl sulfoxide reductase chain B	25	25	1	1	40135				377	617	526	NAAEFMPB_05714	LJAGJGHB_01647	CJGKGJEO_00589	PMJBCJDC_03113	IFEDFCAJ_06672	KEAGMNNG_04588	BBHAGICA_04279	KGGJIEBE_06029	OOMIMNAN_04376	EPPHDNNG_03056	IMMGNHND_04783	GLAPKEJF_05119	IGBAIDIA_03716	JLFKGPII_07164	FJDKEAMK_03447	OKKICKOI_06608	KILCLEKD_08395	IJCNLAFA_05851	GHIHBIIA_05790	BPLKGOMO_05751	BAEPEOGO_08275	HPMCIBEE_00434	FOOLNDAF_03469	ACIBPFPJ_05165	LKOKBLAJ_00048
dmsB_3		Anaerobic dimethyl sulfoxide reductase chain B	25	25	1	1	20476			Hypothetical protein with no hits to refseq/uniprot/clusters/cdd/tigrfams/pfam overlapping another protein with hits	194	617	418	NAAEFMPB_04456	LJAGJGHB_02863	CJGKGJEO_01849	PMJBCJDC_04352	IFEDFCAJ_05305	KEAGMNNG_05774	BBHAGICA_05129	KGGJIEBE_05115	OOMIMNAN_03402	EPPHDNNG_02113	IMMGNHND_05729	GLAPKEJF_04145	IGBAIDIA_04657	JLFKGPII_06308	FJDKEAMK_02525	OKKICKOI_07493	KILCLEKD_07494	IJCNLAFA_04829	GHIHBIIA_04898	BPLKGOMO_06732	BAEPEOGO_07301	HPMCIBEE_01464	FOOLNDAF_04430	ACIBPFPJ_04269	LKOKBLAJ_07700
group_21226		hypothetical protein	25	25	1	1	31973				152	428	260	NAAEFMPB_06292	LJAGJGHB_01076	CJGKGJEO_08568	PMJBCJDC_02487	IFEDFCAJ_07252	KEAGMNNG_04023	BBHAGICA_03749	KGGJIEBE_06594	OOMIMNAN_04957	EPPHDNNG_03629	IMMGNHND_04174	GLAPKEJF_05718	IGBAIDIA_03148	JLFKGPII_07704	FJDKEAMK_04007	OKKICKOI_06067	KILCLEKD_00215	IJCNLAFA_06488	GHIHBIIA_06367	BPLKGOMO_05142	BAEPEOGO_08902	HPMCIBEE_09305	FOOLNDAF_02870	ACIBPFPJ_05731	LKOKBLAJ_00633
maa		Maltose O-acetyltransferase	25	25	1	1	38786				254	635	448	NAAEFMPB_06545	LJAGJGHB_00824	CJGKGJEO_08309	PMJBCJDC_02212	IFEDFCAJ_07502	KEAGMNNG_03786	BBHAGICA_03507	KGGJIEBE_06847	OOMIMNAN_05233	EPPHDNNG_03895	IMMGNHND_03901	GLAPKEJF_06003	IGBAIDIA_02889	JLFKGPII_07938	FJDKEAMK_04266	OKKICKOI_05810	KILCLEKD_00475	IJCNLAFA_06785	GHIHBIIA_06621	BPLKGOMO_04847	BAEPEOGO_09171	HPMCIBEE_09018	FOOLNDAF_02608	ACIBPFPJ_05972	LKOKBLAJ_00913
group_21576		hypothetical protein	25	25	1	1	29374				113	539	232	NAAEFMPB_00735	LJAGJGHB_06448	CJGKGJEO_05679	PMJBCJDC_08088	IFEDFCAJ_01107	KEAGMNNG_01411	BBHAGICA_00791	KGGJIEBE_00959	OOMIMNAN_08217	EPPHDNNG_06862	IMMGNHND_01030	GLAPKEJF_09075	IGBAIDIA_00011	JLFKGPII_02005	FJDKEAMK_07142	OKKICKOI_03091	KILCLEKD_03321	IJCNLAFA_00357	GHIHBIIA_01005	BPLKGOMO_01816	BAEPEOGO_02931	HPMCIBEE_05939	FOOLNDAF_08552	ACIBPFPJ_00450	LKOKBLAJ_03629
nrdA_1		Ribonucleoside-diphosphate reductase 1 subunit alpha	25	81	3.24	1	18200			Hypothetical protein with no hits to refseq/uniprot/clusters/cdd/tigrfams/pfam overlapping another protein with hits	155	2264	550	NAAEFMPB_03140 NAAEFMPB_03141 NAAEFMPB_03142 NAAEFMPB_03143 NAAEFMPB_03144	LJAGJGHB_04134 LJAGJGHB_04133 LJAGJGHB_04132	CJGKGJEO_03163	PMJBCJDC_05643 PMJBCJDC_05641 PMJBCJDC_05640 PMJBCJDC_05642	IFEDFCAJ_04007 IFEDFCAJ_04008 IFEDFCAJ_04010 IFEDFCAJ_04009 IFEDFCAJ_04011	KEAGMNNG_07018	BBHAGICA_06663 BBHAGICA_06662 BBHAGICA_06661 BBHAGICA_06660	KGGJIEBE_03548	OOMIMNAN_01755 OOMIMNAN_01756 OOMIMNAN_01758 OOMIMNAN_01757	EPPHDNNG_00456 EPPHDNNG_00458 EPPHDNNG_00459 EPPHDNNG_00461 EPPHDNNG_00457 EPPHDNNG_00460 EPPHDNNG_00462	IMMGNHND_07489 IMMGNHND_07488 IMMGNHND_07487 IMMGNHND_07486	GLAPKEJF_02466 GLAPKEJF_02467 GLAPKEJF_02468 GLAPKEJF_02469	IGBAIDIA_06268 IGBAIDIA_06267	JLFKGPII_04758	FJDKEAMK_00993 FJDKEAMK_00997 FJDKEAMK_00996 FJDKEAMK_00995	OKKICKOI_00535 OKKICKOI_00534 OKKICKOI_00533 OKKICKOI_00532 OKKICKOI_00531	KILCLEKD_05905 KILCLEKD_05907 KILCLEKD_05906 KILCLEKD_05908	IJCNLAFA_03202 IJCNLAFA_03203 IJCNLAFA_03204 IJCNLAFA_03205	GHIHBIIA_03454	BPLKGOMO_08296	BAEPEOGO_05710 BAEPEOGO_05711 BAEPEOGO_05712	HPMCIBEE_03103 HPMCIBEE_03102 HPMCIBEE_03101 HPMCIBEE_03100	FOOLNDAF_05863 FOOLNDAF_05862 FOOLNDAF_05861 FOOLNDAF_05860	ACIBPFPJ_02940 ACIBPFPJ_02941 ACIBPFPJ_02942 ACIBPFPJ_02943	LKOKBLAJ_06265
appC_1		Cytochrome bd-II ubiquinol oxidase subunit 1	25	30	1.2	1	4360				125	527	268	NAAEFMPB_05050	LJAGJGHB_02293 LJAGJGHB_02294	CJGKGJEO_01250	PMJBCJDC_03759	IFEDFCAJ_06016	KEAGMNNG_05200	BBHAGICA_05763	KGGJIEBE_04473	OOMIMNAN_02729	EPPHDNNG_01453	IMMGNHND_06444	GLAPKEJF_03451	IGBAIDIA_05312 IGBAIDIA_05311	JLFKGPII_05695	FJDKEAMK_01913	OKKICKOI_08128	KILCLEKD_06833	IJCNLAFA_04219 IJCNLAFA_04220	GHIHBIIA_04352	BPLKGOMO_07308	BAEPEOGO_06708	HPMCIBEE_02067 HPMCIBEE_02066	FOOLNDAF_05008 FOOLNDAF_05007	ACIBPFPJ_03741	LKOKBLAJ_07144
minC		Septum site-determining protein MinC	25	25	1	1	4268				128	737	513	NAAEFMPB_05086	LJAGJGHB_02254	CJGKGJEO_01214	PMJBCJDC_03719	IFEDFCAJ_06060	KEAGMNNG_05162	BBHAGICA_05806	KGGJIEBE_04437	OOMIMNAN_02681	EPPHDNNG_01413	IMMGNHND_06491	GLAPKEJF_03415	IGBAIDIA_05354	JLFKGPII_05658	FJDKEAMK_01871	OKKICKOI_08163	KILCLEKD_06796	IJCNLAFA_04176	GHIHBIIA_04318	BPLKGOMO_07358	BAEPEOGO_06661	HPMCIBEE_02112	FOOLNDAF_05048	ACIBPFPJ_03705	LKOKBLAJ_07106
gsiD		Glutathione transport system permease protein GsiD	25	29	1.16	1	19567				143	911	650	NAAEFMPB_05852	LJAGJGHB_01501	CJGKGJEO_00445	PMJBCJDC_02955	IFEDFCAJ_06826	KEAGMNNG_04456	BBHAGICA_04163	KGGJIEBE_06166	OOMIMNAN_04521	EPPHDNNG_03189	IMMGNHND_04640	GLAPKEJF_05263 GLAPKEJF_05265 GLAPKEJF_05264	IGBAIDIA_03587	JLFKGPII_07298	FJDKEAMK_03585	OKKICKOI_06482	KILCLEKD_08526	IJCNLAFA_06008 IJCNLAFA_06007	GHIHBIIA_05930 GHIHBIIA_05931	BPLKGOMO_05604	BAEPEOGO_08420	HPMCIBEE_00296	FOOLNDAF_03325	ACIBPFPJ_05295	LKOKBLAJ_00189
ubiF_1		2-octaprenyl-3-methyl-6-methoxy-1,4-benzoquinol hydroxylase	25	29	1.16	1	31684				188	821	394	NAAEFMPB_06183	LJAGJGHB_01192 LJAGJGHB_01193	CJGKGJEO_00119	PMJBCJDC_02610	IFEDFCAJ_07139 IFEDFCAJ_07140	KEAGMNNG_04136	BBHAGICA_03839	KGGJIEBE_06496	OOMIMNAN_04843	EPPHDNNG_03523	IMMGNHND_04288	GLAPKEJF_05601	IGBAIDIA_03255	JLFKGPII_07609	FJDKEAMK_03903	OKKICKOI_06164	KILCLEKD_00106	IJCNLAFA_06374	GHIHBIIA_06260	BPLKGOMO_05261 BPLKGOMO_05260	BAEPEOGO_08780	HPMCIBEE_09421	FOOLNDAF_02988 FOOLNDAF_02989	ACIBPFPJ_05624	LKOKBLAJ_00523
ybbW_1		Putative allantoin permease	25	25	1	1	38556				395	1097	534	NAAEFMPB_06450	LJAGJGHB_00926	CJGKGJEO_08409	PMJBCJDC_02321	IFEDFCAJ_07412	KEAGMNNG_03878	BBHAGICA_03602	KGGJIEBE_06748	OOMIMNAN_05122	EPPHDNNG_03795	IMMGNHND_04009	GLAPKEJF_05888	IGBAIDIA_02988	JLFKGPII_07850	FJDKEAMK_04165	OKKICKOI_05908	KILCLEKD_00377	IJCNLAFA_06665	GHIHBIIA_06526	BPLKGOMO_04972	BAEPEOGO_09077	HPMCIBEE_09125	FOOLNDAF_02701	ACIBPFPJ_05876	LKOKBLAJ_00806
group_22512		hypothetical protein	25	25	1	1	1907				125	692	558	NAAEFMPB_01058	LJAGJGHB_06129	CJGKGJEO_05332	PMJBCJDC_07734	IFEDFCAJ_00779	KEAGMNNG_01102	BBHAGICA_00488	KGGJIEBE_01257	OOMIMNAN_08561	EPPHDNNG_07180	IMMGNHND_00709	GLAPKEJF_00038	IGBAIDIA_08754	JLFKGPII_02281	FJDKEAMK_07454	OKKICKOI_02795	KILCLEKD_03625	IJCNLAFA_00690	GHIHBIIA_01304	BPLKGOMO_01483	BAEPEOGO_03266	HPMCIBEE_05595	FOOLNDAF_08240	ACIBPFPJ_00740	LKOKBLAJ_03954
rcnB		Nickel/cobalt homeostasis protein RcnB	25	25	1	1	17721				167	506	317	NAAEFMPB_03379	LJAGJGHB_03907	CJGKGJEO_02931	PMJBCJDC_05403	IFEDFCAJ_04232	KEAGMNNG_06800	BBHAGICA_06446	KGGJIEBE_03792	OOMIMNAN_01994	EPPHDNNG_00720	IMMGNHND_07246	GLAPKEJF_02718	IGBAIDIA_06018	JLFKGPII_04977	FJDKEAMK_01234	OKKICKOI_00290	KILCLEKD_06146	IJCNLAFA_03458	GHIHBIIA_03682	BPLKGOMO_08044	BAEPEOGO_05972	HPMCIBEE_02844	FOOLNDAF_05635	ACIBPFPJ_03171	LKOKBLAJ_06512
leuE		Leucine efflux protein	25	25	1	1	35135				158	503	383	NAAEFMPB_04017	LJAGJGHB_03278	CJGKGJEO_02285	PMJBCJDC_04785	IFEDFCAJ_04877	KEAGMNNG_06174	BBHAGICA_04718	KGGJIEBE_05545	OOMIMNAN_03843	EPPHDNNG_02561	IMMGNHND_05290	GLAPKEJF_04610	IGBAIDIA_04215	JLFKGPII_06710	FJDKEAMK_02955	OKKICKOI_07084	KILCLEKD_07922	IJCNLAFA_05270	GHIHBIIA_05287	BPLKGOMO_06306	BAEPEOGO_07715	HPMCIBEE_01007	FOOLNDAF_04021	ACIBPFPJ_04652	LKOKBLAJ_08109
ybgJ		putative protein YbgJ	25	25	1	1	31538				500	932	659	NAAEFMPB_06100	LJAGJGHB_01264	CJGKGJEO_00200	PMJBCJDC_02696	IFEDFCAJ_07069	KEAGMNNG_04210	BBHAGICA_03911	KGGJIEBE_06418	OOMIMNAN_04766	EPPHDNNG_03445	IMMGNHND_04374	GLAPKEJF_05520	IGBAIDIA_03332	JLFKGPII_07537	FJDKEAMK_03823	OKKICKOI_06234	KILCLEKD_00027	IJCNLAFA_06289	GHIHBIIA_06182	BPLKGOMO_05343	BAEPEOGO_08701	HPMCIBEE_00021	FOOLNDAF_03064	ACIBPFPJ_05548	LKOKBLAJ_00440
yafV		Omega-amidase YafV	25	25	1	1	9645				530	863	761	NAAEFMPB_06864	LJAGJGHB_00508	CJGKGJEO_07986	PMJBCJDC_01892	IFEDFCAJ_07824	KEAGMNNG_03478	BBHAGICA_03136	KGGJIEBE_07221	OOMIMNAN_05631	EPPHDNNG_04368	IMMGNHND_03585	GLAPKEJF_06338	IGBAIDIA_02488	JLFKGPII_08289	FJDKEAMK_04672	OKKICKOI_05412	KILCLEKD_00954	IJCNLAFA_07207	GHIHBIIA_06988	BPLKGOMO_04485	BAEPEOGO_00318	HPMCIBEE_08613	FOOLNDAF_02323	ACIBPFPJ_06215	LKOKBLAJ_01217
yjjX		Non-canonical purine NTP phosphatase	25	27	1.08	1	28692				146	515	395	NAAEFMPB_07456	LJAGJGHB_07994	CJGKGJEO_07355	PMJBCJDC_01282	IFEDFCAJ_08465	KEAGMNNG_02921	BBHAGICA_02477	KGGJIEBE_07897	OOMIMNAN_06479 OOMIMNAN_06480	EPPHDNNG_05102	IMMGNHND_02829	GLAPKEJF_07052	IGBAIDIA_01799	JLFKGPII_00431	FJDKEAMK_05402	OKKICKOI_04742	KILCLEKD_01611	IJCNLAFA_07878	GHIHBIIA_07595 GHIHBIIA_07596	BPLKGOMO_03830	BAEPEOGO_00976	HPMCIBEE_07941	FOOLNDAF_01690	ACIBPFPJ_06801	LKOKBLAJ_01840
group_23259	ubiB_1	putative protein kinase UbiB	25	25	1	1	38443				146	386	289	NAAEFMPB_00194	LJAGJGHB_06983	CJGKGJEO_06267	PMJBCJDC_00220	IFEDFCAJ_01674	KEAGMNNG_01943	BBHAGICA_01344	KGGJIEBE_00394	OOMIMNAN_07620	EPPHDNNG_06248	IMMGNHND_01662	GLAPKEJF_08199	IGBAIDIA_00601	JLFKGPII_01448	FJDKEAMK_06537	OKKICKOI_03665	KILCLEKD_02705	IJCNLAFA_09253	GHIHBIIA_00480	BPLKGOMO_02411	BAEPEOGO_02309	HPMCIBEE_06550	FOOLNDAF_00460	ACIBPFPJ_07858	LKOKBLAJ_02963
group_23359		hypothetical protein	25	25	1	1	36123				149	554	384	NAAEFMPB_01932	LJAGJGHB_05319	CJGKGJEO_04436	PMJBCJDC_06902	IFEDFCAJ_02734	KEAGMNNG_00304	BBHAGICA_07963	KGGJIEBE_02175	OOMIMNAN_00309	EPPHDNNG_08128	IMMGNHND_08909	GLAPKEJF_01024	IGBAIDIA_07633	JLFKGPII_03498	FJDKEAMK_08588	OKKICKOI_01889	KILCLEKD_04550	IJCNLAFA_01671	GHIHBIIA_02177	BPLKGOMO_00536	BAEPEOGO_04227	HPMCIBEE_04623	FOOLNDAF_07366	ACIBPFPJ_01594	LKOKBLAJ_04813
group_23360		hypothetical protein	25	59	2.36	1	37841				131	407	254	NAAEFMPB_01995 NAAEFMPB_01996 NAAEFMPB_01997	LJAGJGHB_05254 LJAGJGHB_05253 LJAGJGHB_05252	CJGKGJEO_04365	PMJBCJDC_06827 PMJBCJDC_06826 PMJBCJDC_06825	IFEDFCAJ_02799 IFEDFCAJ_02800 IFEDFCAJ_02801	KEAGMNNG_00241 KEAGMNNG_00240 KEAGMNNG_00239	BBHAGICA_07888	KGGJIEBE_02256	OOMIMNAN_00391 OOMIMNAN_00392	EPPHDNNG_08209 EPPHDNNG_08210 EPPHDNNG_08208	IMMGNHND_08830 IMMGNHND_08829 IMMGNHND_08828	GLAPKEJF_01104 GLAPKEJF_01105 GLAPKEJF_01106	IGBAIDIA_07556 IGBAIDIA_07555 IGBAIDIA_07554	JLFKGPII_03569 JLFKGPII_03570 JLFKGPII_03571	FJDKEAMK_08662 FJDKEAMK_08663 FJDKEAMK_08664	OKKICKOI_01813 OKKICKOI_01812 OKKICKOI_01811	KILCLEKD_04633 KILCLEKD_04634 KILCLEKD_04635	IJCNLAFA_01745 IJCNLAFA_01746	GHIHBIIA_02231 GHIHBIIA_02232	BPLKGOMO_00460 BPLKGOMO_00459 BPLKGOMO_00461	BAEPEOGO_04303 BAEPEOGO_04304	HPMCIBEE_04548 HPMCIBEE_04547	FOOLNDAF_07293	ACIBPFPJ_01654 ACIBPFPJ_01655	LKOKBLAJ_04885
stpA		DNA-binding protein StpA	25	25	1	1	36878				263	401	373	NAAEFMPB_02371	LJAGJGHB_04873	CJGKGJEO_03962	PMJBCJDC_06437	IFEDFCAJ_03188	KEAGMNNG_07765	BBHAGICA_07502	KGGJIEBE_02673	OOMIMNAN_00808	EPPHDNNG_08629	IMMGNHND_08400	GLAPKEJF_01553	IGBAIDIA_07140	JLFKGPII_03955	FJDKEAMK_00094	OKKICKOI_01379	KILCLEKD_05046	IJCNLAFA_02130	GHIHBIIA_02580	BPLKGOMO_00060	BAEPEOGO_04703	HPMCIBEE_04150	FOOLNDAF_06909	ACIBPFPJ_01994	LKOKBLAJ_05243
yeeZ		Protein YeeZ	25	36	1.44	1	17334				125	827	537	NAAEFMPB_03531 NAAEFMPB_03532	LJAGJGHB_03762	CJGKGJEO_02772	PMJBCJDC_05247 PMJBCJDC_05246	IFEDFCAJ_04398	KEAGMNNG_06647 KEAGMNNG_06646 KEAGMNNG_06648	BBHAGICA_06264 BBHAGICA_06265	KGGJIEBE_03968	OOMIMNAN_02178 OOMIMNAN_02177 OOMIMNAN_02179	EPPHDNNG_00911	IMMGNHND_06996	GLAPKEJF_02932	IGBAIDIA_05839	JLFKGPII_05218 JLFKGPII_05219	FJDKEAMK_01410 FJDKEAMK_01411	OKKICKOI_00109 OKKICKOI_00108	KILCLEKD_06325 KILCLEKD_06326	IJCNLAFA_03621	GHIHBIIA_03832	BPLKGOMO_07874	BAEPEOGO_06127	HPMCIBEE_02681	FOOLNDAF_05474	ACIBPFPJ_03321	LKOKBLAJ_06671
papC_1		Outer membrane usher protein PapC	25	73	2.92	1	9229				119	1307	560	NAAEFMPB_07036 NAAEFMPB_07037 NAAEFMPB_07038 NAAEFMPB_07039 NAAEFMPB_07040 NAAEFMPB_07041	LJAGJGHB_00340 LJAGJGHB_00338 LJAGJGHB_00337 LJAGJGHB_00336 LJAGJGHB_00339	CJGKGJEO_07818 CJGKGJEO_07817 CJGKGJEO_07816	PMJBCJDC_01722 PMJBCJDC_01721 PMJBCJDC_01720 PMJBCJDC_01719 PMJBCJDC_01718	IFEDFCAJ_08001 IFEDFCAJ_08002 IFEDFCAJ_08003	KEAGMNNG_03318 KEAGMNNG_03317 KEAGMNNG_03316	BBHAGICA_02914	KGGJIEBE_07455	OOMIMNAN_06025 OOMIMNAN_06026 OOMIMNAN_06028	EPPHDNNG_04621 EPPHDNNG_04622	IMMGNHND_03312 IMMGNHND_03311 IMMGNHND_03310	GLAPKEJF_06582	IGBAIDIA_02249	JLFKGPII_00037 JLFKGPII_00038 JLFKGPII_00039	FJDKEAMK_04912 FJDKEAMK_04913 FJDKEAMK_04914	OKKICKOI_05179	KILCLEKD_01173	IJCNLAFA_07420 IJCNLAFA_07421 IJCNLAFA_07422 IJCNLAFA_07423 IJCNLAFA_07424	GHIHBIIA_07193 GHIHBIIA_07194 GHIHBIIA_07195 GHIHBIIA_07197	BPLKGOMO_04258 BPLKGOMO_04257 BPLKGOMO_04256 BPLKGOMO_04255	BAEPEOGO_00524 BAEPEOGO_00525 BAEPEOGO_00526 BAEPEOGO_00528 BAEPEOGO_00527	HPMCIBEE_08385 HPMCIBEE_08384 HPMCIBEE_08382	FOOLNDAF_02112 FOOLNDAF_02111 FOOLNDAF_02110	ACIBPFPJ_06410	LKOKBLAJ_01421 LKOKBLAJ_01422 LKOKBLAJ_01423
chbF_1		6-phospho-beta-glucosidase	25	25	1	1	34872				146	626	418	NAAEFMPB_04131	LJAGJGHB_03176	CJGKGJEO_02182	PMJBCJDC_04678	IFEDFCAJ_04983	KEAGMNNG_06078	BBHAGICA_04804	KGGJIEBE_05446	OOMIMNAN_03747	EPPHDNNG_02465	IMMGNHND_05387	GLAPKEJF_04502	IGBAIDIA_04312	JLFKGPII_06625	FJDKEAMK_02862	OKKICKOI_07167	KILCLEKD_07838	IJCNLAFA_05175	GHIHBIIA_05209	BPLKGOMO_06394	BAEPEOGO_07627	HPMCIBEE_01104	FOOLNDAF_04106	ACIBPFPJ_04566	LKOKBLAJ_08026
group_23642		hypothetical protein	25	25	1	1	21196				245	452	329	NAAEFMPB_04731	LJAGJGHB_02592	CJGKGJEO_01572	PMJBCJDC_04076	IFEDFCAJ_05601	KEAGMNNG_05506	BBHAGICA_05420	KGGJIEBE_04824	OOMIMNAN_03096	EPPHDNNG_01815	IMMGNHND_06048	GLAPKEJF_03842	IGBAIDIA_04956	JLFKGPII_06029	FJDKEAMK_02224	OKKICKOI_07787	KILCLEKD_07191	IJCNLAFA_04528	GHIHBIIA_04622	BPLKGOMO_07028	BAEPEOGO_07009	HPMCIBEE_01770	FOOLNDAF_04726	ACIBPFPJ_04016	LKOKBLAJ_07426
pspA		Phage shock protein A	25	26	1.04	1	4909				260	749	561	NAAEFMPB_04837	LJAGJGHB_02497	CJGKGJEO_01465	PMJBCJDC_03968	IFEDFCAJ_05705	KEAGMNNG_05403	BBHAGICA_05507	KGGJIEBE_04730	OOMIMNAN_03003	EPPHDNNG_01721	IMMGNHND_06155	GLAPKEJF_03752	IGBAIDIA_05052	JLFKGPII_05936	FJDKEAMK_02132 FJDKEAMK_02131	OKKICKOI_07880	KILCLEKD_07100	IJCNLAFA_04442	GHIHBIIA_04538	BPLKGOMO_07111	BAEPEOGO_06913	HPMCIBEE_01866	FOOLNDAF_04811	ACIBPFPJ_03920	LKOKBLAJ_07340
suyB		(2R)-sulfolactate sulfo-lyase subunit beta	25	28	1.13	1	31783				176	809	327	NAAEFMPB_06225	LJAGJGHB_01142	CJGKGJEO_00067	PMJBCJDC_02561	IFEDFCAJ_07186	KEAGMNNG_04092	BBHAGICA_03812	KGGJIEBE_06526	OOMIMNAN_04881	EPPHDNNG_03554	IMMGNHND_04252	GLAPKEJF_05640	IGBAIDIA_03224	JLFKGPII_07639	FJDKEAMK_03934	OKKICKOI_06135	KILCLEKD_00142	IJCNLAFA_06420 IJCNLAFA_06421	GHIHBIIA_06300 GHIHBIIA_06301	BPLKGOMO_05218 BPLKGOMO_05217	BAEPEOGO_08830	HPMCIBEE_09376	FOOLNDAF_02938	ACIBPFPJ_05666	LKOKBLAJ_00562
entS_1		Enterobactin exporter EntS	25	32	1.28	1	32039				170	728	398	NAAEFMPB_06332	LJAGJGHB_01037 LJAGJGHB_01036	CJGKGJEO_08528	PMJBCJDC_02443	IFEDFCAJ_07295 IFEDFCAJ_07294 IFEDFCAJ_07296	KEAGMNNG_03985	BBHAGICA_03712	KGGJIEBE_06634	OOMIMNAN_04999	EPPHDNNG_03669 EPPHDNNG_03670 EPPHDNNG_03671	IMMGNHND_04132	GLAPKEJF_05760 GLAPKEJF_05761	IGBAIDIA_03102	JLFKGPII_07741	FJDKEAMK_04049	OKKICKOI_06026	KILCLEKD_00258 KILCLEKD_00259	IJCNLAFA_06534	GHIHBIIA_06404	BPLKGOMO_05105	BAEPEOGO_08940	HPMCIBEE_09268	FOOLNDAF_02835	ACIBPFPJ_05765	LKOKBLAJ_00670
lip-1_3		hypothetical protein	25	25	1	1	32140				182	620	372	NAAEFMPB_06366	LJAGJGHB_01006	CJGKGJEO_08493	PMJBCJDC_02401	IFEDFCAJ_07331	KEAGMNNG_03952	BBHAGICA_03680	KGGJIEBE_06668	OOMIMNAN_05038	EPPHDNNG_03707	IMMGNHND_04094	GLAPKEJF_05799	IGBAIDIA_03068	JLFKGPII_07774	FJDKEAMK_04081	OKKICKOI_05991	KILCLEKD_00295	IJCNLAFA_06584	GHIHBIIA_06448	BPLKGOMO_05053	BAEPEOGO_08996	HPMCIBEE_09220	FOOLNDAF_02785	ACIBPFPJ_05808	LKOKBLAJ_00722
dkgB_1		2,5-diketo-D-gluconic acid reductase B	25	38	1.52	1	9465				152	884	466	NAAEFMPB_06917	LJAGJGHB_00449 LJAGJGHB_00450 LJAGJGHB_00448	CJGKGJEO_07935	PMJBCJDC_01840	IFEDFCAJ_07880 IFEDFCAJ_07881	KEAGMNNG_03423	BBHAGICA_03025	KGGJIEBE_07344	OOMIMNAN_05893 OOMIMNAN_05894	EPPHDNNG_04490	IMMGNHND_03451	GLAPKEJF_06457	IGBAIDIA_02367 IGBAIDIA_02366	JLFKGPII_08394 JLFKGPII_08395	FJDKEAMK_04799	OKKICKOI_05293 OKKICKOI_05292	KILCLEKD_01059 KILCLEKD_01060	IJCNLAFA_07314	GHIHBIIA_07083 GHIHBIIA_07084	BPLKGOMO_04382	BAEPEOGO_00413 BAEPEOGO_00414	HPMCIBEE_08510	FOOLNDAF_02220 FOOLNDAF_02219	ACIBPFPJ_06299 ACIBPFPJ_06300	LKOKBLAJ_01316 LKOKBLAJ_01317
acnB_4		Aconitate hydratase B	25	25	1	1	9020				194	788	444	NAAEFMPB_07117	LJAGJGHB_00254	CJGKGJEO_07735	PMJBCJDC_01636	IFEDFCAJ_08081	KEAGMNNG_03245	BBHAGICA_02834	KGGJIEBE_07541	OOMIMNAN_06115	EPPHDNNG_04709	IMMGNHND_03213	GLAPKEJF_06663	IGBAIDIA_02163	JLFKGPII_00114	FJDKEAMK_05009	OKKICKOI_05096	KILCLEKD_01254	IJCNLAFA_07509	GHIHBIIA_07265	BPLKGOMO_04172	BAEPEOGO_00615	HPMCIBEE_08301	FOOLNDAF_02033	ACIBPFPJ_06480	LKOKBLAJ_01495
group_23923		hypothetical protein	25	25	1	1	34315				554	890	709	NAAEFMPB_08086	LJAGJGHB_07393	CJGKGJEO_06708	PMJBCJDC_00641	IFEDFCAJ_00547	KEAGMNNG_02330	BBHAGICA_01720	KGGJIEBE_00008	OOMIMNAN_07208	EPPHDNNG_05820	IMMGNHND_02089	GLAPKEJF_07793	IGBAIDIA_01012	JLFKGPII_01086	FJDKEAMK_06134	OKKICKOI_04059	KILCLEKD_02313	IJCNLAFA_08795	GHIHBIIA_00074	BPLKGOMO_02874	BAEPEOGO_01854	HPMCIBEE_07034	FOOLNDAF_00898	ACIBPFPJ_07441	LKOKBLAJ_02526
yihU_1		3-sulfolactaldehyde reductase	25	25	1	1	33614				152	245	214	NAAEFMPB_00107	LJAGJGHB_07071	CJGKGJEO_06357	PMJBCJDC_00318	IFEDFCAJ_01769	KEAGMNNG_02026	BBHAGICA_01438	KGGJIEBE_00306	OOMIMNAN_07521	EPPHDNNG_06143	IMMGNHND_01763	GLAPKEJF_08104	IGBAIDIA_00697	JLFKGPII_01357	FJDKEAMK_06443	OKKICKOI_03755	KILCLEKD_02612	IJCNLAFA_09169	GHIHBIIA_00405	BPLKGOMO_02503	BAEPEOGO_02217	HPMCIBEE_06645	FOOLNDAF_00547	ACIBPFPJ_07772	LKOKBLAJ_02884
ghrB		Glyoxylate/hydroxypyruvate reductase B	25	35	1.4	1	29264			Hypothetical protein with no hits to refseq/uniprot/clusters/cdd/tigrfams/pfam overlapping another protein with hits	107	974	623	NAAEFMPB_00778	LJAGJGHB_06402 LJAGJGHB_06401	CJGKGJEO_05639	PMJBCJDC_08045 PMJBCJDC_08044	IFEDFCAJ_01063	KEAGMNNG_01368	BBHAGICA_00749	KGGJIEBE_01000	OOMIMNAN_08259 OOMIMNAN_08260	EPPHDNNG_06901	IMMGNHND_00990	GLAPKEJF_09115	IGBAIDIA_09017	JLFKGPII_02045	FJDKEAMK_07179 FJDKEAMK_07180	OKKICKOI_03055 OKKICKOI_03054	KILCLEKD_03364	IJCNLAFA_00397 IJCNLAFA_00398	GHIHBIIA_01043 GHIHBIIA_01044	BPLKGOMO_01770	BAEPEOGO_02970 BAEPEOGO_02971	HPMCIBEE_05900	FOOLNDAF_08513 FOOLNDAF_08512	ACIBPFPJ_00488	LKOKBLAJ_03667 LKOKBLAJ_03668
group_24587		hypothetical protein	25	41	1.64	1	20098				125	359	190	NAAEFMPB_04285	LJAGJGHB_03027	CJGKGJEO_02019 CJGKGJEO_02018	PMJBCJDC_04516 PMJBCJDC_04515	IFEDFCAJ_05129	KEAGMNNG_05931	BBHAGICA_04965 BBHAGICA_04966	KGGJIEBE_05279 KGGJIEBE_05278	OOMIMNAN_03574	EPPHDNNG_02296 EPPHDNNG_02295	IMMGNHND_05550 IMMGNHND_05551	GLAPKEJF_04333 GLAPKEJF_04332	IGBAIDIA_04489 IGBAIDIA_04490	JLFKGPII_06467 JLFKGPII_06466	FJDKEAMK_02689 FJDKEAMK_02688	OKKICKOI_07328 OKKICKOI_07329	KILCLEKD_07667 KILCLEKD_07666	IJCNLAFA_05005 IJCNLAFA_05004	GHIHBIIA_05051	BPLKGOMO_06550	BAEPEOGO_07467 BAEPEOGO_07466	HPMCIBEE_01278	FOOLNDAF_04268 FOOLNDAF_04269	ACIBPFPJ_04424	LKOKBLAJ_07866 LKOKBLAJ_07865
group_24625		Aminoglycoside N(6')-acetyltransferase type 1	25	25	1	1	21061				275	770	435	NAAEFMPB_04675	LJAGJGHB_02641	CJGKGJEO_01631	PMJBCJDC_04129	IFEDFCAJ_05536	KEAGMNNG_05559	BBHAGICA_05366	KGGJIEBE_04873	OOMIMNAN_03147	EPPHDNNG_01867	IMMGNHND_05994	GLAPKEJF_03893	IGBAIDIA_04902	JLFKGPII_06074	FJDKEAMK_02276	OKKICKOI_07737	KILCLEKD_07247	IJCNLAFA_04576	GHIHBIIA_04669	BPLKGOMO_06982	BAEPEOGO_07061	HPMCIBEE_01718	FOOLNDAF_04679	ACIBPFPJ_04054	LKOKBLAJ_07473
nfsA		Oxygen-insensitive NADPH nitroreductase	25	26	1.04	1	19492				179	659	427	NAAEFMPB_05810	LJAGJGHB_01545	CJGKGJEO_00489	PMJBCJDC_03002	IFEDFCAJ_06781	KEAGMNNG_04493	BBHAGICA_04187	KGGJIEBE_06136	OOMIMNAN_04490	EPPHDNNG_03157	IMMGNHND_04671	GLAPKEJF_05230	IGBAIDIA_03612	JLFKGPII_07264	FJDKEAMK_03554	OKKICKOI_06511	KILCLEKD_08493	IJCNLAFA_05966	GHIHBIIA_05886	BPLKGOMO_05644	BAEPEOGO_08376	HPMCIBEE_00337	FOOLNDAF_03370	ACIBPFPJ_05255	LKOKBLAJ_00151 LKOKBLAJ_00152
ybgI		GTP cyclohydrolase 1 type 2	25	25	1	1	31540				203	743	655	NAAEFMPB_06101	LJAGJGHB_01263	CJGKGJEO_00199	PMJBCJDC_02695	IFEDFCAJ_07071	KEAGMNNG_04209	BBHAGICA_03910	KGGJIEBE_06419	OOMIMNAN_04767	EPPHDNNG_03447	IMMGNHND_04373	GLAPKEJF_05521	IGBAIDIA_03331	JLFKGPII_07538	FJDKEAMK_03824	OKKICKOI_06233	KILCLEKD_00028	IJCNLAFA_06291	GHIHBIIA_06183	BPLKGOMO_05342	BAEPEOGO_08703	HPMCIBEE_00020	FOOLNDAF_03063	ACIBPFPJ_05549	LKOKBLAJ_00441
pgpA_1		Phosphatidylglycerophosphatase A	25	37	1.48	1	39009				140	515	299	NAAEFMPB_06646 NAAEFMPB_06647	LJAGJGHB_00724	CJGKGJEO_08210 CJGKGJEO_08209	PMJBCJDC_02121 PMJBCJDC_02120	IFEDFCAJ_07608 IFEDFCAJ_07609	KEAGMNNG_03691 KEAGMNNG_03690	BBHAGICA_03411	KGGJIEBE_06943	OOMIMNAN_05336	EPPHDNNG_04007	IMMGNHND_03792	GLAPKEJF_06111	IGBAIDIA_02783 IGBAIDIA_02782	JLFKGPII_08026 JLFKGPII_08027 JLFKGPII_08028	FJDKEAMK_04371 FJDKEAMK_04372	OKKICKOI_05710	KILCLEKD_00581 KILCLEKD_00582	IJCNLAFA_06894	GHIHBIIA_06709	BPLKGOMO_04747	BAEPEOGO_00010 BAEPEOGO_00011	HPMCIBEE_08916	FOOLNDAF_02510	ACIBPFPJ_06060	LKOKBLAJ_01012 LKOKBLAJ_01013
ycgJ		putative methyltransferase YcgJ	25	32	1.28	1	9483			Hypothetical protein with no hits to refseq/uniprot/clusters/cdd/tigrfams/pfam overlapping another protein with hits	125	770	529	NAAEFMPB_06910	LJAGJGHB_00460	CJGKGJEO_07942	PMJBCJDC_01848	IFEDFCAJ_07870 IFEDFCAJ_07871 IFEDFCAJ_07872	KEAGMNNG_03432	BBHAGICA_03033	KGGJIEBE_07334	OOMIMNAN_05886	EPPHDNNG_04481	IMMGNHND_03459	GLAPKEJF_06451	IGBAIDIA_02377	JLFKGPII_08389	FJDKEAMK_04786 FJDKEAMK_04787 FJDKEAMK_04788	OKKICKOI_05303	KILCLEKD_01051	IJCNLAFA_07306 IJCNLAFA_07307	GHIHBIIA_07075	BPLKGOMO_04390	BAEPEOGO_00406	HPMCIBEE_08521 HPMCIBEE_08520	FOOLNDAF_02229 FOOLNDAF_02228	ACIBPFPJ_06291	LKOKBLAJ_01309
sfsA		Sugar fermentation stimulation protein A	25	25	1	1	9162				212	677	512	NAAEFMPB_07064	LJAGJGHB_00314	CJGKGJEO_07796	PMJBCJDC_01692	IFEDFCAJ_08024	KEAGMNNG_03298	BBHAGICA_02887	KGGJIEBE_07477	OOMIMNAN_06048	EPPHDNNG_04644	IMMGNHND_03280	GLAPKEJF_06604	IGBAIDIA_02224	JLFKGPII_00058	FJDKEAMK_04939	OKKICKOI_05154	KILCLEKD_01196	IJCNLAFA_07444	GHIHBIIA_07215	BPLKGOMO_04233	BAEPEOGO_00551	HPMCIBEE_08355	FOOLNDAF_02086	ACIBPFPJ_06427	LKOKBLAJ_01445
lrgB		Inner membrane protein YohK	25	25	1	1	32694			Hypothetical protein with no hits to refseq/uniprot/clusters/cdd/tigrfams/pfam overlapping another protein with hits	161	689	445	NAAEFMPB_07977	LJAGJGHB_07496	CJGKGJEO_06824	PMJBCJDC_00751	IFEDFCAJ_00430	KEAGMNNG_02431	BBHAGICA_01829	KGGJIEBE_08464	OOMIMNAN_07092	EPPHDNNG_05691	IMMGNHND_02222	GLAPKEJF_07666	IGBAIDIA_01117	JLFKGPII_00969	FJDKEAMK_06010	OKKICKOI_04179	KILCLEKD_02192	IJCNLAFA_08678	GHIHBIIA_08272	BPLKGOMO_03066	BAEPEOGO_01743	HPMCIBEE_07157	FOOLNDAF_01004	ACIBPFPJ_07345	LKOKBLAJ_02431
metAS		Homoserine O-succinyltransferase	25	25	1	1	34230				329	1022	847	NAAEFMPB_08124	LJAGJGHB_07353	CJGKGJEO_06661	PMJBCJDC_00601	IFEDFCAJ_00589	KEAGMNNG_02291	BBHAGICA_01683	KGGJIEBE_00050	OOMIMNAN_07246	EPPHDNNG_05859	IMMGNHND_02047	GLAPKEJF_07833	IGBAIDIA_00975	JLFKGPII_01121	FJDKEAMK_06175	OKKICKOI_04022	KILCLEKD_02355	IJCNLAFA_08872	GHIHBIIA_00146	BPLKGOMO_02804	BAEPEOGO_01931	HPMCIBEE_06956	FOOLNDAF_00823	ACIBPFPJ_07503	LKOKBLAJ_02600
rfaY		Lipopolysaccharide core heptose(II) kinase RfaY	25	25	1	1	15278				323	698	527	NAAEFMPB_00643	LJAGJGHB_06545	CJGKGJEO_05777	PMJBCJDC_08177	IFEDFCAJ_01209	KEAGMNNG_01498	BBHAGICA_00871	KGGJIEBE_00868	OOMIMNAN_08121	EPPHDNNG_06762	IMMGNHND_01133	GLAPKEJF_08696	IGBAIDIA_00109	JLFKGPII_01923	FJDKEAMK_07049	OKKICKOI_03182	KILCLEKD_03224	IJCNLAFA_00253	GHIHBIIA_00913	BPLKGOMO_01906	BAEPEOGO_02826	HPMCIBEE_06047	FOOLNDAF_08649	ACIBPFPJ_00370	LKOKBLAJ_03538
rplO		50S ribosomal protein L15	25	25	1	1	2207				221	434	347	NAAEFMPB_01217	LJAGJGHB_05979	CJGKGJEO_05173	PMJBCJDC_07580	IFEDFCAJ_00626	KEAGMNNG_00957	BBHAGICA_00339	KGGJIEBE_01411	OOMIMNAN_08722	EPPHDNNG_07332	IMMGNHND_00534	GLAPKEJF_00213	IGBAIDIA_08596	JLFKGPII_02433	FJDKEAMK_07619	OKKICKOI_02645	KILCLEKD_03775	IJCNLAFA_00868	GHIHBIIA_01450	BPLKGOMO_01334	BAEPEOGO_03429	HPMCIBEE_05438	FOOLNDAF_08088	ACIBPFPJ_00885	LKOKBLAJ_04103
group_25320		hypothetical protein	25	25	1	1	37149			Hypothetical protein with no hits to refseq/uniprot/clusters/cdd/tigrfams/pfam overlapping another protein with hits	173	467	312	NAAEFMPB_02266	LJAGJGHB_04979	CJGKGJEO_04074	PMJBCJDC_06545	IFEDFCAJ_03077	KEAGMNNG_07869	BBHAGICA_07614	KGGJIEBE_02558	OOMIMNAN_00696	EPPHDNNG_08511	IMMGNHND_08517	GLAPKEJF_01431	IGBAIDIA_07254	JLFKGPII_03851	FJDKEAMK_08954	OKKICKOI_01500	KILCLEKD_04939	IJCNLAFA_02023	GHIHBIIA_02483	BPLKGOMO_00181	BAEPEOGO_04588	HPMCIBEE_04267	FOOLNDAF_07018	ACIBPFPJ_01900	LKOKBLAJ_05138
yehZ_2		Glycine betaine-binding protein YehZ	25	25	1	1	17785				167	557	386	NAAEFMPB_03346	LJAGJGHB_03937	CJGKGJEO_02967	PMJBCJDC_05435	IFEDFCAJ_04201	KEAGMNNG_06832	BBHAGICA_06474	KGGJIEBE_03763	OOMIMNAN_01961	EPPHDNNG_00690	IMMGNHND_07281	GLAPKEJF_02688	IGBAIDIA_06044	JLFKGPII_04951	FJDKEAMK_01202	OKKICKOI_00323	KILCLEKD_06115	IJCNLAFA_03422	GHIHBIIA_03651	BPLKGOMO_08080	BAEPEOGO_05936	HPMCIBEE_02880	FOOLNDAF_05666	ACIBPFPJ_03138	LKOKBLAJ_06478
fadR_1		Fatty acid metabolism regulator protein	25	25	1	1	17688				260	599	388	NAAEFMPB_03382	LJAGJGHB_03905	CJGKGJEO_02928	PMJBCJDC_05399	IFEDFCAJ_04235	KEAGMNNG_06797	BBHAGICA_06443	KGGJIEBE_03796	OOMIMNAN_01997	EPPHDNNG_00724	IMMGNHND_07242	GLAPKEJF_02722	IGBAIDIA_06014	JLFKGPII_04980	FJDKEAMK_01237	OKKICKOI_00287	KILCLEKD_06149	IJCNLAFA_03462	GHIHBIIA_03686	BPLKGOMO_08041	BAEPEOGO_05976	HPMCIBEE_02839	FOOLNDAF_05631	ACIBPFPJ_03175	LKOKBLAJ_06516
rplT		50S ribosomal protein L20	25	25	1	1	34797				248	425	326	NAAEFMPB_04163	LJAGJGHB_03147	CJGKGJEO_02153	PMJBCJDC_04647	IFEDFCAJ_05010	KEAGMNNG_06047	BBHAGICA_04835	KGGJIEBE_05417	OOMIMNAN_03719	EPPHDNNG_02437	IMMGNHND_05419	GLAPKEJF_04474	IGBAIDIA_04346	JLFKGPII_06600	FJDKEAMK_02830	OKKICKOI_07198	KILCLEKD_07811	IJCNLAFA_05142	GHIHBIIA_05174	BPLKGOMO_06425	BAEPEOGO_07594	HPMCIBEE_01131	FOOLNDAF_04138	ACIBPFPJ_04536	LKOKBLAJ_07994
eamA_1		putative amino-acid metabolite efflux pump	25	25	1	1	20548				194	524	328	NAAEFMPB_04493	LJAGJGHB_02832	CJGKGJEO_01814	PMJBCJDC_04315	IFEDFCAJ_05344	KEAGMNNG_05739	BBHAGICA_05170	KGGJIEBE_05076	OOMIMNAN_03361	EPPHDNNG_02072	IMMGNHND_05770	GLAPKEJF_04106	IGBAIDIA_04695	JLFKGPII_06273	FJDKEAMK_02488	OKKICKOI_07532	KILCLEKD_07457	IJCNLAFA_04787	GHIHBIIA_04857	BPLKGOMO_06772	BAEPEOGO_07261	HPMCIBEE_01499	FOOLNDAF_04469	ACIBPFPJ_04234	LKOKBLAJ_07665
fdnG_1		Formate dehydrogenase, nitrate-inducible, major subunit	25	25	1	1	20834				236	608	357	NAAEFMPB_04587	LJAGJGHB_02729	CJGKGJEO_01723	PMJBCJDC_04219	IFEDFCAJ_05440	KEAGMNNG_05643	BBHAGICA_05272	KGGJIEBE_04971	OOMIMNAN_03247	EPPHDNNG_01953	IMMGNHND_05891	GLAPKEJF_03992	IGBAIDIA_04811	JLFKGPII_06164	FJDKEAMK_02371	OKKICKOI_07642	KILCLEKD_07341	IJCNLAFA_04671	GHIHBIIA_04753	BPLKGOMO_06881	BAEPEOGO_07160	HPMCIBEE_01613	FOOLNDAF_04579	ACIBPFPJ_04135	LKOKBLAJ_07564
ppiB		Peptidyl-prolyl cis-trans isomerase B	25	25	1	1	32252				227	494	404	NAAEFMPB_06420	LJAGJGHB_00955	CJGKGJEO_08439	PMJBCJDC_02349	IFEDFCAJ_07383	KEAGMNNG_03901	BBHAGICA_03632	KGGJIEBE_06715	OOMIMNAN_05088	EPPHDNNG_03761	IMMGNHND_04039	GLAPKEJF_05853	IGBAIDIA_03019	JLFKGPII_07822	FJDKEAMK_04129	OKKICKOI_05942	KILCLEKD_00344	IJCNLAFA_06633	GHIHBIIA_06496	BPLKGOMO_05000	BAEPEOGO_09047	HPMCIBEE_09161	FOOLNDAF_02733	ACIBPFPJ_05851	LKOKBLAJ_00777
priC		Primosomal replication protein N''	25	25	1	1	38745				254	515	453	NAAEFMPB_06529	LJAGJGHB_00846	CJGKGJEO_08330	PMJBCJDC_02232	IFEDFCAJ_07480	KEAGMNNG_03805	BBHAGICA_03526	KGGJIEBE_06826	OOMIMNAN_05210	EPPHDNNG_03875	IMMGNHND_03923	GLAPKEJF_05980	IGBAIDIA_02909	JLFKGPII_07920	FJDKEAMK_04245	OKKICKOI_05830	KILCLEKD_00456	IJCNLAFA_06760	GHIHBIIA_06601	BPLKGOMO_04875	BAEPEOGO_09149	HPMCIBEE_09040	FOOLNDAF_02627	ACIBPFPJ_05953	LKOKBLAJ_00889
yjbR		putative protein YjbR	25	25	1	1	34459				182	356	315	NAAEFMPB_08032	LJAGJGHB_07439	CJGKGJEO_06767	PMJBCJDC_00692	IFEDFCAJ_00489	KEAGMNNG_02376	BBHAGICA_01771	KGGJIEBE_08529	OOMIMNAN_07149	EPPHDNNG_05762	IMMGNHND_02154	GLAPKEJF_07735	IGBAIDIA_01065	JLFKGPII_01031	FJDKEAMK_06076	OKKICKOI_04115	KILCLEKD_02256	IJCNLAFA_08745	GHIHBIIA_00022	BPLKGOMO_03011	BAEPEOGO_01799	HPMCIBEE_07094	FOOLNDAF_00951	ACIBPFPJ_07389	LKOKBLAJ_02476
melA_1		Alpha-galactosidase	25	67	2.68	1	11304				110	2258	476	NAAEFMPB_07918 NAAEFMPB_07919 NAAEFMPB_07920 NAAEFMPB_07921	LJAGJGHB_07549	CJGKGJEO_06882 CJGKGJEO_06881 CJGKGJEO_06880	PMJBCJDC_00808	IFEDFCAJ_00375	KEAGMNNG_02486 KEAGMNNG_02485 KEAGMNNG_02484 KEAGMNNG_02483	BBHAGICA_01887 BBHAGICA_01886 BBHAGICA_01885	KGGJIEBE_08404 KGGJIEBE_08405 KGGJIEBE_08406 KGGJIEBE_08407	OOMIMNAN_07028 OOMIMNAN_07029 OOMIMNAN_07031 OOMIMNAN_07030	EPPHDNNG_05632 EPPHDNNG_05633 EPPHDNNG_05634	IMMGNHND_02284 IMMGNHND_02283	GLAPKEJF_07600 GLAPKEJF_07601	IGBAIDIA_01174 IGBAIDIA_01173	JLFKGPII_00916	FJDKEAMK_05955 FJDKEAMK_05956 FJDKEAMK_05957	OKKICKOI_04235 OKKICKOI_04234	KILCLEKD_02131 KILCLEKD_02133 KILCLEKD_02132	IJCNLAFA_08619 IJCNLAFA_08621 IJCNLAFA_08620	GHIHBIIA_08218 GHIHBIIA_08219 GHIHBIIA_08220	BPLKGOMO_03121 BPLKGOMO_03120 BPLKGOMO_03119 BPLKGOMO_03118	BAEPEOGO_01685 BAEPEOGO_01686 BAEPEOGO_01687	HPMCIBEE_07215 HPMCIBEE_07213 HPMCIBEE_07214	FOOLNDAF_01056 FOOLNDAF_01055 FOOLNDAF_01053 FOOLNDAF_01054	ACIBPFPJ_07292 ACIBPFPJ_07293 ACIBPFPJ_07294	LKOKBLAJ_02372
group_258		putative protein	25	63	2.52	1	19928				161	1718	581	NAAEFMPB_04218	LJAGJGHB_03098 LJAGJGHB_03099 LJAGJGHB_03100	CJGKGJEO_02090 CJGKGJEO_02089 CJGKGJEO_02088 CJGKGJEO_02091	PMJBCJDC_04589 PMJBCJDC_04590	IFEDFCAJ_05063 IFEDFCAJ_05064	KEAGMNNG_05995 KEAGMNNG_05993 KEAGMNNG_05994	BBHAGICA_04887	KGGJIEBE_05355 KGGJIEBE_05354 KGGJIEBE_05356	OOMIMNAN_03654 OOMIMNAN_03653	EPPHDNNG_02377 EPPHDNNG_02375 EPPHDNNG_02376	IMMGNHND_05481 IMMGNHND_05482 IMMGNHND_05483	GLAPKEJF_04406 GLAPKEJF_04405 GLAPKEJF_04404	IGBAIDIA_04408	JLFKGPII_06547	FJDKEAMK_02770	OKKICKOI_07254 OKKICKOI_07253	KILCLEKD_07746 KILCLEKD_07747 KILCLEKD_07748	IJCNLAFA_05082 IJCNLAFA_05081 IJCNLAFA_05080 IJCNLAFA_05079	GHIHBIIA_05120 GHIHBIIA_05119 GHIHBIIA_05118	BPLKGOMO_06481 BPLKGOMO_06482 BPLKGOMO_06480	BAEPEOGO_07533 BAEPEOGO_07532 BAEPEOGO_07535 BAEPEOGO_07534	HPMCIBEE_01193 HPMCIBEE_01194 HPMCIBEE_01192	FOOLNDAF_04199 FOOLNDAF_04200 FOOLNDAF_04198	ACIBPFPJ_04488 ACIBPFPJ_04487	LKOKBLAJ_07936 LKOKBLAJ_07937 LKOKBLAJ_07935
group_25800		hypothetical protein	25	25	1	1	28540				350	752	588	NAAEFMPB_07393	LJAGJGHB_08058	CJGKGJEO_07426	PMJBCJDC_01351	IFEDFCAJ_08387	KEAGMNNG_02985	BBHAGICA_02549	KGGJIEBE_07832	OOMIMNAN_06412	EPPHDNNG_05029	IMMGNHND_02898	GLAPKEJF_06984	IGBAIDIA_01871	JLFKGPII_00367	FJDKEAMK_05331	OKKICKOI_04807	KILCLEKD_01541	IJCNLAFA_07803	GHIHBIIA_07538	BPLKGOMO_03892	BAEPEOGO_00903	HPMCIBEE_08012	FOOLNDAF_01757	ACIBPFPJ_06733	LKOKBLAJ_01772
group_26013		hypothetical protein	25	25	1	1	15539				113	353	165	NAAEFMPB_00537	LJAGJGHB_06656	CJGKGJEO_05891	PMJBCJDC_08285	IFEDFCAJ_01316	KEAGMNNG_01602	BBHAGICA_00980	KGGJIEBE_00753	OOMIMNAN_08000	EPPHDNNG_06645	IMMGNHND_01257	GLAPKEJF_08609	IGBAIDIA_00227	JLFKGPII_01815	FJDKEAMK_06935	OKKICKOI_03298	KILCLEKD_03094	IJCNLAFA_00144	GHIHBIIA_00820	BPLKGOMO_02026	BAEPEOGO_02707	HPMCIBEE_06162	FOOLNDAF_08753	ACIBPFPJ_00274	LKOKBLAJ_03428
group_26014	dgaR_4	Transcriptional regulatory protein DagR	25	25	1	1	15538				185	1046	423	NAAEFMPB_00538	LJAGJGHB_06654	CJGKGJEO_05890	PMJBCJDC_08284	IFEDFCAJ_01315	KEAGMNNG_01601	BBHAGICA_00979	KGGJIEBE_00754	OOMIMNAN_08002	EPPHDNNG_06647	IMMGNHND_01256	GLAPKEJF_08608	IGBAIDIA_00226	JLFKGPII_01816	FJDKEAMK_06936	OKKICKOI_03297	KILCLEKD_03096	IJCNLAFA_00145	GHIHBIIA_00821	BPLKGOMO_02025	BAEPEOGO_02708	HPMCIBEE_06161	FOOLNDAF_08752	ACIBPFPJ_00275	LKOKBLAJ_03430
uspA		Universal stress protein A	25	25	1	1	24129				236	452	377	NAAEFMPB_00899	LJAGJGHB_06283	CJGKGJEO_05512	PMJBCJDC_07912	IFEDFCAJ_00941	KEAGMNNG_01255	BBHAGICA_00638	KGGJIEBE_01106	OOMIMNAN_08389	EPPHDNNG_07023	IMMGNHND_00872	GLAPKEJF_09235	IGBAIDIA_08908	JLFKGPII_02148	FJDKEAMK_07291	OKKICKOI_02942	KILCLEKD_03482	IJCNLAFA_00514	GHIHBIIA_01147	BPLKGOMO_01650	BAEPEOGO_03093	HPMCIBEE_05779	FOOLNDAF_08400	ACIBPFPJ_00586	LKOKBLAJ_03792
tusB		Protein TusB	25	25	1	1	2154				155	359	226	NAAEFMPB_01175	LJAGJGHB_06019	CJGKGJEO_05212	PMJBCJDC_07622	IFEDFCAJ_00663	KEAGMNNG_00992	BBHAGICA_00373	KGGJIEBE_01376	OOMIMNAN_08687	EPPHDNNG_07297	IMMGNHND_00571	GLAPKEJF_00176	IGBAIDIA_08633	JLFKGPII_02397	FJDKEAMK_07582	OKKICKOI_02683	KILCLEKD_03741	IJCNLAFA_00831	GHIHBIIA_01412	BPLKGOMO_01365	BAEPEOGO_03392	HPMCIBEE_05474	FOOLNDAF_08125	ACIBPFPJ_00848	LKOKBLAJ_04070
group_26077		hypothetical protein	25	25	1	1	35990				308	506	448	NAAEFMPB_01874	LJAGJGHB_05378	CJGKGJEO_04495	PMJBCJDC_06953	IFEDFCAJ_02680	KEAGMNNG_00350	BBHAGICA_08018	KGGJIEBE_02119	OOMIMNAN_00248	EPPHDNNG_08071	IMMGNHND_08968	GLAPKEJF_00969	IGBAIDIA_07686	JLFKGPII_03445	FJDKEAMK_08532	OKKICKOI_01948	KILCLEKD_04496	IJCNLAFA_01614	GHIHBIIA_02131	BPLKGOMO_00593	BAEPEOGO_04165	HPMCIBEE_04682	FOOLNDAF_07422	ACIBPFPJ_01547	LKOKBLAJ_04766
group_26091		putative protein	25	25	1	1	37701				269	551	477	NAAEFMPB_02057	LJAGJGHB_05185	CJGKGJEO_04294	PMJBCJDC_06761	IFEDFCAJ_02871	KEAGMNNG_00174	BBHAGICA_07819	KGGJIEBE_02333	OOMIMNAN_00465	EPPHDNNG_08276	IMMGNHND_08749	GLAPKEJF_01189	IGBAIDIA_07476	JLFKGPII_03642	FJDKEAMK_08736	OKKICKOI_01736	KILCLEKD_04709	IJCNLAFA_01815	GHIHBIIA_02300	BPLKGOMO_00387	BAEPEOGO_04371	HPMCIBEE_04477	FOOLNDAF_07223	ACIBPFPJ_01723	LKOKBLAJ_04953
hypE_1		Carbamoyl dehydratase HypE	25	25	1	1	37138				248	1010	680	NAAEFMPB_02272	LJAGJGHB_04975	CJGKGJEO_04068	PMJBCJDC_06541	IFEDFCAJ_03081	KEAGMNNG_07864	BBHAGICA_07610	KGGJIEBE_02562	OOMIMNAN_00701	EPPHDNNG_08517	IMMGNHND_08510	GLAPKEJF_01435	IGBAIDIA_07249	JLFKGPII_03854	FJDKEAMK_08959	OKKICKOI_01496	KILCLEKD_04944	IJCNLAFA_02027	GHIHBIIA_02487	BPLKGOMO_00173	BAEPEOGO_04593	HPMCIBEE_04263	FOOLNDAF_07013	ACIBPFPJ_01903	LKOKBLAJ_05143
srlA		PTS system glucitol/sorbitol-specific EIIC component	25	25	1	1	37008				185	563	395	NAAEFMPB_02319	LJAGJGHB_04932	CJGKGJEO_04020	PMJBCJDC_06497	IFEDFCAJ_03131	KEAGMNNG_07815	BBHAGICA_07566	KGGJIEBE_02608	OOMIMNAN_00745	EPPHDNNG_08568	IMMGNHND_08460	GLAPKEJF_01488	IGBAIDIA_07202	JLFKGPII_03899	FJDKEAMK_00035	OKKICKOI_01443	KILCLEKD_04984	IJCNLAFA_02070	GHIHBIIA_02526	BPLKGOMO_00121	BAEPEOGO_04641	HPMCIBEE_04212	FOOLNDAF_06968	ACIBPFPJ_01942	LKOKBLAJ_05188
glk_1		Glucokinase	25	25	1	1	13433				125	332	244	NAAEFMPB_02883	LJAGJGHB_04370	CJGKGJEO_03426	PMJBCJDC_05895	IFEDFCAJ_03750	KEAGMNNG_07263	BBHAGICA_06908	KGGJIEBE_03314	OOMIMNAN_01477	EPPHDNNG_00190	IMMGNHND_07757	GLAPKEJF_02198	IGBAIDIA_06521	JLFKGPII_04524	FJDKEAMK_00732	OKKICKOI_00785	KILCLEKD_05659	IJCNLAFA_02940	GHIHBIIA_03207	BPLKGOMO_08552	BAEPEOGO_05450	HPMCIBEE_03369	FOOLNDAF_06123	ACIBPFPJ_02716	LKOKBLAJ_06014
ndhC		NAD(P)H-quinone oxidoreductase subunit 3	25	25	1	1	18441				158	443	376	NAAEFMPB_03038	LJAGJGHB_04234	CJGKGJEO_03272	PMJBCJDC_05745	IFEDFCAJ_03901	KEAGMNNG_07114	BBHAGICA_06754	KGGJIEBE_03457	OOMIMNAN_01651	EPPHDNNG_00356	IMMGNHND_07585	GLAPKEJF_02368	IGBAIDIA_06367	JLFKGPII_04676	FJDKEAMK_00898	OKKICKOI_00628	KILCLEKD_05819	IJCNLAFA_03101	GHIHBIIA_03352	BPLKGOMO_08401	BAEPEOGO_05607	HPMCIBEE_03220	FOOLNDAF_05973	ACIBPFPJ_02848	LKOKBLAJ_06168
udk		Uridine kinase	25	25	1	1	17561				203	770	535	NAAEFMPB_03431	LJAGJGHB_03853	CJGKGJEO_02877	PMJBCJDC_05350	IFEDFCAJ_04292	KEAGMNNG_06751	BBHAGICA_06375	KGGJIEBE_03870	OOMIMNAN_02071	EPPHDNNG_00794	IMMGNHND_07101	GLAPKEJF_02814	IGBAIDIA_05938	JLFKGPII_05113	FJDKEAMK_01303	OKKICKOI_00211	KILCLEKD_06225	IJCNLAFA_03512	GHIHBIIA_03733	BPLKGOMO_07977	BAEPEOGO_06030	HPMCIBEE_02781	FOOLNDAF_05576	ACIBPFPJ_03223	LKOKBLAJ_06572
sutR_2		hypothetical protein	25	25	1	1	5018				293	803	469	NAAEFMPB_04789	LJAGJGHB_02540	CJGKGJEO_01509	PMJBCJDC_04018	IFEDFCAJ_05662	KEAGMNNG_05447	BBHAGICA_05463	KGGJIEBE_04774	OOMIMNAN_03048	EPPHDNNG_01768	IMMGNHND_06105	GLAPKEJF_03796	IGBAIDIA_05004	JLFKGPII_05985	FJDKEAMK_02176	OKKICKOI_07833	KILCLEKD_07143	IJCNLAFA_04485	GHIHBIIA_04585	BPLKGOMO_07067	BAEPEOGO_06966	HPMCIBEE_01816	FOOLNDAF_04767	ACIBPFPJ_03978	LKOKBLAJ_07387
yciE		Protein YciE	25	25	1	1	4656				209	512	412	NAAEFMPB_04924	LJAGJGHB_02416	CJGKGJEO_01379	PMJBCJDC_03879	IFEDFCAJ_05895	KEAGMNNG_05322	BBHAGICA_05597	KGGJIEBE_04644	OOMIMNAN_02912	EPPHDNNG_01633	IMMGNHND_06259	GLAPKEJF_03656	IGBAIDIA_05140	JLFKGPII_05855	FJDKEAMK_02034	OKKICKOI_07963	KILCLEKD_07014	IJCNLAFA_04353	GHIHBIIA_04463	BPLKGOMO_07191	BAEPEOGO_06831	HPMCIBEE_01951	FOOLNDAF_04888	ACIBPFPJ_03848	LKOKBLAJ_07254
cheY		Chemotaxis protein CheY	25	25	1	1	3783				137	389	271	NAAEFMPB_05306	LJAGJGHB_02046	CJGKGJEO_00997	PMJBCJDC_03513	IFEDFCAJ_06280	KEAGMNNG_04962	BBHAGICA_05974	KGGJIEBE_04260	OOMIMNAN_02494	EPPHDNNG_01229	IMMGNHND_06681	GLAPKEJF_03241	IGBAIDIA_05534	JLFKGPII_05501	FJDKEAMK_01704	OKKICKOI_08338	KILCLEKD_06636	IJCNLAFA_03976	GHIHBIIA_04152	BPLKGOMO_07535	BAEPEOGO_06482	HPMCIBEE_02306	FOOLNDAF_05221	ACIBPFPJ_03555	LKOKBLAJ_06933
group_26473		hypothetical protein	25	25	1	1	9416				212	401	362	NAAEFMPB_06947	LJAGJGHB_00418	CJGKGJEO_07903	PMJBCJDC_01809	IFEDFCAJ_07911	KEAGMNNG_03399	BBHAGICA_02995	KGGJIEBE_07373	OOMIMNAN_05925	EPPHDNNG_04521	IMMGNHND_03417	GLAPKEJF_06493	IGBAIDIA_02333	JLFKGPII_08421	FJDKEAMK_04824	OKKICKOI_05262	KILCLEKD_01088	IJCNLAFA_07344	GHIHBIIA_07114	BPLKGOMO_04350	BAEPEOGO_00442	HPMCIBEE_08481	FOOLNDAF_02193	ACIBPFPJ_06327	LKOKBLAJ_01342
group_26597		hypothetical protein	25	25	1	1	10961			Hypothetical protein with no hits to refseq/uniprot/clusters/cdd/tigrfams/pfam overlapping another protein with hits	101	377	274	NAAEFMPB_07791	LJAGJGHB_07666	CJGKGJEO_07002	PMJBCJDC_00929	IFEDFCAJ_00251	KEAGMNNG_02600	BBHAGICA_02110	KGGJIEBE_08268	OOMIMNAN_06898	EPPHDNNG_05501	IMMGNHND_02421	GLAPKEJF_07455	IGBAIDIA_01413	JLFKGPII_00795	FJDKEAMK_05823	OKKICKOI_04363	KILCLEKD_01998	IJCNLAFA_08300	GHIHBIIA_07953	BPLKGOMO_03424	BAEPEOGO_01393	HPMCIBEE_07517	FOOLNDAF_01290	ACIBPFPJ_07177	LKOKBLAJ_02241
yjeO		Inner membrane protein YjeO	25	25	1	1	11049				188	380	263	NAAEFMPB_07837	LJAGJGHB_07618	CJGKGJEO_06954	PMJBCJDC_00880	IFEDFCAJ_00302	KEAGMNNG_02555	BBHAGICA_02061	KGGJIEBE_08321	OOMIMNAN_06944	EPPHDNNG_05551	IMMGNHND_02371	GLAPKEJF_07513	IGBAIDIA_01362	JLFKGPII_00838	FJDKEAMK_05868	OKKICKOI_04311	KILCLEKD_02045	IJCNLAFA_08357	GHIHBIIA_08002	BPLKGOMO_03372	BAEPEOGO_01448	HPMCIBEE_07471	FOOLNDAF_01246	ACIBPFPJ_07220	LKOKBLAJ_02290
ltxB		Leukotoxin export ATP-binding protein LtxB	25	25	1	1	32734				302	881	582	NAAEFMPB_07996	LJAGJGHB_07479	CJGKGJEO_06804	PMJBCJDC_00732	IFEDFCAJ_00449	KEAGMNNG_02414	BBHAGICA_01812	KGGJIEBE_08483	OOMIMNAN_07108	EPPHDNNG_05713	IMMGNHND_02205	GLAPKEJF_07685	IGBAIDIA_01101	JLFKGPII_00988	FJDKEAMK_06029	OKKICKOI_04158	KILCLEKD_02211	IJCNLAFA_08699	GHIHBIIA_08289	BPLKGOMO_03046	BAEPEOGO_01760	HPMCIBEE_07137	FOOLNDAF_00989	ACIBPFPJ_07356	LKOKBLAJ_02447
ompX_1		Outer membrane protein X	25	25	1	1	19664				179	629	463	NAAEFMPB_05897	LJAGJGHB_01457	CJGKGJEO_00402	PMJBCJDC_02905	IFEDFCAJ_06862	KEAGMNNG_04417	BBHAGICA_04126	KGGJIEBE_06206	OOMIMNAN_04560	EPPHDNNG_03235	IMMGNHND_04597	GLAPKEJF_05305	IGBAIDIA_03547	JLFKGPII_07335	FJDKEAMK_03622	OKKICKOI_06441	KILCLEKD_08568	IJCNLAFA_06052	GHIHBIIA_05971	BPLKGOMO_05560	BAEPEOGO_08466	HPMCIBEE_00253	FOOLNDAF_03282	ACIBPFPJ_05332	LKOKBLAJ_00224
fdhD_1		Protein FdhD	25	33	1.32	1	33671				101	821	478	NAAEFMPB_00081	LJAGJGHB_07095	CJGKGJEO_06384	PMJBCJDC_00345 PMJBCJDC_00344	IFEDFCAJ_01797	KEAGMNNG_02049	BBHAGICA_01466	KGGJIEBE_00279	OOMIMNAN_07492	EPPHDNNG_06115 EPPHDNNG_06116	IMMGNHND_01794	GLAPKEJF_08076 GLAPKEJF_08077	IGBAIDIA_00729 IGBAIDIA_00728	JLFKGPII_01332	FJDKEAMK_06415	OKKICKOI_03786	KILCLEKD_02586	IJCNLAFA_09140	GHIHBIIA_00380	BPLKGOMO_02534	BAEPEOGO_02190 BAEPEOGO_02189	HPMCIBEE_06671 HPMCIBEE_06672	FOOLNDAF_00569	ACIBPFPJ_07748 ACIBPFPJ_07747	LKOKBLAJ_02855 LKOKBLAJ_02854
group_27011		hypothetical protein	25	25	1	1	37957				266	455	419	NAAEFMPB_01955	LJAGJGHB_05299	CJGKGJEO_04410	PMJBCJDC_06876	IFEDFCAJ_02756	KEAGMNNG_00282	BBHAGICA_07937	KGGJIEBE_02208	OOMIMNAN_00341	EPPHDNNG_08158	IMMGNHND_08882	GLAPKEJF_01055	IGBAIDIA_07602	JLFKGPII_03526	FJDKEAMK_08616	OKKICKOI_01861	KILCLEKD_04580	IJCNLAFA_01697	GHIHBIIA_02199	BPLKGOMO_00507	BAEPEOGO_04254	HPMCIBEE_04599	FOOLNDAF_07337	ACIBPFPJ_01616	LKOKBLAJ_04839
tadA		tRNA-specific adenosine deaminase	25	25	1	1	27033				296	551	488	NAAEFMPB_02548	LJAGJGHB_04700	CJGKGJEO_03771	PMJBCJDC_06239	IFEDFCAJ_03388	KEAGMNNG_07596	BBHAGICA_07255	KGGJIEBE_02941	OOMIMNAN_01095	EPPHDNNG_08903	IMMGNHND_08137	GLAPKEJF_01814	IGBAIDIA_06884	JLFKGPII_04189	FJDKEAMK_00366	OKKICKOI_01132	KILCLEKD_05299	IJCNLAFA_02592	GHIHBIIA_02895	BPLKGOMO_08899	BAEPEOGO_05099	HPMCIBEE_03750	FOOLNDAF_06461	ACIBPFPJ_02412	LKOKBLAJ_05693
sixA		Phosphohistidine phosphatase SixA	25	25	1	1	18696				167	485	427	NAAEFMPB_02925	LJAGJGHB_04330	CJGKGJEO_03386	PMJBCJDC_05855	IFEDFCAJ_03795	KEAGMNNG_07222	BBHAGICA_06861	KGGJIEBE_03349	OOMIMNAN_01532	EPPHDNNG_00236	IMMGNHND_07708	GLAPKEJF_02251	IGBAIDIA_06476	JLFKGPII_04567	FJDKEAMK_00780	OKKICKOI_00741	KILCLEKD_05706	IJCNLAFA_02978	GHIHBIIA_03241	BPLKGOMO_08516	BAEPEOGO_05485	HPMCIBEE_03332	FOOLNDAF_06083	ACIBPFPJ_02750	LKOKBLAJ_06052
yceJ		Cytochrome b561	25	25	1	1	29616				317	779	528	NAAEFMPB_03817	LJAGJGHB_03467	CJGKGJEO_02468	PMJBCJDC_04968	IFEDFCAJ_04684	KEAGMNNG_06356	BBHAGICA_04542	KGGJIEBE_05746	OOMIMNAN_04055	EPPHDNNG_02763	IMMGNHND_05079	GLAPKEJF_04813	IGBAIDIA_04020	JLFKGPII_06904	FJDKEAMK_03162	OKKICKOI_06882	KILCLEKD_08126	IJCNLAFA_05468	GHIHBIIA_05462	BPLKGOMO_06105	BAEPEOGO_07921	HPMCIBEE_00801	FOOLNDAF_03827	ACIBPFPJ_04830	LKOKBLAJ_08286
group_27152		hypothetical protein	25	25	1	1	35225				257	560	370	NAAEFMPB_03987	LJAGJGHB_03302	CJGKGJEO_02311	PMJBCJDC_04813	IFEDFCAJ_04848	KEAGMNNG_06201	BBHAGICA_04693	KGGJIEBE_05572	OOMIMNAN_03868	EPPHDNNG_02589	IMMGNHND_05266	GLAPKEJF_04636	IGBAIDIA_04188	JLFKGPII_06737	FJDKEAMK_02984	OKKICKOI_07057	KILCLEKD_07950	IJCNLAFA_05300	GHIHBIIA_05312	BPLKGOMO_06280	BAEPEOGO_07740	HPMCIBEE_00982	FOOLNDAF_03993	ACIBPFPJ_04679	LKOKBLAJ_08130
group_27186		hypothetical protein	25	44	1.76	1	20105				122	314	176	NAAEFMPB_04289	LJAGJGHB_03022	CJGKGJEO_02015 CJGKGJEO_02014	PMJBCJDC_04511 PMJBCJDC_04510	IFEDFCAJ_05134	KEAGMNNG_05926 KEAGMNNG_05925	BBHAGICA_04969 BBHAGICA_04970	KGGJIEBE_05274 KGGJIEBE_05273	OOMIMNAN_03570 OOMIMNAN_03569	EPPHDNNG_02290 EPPHDNNG_02291	IMMGNHND_05554 IMMGNHND_05555	GLAPKEJF_04329	IGBAIDIA_04494 IGBAIDIA_04495	JLFKGPII_06463 JLFKGPII_06462	FJDKEAMK_02683 FJDKEAMK_02684	OKKICKOI_07332 OKKICKOI_07333	KILCLEKD_07662 KILCLEKD_07663	IJCNLAFA_05000 IJCNLAFA_04999	GHIHBIIA_05047 GHIHBIIA_05046	BPLKGOMO_06553 BPLKGOMO_06554	BAEPEOGO_07463 BAEPEOGO_07462	HPMCIBEE_01283 HPMCIBEE_01284	FOOLNDAF_04273	ACIBPFPJ_04419	LKOKBLAJ_07862 LKOKBLAJ_07861
ydgC		Inner membrane protein YdgC	25	25	1	1	20395			Hypothetical protein with no hits to refseq/uniprot/clusters/cdd/tigrfams/pfam overlapping another protein with hits	158	443	339	NAAEFMPB_04414	LJAGJGHB_02906	CJGKGJEO_01886	PMJBCJDC_04393	IFEDFCAJ_05257	KEAGMNNG_05813	BBHAGICA_05085	KGGJIEBE_05160	OOMIMNAN_03447	EPPHDNNG_02162	IMMGNHND_05680	GLAPKEJF_04195	IGBAIDIA_04617	JLFKGPII_06349	FJDKEAMK_02565	OKKICKOI_07451	KILCLEKD_07537	IJCNLAFA_04873	GHIHBIIA_04939	BPLKGOMO_06687	BAEPEOGO_07344	HPMCIBEE_01418	FOOLNDAF_04390	ACIBPFPJ_04310	LKOKBLAJ_07742
group_27230		hypothetical protein	25	25	1	1	4427				140	278	189	NAAEFMPB_05025	LJAGJGHB_02311	CJGKGJEO_01272	PMJBCJDC_03779	IFEDFCAJ_05994	KEAGMNNG_05219	BBHAGICA_05698	KGGJIEBE_04549	OOMIMNAN_02812	EPPHDNNG_01531	IMMGNHND_06367	GLAPKEJF_03535	IGBAIDIA_05227	JLFKGPII_05769	FJDKEAMK_01935	OKKICKOI_08056	KILCLEKD_06910	IJCNLAFA_04240	GHIHBIIA_04369	BPLKGOMO_07286	BAEPEOGO_06726	HPMCIBEE_02048	FOOLNDAF_04987	ACIBPFPJ_03759	LKOKBLAJ_07162
flhE		Flagellar protein FlhE	25	25	1	1	3819				155	416	332	NAAEFMPB_05295	LJAGJGHB_02054	CJGKGJEO_01006	PMJBCJDC_03520	IFEDFCAJ_06274	KEAGMNNG_04969	BBHAGICA_05967	KGGJIEBE_04269	OOMIMNAN_02504	EPPHDNNG_01238	IMMGNHND_06671	GLAPKEJF_03249	IGBAIDIA_05525	JLFKGPII_05508	FJDKEAMK_01711	OKKICKOI_08330	KILCLEKD_06643	IJCNLAFA_03986	GHIHBIIA_04161	BPLKGOMO_07524	BAEPEOGO_06490	HPMCIBEE_02298	FOOLNDAF_05210	ACIBPFPJ_03562	LKOKBLAJ_06941
fliJ		Flagellar FliJ protein	25	25	1	1	3577				227	467	382	NAAEFMPB_05402	LJAGJGHB_01946	CJGKGJEO_00896	PMJBCJDC_03419	IFEDFCAJ_06372	KEAGMNNG_04878	BBHAGICA_06068	KGGJIEBE_04167	OOMIMNAN_02391	EPPHDNNG_01125	IMMGNHND_06779	GLAPKEJF_03135	IGBAIDIA_05628	JLFKGPII_05409	FJDKEAMK_01611	OKKICKOI_08433	KILCLEKD_06533	IJCNLAFA_03874	GHIHBIIA_04066	BPLKGOMO_07621	BAEPEOGO_06389	HPMCIBEE_02408	FOOLNDAF_05316	ACIBPFPJ_03473	LKOKBLAJ_06842
afaD		hypothetical protein	25	25	1	1	9632				176	503	408	NAAEFMPB_06874	LJAGJGHB_00498	CJGKGJEO_07979	PMJBCJDC_01883	IFEDFCAJ_07833	KEAGMNNG_03468	BBHAGICA_03109	KGGJIEBE_07247	OOMIMNAN_05655	EPPHDNNG_04397	IMMGNHND_03556	GLAPKEJF_06367	IGBAIDIA_02461	JLFKGPII_08317	FJDKEAMK_04704	OKKICKOI_05385	KILCLEKD_00978	IJCNLAFA_07218	GHIHBIIA_06995	BPLKGOMO_04475	BAEPEOGO_00325	HPMCIBEE_08603	FOOLNDAF_02314	ACIBPFPJ_06223	LKOKBLAJ_01226
group_27358		hypothetical protein	25	25	1	1	29100				263	632	477	NAAEFMPB_07588	LJAGJGHB_07860	CJGKGJEO_07213	PMJBCJDC_01137	IFEDFCAJ_00050	KEAGMNNG_02797	BBHAGICA_02370	KGGJIEBE_08004	OOMIMNAN_06610	EPPHDNNG_05214	IMMGNHND_02709	GLAPKEJF_07175	IGBAIDIA_01686	JLFKGPII_00539	FJDKEAMK_05532	OKKICKOI_04635	KILCLEKD_01733	IJCNLAFA_08026	GHIHBIIA_07727	BPLKGOMO_03688	BAEPEOGO_01127	HPMCIBEE_07786	FOOLNDAF_01547	ACIBPFPJ_06936	LKOKBLAJ_01997
cidA		Holin-like protein CidA	25	25	1	1	32696				263	410	334	NAAEFMPB_07979	LJAGJGHB_07494	CJGKGJEO_06822	PMJBCJDC_00750	IFEDFCAJ_00431	KEAGMNNG_02430	BBHAGICA_01828	KGGJIEBE_08465	OOMIMNAN_07094	EPPHDNNG_05693	IMMGNHND_02221	GLAPKEJF_07668	IGBAIDIA_01116	JLFKGPII_00970	FJDKEAMK_06012	OKKICKOI_04177	KILCLEKD_02193	IJCNLAFA_08680	GHIHBIIA_08273	BPLKGOMO_03065	BAEPEOGO_01744	HPMCIBEE_07156	FOOLNDAF_01003	ACIBPFPJ_07346	LKOKBLAJ_02432
fhuC		Iron(3+)-hydroxamate import ATP-binding protein FhuC	25	25	1	1	9202				452	821	632	NAAEFMPB_07051	LJAGJGHB_00325	CJGKGJEO_07806	PMJBCJDC_01707	IFEDFCAJ_08012	KEAGMNNG_03308	BBHAGICA_02904	KGGJIEBE_07467	OOMIMNAN_06036	EPPHDNNG_04630	IMMGNHND_03298	GLAPKEJF_06592	IGBAIDIA_02241	JLFKGPII_00047	FJDKEAMK_04924	OKKICKOI_05170	KILCLEKD_01182	IJCNLAFA_07432	GHIHBIIA_07205	BPLKGOMO_04246	BAEPEOGO_00538	HPMCIBEE_08372	FOOLNDAF_02101	ACIBPFPJ_06418	LKOKBLAJ_01432
yihU_2		3-sulfolactaldehyde reductase	25	25	1	1	33615				578	776	665	NAAEFMPB_00106	LJAGJGHB_07072	CJGKGJEO_06358	PMJBCJDC_00319	IFEDFCAJ_01770	KEAGMNNG_02027	BBHAGICA_01439	KGGJIEBE_00305	OOMIMNAN_07520	EPPHDNNG_06142	IMMGNHND_01764	GLAPKEJF_08103	IGBAIDIA_00699	JLFKGPII_01356	FJDKEAMK_06442	OKKICKOI_03756	KILCLEKD_02611	IJCNLAFA_09168	GHIHBIIA_00404	BPLKGOMO_02504	BAEPEOGO_02216	HPMCIBEE_06646	FOOLNDAF_00548	ACIBPFPJ_07771	LKOKBLAJ_02883
rhtB		Homoserine/homoserine lactone efflux protein	25	25	1	1	38506				209	656	569	NAAEFMPB_00218	LJAGJGHB_06961	CJGKGJEO_06243	PMJBCJDC_00202	IFEDFCAJ_01649	KEAGMNNG_01921	BBHAGICA_01323	KGGJIEBE_00418	OOMIMNAN_07645	EPPHDNNG_06271	IMMGNHND_01634	GLAPKEJF_08230	IGBAIDIA_00574	JLFKGPII_01471	FJDKEAMK_06562	OKKICKOI_03637	KILCLEKD_02728	IJCNLAFA_09277	GHIHBIIA_00502	BPLKGOMO_02389	BAEPEOGO_02332	HPMCIBEE_06518	FOOLNDAF_00433	ACIBPFPJ_07877	LKOKBLAJ_02987
group_27724		hypothetical protein	25	25	1	1	24313				119	251	209	NAAEFMPB_00830	LJAGJGHB_06350	CJGKGJEO_05589	PMJBCJDC_07991	IFEDFCAJ_01014	KEAGMNNG_01317	BBHAGICA_00708	KGGJIEBE_01040	OOMIMNAN_08300	EPPHDNNG_06942	IMMGNHND_00951	GLAPKEJF_09159	IGBAIDIA_08977	JLFKGPII_02085	FJDKEAMK_07219	OKKICKOI_03011	KILCLEKD_03407	IJCNLAFA_00445	GHIHBIIA_01089	BPLKGOMO_01720	BAEPEOGO_03020	HPMCIBEE_05853	FOOLNDAF_08460	ACIBPFPJ_00528	LKOKBLAJ_03716
group_27726		hypothetical protein	25	25	1	1	24028				227	425	301	NAAEFMPB_00931	LJAGJGHB_06256	CJGKGJEO_05478	PMJBCJDC_07878	IFEDFCAJ_00906	KEAGMNNG_01218	BBHAGICA_00605	KGGJIEBE_01139	OOMIMNAN_08431	EPPHDNNG_07060	IMMGNHND_00836	GLAPKEJF_09275	IGBAIDIA_08877	JLFKGPII_02178	FJDKEAMK_07330	OKKICKOI_02907	KILCLEKD_03518	IJCNLAFA_00552	GHIHBIIA_01183	BPLKGOMO_01612	BAEPEOGO_03129	HPMCIBEE_05743	FOOLNDAF_08368	ACIBPFPJ_00618	LKOKBLAJ_03826
accC_1		Biotin carboxylase	25	25	1	1	2351				182	722	433	NAAEFMPB_01281	LJAGJGHB_05915	CJGKGJEO_05108	PMJBCJDC_07516	IFEDFCAJ_02087	KEAGMNNG_00895	BBHAGICA_00273	KGGJIEBE_01466	OOMIMNAN_08791	EPPHDNNG_07400	IMMGNHND_00470	GLAPKEJF_00285	IGBAIDIA_08536	JLFKGPII_02492	FJDKEAMK_07685	OKKICKOI_02587	KILCLEKD_03833	IJCNLAFA_00935	GHIHBIIA_01512	BPLKGOMO_01265	BAEPEOGO_03493	HPMCIBEE_05367	FOOLNDAF_08022	ACIBPFPJ_00945	LKOKBLAJ_04165
group_27767		hypothetical protein	25	25	1	1	22131				206	605	367	NAAEFMPB_01678	LJAGJGHB_05544	CJGKGJEO_04685	PMJBCJDC_07150	IFEDFCAJ_02483	KEAGMNNG_00534	BBHAGICA_08181	KGGJIEBE_01956	OOMIMNAN_00018	EPPHDNNG_07887	IMMGNHND_09137	GLAPKEJF_00792	IGBAIDIA_07973	JLFKGPII_02952	FJDKEAMK_08217	OKKICKOI_02118	KILCLEKD_04319	IJCNLAFA_01419	GHIHBIIA_01951	BPLKGOMO_00791	BAEPEOGO_03974	HPMCIBEE_04876	FOOLNDAF_07603	ACIBPFPJ_01308	LKOKBLAJ_04566
group_27771		hypothetical protein	25	25	1	1	21973				266	851	671	NAAEFMPB_01743	LJAGJGHB_05490	CJGKGJEO_04622	PMJBCJDC_07086	IFEDFCAJ_02550	KEAGMNNG_00471	BBHAGICA_08118	KGGJIEBE_02018	OOMIMNAN_00081	EPPHDNNG_07957	IMMGNHND_09067	GLAPKEJF_00861	IGBAIDIA_07910	JLFKGPII_03009	FJDKEAMK_08286	OKKICKOI_02052	KILCLEKD_04383	IJCNLAFA_01480	GHIHBIIA_02019	BPLKGOMO_00728	BAEPEOGO_04037	HPMCIBEE_04813	FOOLNDAF_07540	ACIBPFPJ_01360	LKOKBLAJ_04635
nrdI		Protein NrdI	25	25	1	1	36897				197	461	299	NAAEFMPB_02363	LJAGJGHB_04881	CJGKGJEO_03971	PMJBCJDC_06446	IFEDFCAJ_03179	KEAGMNNG_07773	BBHAGICA_07513	KGGJIEBE_02663	OOMIMNAN_00796	EPPHDNNG_08619	IMMGNHND_08411	GLAPKEJF_01541	IGBAIDIA_07150	JLFKGPII_03947	FJDKEAMK_00084	OKKICKOI_01388	KILCLEKD_05036	IJCNLAFA_02119	GHIHBIIA_02570	BPLKGOMO_00071	BAEPEOGO_04693	HPMCIBEE_04160	FOOLNDAF_06920	ACIBPFPJ_01985	LKOKBLAJ_05234
group_27848		hypothetical protein	25	25	1	1	36885			Hypothetical protein with no hits to refseq/uniprot/clusters/cdd/tigrfams/pfam overlapping another protein with hits	245	542	401	NAAEFMPB_02369	LJAGJGHB_04875	CJGKGJEO_03964	PMJBCJDC_06440	IFEDFCAJ_03185	KEAGMNNG_07767	BBHAGICA_07505	KGGJIEBE_02671	OOMIMNAN_00805	EPPHDNNG_08626	IMMGNHND_08402	GLAPKEJF_01550	IGBAIDIA_07142	JLFKGPII_03953	FJDKEAMK_00092	OKKICKOI_01381	KILCLEKD_05044	IJCNLAFA_02127	GHIHBIIA_02577	BPLKGOMO_00062	BAEPEOGO_04701	HPMCIBEE_04152	FOOLNDAF_06912	ACIBPFPJ_01992	LKOKBLAJ_05240
group_27849		hypothetical protein	25	25	1	1	27844				473	1037	714	NAAEFMPB_02435	LJAGJGHB_04808	CJGKGJEO_03898	PMJBCJDC_06371	IFEDFCAJ_03266	KEAGMNNG_07703	BBHAGICA_07432	KGGJIEBE_02754	OOMIMNAN_00894	EPPHDNNG_08710	IMMGNHND_08314	GLAPKEJF_01630	IGBAIDIA_07068	JLFKGPII_04029	FJDKEAMK_00188	OKKICKOI_01302	KILCLEKD_05126	IJCNLAFA_02257	GHIHBIIA_02689	BPLKGOMO_09111	BAEPEOGO_04870	HPMCIBEE_03978	FOOLNDAF_06633	ACIBPFPJ_02169	LKOKBLAJ_05415
ccmL		Carbon dioxide concentrating mechanism protein CcmL	25	25	1	1	17256				131	347	260	NAAEFMPB_03572	LJAGJGHB_03715	CJGKGJEO_02725	PMJBCJDC_05203	IFEDFCAJ_04445	KEAGMNNG_06605	BBHAGICA_06225	KGGJIEBE_04010	OOMIMNAN_02229	EPPHDNNG_00960	IMMGNHND_06945	GLAPKEJF_02972	IGBAIDIA_05789	JLFKGPII_05255	FJDKEAMK_01454	OKKICKOI_00071	KILCLEKD_06369	IJCNLAFA_03663	GHIHBIIA_03868	BPLKGOMO_07831	BAEPEOGO_06175	HPMCIBEE_02636	FOOLNDAF_05435	ACIBPFPJ_03356	LKOKBLAJ_06714
marR		Multiple antibiotic resistance protein MarR	25	25	1	1	20561				113	302	221	NAAEFMPB_04498	LJAGJGHB_02826	CJGKGJEO_01811	PMJBCJDC_04311	IFEDFCAJ_05349	KEAGMNNG_05734	BBHAGICA_05175	KGGJIEBE_05072	OOMIMNAN_03355	EPPHDNNG_02065	IMMGNHND_05777	GLAPKEJF_04101	IGBAIDIA_04702	JLFKGPII_06267	FJDKEAMK_02481	OKKICKOI_07539	KILCLEKD_07450	IJCNLAFA_04782	GHIHBIIA_04852	BPLKGOMO_06778	BAEPEOGO_07256	HPMCIBEE_01503	FOOLNDAF_04474	ACIBPFPJ_04229	LKOKBLAJ_07659
group_27969		hypothetical protein	25	39	1.56	1	20566			Hypothetical protein with no hits to refseq/uniprot/clusters/cdd/tigrfams/pfam overlapping another protein with hits	224	584	320	NAAEFMPB_04500 NAAEFMPB_04501	LJAGJGHB_02825 LJAGJGHB_02824	CJGKGJEO_01810 CJGKGJEO_01809	PMJBCJDC_04310 PMJBCJDC_04309	IFEDFCAJ_05350 IFEDFCAJ_05351	KEAGMNNG_05733	BBHAGICA_05176 BBHAGICA_05177	KGGJIEBE_05071 KGGJIEBE_05070	OOMIMNAN_03353	EPPHDNNG_02064	IMMGNHND_05778	GLAPKEJF_04100 GLAPKEJF_04099	IGBAIDIA_04703 IGBAIDIA_04704	JLFKGPII_06266 JLFKGPII_06265	FJDKEAMK_02480	OKKICKOI_07541	KILCLEKD_07449 KILCLEKD_07448	IJCNLAFA_04781	GHIHBIIA_04851 GHIHBIIA_04850	BPLKGOMO_06779 BPLKGOMO_06780	BAEPEOGO_07255 BAEPEOGO_07254	HPMCIBEE_01504	FOOLNDAF_04475	ACIBPFPJ_04228	LKOKBLAJ_07658
tdk		Thymidine kinase	25	26	1.04	1	4563				185	617	500	NAAEFMPB_04958	LJAGJGHB_02380	CJGKGJEO_01340	PMJBCJDC_03841	IFEDFCAJ_05929	KEAGMNNG_05284	BBHAGICA_05636	KGGJIEBE_04606	OOMIMNAN_02873	EPPHDNNG_01598 EPPHDNNG_01597	IMMGNHND_06299	GLAPKEJF_03610	IGBAIDIA_05173	JLFKGPII_05821	FJDKEAMK_01990	OKKICKOI_07997	KILCLEKD_06975	IJCNLAFA_04312	GHIHBIIA_04429	BPLKGOMO_07228	BAEPEOGO_06792	HPMCIBEE_01984	FOOLNDAF_04921	ACIBPFPJ_03819	LKOKBLAJ_07220
nanE		Putative N-acetylmannosamine-6-phosphate 2-epimerase	25	25	1	1	40068				293	680	594	NAAEFMPB_05472	LJAGJGHB_01881	CJGKGJEO_00829	PMJBCJDC_03345	IFEDFCAJ_06439	KEAGMNNG_04815	BBHAGICA_04478	KGGJIEBE_05807	OOMIMNAN_04124	EPPHDNNG_02833	IMMGNHND_05011	GLAPKEJF_04881	IGBAIDIA_03949	JLFKGPII_06967	FJDKEAMK_03223	OKKICKOI_06821	KILCLEKD_08192	IJCNLAFA_05520	GHIHBIIA_05511	BPLKGOMO_06055	BAEPEOGO_07975	HPMCIBEE_00752	FOOLNDAF_03771	ACIBPFPJ_04880	LKOKBLAJ_08341
hiuH		5-hydroxyisourate hydrolase	25	25	1	1	39951				176	410	310	NAAEFMPB_05530	LJAGJGHB_01820	CJGKGJEO_00767	PMJBCJDC_03285	IFEDFCAJ_06499	KEAGMNNG_04757	BBHAGICA_04419	KGGJIEBE_05873	OOMIMNAN_04201	EPPHDNNG_02897	IMMGNHND_04947	GLAPKEJF_04953	IGBAIDIA_03882	JLFKGPII_07026	FJDKEAMK_03283	OKKICKOI_06759	KILCLEKD_08247	IJCNLAFA_05581	GHIHBIIA_05563	BPLKGOMO_05989	BAEPEOGO_08033	HPMCIBEE_00691	FOOLNDAF_03707	ACIBPFPJ_04934	LKOKBLAJ_08397
ybhL_1		hypothetical protein	25	25	1	1	19776				251	713	613	NAAEFMPB_05945	LJAGJGHB_01409	CJGKGJEO_00349	PMJBCJDC_02860	IFEDFCAJ_06907	KEAGMNNG_04372	BBHAGICA_04078	KGGJIEBE_06257	OOMIMNAN_04607	EPPHDNNG_03284	IMMGNHND_04548	GLAPKEJF_05358	IGBAIDIA_03499	JLFKGPII_07382	FJDKEAMK_03669	OKKICKOI_06393	KILCLEKD_08615	IJCNLAFA_06105	GHIHBIIA_06011	BPLKGOMO_05515	BAEPEOGO_08515	HPMCIBEE_00206	FOOLNDAF_03231	ACIBPFPJ_05378	LKOKBLAJ_00273
yvoA_2		HTH-type transcriptional repressor YvoA	25	27	1.08	1	31223				302	764	560	NAAEFMPB_05979	LJAGJGHB_01376	CJGKGJEO_00312	PMJBCJDC_02818	IFEDFCAJ_06944	KEAGMNNG_04332	BBHAGICA_04039	KGGJIEBE_06296	OOMIMNAN_04640 OOMIMNAN_04641	EPPHDNNG_03321	IMMGNHND_04509	GLAPKEJF_05392	IGBAIDIA_03455	JLFKGPII_07414	FJDKEAMK_03705	OKKICKOI_06357	KILCLEKD_08647	IJCNLAFA_06140	GHIHBIIA_06045	BPLKGOMO_05477	BAEPEOGO_08557 BAEPEOGO_08556	HPMCIBEE_00163	FOOLNDAF_03197	ACIBPFPJ_05410	LKOKBLAJ_00305
pal		Peptidoglycan-associated lipoprotein	25	25	1	1	31428				368	536	513	NAAEFMPB_06050	LJAGJGHB_01309	CJGKGJEO_00235	PMJBCJDC_02744	IFEDFCAJ_07021	KEAGMNNG_04259	BBHAGICA_03960	KGGJIEBE_06376	OOMIMNAN_04718	EPPHDNNG_03395	IMMGNHND_04426	GLAPKEJF_05466	IGBAIDIA_03381	JLFKGPII_07489	FJDKEAMK_03778	OKKICKOI_06282	KILCLEKD_08723	IJCNLAFA_06212	GHIHBIIA_06116	BPLKGOMO_05405	BAEPEOGO_08632	HPMCIBEE_00087	FOOLNDAF_03126	ACIBPFPJ_05484	LKOKBLAJ_00375
proP_4		hypothetical protein	25	25	1	1	31642			Hypothetical protein with no hits to refseq/uniprot/clusters/cdd/tigrfams/pfam overlapping another protein with hits	131	563	270	NAAEFMPB_06152	LJAGJGHB_01216	CJGKGJEO_00150	PMJBCJDC_02641	IFEDFCAJ_07114	KEAGMNNG_04163	BBHAGICA_03866	KGGJIEBE_06471	OOMIMNAN_04811	EPPHDNNG_03492	IMMGNHND_04321	GLAPKEJF_05574	IGBAIDIA_03285	JLFKGPII_07584	FJDKEAMK_03874	OKKICKOI_06193	KILCLEKD_00076	IJCNLAFA_06343	GHIHBIIA_06231	BPLKGOMO_05291	BAEPEOGO_08751	HPMCIBEE_09450	FOOLNDAF_03017	ACIBPFPJ_05598	LKOKBLAJ_00491
lpxH		UDP-2,3-diacylglucosamine hydrolase	25	25	1	1	32257				269	833	548	NAAEFMPB_06422	LJAGJGHB_00954	CJGKGJEO_08437	PMJBCJDC_02348	IFEDFCAJ_07384	KEAGMNNG_03900	BBHAGICA_03631	KGGJIEBE_06716	OOMIMNAN_05089	EPPHDNNG_03762	IMMGNHND_04037	GLAPKEJF_05855	IGBAIDIA_03018	JLFKGPII_07823	FJDKEAMK_04131	OKKICKOI_05940	KILCLEKD_00345	IJCNLAFA_06634	GHIHBIIA_06497	BPLKGOMO_04999	BAEPEOGO_09048	HPMCIBEE_09159	FOOLNDAF_02731	ACIBPFPJ_05852	LKOKBLAJ_00778
hyi		Hydroxypyruvate isomerase	25	25	1	1	38576				392	776	610	NAAEFMPB_06458	LJAGJGHB_00916	CJGKGJEO_08403	PMJBCJDC_02311	IFEDFCAJ_07420	KEAGMNNG_03872	BBHAGICA_03592	KGGJIEBE_06756	OOMIMNAN_05131	EPPHDNNG_03802	IMMGNHND_04001	GLAPKEJF_05899	IGBAIDIA_02981	JLFKGPII_07858	FJDKEAMK_04175	OKKICKOI_05901	KILCLEKD_00384	IJCNLAFA_06675	GHIHBIIA_06534	BPLKGOMO_04964	BAEPEOGO_09084	HPMCIBEE_09117	FOOLNDAF_02693	ACIBPFPJ_05885	LKOKBLAJ_00815
fetA		putative iron export ATP-binding protein FetA	25	25	1	1	38657				200	677	416	NAAEFMPB_06489	LJAGJGHB_00887	CJGKGJEO_08374	PMJBCJDC_02279	IFEDFCAJ_07441	KEAGMNNG_03845	BBHAGICA_03564	KGGJIEBE_06786	OOMIMNAN_05166	EPPHDNNG_03832	IMMGNHND_03966	GLAPKEJF_05932	IGBAIDIA_02949	JLFKGPII_07885	FJDKEAMK_04201	OKKICKOI_05867	KILCLEKD_00416	IJCNLAFA_06713	GHIHBIIA_06558	BPLKGOMO_04928	BAEPEOGO_09113	HPMCIBEE_09083	FOOLNDAF_02666	ACIBPFPJ_05912	LKOKBLAJ_00845
gmhA		Phosphoheptose isomerase	25	25	1	1	7435				272	701	511	NAAEFMPB_06861	LJAGJGHB_00514	CJGKGJEO_07992	PMJBCJDC_01898	IFEDFCAJ_07818	KEAGMNNG_03483	BBHAGICA_03141	KGGJIEBE_07217	OOMIMNAN_05626	EPPHDNNG_04363	IMMGNHND_03590	GLAPKEJF_06333	IGBAIDIA_02492	JLFKGPII_08284	FJDKEAMK_04665	OKKICKOI_05416	KILCLEKD_00949	IJCNLAFA_07198	GHIHBIIA_06982	BPLKGOMO_04490	BAEPEOGO_00312	HPMCIBEE_08617	FOOLNDAF_02328	ACIBPFPJ_06210	LKOKBLAJ_01213
tsf_2		Elongation factor Ts	25	25	1	1	9328			Hypothetical protein with no hits to refseq/uniprot/clusters/cdd/tigrfams/pfam overlapping another protein with hits	287	506	422	NAAEFMPB_06989	LJAGJGHB_00382	CJGKGJEO_07864	PMJBCJDC_01766	IFEDFCAJ_07954	KEAGMNNG_03364	BBHAGICA_02955	KGGJIEBE_07416	OOMIMNAN_05977	EPPHDNNG_04568	IMMGNHND_03363	GLAPKEJF_06542	IGBAIDIA_02285	JLFKGPII_08465	FJDKEAMK_04872	OKKICKOI_05220	KILCLEKD_01136	IJCNLAFA_07385	GHIHBIIA_07153	BPLKGOMO_04301	BAEPEOGO_00489	HPMCIBEE_08430	FOOLNDAF_02151	ACIBPFPJ_06368	LKOKBLAJ_01383
yfeZ		Inner membrane protein YfeZ	25	25	1	1	13274				191	512	262	NAAEFMPB_02807	LJAGJGHB_04449	CJGKGJEO_03511	PMJBCJDC_05972	IFEDFCAJ_03668	KEAGMNNG_07339	BBHAGICA_06986	KGGJIEBE_03230	OOMIMNAN_01396	EPPHDNNG_00103	IMMGNHND_07840	GLAPKEJF_02113	IGBAIDIA_06599	JLFKGPII_04450	FJDKEAMK_00648	OKKICKOI_00861	KILCLEKD_05584	IJCNLAFA_02853	GHIHBIIA_03135	BPLKGOMO_08631	BAEPEOGO_05372	HPMCIBEE_03457	FOOLNDAF_06200	ACIBPFPJ_02642	LKOKBLAJ_05935
folB		Dihydroneopterin aldolase	25	25	1	1	22346				239	482	342	NAAEFMPB_01603	LJAGJGHB_05617	CJGKGJEO_04768	PMJBCJDC_07216	IFEDFCAJ_02404	KEAGMNNG_00606	BBHAGICA_08261	KGGJIEBE_01866	OOMIMNAN_09184	EPPHDNNG_07798	IMMGNHND_09222	GLAPKEJF_00700	IGBAIDIA_08059	JLFKGPII_02875	FJDKEAMK_08119	OKKICKOI_02198	KILCLEKD_04229	IJCNLAFA_01333	GHIHBIIA_01876	BPLKGOMO_00877	BAEPEOGO_03892	HPMCIBEE_04961	FOOLNDAF_07687	ACIBPFPJ_01242	LKOKBLAJ_04482
trkH_2		Trk system potassium uptake protein TrkH	25	25	1	1	38379				437	878	583	NAAEFMPB_00167	LJAGJGHB_07010	CJGKGJEO_06295	PMJBCJDC_00250	IFEDFCAJ_01703	KEAGMNNG_01967	BBHAGICA_01370	KGGJIEBE_00369	OOMIMNAN_07595	EPPHDNNG_06217	IMMGNHND_01695	GLAPKEJF_08172	IGBAIDIA_00632	JLFKGPII_01424	FJDKEAMK_06509	OKKICKOI_03688	KILCLEKD_02677	IJCNLAFA_09226	GHIHBIIA_00459	BPLKGOMO_02440	BAEPEOGO_02282	HPMCIBEE_06579	FOOLNDAF_00486	ACIBPFPJ_07834	LKOKBLAJ_02940
rfaH		Transcription antitermination protein RfaH	25	25	1	1	38422				266	449	326	NAAEFMPB_00184	LJAGJGHB_06993	CJGKGJEO_06277	PMJBCJDC_00230	IFEDFCAJ_01684	KEAGMNNG_01952	BBHAGICA_01352	KGGJIEBE_00385	OOMIMNAN_07610	EPPHDNNG_06237	IMMGNHND_01676	GLAPKEJF_08189	IGBAIDIA_00611	JLFKGPII_01439	FJDKEAMK_06528	OKKICKOI_03675	KILCLEKD_02694	IJCNLAFA_09244	GHIHBIIA_00474	BPLKGOMO_02422	BAEPEOGO_02299	HPMCIBEE_06558	FOOLNDAF_00468	ACIBPFPJ_07848	LKOKBLAJ_02956
rsmD		Ribosomal RNA small subunit methyltransferase D	25	25	1	1	24022				293	596	401	NAAEFMPB_00932	LJAGJGHB_06255	CJGKGJEO_05477	PMJBCJDC_07877	IFEDFCAJ_00905	KEAGMNNG_01217	BBHAGICA_00604	KGGJIEBE_01140	OOMIMNAN_08432	EPPHDNNG_07061	IMMGNHND_00835	GLAPKEJF_09276	IGBAIDIA_08876	JLFKGPII_02179	FJDKEAMK_07331	OKKICKOI_02906	KILCLEKD_03519	IJCNLAFA_00553	GHIHBIIA_01184	BPLKGOMO_01611	BAEPEOGO_03130	HPMCIBEE_05742	FOOLNDAF_08367	ACIBPFPJ_00619	LKOKBLAJ_03827
group_28444		hypothetical protein	25	25	1	1	1723				317	764	694	NAAEFMPB_00976	LJAGJGHB_06212	CJGKGJEO_05428	PMJBCJDC_07832	IFEDFCAJ_00863	KEAGMNNG_01179	BBHAGICA_00560	KGGJIEBE_01185	OOMIMNAN_08482	EPPHDNNG_07101	IMMGNHND_00793	GLAPKEJF_09317	IGBAIDIA_08836	JLFKGPII_02220	FJDKEAMK_07377	OKKICKOI_02864	KILCLEKD_03558	IJCNLAFA_00596	GHIHBIIA_01221	BPLKGOMO_01566	BAEPEOGO_03170	HPMCIBEE_05690	FOOLNDAF_08321	ACIBPFPJ_00656	LKOKBLAJ_03867
rpsH		30S ribosomal protein S8	25	25	1	1	2202			Hypothetical protein with no hits to refseq/uniprot/clusters/cdd/tigrfams/pfam overlapping another protein with hits	191	392	263	NAAEFMPB_01212	LJAGJGHB_05985	CJGKGJEO_05178	PMJBCJDC_07585	IFEDFCAJ_00631	KEAGMNNG_00962	BBHAGICA_00343	KGGJIEBE_01407	OOMIMNAN_08718	EPPHDNNG_07328	IMMGNHND_00539	GLAPKEJF_00208	IGBAIDIA_08600	JLFKGPII_02428	FJDKEAMK_07614	OKKICKOI_02649	KILCLEKD_03770	IJCNLAFA_00863	GHIHBIIA_01445	BPLKGOMO_01338	BAEPEOGO_03425	HPMCIBEE_05443	FOOLNDAF_08093	ACIBPFPJ_00880	LKOKBLAJ_04099
napD		Chaperone NapD	25	25	1	1	18118				131	740	276	NAAEFMPB_03184	LJAGJGHB_04097	CJGKGJEO_03123	PMJBCJDC_05606	IFEDFCAJ_04045	KEAGMNNG_06983	BBHAGICA_06623	KGGJIEBE_03580	OOMIMNAN_01795	EPPHDNNG_00506	IMMGNHND_07448	GLAPKEJF_02506	IGBAIDIA_06226	JLFKGPII_04792	FJDKEAMK_01037	OKKICKOI_00493	KILCLEKD_05946	IJCNLAFA_03235	GHIHBIIA_03489	BPLKGOMO_08258	BAEPEOGO_05748	HPMCIBEE_03060	FOOLNDAF_05822	ACIBPFPJ_02970	LKOKBLAJ_06307
ynfD		putative protein YnfD	25	25	1	1	20487				182	335	273	NAAEFMPB_04464	LJAGJGHB_02857	CJGKGJEO_01842	PMJBCJDC_04342	IFEDFCAJ_05313	KEAGMNNG_05766	BBHAGICA_05137	KGGJIEBE_05108	OOMIMNAN_03393	EPPHDNNG_02103	IMMGNHND_05737	GLAPKEJF_04137	IGBAIDIA_04665	JLFKGPII_06301	FJDKEAMK_02518	OKKICKOI_07501	KILCLEKD_07486	IJCNLAFA_04820	GHIHBIIA_04890	BPLKGOMO_06741	BAEPEOGO_07290	HPMCIBEE_01472	FOOLNDAF_04439	ACIBPFPJ_04261	LKOKBLAJ_07693
group_28618		hypothetical protein	25	25	1	1	21160				173	662	518	NAAEFMPB_04718	LJAGJGHB_02604	CJGKGJEO_01587	PMJBCJDC_04089	IFEDFCAJ_05588	KEAGMNNG_05518	BBHAGICA_05406	KGGJIEBE_04836	OOMIMNAN_03111	EPPHDNNG_01831	IMMGNHND_06033	GLAPKEJF_03854	IGBAIDIA_04943	JLFKGPII_06039	FJDKEAMK_02232	OKKICKOI_07774	KILCLEKD_07206	IJCNLAFA_04542	GHIHBIIA_04636	BPLKGOMO_07017	BAEPEOGO_07020	HPMCIBEE_01756	FOOLNDAF_04712	ACIBPFPJ_04026	LKOKBLAJ_07440
msrC		Free methionine-R-sulfoxide reductase	25	25	1	1	4147				299	584	529	NAAEFMPB_05143	LJAGJGHB_02201	CJGKGJEO_01159	PMJBCJDC_03670	IFEDFCAJ_06117	KEAGMNNG_05112	BBHAGICA_05864	KGGJIEBE_04384	OOMIMNAN_02613	EPPHDNNG_01353	IMMGNHND_06555	GLAPKEJF_03356	IGBAIDIA_05414	JLFKGPII_05608	FJDKEAMK_01816	OKKICKOI_08218	KILCLEKD_06739	IJCNLAFA_04115	GHIHBIIA_04268	BPLKGOMO_07413	BAEPEOGO_06606	HPMCIBEE_02178	FOOLNDAF_05106	ACIBPFPJ_03659	LKOKBLAJ_07051
ftsK_1		DNA translocase FtsK	25	25	1	1	40155				302	503	371	NAAEFMPB_05724	LJAGJGHB_01637	CJGKGJEO_00576	PMJBCJDC_03098	IFEDFCAJ_06684	KEAGMNNG_04579	BBHAGICA_04268	KGGJIEBE_06043	OOMIMNAN_04390	EPPHDNNG_03070	IMMGNHND_04769	GLAPKEJF_05134	IGBAIDIA_03705	JLFKGPII_07175	FJDKEAMK_03457	OKKICKOI_06598	KILCLEKD_08404	IJCNLAFA_05868	GHIHBIIA_05799	BPLKGOMO_05739	BAEPEOGO_08288	HPMCIBEE_00422	FOOLNDAF_03457	ACIBPFPJ_05173	LKOKBLAJ_00058
thpR		RNA 2',3'-cyclic phosphodiesterase	25	25	1	1	9165				257	707	450	NAAEFMPB_07063	LJAGJGHB_00315	CJGKGJEO_07797	PMJBCJDC_01693	IFEDFCAJ_08023	KEAGMNNG_03299	BBHAGICA_02888	KGGJIEBE_07476	OOMIMNAN_06047	EPPHDNNG_04643	IMMGNHND_03281	GLAPKEJF_06603	IGBAIDIA_02225	JLFKGPII_00057	FJDKEAMK_04938	OKKICKOI_05155	KILCLEKD_01195	IJCNLAFA_07443	GHIHBIIA_07214	BPLKGOMO_04234	BAEPEOGO_00550	HPMCIBEE_08356	FOOLNDAF_02087	ACIBPFPJ_06426	LKOKBLAJ_01444
group_28787		hypothetical protein	25	25	1	1	28587				299	449	410	NAAEFMPB_07414	LJAGJGHB_08040	CJGKGJEO_07406	PMJBCJDC_01332	IFEDFCAJ_08412	KEAGMNNG_02963	BBHAGICA_02528	KGGJIEBE_07855	OOMIMNAN_06434	EPPHDNNG_05052	IMMGNHND_02878	GLAPKEJF_07004	IGBAIDIA_01849	JLFKGPII_00384	FJDKEAMK_05356	OKKICKOI_04789	KILCLEKD_01564	IJCNLAFA_07828	GHIHBIIA_07557	BPLKGOMO_03874	BAEPEOGO_00925	HPMCIBEE_07994	FOOLNDAF_01735	ACIBPFPJ_06754	LKOKBLAJ_01792
holC		DNA polymerase III subunit chi	25	25	1	1	26006				116	596	424	NAAEFMPB_07639	LJAGJGHB_07812	CJGKGJEO_07160	PMJBCJDC_01087	IFEDFCAJ_00104	KEAGMNNG_02746	BBHAGICA_02301	KGGJIEBE_08076	OOMIMNAN_06696	EPPHDNNG_05297	IMMGNHND_02629	GLAPKEJF_07249	IGBAIDIA_01608	JLFKGPII_00611	FJDKEAMK_05619	OKKICKOI_04558	KILCLEKD_01810	IJCNLAFA_08086	GHIHBIIA_07785	BPLKGOMO_03627	BAEPEOGO_01187	HPMCIBEE_07720	FOOLNDAF_01483	ACIBPFPJ_06991	LKOKBLAJ_02053
pyrB_1		Aspartate carbamoyltransferase catalytic subunit	25	25	1	1	25928				122	458	302	NAAEFMPB_07672	LJAGJGHB_07780	CJGKGJEO_07128	PMJBCJDC_01056	IFEDFCAJ_00131	KEAGMNNG_02716	BBHAGICA_02267	KGGJIEBE_08109	OOMIMNAN_06732	EPPHDNNG_05328	IMMGNHND_02594	GLAPKEJF_07285	IGBAIDIA_01575	JLFKGPII_00642	FJDKEAMK_05650	OKKICKOI_04527	KILCLEKD_01844	IJCNLAFA_08118	GHIHBIIA_07811	BPLKGOMO_03595	BAEPEOGO_01223	HPMCIBEE_07684	FOOLNDAF_01451	ACIBPFPJ_07023	LKOKBLAJ_02083
pyrI		Aspartate carbamoyltransferase regulatory chain	25	25	1	1	25927				248	539	447	NAAEFMPB_07673	LJAGJGHB_07778	CJGKGJEO_07127	PMJBCJDC_01055	IFEDFCAJ_00132	KEAGMNNG_02715	BBHAGICA_02266	KGGJIEBE_08110	OOMIMNAN_06733	EPPHDNNG_05329	IMMGNHND_02593	GLAPKEJF_07287	IGBAIDIA_01574	JLFKGPII_00643	FJDKEAMK_05651	OKKICKOI_04526	KILCLEKD_01845	IJCNLAFA_08119	GHIHBIIA_07812	BPLKGOMO_03594	BAEPEOGO_01224	HPMCIBEE_07683	FOOLNDAF_01450	ACIBPFPJ_07024	LKOKBLAJ_02084
ybaB		Nucleoid-associated protein YbaB	25	25	1	1	38730				248	395	331	NAAEFMPB_06522	LJAGJGHB_00854	CJGKGJEO_08337	PMJBCJDC_02240	IFEDFCAJ_07474	KEAGMNNG_03813	BBHAGICA_03532	KGGJIEBE_06820	OOMIMNAN_05202	EPPHDNNG_03868	IMMGNHND_03928	GLAPKEJF_05974	IGBAIDIA_02915	JLFKGPII_07914	FJDKEAMK_04236	OKKICKOI_05836	KILCLEKD_00449	IJCNLAFA_06751	GHIHBIIA_06594	BPLKGOMO_04883	BAEPEOGO_09144	HPMCIBEE_09046	FOOLNDAF_02633	ACIBPFPJ_05944	LKOKBLAJ_00880
dppB_1		Dipeptide transport system permease protein DppB	25	43	1.72	1	24347				275	671	371	NAAEFMPB_00817 NAAEFMPB_00818	LJAGJGHB_06361	CJGKGJEO_05603 CJGKGJEO_05602	PMJBCJDC_08002 PMJBCJDC_08001	IFEDFCAJ_01025 IFEDFCAJ_01024	KEAGMNNG_01328 KEAGMNNG_01327	BBHAGICA_00722 BBHAGICA_00721	KGGJIEBE_01028	OOMIMNAN_08287 OOMIMNAN_08288	EPPHDNNG_06929 EPPHDNNG_06930	IMMGNHND_00962 IMMGNHND_00961	GLAPKEJF_09148	IGBAIDIA_08990 IGBAIDIA_08989	JLFKGPII_02072	FJDKEAMK_07207 FJDKEAMK_07208	OKKICKOI_03025 OKKICKOI_03024	KILCLEKD_03394 KILCLEKD_03395	IJCNLAFA_00433	GHIHBIIA_01078 GHIHBIIA_01079	BPLKGOMO_01732 BPLKGOMO_01731	BAEPEOGO_03007 BAEPEOGO_03008	HPMCIBEE_05866 HPMCIBEE_05865	FOOLNDAF_08471 FOOLNDAF_08470	ACIBPFPJ_00520	LKOKBLAJ_03705
group_29205		hypothetical protein	25	25	1	1	24031				293	626	576	NAAEFMPB_00929	LJAGJGHB_06258	CJGKGJEO_05481	PMJBCJDC_07880	IFEDFCAJ_00908	KEAGMNNG_01220	BBHAGICA_00608	KGGJIEBE_01136	OOMIMNAN_08428	EPPHDNNG_07058	IMMGNHND_00838	GLAPKEJF_09273	IGBAIDIA_08879	JLFKGPII_02175	FJDKEAMK_07328	OKKICKOI_02909	KILCLEKD_03516	IJCNLAFA_00550	GHIHBIIA_01181	BPLKGOMO_01613	BAEPEOGO_03126	HPMCIBEE_05745	FOOLNDAF_08370	ACIBPFPJ_00616	LKOKBLAJ_03824
yhhA		putative protein YhhA	25	25	1	1	23932				272	419	339	NAAEFMPB_00967	LJAGJGHB_06221	CJGKGJEO_05439	PMJBCJDC_07841	IFEDFCAJ_00872	KEAGMNNG_01187	BBHAGICA_00568	KGGJIEBE_01174	OOMIMNAN_08473	EPPHDNNG_07093	IMMGNHND_00804	GLAPKEJF_09309	IGBAIDIA_08846	JLFKGPII_02210	FJDKEAMK_07367	OKKICKOI_02875	KILCLEKD_03549	IJCNLAFA_00589	GHIHBIIA_01215	BPLKGOMO_01576	BAEPEOGO_03163	HPMCIBEE_05701	FOOLNDAF_08330	ACIBPFPJ_00648	LKOKBLAJ_03858
group_29233		hypothetical protein	25	25	1	1	23237				185	503	421	NAAEFMPB_01489	LJAGJGHB_05729	CJGKGJEO_04889	PMJBCJDC_07325	IFEDFCAJ_02287	KEAGMNNG_00708	BBHAGICA_00065	KGGJIEBE_01676	OOMIMNAN_09001	EPPHDNNG_07615	IMMGNHND_00241	GLAPKEJF_00498	IGBAIDIA_08318	JLFKGPII_02692	FJDKEAMK_07901	OKKICKOI_02380	KILCLEKD_04032	IJCNLAFA_01148	GHIHBIIA_01707	BPLKGOMO_01063	BAEPEOGO_03710	HPMCIBEE_05165	FOOLNDAF_07819	ACIBPFPJ_01131	LKOKBLAJ_04358
gatB_2		PTS system galactitol-specific EIIB component	25	25	1	1	23162				242	302	288	NAAEFMPB_01512	LJAGJGHB_05706	CJGKGJEO_04864	PMJBCJDC_07303	IFEDFCAJ_02310	KEAGMNNG_00689	BBHAGICA_00043	KGGJIEBE_01699	OOMIMNAN_09024	EPPHDNNG_07641	IMMGNHND_00215	GLAPKEJF_00523	IGBAIDIA_08296	JLFKGPII_02715	FJDKEAMK_07928	OKKICKOI_02356	KILCLEKD_04057	IJCNLAFA_01170	GHIHBIIA_01729	BPLKGOMO_01040	BAEPEOGO_03732	HPMCIBEE_05143	FOOLNDAF_07797	ACIBPFPJ_01153	LKOKBLAJ_04378
group_29242		hypothetical protein	25	25	1	1	23078				104	206	155	NAAEFMPB_01547	LJAGJGHB_05669	CJGKGJEO_04828	PMJBCJDC_07272	IFEDFCAJ_02348	KEAGMNNG_00658	BBHAGICA_08428	KGGJIEBE_01737	OOMIMNAN_09063	EPPHDNNG_07679	IMMGNHND_00183	GLAPKEJF_00565	IGBAIDIA_08257	JLFKGPII_02751	FJDKEAMK_07972	OKKICKOI_02320	KILCLEKD_04099	IJCNLAFA_01215	GHIHBIIA_01769	BPLKGOMO_00999	BAEPEOGO_03779	HPMCIBEE_05095	FOOLNDAF_07746	ACIBPFPJ_01190	LKOKBLAJ_04422
sprT		Protein SprT	25	25	1	1	35883				314	533	473	NAAEFMPB_01819	LJAGJGHB_05421	CJGKGJEO_04548	PMJBCJDC_07006	IFEDFCAJ_02628	KEAGMNNG_00396	BBHAGICA_08050	KGGJIEBE_02080	OOMIMNAN_00210	EPPHDNNG_08028	IMMGNHND_09000	GLAPKEJF_00930	IGBAIDIA_07727	JLFKGPII_03411	FJDKEAMK_08492	OKKICKOI_01986	KILCLEKD_04457	IJCNLAFA_01561	GHIHBIIA_02088	BPLKGOMO_00651	BAEPEOGO_04113	HPMCIBEE_04736	FOOLNDAF_07470	ACIBPFPJ_01500	LKOKBLAJ_04718
group_29283		hypothetical protein	25	25	1	1	36875				119	191	178	NAAEFMPB_02372	LJAGJGHB_04872	CJGKGJEO_03961	PMJBCJDC_06436	IFEDFCAJ_03189	KEAGMNNG_07764	BBHAGICA_07501	KGGJIEBE_02674	OOMIMNAN_00809	EPPHDNNG_08630	IMMGNHND_08399	GLAPKEJF_01554	IGBAIDIA_07139	JLFKGPII_03956	FJDKEAMK_00095	OKKICKOI_01378	KILCLEKD_05047	IJCNLAFA_02131	GHIHBIIA_02581	BPLKGOMO_00059	BAEPEOGO_04704	HPMCIBEE_04149	FOOLNDAF_06908	ACIBPFPJ_01995	LKOKBLAJ_05244
group_29289		hypothetical protein	25	25	1	1	27713				290	467	413	NAAEFMPB_02492	LJAGJGHB_04754	CJGKGJEO_03832	PMJBCJDC_06313	IFEDFCAJ_03327	KEAGMNNG_07647	BBHAGICA_07316	KGGJIEBE_02872	OOMIMNAN_01030	EPPHDNNG_08833	IMMGNHND_08197	GLAPKEJF_01754	IGBAIDIA_06950	JLFKGPII_04131	FJDKEAMK_00303	OKKICKOI_01193	KILCLEKD_05238	IJCNLAFA_02436	GHIHBIIA_02743	BPLKGOMO_09051	BAEPEOGO_04935	HPMCIBEE_03910	FOOLNDAF_06741	ACIBPFPJ_02266	LKOKBLAJ_05534
nudK		GDP-mannose pyrophosphatase NudK	25	33	1.32	1	13155				221	575	412	NAAEFMPB_02762	LJAGJGHB_04501	CJGKGJEO_03561	PMJBCJDC_06025	IFEDFCAJ_03614	KEAGMNNG_07393	BBHAGICA_07037	KGGJIEBE_03177 KGGJIEBE_03176	OOMIMNAN_01344	EPPHDNNG_00047 EPPHDNNG_00046	IMMGNHND_07893 IMMGNHND_07894	GLAPKEJF_02053 GLAPKEJF_02052	IGBAIDIA_06655	JLFKGPII_04406 JLFKGPII_04405	FJDKEAMK_00599	OKKICKOI_00910 OKKICKOI_00911	KILCLEKD_05537	IJCNLAFA_02805	GHIHBIIA_03083	BPLKGOMO_08685	BAEPEOGO_05310 BAEPEOGO_05309	HPMCIBEE_03524 HPMCIBEE_03525	FOOLNDAF_06253	ACIBPFPJ_02590	LKOKBLAJ_05888
lpoB		Penicillin-binding protein activator LpoB	25	25	1	1	332				419	647	606	NAAEFMPB_03907	LJAGJGHB_03373	CJGKGJEO_02377	PMJBCJDC_04885	IFEDFCAJ_04773	KEAGMNNG_06272	BBHAGICA_04616	KGGJIEBE_05664	OOMIMNAN_03960	EPPHDNNG_02677	IMMGNHND_05174	GLAPKEJF_04732	IGBAIDIA_04107	JLFKGPII_06817	FJDKEAMK_03076	OKKICKOI_06972	KILCLEKD_08036	IJCNLAFA_05384	GHIHBIIA_05384	BPLKGOMO_06198	BAEPEOGO_07827	HPMCIBEE_00898	FOOLNDAF_03913	ACIBPFPJ_04744	LKOKBLAJ_08199
ydjM		Inner membrane protein YdjM	25	25	1	1	34854				302	470	384	NAAEFMPB_04140	LJAGJGHB_03166	CJGKGJEO_02173	PMJBCJDC_04670	IFEDFCAJ_04993	KEAGMNNG_06068	BBHAGICA_04811	KGGJIEBE_05436	OOMIMNAN_03739	EPPHDNNG_02456	IMMGNHND_05397	GLAPKEJF_04493	IGBAIDIA_04323	JLFKGPII_06618	FJDKEAMK_02852	OKKICKOI_07178	KILCLEKD_07829	IJCNLAFA_05166	GHIHBIIA_05201	BPLKGOMO_06403	BAEPEOGO_07617	HPMCIBEE_01111	FOOLNDAF_04118	ACIBPFPJ_04558	LKOKBLAJ_08017
group_29392		hypothetical protein	25	25	1	1	20102				281	662	565	NAAEFMPB_04286	LJAGJGHB_03025	CJGKGJEO_02017	PMJBCJDC_04514	IFEDFCAJ_05131	KEAGMNNG_05929	BBHAGICA_04967	KGGJIEBE_05277	OOMIMNAN_03573	EPPHDNNG_02294	IMMGNHND_05552	GLAPKEJF_04331	IGBAIDIA_04491	JLFKGPII_06465	FJDKEAMK_02687	OKKICKOI_07330	KILCLEKD_07665	IJCNLAFA_05003	GHIHBIIA_05050	BPLKGOMO_06551	BAEPEOGO_07465	HPMCIBEE_01280	FOOLNDAF_04270	ACIBPFPJ_04422	LKOKBLAJ_07864
fliP_1		hypothetical protein	25	34	1.36	1	20145				110	647	279	NAAEFMPB_04308 NAAEFMPB_04309	LJAGJGHB_03005	CJGKGJEO_01995	PMJBCJDC_04493 PMJBCJDC_04492	IFEDFCAJ_05155	KEAGMNNG_05907	BBHAGICA_04986 BBHAGICA_04987	KGGJIEBE_05254 KGGJIEBE_05253	OOMIMNAN_03555	EPPHDNNG_02270 EPPHDNNG_02269	IMMGNHND_05575 IMMGNHND_05577	GLAPKEJF_04308 GLAPKEJF_04307	IGBAIDIA_04512	JLFKGPII_06444	FJDKEAMK_02668 FJDKEAMK_02667	OKKICKOI_07349	KILCLEKD_07645	IJCNLAFA_04979	GHIHBIIA_05028	BPLKGOMO_06575 BPLKGOMO_06576	BAEPEOGO_07445	HPMCIBEE_01306	FOOLNDAF_04296	ACIBPFPJ_04401	LKOKBLAJ_07843
yhaJ_1		HTH-type transcriptional regulator YhaJ	25	25	1	1	20176			Hypothetical protein with no hits to refseq/uniprot/clusters/cdd/tigrfams/pfam overlapping another protein with hits	161	497	316	NAAEFMPB_04328	LJAGJGHB_02987	CJGKGJEO_01976	PMJBCJDC_04475	IFEDFCAJ_05173	KEAGMNNG_05889	BBHAGICA_05007	KGGJIEBE_05237	OOMIMNAN_03535	EPPHDNNG_02252	IMMGNHND_05595	GLAPKEJF_04288	IGBAIDIA_04534	JLFKGPII_06426	FJDKEAMK_02649	OKKICKOI_07366	KILCLEKD_07627	IJCNLAFA_04961	GHIHBIIA_05011	BPLKGOMO_06592	BAEPEOGO_07427	HPMCIBEE_01327	FOOLNDAF_04315	ACIBPFPJ_04387	LKOKBLAJ_07826
osmW_1		Osmoprotectant import permease protein OsmW	25	41	1.64	1	20463				194	647	347	NAAEFMPB_04450 NAAEFMPB_04449	LJAGJGHB_02872	CJGKGJEO_01858	PMJBCJDC_04361 PMJBCJDC_04362	IFEDFCAJ_05296	KEAGMNNG_05782	BBHAGICA_05120 BBHAGICA_05119	KGGJIEBE_05124 KGGJIEBE_05125	OOMIMNAN_03411 OOMIMNAN_03412	EPPHDNNG_02123	IMMGNHND_05719 IMMGNHND_05718	GLAPKEJF_04154 GLAPKEJF_04155	IGBAIDIA_04650 IGBAIDIA_04649	JLFKGPII_06314	FJDKEAMK_02533	OKKICKOI_07486 OKKICKOI_07485	KILCLEKD_07503 KILCLEKD_07504	IJCNLAFA_04839 IJCNLAFA_04840	GHIHBIIA_04907 GHIHBIIA_04908	BPLKGOMO_06723	BAEPEOGO_07309 BAEPEOGO_07310	HPMCIBEE_01455 HPMCIBEE_01454	FOOLNDAF_04421 FOOLNDAF_04420	ACIBPFPJ_04279	LKOKBLAJ_07709 LKOKBLAJ_07710
group_29424		hypothetical protein	25	25	1	1	4574				140	581	326	NAAEFMPB_04954	LJAGJGHB_02384	CJGKGJEO_01348	PMJBCJDC_03845	IFEDFCAJ_05924	KEAGMNNG_05289	BBHAGICA_05634	KGGJIEBE_04610	OOMIMNAN_02876	EPPHDNNG_01602	IMMGNHND_06293	GLAPKEJF_03617	IGBAIDIA_05170	JLFKGPII_05825	FJDKEAMK_01998	OKKICKOI_07994	KILCLEKD_06978	IJCNLAFA_04320	GHIHBIIA_04434	BPLKGOMO_07221	BAEPEOGO_06798	HPMCIBEE_01980	FOOLNDAF_04918	ACIBPFPJ_03822	LKOKBLAJ_07226
amyA_2		Cytoplasmic alpha-amylase	25	25	1	1	3627			Hypothetical protein with no hits to refseq/uniprot/clusters/cdd/tigrfams/pfam overlapping another protein with hits	239	545	306	NAAEFMPB_05383	LJAGJGHB_01966	CJGKGJEO_00917	PMJBCJDC_03437	IFEDFCAJ_06356	KEAGMNNG_04894	BBHAGICA_06048	KGGJIEBE_04184	OOMIMNAN_02411	EPPHDNNG_01145	IMMGNHND_06758	GLAPKEJF_03157	IGBAIDIA_05610	JLFKGPII_05425	FJDKEAMK_01629	OKKICKOI_08415	KILCLEKD_06551	IJCNLAFA_03895	GHIHBIIA_04082	BPLKGOMO_07605	BAEPEOGO_06406	HPMCIBEE_02389	FOOLNDAF_05299	ACIBPFPJ_03488	LKOKBLAJ_06859
sulA		Cell division inhibitor SulA	25	25	1	1	39862				269	569	454	NAAEFMPB_05573	LJAGJGHB_01780	CJGKGJEO_00727	PMJBCJDC_03246	IFEDFCAJ_06540	KEAGMNNG_04715	BBHAGICA_04380	KGGJIEBE_05917	OOMIMNAN_04248	EPPHDNNG_02939	IMMGNHND_04904	GLAPKEJF_05001	IGBAIDIA_03837	JLFKGPII_07065	FJDKEAMK_03327	OKKICKOI_06721	KILCLEKD_08286	IJCNLAFA_05622	GHIHBIIA_05600	BPLKGOMO_05943	BAEPEOGO_08069	HPMCIBEE_00647	FOOLNDAF_03668	ACIBPFPJ_04972	LKOKBLAJ_08435
dps_2		DNA protection during starvation protein	25	36	1.44	1	19673				92	590	317	NAAEFMPB_05899	LJAGJGHB_01454 LJAGJGHB_01455	CJGKGJEO_00398	PMJBCJDC_02902 PMJBCJDC_02903	IFEDFCAJ_06864	KEAGMNNG_04414	BBHAGICA_04123	KGGJIEBE_06210 KGGJIEBE_06209	OOMIMNAN_04564 OOMIMNAN_04563	EPPHDNNG_03239	IMMGNHND_04595	GLAPKEJF_05308	IGBAIDIA_03543 IGBAIDIA_03544	JLFKGPII_07338	FJDKEAMK_03625 FJDKEAMK_03624	OKKICKOI_06437 OKKICKOI_06438	KILCLEKD_08571	IJCNLAFA_06054	GHIHBIIA_05974 GHIHBIIA_05973	BPLKGOMO_05557 BPLKGOMO_05558	BAEPEOGO_08469 BAEPEOGO_08468	HPMCIBEE_00251	FOOLNDAF_03278	ACIBPFPJ_05334	LKOKBLAJ_00228 LKOKBLAJ_00227
sdhC		Succinate dehydrogenase cytochrome b556 subunit	25	25	1	1	31497				116	437	369	NAAEFMPB_06090	LJAGJGHB_01276	CJGKGJEO_00209	PMJBCJDC_02709	IFEDFCAJ_07057	KEAGMNNG_04221	BBHAGICA_03923	KGGJIEBE_06408	OOMIMNAN_04752	EPPHDNNG_03432	IMMGNHND_04388	GLAPKEJF_05506	IGBAIDIA_03344	JLFKGPII_07525	FJDKEAMK_03814	OKKICKOI_06248	KILCLEKD_00015	IJCNLAFA_06254	GHIHBIIA_06155	BPLKGOMO_05373	BAEPEOGO_08665	HPMCIBEE_00050	FOOLNDAF_03094	ACIBPFPJ_05518	LKOKBLAJ_00408
tomB		Hha toxicity modulator TomB	25	25	1	1	38783				275	395	341	NAAEFMPB_06543	LJAGJGHB_00826	CJGKGJEO_08311	PMJBCJDC_02214	IFEDFCAJ_07500	KEAGMNNG_03788	BBHAGICA_03509	KGGJIEBE_06845	OOMIMNAN_05230	EPPHDNNG_03893	IMMGNHND_03903	GLAPKEJF_06001	IGBAIDIA_02891	JLFKGPII_07936	FJDKEAMK_04264	OKKICKOI_05812	KILCLEKD_00473	IJCNLAFA_06783	GHIHBIIA_06619	BPLKGOMO_04849	BAEPEOGO_09169	HPMCIBEE_09020	FOOLNDAF_02610	ACIBPFPJ_05970	LKOKBLAJ_00911
group_29516		IS3 family transposase IS1351	25	25	1	1	9606				131	320	261	NAAEFMPB_06883	LJAGJGHB_00489	CJGKGJEO_07971	PMJBCJDC_01877	IFEDFCAJ_07841	KEAGMNNG_03461	BBHAGICA_03100	KGGJIEBE_07257	OOMIMNAN_05666	EPPHDNNG_04406	IMMGNHND_03543	GLAPKEJF_06379	IGBAIDIA_02451	JLFKGPII_08329	FJDKEAMK_04718	OKKICKOI_05373	KILCLEKD_00989	IJCNLAFA_07225	GHIHBIIA_07002	BPLKGOMO_04468	BAEPEOGO_00332	HPMCIBEE_08595	FOOLNDAF_02304	ACIBPFPJ_06230	LKOKBLAJ_01232
gntK_1		Thermoresistant gluconokinase	25	25	1	1	26051				155	272	230	NAAEFMPB_07627	LJAGJGHB_07828	CJGKGJEO_07174	PMJBCJDC_01101	IFEDFCAJ_00088	KEAGMNNG_02759	BBHAGICA_02314	KGGJIEBE_08060	OOMIMNAN_06677	EPPHDNNG_05279	IMMGNHND_02644	GLAPKEJF_07230	IGBAIDIA_01623	JLFKGPII_00596	FJDKEAMK_05600	OKKICKOI_04576	KILCLEKD_01796	IJCNLAFA_08071	GHIHBIIA_07773	BPLKGOMO_03642	BAEPEOGO_01175	HPMCIBEE_07738	FOOLNDAF_01499	ACIBPFPJ_06978	LKOKBLAJ_02039
nrfG		Formate-dependent nitrite reductase complex subunit NrfG	25	25	1	1	32650				164	620	300	NAAEFMPB_07956	LJAGJGHB_07518	CJGKGJEO_06847	PMJBCJDC_00773	IFEDFCAJ_00408	KEAGMNNG_02450	BBHAGICA_01850	KGGJIEBE_08443	OOMIMNAN_07069	EPPHDNNG_05670	IMMGNHND_02251	GLAPKEJF_07642	IGBAIDIA_01139	JLFKGPII_00951	FJDKEAMK_05992	OKKICKOI_04202	KILCLEKD_02167	IJCNLAFA_08657	GHIHBIIA_08251	BPLKGOMO_03086	BAEPEOGO_01719	HPMCIBEE_07178	FOOLNDAF_01022	ACIBPFPJ_07327	LKOKBLAJ_02410
ydhX		putative ferredoxin-like protein YdhX	25	25	1	1	32664				359	671	633	NAAEFMPB_07964	LJAGJGHB_07510	CJGKGJEO_06839	PMJBCJDC_00764	IFEDFCAJ_00416	KEAGMNNG_02440	BBHAGICA_01843	KGGJIEBE_08451	OOMIMNAN_07076	EPPHDNNG_05681	IMMGNHND_02239	GLAPKEJF_07651	IGBAIDIA_01132	JLFKGPII_00958	FJDKEAMK_06000	OKKICKOI_04194	KILCLEKD_02177	IJCNLAFA_08666	GHIHBIIA_08259	BPLKGOMO_03077	BAEPEOGO_01728	HPMCIBEE_07171	FOOLNDAF_01014	ACIBPFPJ_07334	LKOKBLAJ_02418
rplJ		50S ribosomal protein L10	25	25	1	1	34113				239	611	483	NAAEFMPB_08179	LJAGJGHB_07302	CJGKGJEO_06604	PMJBCJDC_00552	IFEDFCAJ_02007	KEAGMNNG_02238	BBHAGICA_01635	KGGJIEBE_00103	OOMIMNAN_07302	EPPHDNNG_05916	IMMGNHND_01998	GLAPKEJF_07891	IGBAIDIA_00922	JLFKGPII_01166	FJDKEAMK_06228	OKKICKOI_03969	KILCLEKD_02402	IJCNLAFA_08923	GHIHBIIA_00192	BPLKGOMO_02743	BAEPEOGO_01990	HPMCIBEE_06898	FOOLNDAF_00775	ACIBPFPJ_07554	LKOKBLAJ_02655
atpB		ATP synthase subunit a	25	25	1	1	14340				323	683	604	NAAEFMPB_00364	LJAGJGHB_06820	CJGKGJEO_06084	PMJBCJDC_00050	IFEDFCAJ_01487	KEAGMNNG_01769	BBHAGICA_01171	KGGJIEBE_00567	OOMIMNAN_07805	EPPHDNNG_06444	IMMGNHND_01455	GLAPKEJF_08407	IGBAIDIA_00417	JLFKGPII_01626	FJDKEAMK_06721	OKKICKOI_03475	KILCLEKD_02886	IJCNLAFA_09450	GHIHBIIA_00641	BPLKGOMO_02218	BAEPEOGO_02491	HPMCIBEE_06366	FOOLNDAF_00287	ACIBPFPJ_08017	LKOKBLAJ_03138
fim_1		hypothetical protein	25	25	1	1	28653				239	557	460	NAAEFMPB_07444	LJAGJGHB_08007	CJGKGJEO_07370	PMJBCJDC_01296	IFEDFCAJ_08450	KEAGMNNG_02935	BBHAGICA_02491	KGGJIEBE_07886	OOMIMNAN_06466	EPPHDNNG_05087	IMMGNHND_02843	GLAPKEJF_07036	IGBAIDIA_01812	JLFKGPII_00420	FJDKEAMK_05390	OKKICKOI_04755	KILCLEKD_01597	IJCNLAFA_07864	GHIHBIIA_07585	BPLKGOMO_03844	BAEPEOGO_00964	HPMCIBEE_07957	FOOLNDAF_01704	ACIBPFPJ_06790	LKOKBLAJ_01828
group_30001		hypothetical protein	25	25	1	1	14376				185	458	316	NAAEFMPB_00379	LJAGJGHB_06809	CJGKGJEO_06071	PMJBCJDC_00039	IFEDFCAJ_01469	KEAGMNNG_01757	BBHAGICA_01158	KGGJIEBE_00580	OOMIMNAN_07823	EPPHDNNG_06457	IMMGNHND_01442	GLAPKEJF_08421	IGBAIDIA_00404	JLFKGPII_01640	FJDKEAMK_06736	OKKICKOI_03462	KILCLEKD_02900	IJCNLAFA_09465	GHIHBIIA_00655	BPLKGOMO_02204	BAEPEOGO_02507	HPMCIBEE_06352	FOOLNDAF_00272	ACIBPFPJ_08030	LKOKBLAJ_03154
dsdC_1		HTH-type transcriptional regulator DsdC	25	25	1	1	15738				242	506	412	NAAEFMPB_00494	LJAGJGHB_06694	CJGKGJEO_05935	PMJBCJDC_08317	IFEDFCAJ_01357	KEAGMNNG_01637	BBHAGICA_01031	KGGJIEBE_00704	OOMIMNAN_07948	EPPHDNNG_06595	IMMGNHND_01307	GLAPKEJF_08555	IGBAIDIA_00278	JLFKGPII_01769	FJDKEAMK_06881	OKKICKOI_03350	KILCLEKD_03039	IJCNLAFA_00090	GHIHBIIA_00774	BPLKGOMO_02078	BAEPEOGO_02655	HPMCIBEE_06213	FOOLNDAF_00146	ACIBPFPJ_00075	LKOKBLAJ_03280
group_30014		hypothetical protein	25	25	1	1	24202				179	443	327	NAAEFMPB_00870	LJAGJGHB_06313	CJGKGJEO_05543	PMJBCJDC_07946	IFEDFCAJ_00974	KEAGMNNG_01280	BBHAGICA_00666	KGGJIEBE_01079	OOMIMNAN_08356	EPPHDNNG_06987	IMMGNHND_00906	GLAPKEJF_09202	IGBAIDIA_08934	JLFKGPII_02121	FJDKEAMK_07260	OKKICKOI_02966	KILCLEKD_03454	IJCNLAFA_00489	GHIHBIIA_01124	BPLKGOMO_01674	BAEPEOGO_03061	HPMCIBEE_05807	FOOLNDAF_08424	ACIBPFPJ_00559	LKOKBLAJ_03763
nikR		Nickel-responsive regulator	25	25	1	1	24084				200	551	362	NAAEFMPB_00912	LJAGJGHB_06272	CJGKGJEO_05498	PMJBCJDC_07896	IFEDFCAJ_00927	KEAGMNNG_01239	BBHAGICA_00624	KGGJIEBE_01119	OOMIMNAN_08411	EPPHDNNG_07041	IMMGNHND_00855	GLAPKEJF_09257	IGBAIDIA_08894	JLFKGPII_02160	FJDKEAMK_07309	OKKICKOI_02925	KILCLEKD_03497	IJCNLAFA_00530	GHIHBIIA_01158	BPLKGOMO_01632	BAEPEOGO_03109	HPMCIBEE_05762	FOOLNDAF_08386	ACIBPFPJ_00599	LKOKBLAJ_03809
rpsC		30S ribosomal protein S3	25	25	1	1	2190				260	686	343	NAAEFMPB_01202	LJAGJGHB_05995	CJGKGJEO_05187	PMJBCJDC_07596	IFEDFCAJ_00640	KEAGMNNG_00971	BBHAGICA_00352	KGGJIEBE_01397	OOMIMNAN_08709	EPPHDNNG_07318	IMMGNHND_00549	GLAPKEJF_00199	IGBAIDIA_08610	JLFKGPII_02419	FJDKEAMK_07605	OKKICKOI_02658	KILCLEKD_03761	IJCNLAFA_00854	GHIHBIIA_01435	BPLKGOMO_01347	BAEPEOGO_03415	HPMCIBEE_05451	FOOLNDAF_08103	ACIBPFPJ_00871	LKOKBLAJ_04090
argR_1		Arginine repressor	25	25	1	1	23641				182	470	431	NAAEFMPB_01321	LJAGJGHB_05883	CJGKGJEO_05067	PMJBCJDC_07481	IFEDFCAJ_02127	KEAGMNNG_00864	BBHAGICA_00229	KGGJIEBE_01510	OOMIMNAN_08827	EPPHDNNG_07440	IMMGNHND_00427	GLAPKEJF_00327	IGBAIDIA_08498	JLFKGPII_02531	FJDKEAMK_07727	OKKICKOI_02548	KILCLEKD_03868	IJCNLAFA_00976	GHIHBIIA_01541	BPLKGOMO_01227	BAEPEOGO_03534	HPMCIBEE_05328	FOOLNDAF_07986	ACIBPFPJ_00981	LKOKBLAJ_04205
ttdB		L(+)-tartrate dehydratase subunit beta	25	25	1	1	23613				209	617	441	NAAEFMPB_01336	LJAGJGHB_05872	CJGKGJEO_05056	PMJBCJDC_07469	IFEDFCAJ_02138	KEAGMNNG_00850	BBHAGICA_00218	KGGJIEBE_01526	OOMIMNAN_08840	EPPHDNNG_07455	IMMGNHND_00411	GLAPKEJF_00343	IGBAIDIA_08485	JLFKGPII_02544	FJDKEAMK_07741	OKKICKOI_02534	KILCLEKD_03878	IJCNLAFA_00988	GHIHBIIA_01553	BPLKGOMO_01216	BAEPEOGO_03544	HPMCIBEE_05316	FOOLNDAF_07972	ACIBPFPJ_00993	LKOKBLAJ_04218
greA		Transcription elongation factor GreA	25	25	1	1	23374				257	476	383	NAAEFMPB_01437	LJAGJGHB_05775	CJGKGJEO_04948	PMJBCJDC_07369	IFEDFCAJ_02240	KEAGMNNG_00755	BBHAGICA_00117	KGGJIEBE_01624	OOMIMNAN_08943	EPPHDNNG_07564	IMMGNHND_00298	GLAPKEJF_00448	IGBAIDIA_08379	JLFKGPII_02640	FJDKEAMK_07847	OKKICKOI_02432	KILCLEKD_03985	IJCNLAFA_01095	GHIHBIIA_01660	BPLKGOMO_01113	BAEPEOGO_03657	HPMCIBEE_05214	FOOLNDAF_07868	ACIBPFPJ_01086	LKOKBLAJ_04313
group_30075		hypothetical protein	25	25	1	1	35835				200	449	375	NAAEFMPB_01800	LJAGJGHB_05437	CJGKGJEO_04563	PMJBCJDC_07022	IFEDFCAJ_02607	KEAGMNNG_00415	BBHAGICA_08068	KGGJIEBE_02062	OOMIMNAN_00190	EPPHDNNG_08011	IMMGNHND_09020	GLAPKEJF_00913	IGBAIDIA_07743	JLFKGPII_03394	FJDKEAMK_08475	OKKICKOI_02004	KILCLEKD_04436	IJCNLAFA_01540	GHIHBIIA_02074	BPLKGOMO_00671	BAEPEOGO_04094	HPMCIBEE_04758	FOOLNDAF_07486	ACIBPFPJ_01487	LKOKBLAJ_04699
grcA		Autonomous glycyl radical cofactor	25	25	1	1	27679				209	383	347	NAAEFMPB_02507	LJAGJGHB_04743	CJGKGJEO_03818	PMJBCJDC_06295	IFEDFCAJ_03342	KEAGMNNG_07634	BBHAGICA_07297	KGGJIEBE_02889	OOMIMNAN_01045	EPPHDNNG_08850	IMMGNHND_08183	GLAPKEJF_01770	IGBAIDIA_06929	JLFKGPII_04148	FJDKEAMK_00321	OKKICKOI_01177	KILCLEKD_05255	IJCNLAFA_02454	GHIHBIIA_02756	BPLKGOMO_09035	BAEPEOGO_04953	HPMCIBEE_03890	FOOLNDAF_06758	ACIBPFPJ_02279	LKOKBLAJ_05554
tmcA_1		tRNA(Met) cytidine acetyltransferase TmcA	25	25	1	1	13103				350	713	629	NAAEFMPB_02737	LJAGJGHB_04521	CJGKGJEO_03585	PMJBCJDC_06046	IFEDFCAJ_03592	KEAGMNNG_07414	BBHAGICA_07057	KGGJIEBE_03157	OOMIMNAN_01323	EPPHDNNG_00025	IMMGNHND_07913	GLAPKEJF_02028	IGBAIDIA_06677	JLFKGPII_04387	FJDKEAMK_00578	OKKICKOI_00932	KILCLEKD_05514	IJCNLAFA_02785	GHIHBIIA_03061	BPLKGOMO_08704	BAEPEOGO_05289	HPMCIBEE_03548	FOOLNDAF_06275	ACIBPFPJ_02570	LKOKBLAJ_05871
elaB		Protein ElaB	25	25	1	1	18345				113	386	277	NAAEFMPB_03075	LJAGJGHB_04198	CJGKGJEO_03231	PMJBCJDC_05706	IFEDFCAJ_03938	KEAGMNNG_07079	BBHAGICA_06724	KGGJIEBE_03490	OOMIMNAN_01694	EPPHDNNG_00393	IMMGNHND_07546	GLAPKEJF_02401	IGBAIDIA_06328	JLFKGPII_04703	FJDKEAMK_00931	OKKICKOI_00594	KILCLEKD_05852	IJCNLAFA_03142	GHIHBIIA_03389	BPLKGOMO_08360	BAEPEOGO_05642	HPMCIBEE_03176	FOOLNDAF_05934	ACIBPFPJ_02883	LKOKBLAJ_06202
nudI		Nucleoside triphosphatase NudI	25	25	1	1	18253				287	425	409	NAAEFMPB_03106	LJAGJGHB_04166	CJGKGJEO_03197	PMJBCJDC_05677	IFEDFCAJ_03974	KEAGMNNG_07050	BBHAGICA_06690	KGGJIEBE_03521	OOMIMNAN_01728	EPPHDNNG_00428	IMMGNHND_07514	GLAPKEJF_02435	IGBAIDIA_06293	JLFKGPII_04732	FJDKEAMK_00966	OKKICKOI_00563	KILCLEKD_05880	IJCNLAFA_03171	GHIHBIIA_03416	BPLKGOMO_08329	BAEPEOGO_05674	HPMCIBEE_03141	FOOLNDAF_05900	ACIBPFPJ_02909	LKOKBLAJ_06232
yehZ_1		Glycine betaine-binding protein YehZ	25	25	1	1	17787				101	416	338	NAAEFMPB_03345	LJAGJGHB_03938	CJGKGJEO_02969	PMJBCJDC_05436	IFEDFCAJ_04200	KEAGMNNG_06833	BBHAGICA_06475	KGGJIEBE_03762	OOMIMNAN_01960	EPPHDNNG_00689	IMMGNHND_07282	GLAPKEJF_02687	IGBAIDIA_06045	JLFKGPII_04950	FJDKEAMK_01201	OKKICKOI_00324	KILCLEKD_06114	IJCNLAFA_03421	GHIHBIIA_03649	BPLKGOMO_08081	BAEPEOGO_05935	HPMCIBEE_02881	FOOLNDAF_05667	ACIBPFPJ_03137	LKOKBLAJ_06476
osmV_3		Osmoprotectant import ATP-binding protein OsmV	25	37	1.48	1	20457				131	698	425	NAAEFMPB_04446	LJAGJGHB_02876 LJAGJGHB_02875	CJGKGJEO_01862	PMJBCJDC_04365 PMJBCJDC_04364	IFEDFCAJ_05293	KEAGMNNG_05786	BBHAGICA_05116	KGGJIEBE_05127	OOMIMNAN_03415 OOMIMNAN_03414	EPPHDNNG_02127	IMMGNHND_05715 IMMGNHND_05716	GLAPKEJF_04159 GLAPKEJF_04158	IGBAIDIA_04646 IGBAIDIA_04647	JLFKGPII_06317	FJDKEAMK_02536	OKKICKOI_07482 OKKICKOI_07483	KILCLEKD_07507 KILCLEKD_07506	IJCNLAFA_04843 IJCNLAFA_04842	GHIHBIIA_04911	BPLKGOMO_06719 BPLKGOMO_06720	BAEPEOGO_07312	HPMCIBEE_01450 HPMCIBEE_01451	FOOLNDAF_04417 FOOLNDAF_04418	ACIBPFPJ_04282	LKOKBLAJ_07713
ribA		GTP cyclohydrolase-2	25	25	1	1	4758				239	590	538	NAAEFMPB_04881	LJAGJGHB_02451	CJGKGJEO_01420	PMJBCJDC_03924	IFEDFCAJ_05857	KEAGMNNG_05361	BBHAGICA_05555	KGGJIEBE_04684	OOMIMNAN_02951	EPPHDNNG_01672	IMMGNHND_06209	GLAPKEJF_03703	IGBAIDIA_05097	JLFKGPII_05894	FJDKEAMK_02085	OKKICKOI_07922	KILCLEKD_07055	IJCNLAFA_04396	GHIHBIIA_04497	BPLKGOMO_07153	BAEPEOGO_06869	HPMCIBEE_01910	FOOLNDAF_04851	ACIBPFPJ_03884	LKOKBLAJ_07298
uspC		Universal stress protein C	25	25	1	1	3730			Hypothetical protein with no hits to refseq/uniprot/clusters/cdd/tigrfams/pfam overlapping another protein with hits	101	518	309	NAAEFMPB_05329	LJAGJGHB_02024	CJGKGJEO_00973	PMJBCJDC_03490	IFEDFCAJ_06300	KEAGMNNG_04944	BBHAGICA_05996	KGGJIEBE_04236	OOMIMNAN_02467	EPPHDNNG_01203	IMMGNHND_06706	GLAPKEJF_03217	IGBAIDIA_05559	JLFKGPII_05477	FJDKEAMK_01680	OKKICKOI_08360	KILCLEKD_06611	IJCNLAFA_03948	GHIHBIIA_04136	BPLKGOMO_07553	BAEPEOGO_06459	HPMCIBEE_02334	FOOLNDAF_05243	ACIBPFPJ_03536	LKOKBLAJ_06910
group_30231		hypothetical protein	25	25	1	1	31378				185	386	310	NAAEFMPB_06034	LJAGJGHB_01325	CJGKGJEO_00254	PMJBCJDC_02759	IFEDFCAJ_07006	KEAGMNNG_04276	BBHAGICA_03977	KGGJIEBE_06359	OOMIMNAN_04701	EPPHDNNG_03379	IMMGNHND_04444	GLAPKEJF_05449	IGBAIDIA_03397	JLFKGPII_07473	FJDKEAMK_03760	OKKICKOI_06300	KILCLEKD_08706	IJCNLAFA_06196	GHIHBIIA_06101	BPLKGOMO_05419	BAEPEOGO_08617	HPMCIBEE_00102	FOOLNDAF_03141	ACIBPFPJ_05469	LKOKBLAJ_00360
ybaN		Inner membrane protein YbaN	25	25	1	1	38743				266	395	361	NAAEFMPB_06528	LJAGJGHB_00847	CJGKGJEO_08331	PMJBCJDC_02233	IFEDFCAJ_07479	KEAGMNNG_03806	BBHAGICA_03527	KGGJIEBE_06825	OOMIMNAN_05209	EPPHDNNG_03874	IMMGNHND_03924	GLAPKEJF_05979	IGBAIDIA_02910	JLFKGPII_07919	FJDKEAMK_04244	OKKICKOI_05831	KILCLEKD_00455	IJCNLAFA_06759	GHIHBIIA_06600	BPLKGOMO_04876	BAEPEOGO_09148	HPMCIBEE_09041	FOOLNDAF_02628	ACIBPFPJ_05952	LKOKBLAJ_00888
yajC		Sec translocon accessory complex subunit YajC	25	25	1	1	39071				95	332	260	NAAEFMPB_06668	LJAGJGHB_00698	CJGKGJEO_08187	PMJBCJDC_02096	IFEDFCAJ_07634	KEAGMNNG_03666	BBHAGICA_03390	KGGJIEBE_06967	OOMIMNAN_05361	EPPHDNNG_04032	IMMGNHND_03769	GLAPKEJF_06133	IGBAIDIA_02761	JLFKGPII_08051	FJDKEAMK_04396	OKKICKOI_05687	KILCLEKD_00606	IJCNLAFA_06917	GHIHBIIA_06731	BPLKGOMO_04726	BAEPEOGO_00032	HPMCIBEE_08894	FOOLNDAF_02487	ACIBPFPJ_06081	LKOKBLAJ_01032
gpt		Xanthine phosphoribosyltransferase	25	25	1	1	7406				374	518	453	NAAEFMPB_06850	LJAGJGHB_00523	CJGKGJEO_08004	PMJBCJDC_01912	IFEDFCAJ_07807	KEAGMNNG_03494	BBHAGICA_03153	KGGJIEBE_07204	OOMIMNAN_05609	EPPHDNNG_04349	IMMGNHND_03602	GLAPKEJF_06318	IGBAIDIA_02507	JLFKGPII_08275	FJDKEAMK_04649	OKKICKOI_05432	KILCLEKD_00937	IJCNLAFA_07185	GHIHBIIA_06969	BPLKGOMO_04501	BAEPEOGO_00300	HPMCIBEE_08628	FOOLNDAF_02338	ACIBPFPJ_06201	LKOKBLAJ_01203
frr		Ribosome-recycling factor	25	25	1	1	9331				188	557	388	NAAEFMPB_06986	LJAGJGHB_00385	CJGKGJEO_07867	PMJBCJDC_01769	IFEDFCAJ_07951	KEAGMNNG_03367	BBHAGICA_02959	KGGJIEBE_07413	OOMIMNAN_05974	EPPHDNNG_04565	IMMGNHND_03367	GLAPKEJF_06539	IGBAIDIA_02288	JLFKGPII_08462	FJDKEAMK_04869	OKKICKOI_05223	KILCLEKD_01133	IJCNLAFA_07382	GHIHBIIA_07150	BPLKGOMO_04304	BAEPEOGO_00486	HPMCIBEE_08434	FOOLNDAF_02155	ACIBPFPJ_06365	LKOKBLAJ_01380
group_30317		hypothetical protein	25	25	1	1	10972				266	404	374	NAAEFMPB_07794	LJAGJGHB_07662	CJGKGJEO_06997	PMJBCJDC_00925	IFEDFCAJ_00256	KEAGMNNG_02596	BBHAGICA_02106	KGGJIEBE_08272	OOMIMNAN_06902	EPPHDNNG_05504	IMMGNHND_02417	GLAPKEJF_07460	IGBAIDIA_01409	JLFKGPII_00799	FJDKEAMK_05826	OKKICKOI_04358	KILCLEKD_02002	IJCNLAFA_08305	GHIHBIIA_07959	BPLKGOMO_03418	BAEPEOGO_01399	HPMCIBEE_07513	FOOLNDAF_01285	ACIBPFPJ_07181	LKOKBLAJ_02246
pspE		Thiosulfate sulfurtransferase PspE	25	25	1	1	4922				92	350	297	NAAEFMPB_04832	LJAGJGHB_02501	CJGKGJEO_01471	PMJBCJDC_03973	IFEDFCAJ_05701	KEAGMNNG_05408	BBHAGICA_05502	KGGJIEBE_04734	OOMIMNAN_03007	EPPHDNNG_01726	IMMGNHND_06151	GLAPKEJF_03756	IGBAIDIA_05047	JLFKGPII_05941	FJDKEAMK_02137	OKKICKOI_07876	KILCLEKD_07105	IJCNLAFA_04446	GHIHBIIA_04543	BPLKGOMO_07107	BAEPEOGO_06918	HPMCIBEE_01862	FOOLNDAF_04806	ACIBPFPJ_03925	LKOKBLAJ_07345
trxA		Thioredoxin 1	25	25	1	1	740				164	329	307	NAAEFMPB_00291	LJAGJGHB_06893	CJGKGJEO_06165	PMJBCJDC_00124	IFEDFCAJ_01572	KEAGMNNG_01843	BBHAGICA_01248	KGGJIEBE_00492	OOMIMNAN_07722	EPPHDNNG_06356	IMMGNHND_01545	GLAPKEJF_08315	IGBAIDIA_00498	JLFKGPII_01544	FJDKEAMK_06642	OKKICKOI_03561	KILCLEKD_02803	IJCNLAFA_09363	GHIHBIIA_00573	BPLKGOMO_02299	BAEPEOGO_02412	HPMCIBEE_06446	FOOLNDAF_00356	ACIBPFPJ_07949	LKOKBLAJ_03064
yfhL		Ferredoxin YfhL	25	25	1	1	27072				161	260	226	NAAEFMPB_02535	LJAGJGHB_04715	CJGKGJEO_03789	PMJBCJDC_06255	IFEDFCAJ_03372	KEAGMNNG_07609	BBHAGICA_07272	KGGJIEBE_02923	OOMIMNAN_01077	EPPHDNNG_08881	IMMGNHND_08153	GLAPKEJF_01798	IGBAIDIA_06901	JLFKGPII_04174	FJDKEAMK_00349	OKKICKOI_01149	KILCLEKD_05284	IJCNLAFA_02576	GHIHBIIA_02879	BPLKGOMO_08913	BAEPEOGO_05082	HPMCIBEE_03765	FOOLNDAF_06477	ACIBPFPJ_02398	LKOKBLAJ_05679
iscA		Iron-binding protein IscA	25	25	1	1	26884				164	323	266	NAAEFMPB_02599	LJAGJGHB_04654	CJGKGJEO_03718	PMJBCJDC_06182	IFEDFCAJ_03448	KEAGMNNG_07545	BBHAGICA_07199	KGGJIEBE_03009	OOMIMNAN_01159	EPPHDNNG_08964	IMMGNHND_08068	GLAPKEJF_01869	IGBAIDIA_06823	JLFKGPII_04243	FJDKEAMK_00422	OKKICKOI_01078	KILCLEKD_05368	IJCNLAFA_02650	GHIHBIIA_02942	BPLKGOMO_08843	BAEPEOGO_05157	HPMCIBEE_03691	FOOLNDAF_06408	ACIBPFPJ_02454	LKOKBLAJ_05750
iscX		Protein IscX	25	25	1	1	26873				176	200	192	NAAEFMPB_02605	LJAGJGHB_04648	CJGKGJEO_03713	PMJBCJDC_06176	IFEDFCAJ_03456	KEAGMNNG_07540	BBHAGICA_07191	KGGJIEBE_03016	OOMIMNAN_01167	EPPHDNNG_08971	IMMGNHND_08061	GLAPKEJF_01875	IGBAIDIA_06817	JLFKGPII_04248	FJDKEAMK_00427	OKKICKOI_01073	KILCLEKD_05375	IJCNLAFA_02654	GHIHBIIA_02948	BPLKGOMO_08839	BAEPEOGO_05163	HPMCIBEE_03686	FOOLNDAF_06402	ACIBPFPJ_02460	LKOKBLAJ_05756
yfgJ		putative protein YfgJ	25	25	1	1	26751				179	275	216	NAAEFMPB_02646	LJAGJGHB_04605	CJGKGJEO_03673	PMJBCJDC_06132	IFEDFCAJ_03503	KEAGMNNG_07497	BBHAGICA_07147	KGGJIEBE_03064	OOMIMNAN_01214	EPPHDNNG_09024	IMMGNHND_08012	GLAPKEJF_01922	IGBAIDIA_06768	JLFKGPII_04295	FJDKEAMK_00482	OKKICKOI_01021	KILCLEKD_05422	IJCNLAFA_02700	GHIHBIIA_02988	BPLKGOMO_08792	BAEPEOGO_05206	HPMCIBEE_03637	FOOLNDAF_06358	ACIBPFPJ_02496	LKOKBLAJ_05798
mnmC_1		tRNA 5-methylaminomethyl-2-thiouridine biosynthesis bifunctional protein MnmC	25	25	1	1	18665				101	866	493	NAAEFMPB_02941	LJAGJGHB_04316	CJGKGJEO_03370	PMJBCJDC_05841	IFEDFCAJ_03810	KEAGMNNG_07206	BBHAGICA_06849	KGGJIEBE_03361	OOMIMNAN_01546	EPPHDNNG_00249	IMMGNHND_07693	GLAPKEJF_02264	IGBAIDIA_06462	JLFKGPII_04580	FJDKEAMK_00795	OKKICKOI_00726	KILCLEKD_05718	IJCNLAFA_02993	GHIHBIIA_03256	BPLKGOMO_08502	BAEPEOGO_05500	HPMCIBEE_03319	FOOLNDAF_06070	ACIBPFPJ_02763	LKOKBLAJ_06066
mepS		Murein DD-endopeptidase MepS/Murein LD-carboxypeptidase	25	25	1	1	17982				209	572	542	NAAEFMPB_03250	LJAGJGHB_04034	CJGKGJEO_03060	PMJBCJDC_05539	IFEDFCAJ_04108	KEAGMNNG_06918	BBHAGICA_06561	KGGJIEBE_03658	OOMIMNAN_01869	EPPHDNNG_00587	IMMGNHND_07374	GLAPKEJF_02587	IGBAIDIA_06143	JLFKGPII_04867	FJDKEAMK_01104	OKKICKOI_00424	KILCLEKD_06020	IJCNLAFA_03320	GHIHBIIA_03562	BPLKGOMO_08181	BAEPEOGO_05836	HPMCIBEE_02972	FOOLNDAF_05750	ACIBPFPJ_03045	LKOKBLAJ_06386
dusC		tRNA-dihydrouridine(16) synthase	25	25	1	1	17826				665	1049	933	NAAEFMPB_03328	LJAGJGHB_03956	CJGKGJEO_02988	PMJBCJDC_05455	IFEDFCAJ_04182	KEAGMNNG_06851	BBHAGICA_06490	KGGJIEBE_03741	OOMIMNAN_01945	EPPHDNNG_00668	IMMGNHND_07300	GLAPKEJF_02666	IGBAIDIA_06064	JLFKGPII_04932	FJDKEAMK_01183	OKKICKOI_00343	KILCLEKD_06095	IJCNLAFA_03400	GHIHBIIA_03633	BPLKGOMO_08097	BAEPEOGO_05911	HPMCIBEE_02900	FOOLNDAF_05682	ACIBPFPJ_03118	LKOKBLAJ_06458
pduV		Propanediol utilization protein PduV	25	25	1	1	17267				383	452	435	NAAEFMPB_03562	LJAGJGHB_03728	CJGKGJEO_02739	PMJBCJDC_05215	IFEDFCAJ_04430	KEAGMNNG_06617	BBHAGICA_06234	KGGJIEBE_03998	OOMIMNAN_02214	EPPHDNNG_00948	IMMGNHND_06959	GLAPKEJF_02962	IGBAIDIA_05804	JLFKGPII_05245	FJDKEAMK_01444	OKKICKOI_00082	KILCLEKD_06358	IJCNLAFA_03652	GHIHBIIA_03859	BPLKGOMO_07844	BAEPEOGO_06160	HPMCIBEE_02649	FOOLNDAF_05447	ACIBPFPJ_03347	LKOKBLAJ_06700
group_3078		hypothetical protein	25	69	2.76	1	34508				113	1328	478	NAAEFMPB_08008	LJAGJGHB_07465 LJAGJGHB_07464 LJAGJGHB_07463	CJGKGJEO_06792 CJGKGJEO_06789 CJGKGJEO_06791 CJGKGJEO_06790	PMJBCJDC_00720 PMJBCJDC_00719	IFEDFCAJ_00461 IFEDFCAJ_00463	KEAGMNNG_02402 KEAGMNNG_02399 KEAGMNNG_02401 KEAGMNNG_02400	BBHAGICA_01798 BBHAGICA_01797 BBHAGICA_01796 BBHAGICA_01794	KGGJIEBE_08497 KGGJIEBE_08498 KGGJIEBE_08499 KGGJIEBE_08500	OOMIMNAN_07126 OOMIMNAN_07127 OOMIMNAN_07128 OOMIMNAN_07129	EPPHDNNG_05729 EPPHDNNG_05730 EPPHDNNG_05731 EPPHDNNG_05733	IMMGNHND_02186 IMMGNHND_02185 IMMGNHND_02184	GLAPKEJF_07706 GLAPKEJF_07707 GLAPKEJF_07708 GLAPKEJF_07709 GLAPKEJF_07710	IGBAIDIA_01089 IGBAIDIA_01088	JLFKGPII_01003 JLFKGPII_01004 JLFKGPII_01005	FJDKEAMK_06044 FJDKEAMK_06045 FJDKEAMK_06047	OKKICKOI_04145 OKKICKOI_04144 OKKICKOI_04143 OKKICKOI_04142 OKKICKOI_04141 OKKICKOI_04140 OKKICKOI_04139	KILCLEKD_02224 KILCLEKD_02225 KILCLEKD_02226	IJCNLAFA_08714 IJCNLAFA_08715	GHIHBIIA_08304	BPLKGOMO_03035	BAEPEOGO_01773 BAEPEOGO_01774 BAEPEOGO_01775	HPMCIBEE_07123	FOOLNDAF_00977	ACIBPFPJ_07365	LKOKBLAJ_02458
group_30805		hypothetical protein	25	25	1	1	20502				272	413	326	NAAEFMPB_04468	LJAGJGHB_02852	CJGKGJEO_01837	PMJBCJDC_04337	IFEDFCAJ_05319	KEAGMNNG_05762	BBHAGICA_05141	KGGJIEBE_05102	OOMIMNAN_03388	EPPHDNNG_02097	IMMGNHND_05742	GLAPKEJF_04132	IGBAIDIA_04670	JLFKGPII_06296	FJDKEAMK_02513	OKKICKOI_07506	KILCLEKD_07481	IJCNLAFA_04815	GHIHBIIA_04885	BPLKGOMO_06746	BAEPEOGO_07284	HPMCIBEE_01477	FOOLNDAF_04444	ACIBPFPJ_04256	LKOKBLAJ_07688
ychQ		Protein YchQ	25	25	1	1	4463				353	395	386	NAAEFMPB_05010	LJAGJGHB_02327	CJGKGJEO_01287	PMJBCJDC_03792	IFEDFCAJ_05978	KEAGMNNG_05235	BBHAGICA_05686	KGGJIEBE_04562	OOMIMNAN_02824	EPPHDNNG_01550	IMMGNHND_06351	GLAPKEJF_03555	IGBAIDIA_05215	JLFKGPII_05781	FJDKEAMK_01949	OKKICKOI_08044	KILCLEKD_06923	IJCNLAFA_04256	GHIHBIIA_04382	BPLKGOMO_07275	BAEPEOGO_06739	HPMCIBEE_02034	FOOLNDAF_04976	ACIBPFPJ_03773	LKOKBLAJ_07175
gnsA		Protein GnsA	25	25	1	1	4277				107	179	145	NAAEFMPB_05081	LJAGJGHB_02259	CJGKGJEO_01219	PMJBCJDC_03725	IFEDFCAJ_06055	KEAGMNNG_05166	BBHAGICA_05801	KGGJIEBE_04441	OOMIMNAN_02686	EPPHDNNG_01419	IMMGNHND_06487	GLAPKEJF_03419	IGBAIDIA_05349	JLFKGPII_05662	FJDKEAMK_01876	OKKICKOI_08158	KILCLEKD_06801	IJCNLAFA_04181	GHIHBIIA_04323	BPLKGOMO_07351	BAEPEOGO_06667	HPMCIBEE_02108	FOOLNDAF_05043	ACIBPFPJ_03711	LKOKBLAJ_07112
ptrB_1		Protease 2	25	25	1	1	3993				224	407	302	NAAEFMPB_05225	LJAGJGHB_02117	CJGKGJEO_01075	PMJBCJDC_03588	IFEDFCAJ_06202	KEAGMNNG_05032	BBHAGICA_05901	KGGJIEBE_04343	OOMIMNAN_02572	EPPHDNNG_01311	IMMGNHND_06593	GLAPKEJF_03321	IGBAIDIA_05453	JLFKGPII_05569	FJDKEAMK_01776	OKKICKOI_08257	KILCLEKD_06708	IJCNLAFA_04066	GHIHBIIA_04222	BPLKGOMO_07456	BAEPEOGO_06560	HPMCIBEE_02220	FOOLNDAF_05147	ACIBPFPJ_03625	LKOKBLAJ_07008
clpS		ATP-dependent Clp protease adapter protein ClpS	25	25	1	1	19367				203	416	308	NAAEFMPB_05744	LJAGJGHB_01610	CJGKGJEO_00552	PMJBCJDC_03073	IFEDFCAJ_06713	KEAGMNNG_04556	BBHAGICA_04241	KGGJIEBE_06069	OOMIMNAN_04419	EPPHDNNG_03097	IMMGNHND_04739	GLAPKEJF_05166	IGBAIDIA_03677	JLFKGPII_07199	FJDKEAMK_03487	OKKICKOI_06572	KILCLEKD_08430	IJCNLAFA_05899	GHIHBIIA_05829	BPLKGOMO_05708	BAEPEOGO_08316	HPMCIBEE_00394	FOOLNDAF_03434	ACIBPFPJ_05191	LKOKBLAJ_00082
lolD_1		Lipoprotein-releasing system ATP-binding protein LolD	25	25	1	1	38632				188	686	581	NAAEFMPB_06481	LJAGJGHB_00894	CJGKGJEO_08382	PMJBCJDC_02287	IFEDFCAJ_07435	KEAGMNNG_03852	BBHAGICA_03574	KGGJIEBE_06777	OOMIMNAN_05156	EPPHDNNG_03825	IMMGNHND_03978	GLAPKEJF_05922	IGBAIDIA_02956	JLFKGPII_07876	FJDKEAMK_04194	OKKICKOI_05878	KILCLEKD_00405	IJCNLAFA_06702	GHIHBIIA_06549	BPLKGOMO_04940	BAEPEOGO_09105	HPMCIBEE_09092	FOOLNDAF_02673	ACIBPFPJ_05905	LKOKBLAJ_00838
hha		hypothetical protein	25	25	1	1	38785				161	311	282	NAAEFMPB_06544	LJAGJGHB_00825	CJGKGJEO_08310	PMJBCJDC_02213	IFEDFCAJ_07501	KEAGMNNG_03787	BBHAGICA_03508	KGGJIEBE_06846	OOMIMNAN_05232	EPPHDNNG_03894	IMMGNHND_03902	GLAPKEJF_06002	IGBAIDIA_02890	JLFKGPII_07937	FJDKEAMK_04265	OKKICKOI_05811	KILCLEKD_00474	IJCNLAFA_06784	GHIHBIIA_06620	BPLKGOMO_04848	BAEPEOGO_09170	HPMCIBEE_09019	FOOLNDAF_02609	ACIBPFPJ_05971	LKOKBLAJ_00912
yaeQ		putative protein YaeQ	25	25	1	1	9427				245	545	501	NAAEFMPB_06941	LJAGJGHB_00423	CJGKGJEO_07909	PMJBCJDC_01814	IFEDFCAJ_07905	KEAGMNNG_03404	BBHAGICA_03000	KGGJIEBE_07369	OOMIMNAN_05920	EPPHDNNG_04515	IMMGNHND_03424	GLAPKEJF_06486	IGBAIDIA_02338	JLFKGPII_08416	FJDKEAMK_04819	OKKICKOI_05269	KILCLEKD_01083	IJCNLAFA_07339	GHIHBIIA_07109	BPLKGOMO_04356	BAEPEOGO_00437	HPMCIBEE_08484	FOOLNDAF_02198	ACIBPFPJ_06321	LKOKBLAJ_01337
apaG		Protein ApaG	25	25	1	1	8624				260	377	339	NAAEFMPB_07262	LJAGJGHB_00110	CJGKGJEO_07579	PMJBCJDC_01488	IFEDFCAJ_08239	KEAGMNNG_03111	BBHAGICA_02693	KGGJIEBE_07688	OOMIMNAN_06268	EPPHDNNG_04880	IMMGNHND_03057	GLAPKEJF_06824	IGBAIDIA_02016	JLFKGPII_00238	FJDKEAMK_05181	OKKICKOI_04946	KILCLEKD_01404	IJCNLAFA_07661	GHIHBIIA_07398	BPLKGOMO_04032	BAEPEOGO_00768	HPMCIBEE_08152	FOOLNDAF_01892	ACIBPFPJ_06608	LKOKBLAJ_01642
gntK_3		hypothetical protein	25	25	1	1	26053				185	338	220	NAAEFMPB_07626	LJAGJGHB_07829	CJGKGJEO_07175	PMJBCJDC_01102	IFEDFCAJ_00087	KEAGMNNG_02760	BBHAGICA_02315	KGGJIEBE_08059	OOMIMNAN_06676	EPPHDNNG_05278	IMMGNHND_02645	GLAPKEJF_07229	IGBAIDIA_01624	JLFKGPII_00595	FJDKEAMK_05599	OKKICKOI_04577	KILCLEKD_01795	IJCNLAFA_08070	GHIHBIIA_07772	BPLKGOMO_03643	BAEPEOGO_01174	HPMCIBEE_07739	FOOLNDAF_01500	ACIBPFPJ_06977	LKOKBLAJ_02038
group_30923		hypothetical protein	25	25	1	1	10900				182	275	262	NAAEFMPB_07768	LJAGJGHB_07689	CJGKGJEO_07027	PMJBCJDC_00953	IFEDFCAJ_00227	KEAGMNNG_02623	BBHAGICA_02132	KGGJIEBE_08245	OOMIMNAN_06873	EPPHDNNG_05477	IMMGNHND_02443	GLAPKEJF_07432	IGBAIDIA_01437	JLFKGPII_00771	FJDKEAMK_05797	OKKICKOI_04386	KILCLEKD_01976	IJCNLAFA_08276	GHIHBIIA_07934	BPLKGOMO_03449	BAEPEOGO_01370	HPMCIBEE_07541	FOOLNDAF_01310	ACIBPFPJ_07152	LKOKBLAJ_02219
zraP		Zinc resistance-associated protein	25	25	1	1	34213				299	719	428	NAAEFMPB_08142	LJAGJGHB_07340	CJGKGJEO_06647	PMJBCJDC_00589	IFEDFCAJ_02047	KEAGMNNG_02277	BBHAGICA_01666	KGGJIEBE_00066	OOMIMNAN_07264	EPPHDNNG_05873	IMMGNHND_02033	GLAPKEJF_07851	IGBAIDIA_00960	JLFKGPII_01137	FJDKEAMK_06191	OKKICKOI_04006	KILCLEKD_02371	IJCNLAFA_08887	GHIHBIIA_00162	BPLKGOMO_02788	BAEPEOGO_01949	HPMCIBEE_06938	FOOLNDAF_00810	ACIBPFPJ_07519	LKOKBLAJ_02614
uvrY		Response regulator UvrY	25	25	1	1	3681				425	656	627	NAAEFMPB_05360	LJAGJGHB_01992	CJGKGJEO_00942	PMJBCJDC_03459	IFEDFCAJ_06332	KEAGMNNG_04917	BBHAGICA_06028	KGGJIEBE_04206	OOMIMNAN_02438	EPPHDNNG_01171	IMMGNHND_06734	GLAPKEJF_03183	IGBAIDIA_05589	JLFKGPII_05446	FJDKEAMK_01649	OKKICKOI_08393	KILCLEKD_06578	IJCNLAFA_03916	GHIHBIIA_04106	BPLKGOMO_07583	BAEPEOGO_06430	HPMCIBEE_02364	FOOLNDAF_05276	ACIBPFPJ_03509	LKOKBLAJ_06879
hsrA_2		putative transport protein HsrA	25	25	1	1	14276				152	710	555	NAAEFMPB_00333	LJAGJGHB_06852	CJGKGJEO_06118	PMJBCJDC_00081	IFEDFCAJ_01525	KEAGMNNG_01801	BBHAGICA_01207	KGGJIEBE_00537	OOMIMNAN_07772	EPPHDNNG_06408	IMMGNHND_01494	GLAPKEJF_08371	IGBAIDIA_00449	JLFKGPII_01592	FJDKEAMK_06688	OKKICKOI_03510	KILCLEKD_02851	IJCNLAFA_09414	GHIHBIIA_00613	BPLKGOMO_02255	BAEPEOGO_02460	HPMCIBEE_06399	FOOLNDAF_00318	ACIBPFPJ_07989	LKOKBLAJ_03108
group_31150		hypothetical protein	25	25	1	1	35987				212	401	308	NAAEFMPB_01873	LJAGJGHB_05379	CJGKGJEO_04496	PMJBCJDC_06954	IFEDFCAJ_02679	KEAGMNNG_00351	BBHAGICA_08019	KGGJIEBE_02118	OOMIMNAN_00247	EPPHDNNG_08070	IMMGNHND_08969	GLAPKEJF_00968	IGBAIDIA_07687	JLFKGPII_03444	FJDKEAMK_08531	OKKICKOI_01949	KILCLEKD_04495	IJCNLAFA_01613	GHIHBIIA_02130	BPLKGOMO_00594	BAEPEOGO_04164	HPMCIBEE_04683	FOOLNDAF_07423	ACIBPFPJ_01546	LKOKBLAJ_04765
group_31316		hypothetical protein	25	25	1	1	33746				341	479	378	NAAEFMPB_00047	LJAGJGHB_07127	CJGKGJEO_06415	PMJBCJDC_00377	IFEDFCAJ_01831	KEAGMNNG_02080	BBHAGICA_01503	KGGJIEBE_00241	OOMIMNAN_07456	EPPHDNNG_06078	IMMGNHND_01834	GLAPKEJF_08040	IGBAIDIA_00762	JLFKGPII_01299	FJDKEAMK_06375	OKKICKOI_03819	KILCLEKD_02553	IJCNLAFA_09103	GHIHBIIA_00348	BPLKGOMO_02569	BAEPEOGO_02159	HPMCIBEE_06709	FOOLNDAF_00603	ACIBPFPJ_07715	LKOKBLAJ_02819
yieH		6-phosphogluconate phosphatase	25	25	1	1	14444				512	665	600	NAAEFMPB_00404	LJAGJGHB_06788	CJGKGJEO_06043	PMJBCJDC_00015	IFEDFCAJ_01448	KEAGMNNG_01732	BBHAGICA_01132	KGGJIEBE_00604	OOMIMNAN_07851	EPPHDNNG_06485	IMMGNHND_01413	GLAPKEJF_08450	IGBAIDIA_00375	JLFKGPII_01664	FJDKEAMK_06764	OKKICKOI_03437	KILCLEKD_02928	IJCNLAFA_09489	GHIHBIIA_00679	BPLKGOMO_02183	BAEPEOGO_02536	HPMCIBEE_06326	FOOLNDAF_00247	ACIBPFPJ_08055	LKOKBLAJ_03178
yidH		Inner membrane protein YidH	25	25	1	1	15753				200	347	337	NAAEFMPB_00488	LJAGJGHB_06700	CJGKGJEO_05943	PMJBCJDC_08323	IFEDFCAJ_01365	KEAGMNNG_01645	BBHAGICA_01041	KGGJIEBE_00694	OOMIMNAN_07941	EPPHDNNG_06588	IMMGNHND_01317	GLAPKEJF_08544	IGBAIDIA_00287	JLFKGPII_01760	FJDKEAMK_06869	OKKICKOI_03358	KILCLEKD_03027	IJCNLAFA_00081	GHIHBIIA_00767	BPLKGOMO_02088	BAEPEOGO_02647	HPMCIBEE_06222	FOOLNDAF_00156	ACIBPFPJ_00068	LKOKBLAJ_03272
ecpR		HTH-type transcriptional regulator EcpR	25	25	1	1	15469				218	617	487	NAAEFMPB_00570	LJAGJGHB_06614	CJGKGJEO_05851	PMJBCJDC_08249	IFEDFCAJ_01282	KEAGMNNG_01569	BBHAGICA_00948	KGGJIEBE_00787	OOMIMNAN_08037	EPPHDNNG_06684	IMMGNHND_01218	GLAPKEJF_08779	IGBAIDIA_00187	JLFKGPII_01849	FJDKEAMK_06971	OKKICKOI_03261	KILCLEKD_03138	IJCNLAFA_00171	GHIHBIIA_00851	BPLKGOMO_01984	BAEPEOGO_02745	HPMCIBEE_06128	FOOLNDAF_08718	ACIBPFPJ_00303	LKOKBLAJ_03459
rpmG		50S ribosomal protein L33	25	25	1	1	15321				140	185	166	NAAEFMPB_00628	LJAGJGHB_06564	CJGKGJEO_05793	PMJBCJDC_08194	IFEDFCAJ_01227	KEAGMNNG_01513	BBHAGICA_00890	KGGJIEBE_00847	OOMIMNAN_08099	EPPHDNNG_06743	IMMGNHND_01155	GLAPKEJF_08713	IGBAIDIA_00129	JLFKGPII_01902	FJDKEAMK_07027	OKKICKOI_03203	KILCLEKD_03201	IJCNLAFA_00234	GHIHBIIA_00899	BPLKGOMO_01925	BAEPEOGO_02807	HPMCIBEE_06066	FOOLNDAF_08665	ACIBPFPJ_00355	LKOKBLAJ_03520
yhcH_1		hypothetical protein	25	25	1	1	29383				236	464	363	NAAEFMPB_00740	LJAGJGHB_06443	CJGKGJEO_05674	PMJBCJDC_08083	IFEDFCAJ_01102	KEAGMNNG_01406	BBHAGICA_00787	KGGJIEBE_00963	OOMIMNAN_08221	EPPHDNNG_06865	IMMGNHND_01026	GLAPKEJF_09079	IGBAIDIA_00006	JLFKGPII_02009	FJDKEAMK_07146	OKKICKOI_03087	KILCLEKD_03326	IJCNLAFA_00360	GHIHBIIA_01009	BPLKGOMO_01813	BAEPEOGO_02935	HPMCIBEE_05935	FOOLNDAF_08548	ACIBPFPJ_00454	LKOKBLAJ_03632
uspB		Universal stress protein B	25	25	1	1	24125				227	359	328	NAAEFMPB_00900	LJAGJGHB_06282	CJGKGJEO_05511	PMJBCJDC_07911	IFEDFCAJ_00940	KEAGMNNG_01254	BBHAGICA_00636	KGGJIEBE_01108	OOMIMNAN_08390	EPPHDNNG_07024	IMMGNHND_00870	GLAPKEJF_09236	IGBAIDIA_08907	JLFKGPII_02149	FJDKEAMK_07292	OKKICKOI_02941	KILCLEKD_03483	IJCNLAFA_00515	GHIHBIIA_01148	BPLKGOMO_01649	BAEPEOGO_03094	HPMCIBEE_05778	FOOLNDAF_08399	ACIBPFPJ_00587	LKOKBLAJ_03793
rplQ		50S ribosomal protein L17	25	25	1	1	2232				158	383	359	NAAEFMPB_01230	LJAGJGHB_05971	CJGKGJEO_05159	PMJBCJDC_07568	IFEDFCAJ_00615	KEAGMNNG_00946	BBHAGICA_00329	KGGJIEBE_01421	OOMIMNAN_08734	EPPHDNNG_07347	IMMGNHND_00523	GLAPKEJF_00225	IGBAIDIA_08588	JLFKGPII_02443	FJDKEAMK_07630	OKKICKOI_02635	KILCLEKD_03787	IJCNLAFA_00880	GHIHBIIA_01460	BPLKGOMO_01323	BAEPEOGO_03441	HPMCIBEE_05425	FOOLNDAF_08079	ACIBPFPJ_00895	LKOKBLAJ_04112
group_31377		hypothetical protein	25	25	1	1	37332				140	176	168	NAAEFMPB_02192	LJAGJGHB_05055	CJGKGJEO_04163	PMJBCJDC_06633	IFEDFCAJ_02998	KEAGMNNG_00058	BBHAGICA_07691	KGGJIEBE_02469	OOMIMNAN_00605	EPPHDNNG_08421	IMMGNHND_08604	GLAPKEJF_01339	IGBAIDIA_07340	JLFKGPII_03772	FJDKEAMK_08872	OKKICKOI_01593	KILCLEKD_04853	IJCNLAFA_01941	GHIHBIIA_02401	BPLKGOMO_00265	BAEPEOGO_04500	HPMCIBEE_04347	FOOLNDAF_07110	ACIBPFPJ_01825	LKOKBLAJ_05061
pmrD		Signal transduction protein PmrD	25	25	1	1	18311				191	287	252	NAAEFMPB_03088	LJAGJGHB_04185	CJGKGJEO_03217	PMJBCJDC_05693	IFEDFCAJ_03956	KEAGMNNG_07067	BBHAGICA_06710	KGGJIEBE_03505	OOMIMNAN_01710	EPPHDNNG_00408	IMMGNHND_07532	GLAPKEJF_02416	IGBAIDIA_06313	JLFKGPII_04714	FJDKEAMK_00949	OKKICKOI_00580	KILCLEKD_05866	IJCNLAFA_03153	GHIHBIIA_03400	BPLKGOMO_08345	BAEPEOGO_05655	HPMCIBEE_03159	FOOLNDAF_05918	ACIBPFPJ_02894	LKOKBLAJ_06214
group_31392		hypothetical protein	25	25	1	1	17975				254	422	278	NAAEFMPB_03256	LJAGJGHB_04028	CJGKGJEO_03054	PMJBCJDC_05533	IFEDFCAJ_04112	KEAGMNNG_06913	BBHAGICA_06554	KGGJIEBE_03663	OOMIMNAN_01875	EPPHDNNG_00595	IMMGNHND_07368	GLAPKEJF_02594	IGBAIDIA_06136	JLFKGPII_04872	FJDKEAMK_01109	OKKICKOI_00417	KILCLEKD_06025	IJCNLAFA_03327	GHIHBIIA_03569	BPLKGOMO_08175	BAEPEOGO_05842	HPMCIBEE_02966	FOOLNDAF_05744	ACIBPFPJ_03050	LKOKBLAJ_06392
hinT		Purine nucleoside phosphoramidase	25	25	1	1	329				209	446	366	NAAEFMPB_03904	LJAGJGHB_03375	CJGKGJEO_02379	PMJBCJDC_04887	IFEDFCAJ_04771	KEAGMNNG_06274	BBHAGICA_04614	KGGJIEBE_05666	OOMIMNAN_03963	EPPHDNNG_02679	IMMGNHND_05172	GLAPKEJF_04734	IGBAIDIA_04105	JLFKGPII_06820	FJDKEAMK_03078	OKKICKOI_06970	KILCLEKD_08038	IJCNLAFA_05386	GHIHBIIA_05386	BPLKGOMO_06195	BAEPEOGO_07829	HPMCIBEE_00896	FOOLNDAF_03911	ACIBPFPJ_04746	LKOKBLAJ_08201
group_31411		hypothetical protein	25	25	1	1	480				98	329	313	NAAEFMPB_03967	LJAGJGHB_03319	CJGKGJEO_02329	PMJBCJDC_04830	IFEDFCAJ_04833	KEAGMNNG_06219	BBHAGICA_04667	KGGJIEBE_05598	OOMIMNAN_03893	EPPHDNNG_02618	IMMGNHND_05238	GLAPKEJF_04667	IGBAIDIA_04162	JLFKGPII_06763	FJDKEAMK_03011	OKKICKOI_07032	KILCLEKD_07978	IJCNLAFA_05318	GHIHBIIA_05330	BPLKGOMO_06260	BAEPEOGO_07761	HPMCIBEE_00962	FOOLNDAF_03973	ACIBPFPJ_04695	LKOKBLAJ_08147
fumD		Fumarase D	25	25	1	1	20030				140	311	210	NAAEFMPB_04258	LJAGJGHB_03051	CJGKGJEO_02042	PMJBCJDC_04540	IFEDFCAJ_05105	KEAGMNNG_05954	BBHAGICA_04936	KGGJIEBE_05305	OOMIMNAN_03604	EPPHDNNG_02325	IMMGNHND_05526	GLAPKEJF_04357	IGBAIDIA_04462	JLFKGPII_06498	FJDKEAMK_02718	OKKICKOI_07303	KILCLEKD_07695	IJCNLAFA_05029	GHIHBIIA_05072	BPLKGOMO_06526	BAEPEOGO_07491	HPMCIBEE_01250	FOOLNDAF_04245	ACIBPFPJ_04447	LKOKBLAJ_07892
fumC_1		Fumarate hydratase class II	25	25	1	1	20365				185	395	309	NAAEFMPB_04404	LJAGJGHB_02919	CJGKGJEO_01902	PMJBCJDC_04403	IFEDFCAJ_05246	KEAGMNNG_05823	BBHAGICA_05070	KGGJIEBE_05170	OOMIMNAN_03460	EPPHDNNG_02178	IMMGNHND_05669	GLAPKEJF_04209	IGBAIDIA_04603	JLFKGPII_06363	FJDKEAMK_02578	OKKICKOI_07440	KILCLEKD_07550	IJCNLAFA_04887	GHIHBIIA_04949	BPLKGOMO_06672	BAEPEOGO_07355	HPMCIBEE_01405	FOOLNDAF_04377	ACIBPFPJ_04320	LKOKBLAJ_07755
yecM		Protein YecM	25	25	1	1	3836				176	569	441	NAAEFMPB_05285	LJAGJGHB_02068	CJGKGJEO_01017	PMJBCJDC_03530	IFEDFCAJ_06264	KEAGMNNG_04977	BBHAGICA_05958	KGGJIEBE_04279	OOMIMNAN_02513	EPPHDNNG_01251	IMMGNHND_06663	GLAPKEJF_03260	IGBAIDIA_05514	JLFKGPII_05517	FJDKEAMK_01720	OKKICKOI_08319	KILCLEKD_06651	IJCNLAFA_03999	GHIHBIIA_04171	BPLKGOMO_07516	BAEPEOGO_06503	HPMCIBEE_02286	FOOLNDAF_05197	ACIBPFPJ_03572	LKOKBLAJ_06951
group_31469		hypothetical protein	25	25	1	1	40001				182	371	327	NAAEFMPB_05506	LJAGJGHB_01852	CJGKGJEO_00792	PMJBCJDC_03314	IFEDFCAJ_06469	KEAGMNNG_04783	BBHAGICA_04442	KGGJIEBE_05843	OOMIMNAN_04168	EPPHDNNG_02871	IMMGNHND_04978	GLAPKEJF_04920	IGBAIDIA_03910	JLFKGPII_06998	FJDKEAMK_03259	OKKICKOI_06786	KILCLEKD_08220	IJCNLAFA_05556	GHIHBIIA_05537	BPLKGOMO_06019	BAEPEOGO_08006	HPMCIBEE_00719	FOOLNDAF_03735	ACIBPFPJ_04908	LKOKBLAJ_08375
ihfB		Integration host factor subunit beta	25	25	1	1	39614				152	290	270	NAAEFMPB_05677	LJAGJGHB_01678	CJGKGJEO_00623	PMJBCJDC_03151	IFEDFCAJ_06635	KEAGMNNG_04622	BBHAGICA_04312	KGGJIEBE_05992	OOMIMNAN_04337	EPPHDNNG_03018	IMMGNHND_04823	GLAPKEJF_05081	IGBAIDIA_03756	JLFKGPII_07134	FJDKEAMK_03409	OKKICKOI_06646	KILCLEKD_08358	IJCNLAFA_05812	GHIHBIIA_05757	BPLKGOMO_05787	BAEPEOGO_08235	HPMCIBEE_00472	FOOLNDAF_03502	ACIBPFPJ_05133	LKOKBLAJ_00005
lolA		Outer-membrane lipoprotein carrier protein	25	25	1	1	40154				320	611	582	NAAEFMPB_05723	LJAGJGHB_01638	CJGKGJEO_00577	PMJBCJDC_03099	IFEDFCAJ_06683	KEAGMNNG_04580	BBHAGICA_04269	KGGJIEBE_06042	OOMIMNAN_04389	EPPHDNNG_03069	IMMGNHND_04770	GLAPKEJF_05132	IGBAIDIA_03706	JLFKGPII_07174	FJDKEAMK_03456	OKKICKOI_06599	KILCLEKD_08403	IJCNLAFA_05867	GHIHBIIA_05798	BPLKGOMO_05740	BAEPEOGO_08287	HPMCIBEE_00423	FOOLNDAF_03458	ACIBPFPJ_05172	LKOKBLAJ_00057
group_31480		hypothetical protein	25	25	1	1	19421				152	365	270	NAAEFMPB_05774	LJAGJGHB_01578	CJGKGJEO_00520	PMJBCJDC_03040	IFEDFCAJ_06749	KEAGMNNG_04525	BBHAGICA_04213	KGGJIEBE_06098	OOMIMNAN_04453	EPPHDNNG_03125	IMMGNHND_04705	GLAPKEJF_05200	IGBAIDIA_03648	JLFKGPII_07231	FJDKEAMK_03516	OKKICKOI_06540	KILCLEKD_08460	IJCNLAFA_05934	GHIHBIIA_05858	BPLKGOMO_05674	BAEPEOGO_08345	HPMCIBEE_00368	FOOLNDAF_03405	ACIBPFPJ_05217	LKOKBLAJ_00113
rsfS		Ribosomal silencing factor RsfS	25	25	1	1	31821				209	422	289	NAAEFMPB_06239	LJAGJGHB_01130	CJGKGJEO_00050	PMJBCJDC_02543	IFEDFCAJ_07198	KEAGMNNG_04078	BBHAGICA_03797	KGGJIEBE_06540	OOMIMNAN_04896	EPPHDNNG_03569	IMMGNHND_04232	GLAPKEJF_05658	IGBAIDIA_03205	JLFKGPII_07656	FJDKEAMK_03951	OKKICKOI_06122	KILCLEKD_00158	IJCNLAFA_06437	GHIHBIIA_06315	BPLKGOMO_05201	BAEPEOGO_08846	HPMCIBEE_09358	FOOLNDAF_02921	ACIBPFPJ_05680	LKOKBLAJ_00578
group_31512		hypothetical protein	25	25	1	1	9006				158	290	266	NAAEFMPB_07123	LJAGJGHB_00248	CJGKGJEO_07730	PMJBCJDC_01630	IFEDFCAJ_08087	KEAGMNNG_03240	BBHAGICA_02828	KGGJIEBE_07546	OOMIMNAN_06121	EPPHDNNG_04713	IMMGNHND_03207	GLAPKEJF_06669	IGBAIDIA_02158	JLFKGPII_00119	FJDKEAMK_05014	OKKICKOI_05090	KILCLEKD_01259	IJCNLAFA_07515	GHIHBIIA_07268	BPLKGOMO_04166	BAEPEOGO_00621	HPMCIBEE_08293	FOOLNDAF_02029	ACIBPFPJ_06484	LKOKBLAJ_01500
kefF		Glutathione-regulated potassium-efflux system ancillary protein KefF	25	25	1	1	8605				521	758	585	NAAEFMPB_07269	LJAGJGHB_00102	CJGKGJEO_07571	PMJBCJDC_01480	IFEDFCAJ_08247	KEAGMNNG_03105	BBHAGICA_02687	KGGJIEBE_07697	OOMIMNAN_06277	EPPHDNNG_04888	IMMGNHND_03048	GLAPKEJF_06834	IGBAIDIA_02007	JLFKGPII_00243	FJDKEAMK_05191	OKKICKOI_04940	KILCLEKD_01409	IJCNLAFA_07669	GHIHBIIA_07405	BPLKGOMO_04026	BAEPEOGO_00776	HPMCIBEE_08144	FOOLNDAF_01885	ACIBPFPJ_06614	LKOKBLAJ_01648
group_31519		hypothetical protein	25	25	1	1	28789				254	464	435	NAAEFMPB_07488	LJAGJGHB_07968	CJGKGJEO_07321	PMJBCJDC_01245	IFEDFCAJ_08505	KEAGMNNG_02893	BBHAGICA_02447	KGGJIEBE_07928	OOMIMNAN_06518	EPPHDNNG_05134	IMMGNHND_02792	GLAPKEJF_07089	IGBAIDIA_01763	JLFKGPII_00463	FJDKEAMK_05437	OKKICKOI_04710	KILCLEKD_01650	IJCNLAFA_07914	GHIHBIIA_07632	BPLKGOMO_03791	BAEPEOGO_01016	HPMCIBEE_07899	FOOLNDAF_01653	ACIBPFPJ_06837	LKOKBLAJ_01879
group_31521		hypothetical protein	25	25	1	1	28827				188	236	228	NAAEFMPB_07506	LJAGJGHB_07950	CJGKGJEO_07307	PMJBCJDC_01226	IFEDFCAJ_08522	KEAGMNNG_02877	BBHAGICA_02427	KGGJIEBE_07945	OOMIMNAN_06535	EPPHDNNG_05151	IMMGNHND_02773	GLAPKEJF_07107	IGBAIDIA_01745	JLFKGPII_00480	FJDKEAMK_05455	OKKICKOI_04692	KILCLEKD_01668	IJCNLAFA_07932	GHIHBIIA_07650	BPLKGOMO_03772	BAEPEOGO_01034	HPMCIBEE_07881	FOOLNDAF_01633	ACIBPFPJ_06854	LKOKBLAJ_01898
tsaE		tRNA threonylcarbamoyladenosine biosynthesis protein TsaE	25	25	1	1	11011				242	461	368	NAAEFMPB_07816	LJAGJGHB_07639	CJGKGJEO_06974	PMJBCJDC_00899	IFEDFCAJ_00285	KEAGMNNG_02574	BBHAGICA_02083	KGGJIEBE_08299	OOMIMNAN_06925	EPPHDNNG_05527	IMMGNHND_02391	GLAPKEJF_07488	IGBAIDIA_01384	JLFKGPII_00821	FJDKEAMK_05848	OKKICKOI_04335	KILCLEKD_02025	IJCNLAFA_08332	GHIHBIIA_07981	BPLKGOMO_03397	BAEPEOGO_01427	HPMCIBEE_07491	FOOLNDAF_01265	ACIBPFPJ_07203	LKOKBLAJ_02269
frdB		Fumarate reductase iron-sulfur subunit	25	25	1	1	11082				491	734	718	NAAEFMPB_07847	LJAGJGHB_07608	CJGKGJEO_06946	PMJBCJDC_00870	IFEDFCAJ_00310	KEAGMNNG_02547	BBHAGICA_02051	KGGJIEBE_08329	OOMIMNAN_06952	EPPHDNNG_05562	IMMGNHND_02362	GLAPKEJF_07525	IGBAIDIA_01353	JLFKGPII_00845	FJDKEAMK_05879	OKKICKOI_04300	KILCLEKD_02055	IJCNLAFA_08366	GHIHBIIA_08008	BPLKGOMO_03363	BAEPEOGO_01456	HPMCIBEE_07458	FOOLNDAF_01236	ACIBPFPJ_07227	LKOKBLAJ_02299
phnO		Aminoalkylphosphonate N-acetyltransferase	25	25	1	1	11259				335	434	371	NAAEFMPB_07946	LJAGJGHB_07527	CJGKGJEO_06856	PMJBCJDC_00783	IFEDFCAJ_00400	KEAGMNNG_02460	BBHAGICA_01862	KGGJIEBE_08433	OOMIMNAN_07056	EPPHDNNG_05657	IMMGNHND_02263	GLAPKEJF_07628	IGBAIDIA_01150	JLFKGPII_00939	FJDKEAMK_05980	OKKICKOI_04213	KILCLEKD_02158	IJCNLAFA_08647	GHIHBIIA_08243	BPLKGOMO_03096	BAEPEOGO_01710	HPMCIBEE_07189	FOOLNDAF_01030	ACIBPFPJ_07318	LKOKBLAJ_02401
group_31555		hypothetical protein	25	25	1	1	34399				182	311	217	NAAEFMPB_08052	LJAGJGHB_07422	CJGKGJEO_06744	PMJBCJDC_00675	IFEDFCAJ_00513	KEAGMNNG_02359	BBHAGICA_01752	KGGJIEBE_08550	OOMIMNAN_07172	EPPHDNNG_05784	IMMGNHND_02134	GLAPKEJF_07755	IGBAIDIA_01047	JLFKGPII_01054	FJDKEAMK_06096	OKKICKOI_04094	KILCLEKD_02276	IJCNLAFA_08762	GHIHBIIA_00041	BPLKGOMO_02908	BAEPEOGO_01821	HPMCIBEE_07075	FOOLNDAF_00933	ACIBPFPJ_07409	LKOKBLAJ_02493
nusG		Transcription termination/antitermination protein NusG	25	25	1	1	34109				290	575	436	NAAEFMPB_08182	LJAGJGHB_07298	CJGKGJEO_06601	PMJBCJDC_00549	IFEDFCAJ_02004	KEAGMNNG_02235	BBHAGICA_01632	KGGJIEBE_00106	OOMIMNAN_07306	EPPHDNNG_05919	IMMGNHND_01995	GLAPKEJF_07894	IGBAIDIA_00919	JLFKGPII_01169	FJDKEAMK_06231	OKKICKOI_03965	KILCLEKD_02405	IJCNLAFA_08927	GHIHBIIA_00195	BPLKGOMO_02740	BAEPEOGO_01994	HPMCIBEE_06894	FOOLNDAF_00772	ACIBPFPJ_07557	LKOKBLAJ_02659
envZ_1		Osmolarity sensor protein EnvZ	25	75	3	1	1942			Hypothetical protein with no hits to refseq/uniprot/clusters/cdd/tigrfams/pfam overlapping another protein with hits	104	1100	438	NAAEFMPB_01077 NAAEFMPB_01078 NAAEFMPB_01079 NAAEFMPB_01080	LJAGJGHB_06109 LJAGJGHB_06107 LJAGJGHB_06106 LJAGJGHB_06108 LJAGJGHB_06110	CJGKGJEO_05314	PMJBCJDC_07719 PMJBCJDC_07718 PMJBCJDC_07717 PMJBCJDC_07716	IFEDFCAJ_00763 IFEDFCAJ_00762 IFEDFCAJ_00761	KEAGMNNG_01083 KEAGMNNG_01082 KEAGMNNG_01081 KEAGMNNG_01084	BBHAGICA_00468 BBHAGICA_00467	KGGJIEBE_01276 KGGJIEBE_01277 KGGJIEBE_01278	OOMIMNAN_08581 OOMIMNAN_08582 OOMIMNAN_08583 OOMIMNAN_08584 OOMIMNAN_08580	EPPHDNNG_07196 EPPHDNNG_07197 EPPHDNNG_07198 EPPHDNNG_07195	IMMGNHND_00686 IMMGNHND_00685 IMMGNHND_00684	GLAPKEJF_00059 GLAPKEJF_00060 GLAPKEJF_00061	IGBAIDIA_08737 IGBAIDIA_08736 IGBAIDIA_08735	JLFKGPII_02297 JLFKGPII_02298 JLFKGPII_02299	FJDKEAMK_07475 FJDKEAMK_07476 FJDKEAMK_07474 FJDKEAMK_07478	OKKICKOI_02775	KILCLEKD_03642 KILCLEKD_03643 KILCLEKD_03644 KILCLEKD_03645	IJCNLAFA_00711 IJCNLAFA_00712 IJCNLAFA_00713	GHIHBIIA_01322 GHIHBIIA_01323 GHIHBIIA_01324 GHIHBIIA_01325	BPLKGOMO_01465	BAEPEOGO_03284 BAEPEOGO_03285 BAEPEOGO_03286	HPMCIBEE_05577	FOOLNDAF_08223	ACIBPFPJ_00754 ACIBPFPJ_00755 ACIBPFPJ_00756	LKOKBLAJ_03968 LKOKBLAJ_03969 LKOKBLAJ_03970
yidG		Inner membrane protein YidG	25	25	1	1	15751				260	362	330	NAAEFMPB_00489	LJAGJGHB_06699	CJGKGJEO_05942	PMJBCJDC_08322	IFEDFCAJ_01364	KEAGMNNG_01643	BBHAGICA_01040	KGGJIEBE_00695	OOMIMNAN_07942	EPPHDNNG_06589	IMMGNHND_01316	GLAPKEJF_08545	IGBAIDIA_00286	JLFKGPII_01761	FJDKEAMK_06870	OKKICKOI_03357	KILCLEKD_03028	IJCNLAFA_00082	GHIHBIIA_00768	BPLKGOMO_02087	BAEPEOGO_02648	HPMCIBEE_06221	FOOLNDAF_00155	ACIBPFPJ_00069	LKOKBLAJ_03273
yiaM		2,3-diketo-L-gulonate TRAP transporter small permease protein YiaM	25	25	1	1	29378				248	473	446	NAAEFMPB_00736	LJAGJGHB_06447	CJGKGJEO_05678	PMJBCJDC_08087	IFEDFCAJ_01106	KEAGMNNG_01410	BBHAGICA_00790	KGGJIEBE_00960	OOMIMNAN_08218	EPPHDNNG_06863	IMMGNHND_01029	GLAPKEJF_09076	IGBAIDIA_00010	JLFKGPII_02006	FJDKEAMK_07143	OKKICKOI_03090	KILCLEKD_03322	IJCNLAFA_00358	GHIHBIIA_01006	BPLKGOMO_01815	BAEPEOGO_02932	HPMCIBEE_05938	FOOLNDAF_08551	ACIBPFPJ_00451	LKOKBLAJ_03630
group_32017		hypothetical protein	25	25	1	1	29420				215	317	303	NAAEFMPB_00763	LJAGJGHB_06418	CJGKGJEO_05653	PMJBCJDC_08059	IFEDFCAJ_01076	KEAGMNNG_01384	BBHAGICA_00762	KGGJIEBE_00987	OOMIMNAN_08245	EPPHDNNG_06889	IMMGNHND_01002	GLAPKEJF_09105	IGBAIDIA_09028	JLFKGPII_02031	FJDKEAMK_07166	OKKICKOI_03064	KILCLEKD_03351	IJCNLAFA_00381	GHIHBIIA_01031	BPLKGOMO_01789	BAEPEOGO_02956	HPMCIBEE_05913	FOOLNDAF_08526	ACIBPFPJ_00475	LKOKBLAJ_03654
aaaT		L-amino acid N-acetyltransferase AaaT	25	25	1	1	1731				371	488	483	NAAEFMPB_00980	LJAGJGHB_06210	CJGKGJEO_05425	PMJBCJDC_07829	IFEDFCAJ_00860	KEAGMNNG_01176	BBHAGICA_00557	KGGJIEBE_01187	OOMIMNAN_08485	EPPHDNNG_07104	IMMGNHND_00790	GLAPKEJF_09320	IGBAIDIA_08834	JLFKGPII_02223	FJDKEAMK_07380	OKKICKOI_02862	KILCLEKD_03560	IJCNLAFA_00600	GHIHBIIA_01226	BPLKGOMO_01562	BAEPEOGO_03172	HPMCIBEE_05686	FOOLNDAF_08317	ACIBPFPJ_00659	LKOKBLAJ_03871
rpsG		30S ribosomal protein S7	25	25	1	1	2156				164	470	337	NAAEFMPB_01178	LJAGJGHB_06016	CJGKGJEO_05209	PMJBCJDC_07619	IFEDFCAJ_00660	KEAGMNNG_00989	BBHAGICA_00371	KGGJIEBE_01378	OOMIMNAN_08689	EPPHDNNG_07299	IMMGNHND_00569	GLAPKEJF_00178	IGBAIDIA_08630	JLFKGPII_02400	FJDKEAMK_07584	OKKICKOI_02680	KILCLEKD_03743	IJCNLAFA_00834	GHIHBIIA_01415	BPLKGOMO_01363	BAEPEOGO_03394	HPMCIBEE_05471	FOOLNDAF_08123	ACIBPFPJ_00851	LKOKBLAJ_04072
rpsQ		30S ribosomal protein S17	25	25	1	1	2195				236	368	273	NAAEFMPB_01205	LJAGJGHB_05992	CJGKGJEO_05184	PMJBCJDC_07592	IFEDFCAJ_00637	KEAGMNNG_00968	BBHAGICA_00349	KGGJIEBE_01400	OOMIMNAN_08712	EPPHDNNG_07321	IMMGNHND_00546	GLAPKEJF_00202	IGBAIDIA_08607	JLFKGPII_02422	FJDKEAMK_07608	OKKICKOI_02655	KILCLEKD_03764	IJCNLAFA_00856	GHIHBIIA_01438	BPLKGOMO_01344	BAEPEOGO_03418	HPMCIBEE_05448	FOOLNDAF_08100	ACIBPFPJ_00874	LKOKBLAJ_04093
accB		Biotin carboxyl carrier protein of acetyl-CoA carboxylase	25	25	1	1	2352				212	470	403	NAAEFMPB_01282	LJAGJGHB_05914	CJGKGJEO_05107	PMJBCJDC_07515	IFEDFCAJ_02088	KEAGMNNG_00894	BBHAGICA_00272	KGGJIEBE_01467	OOMIMNAN_08792	EPPHDNNG_07401	IMMGNHND_00469	GLAPKEJF_00286	IGBAIDIA_08535	JLFKGPII_02493	FJDKEAMK_07686	OKKICKOI_02586	KILCLEKD_03834	IJCNLAFA_00936	GHIHBIIA_01513	BPLKGOMO_01264	BAEPEOGO_03494	HPMCIBEE_05366	FOOLNDAF_08021	ACIBPFPJ_00946	LKOKBLAJ_04166
queD		6-carboxy-5,6,7,8-tetrahydropterin synthase	25	25	1	1	37581				284	362	338	NAAEFMPB_02110	LJAGJGHB_05130	CJGKGJEO_04246	PMJBCJDC_06718	IFEDFCAJ_02916	KEAGMNNG_00133	BBHAGICA_07774	KGGJIEBE_02384	OOMIMNAN_00516	EPPHDNNG_08326	IMMGNHND_08693	GLAPKEJF_01246	IGBAIDIA_07423	JLFKGPII_03686	FJDKEAMK_08788	OKKICKOI_01683	KILCLEKD_04758	IJCNLAFA_01852	GHIHBIIA_02328	BPLKGOMO_00346	BAEPEOGO_04409	HPMCIBEE_04437	FOOLNDAF_07193	ACIBPFPJ_01751	LKOKBLAJ_04988
group_32060		hypothetical protein	25	25	1	1	37322				215	281	259	NAAEFMPB_02194	LJAGJGHB_05053	CJGKGJEO_04161	PMJBCJDC_06631	IFEDFCAJ_03000	KEAGMNNG_00056	BBHAGICA_07689	KGGJIEBE_02471	OOMIMNAN_00608	EPPHDNNG_08423	IMMGNHND_08602	GLAPKEJF_01341	IGBAIDIA_07338	JLFKGPII_03774	FJDKEAMK_08874	OKKICKOI_01591	KILCLEKD_04855	IJCNLAFA_01943	GHIHBIIA_02403	BPLKGOMO_00263	BAEPEOGO_04502	HPMCIBEE_04345	FOOLNDAF_07108	ACIBPFPJ_01827	LKOKBLAJ_05063
prgI		Protein PrgI	25	25	1	1	37184				149	242	235	NAAEFMPB_02243	LJAGJGHB_04999	CJGKGJEO_04096	PMJBCJDC_06570	IFEDFCAJ_03057	KEAGMNNG_00007	BBHAGICA_07634	KGGJIEBE_02536	OOMIMNAN_00677	EPPHDNNG_08491	IMMGNHND_08542	GLAPKEJF_01410	IGBAIDIA_07276	JLFKGPII_03835	FJDKEAMK_08929	OKKICKOI_01523	KILCLEKD_04921	IJCNLAFA_01999	GHIHBIIA_02461	BPLKGOMO_00203	BAEPEOGO_04566	HPMCIBEE_04287	FOOLNDAF_07037	ACIBPFPJ_01881	LKOKBLAJ_05118
ygaV		putative HTH-type transcriptional regulator YgaV	25	25	1	1	36873				206	299	244	NAAEFMPB_02374	LJAGJGHB_04870	CJGKGJEO_03959	PMJBCJDC_06434	IFEDFCAJ_03191	KEAGMNNG_07762	BBHAGICA_07499	KGGJIEBE_02676	OOMIMNAN_00811	EPPHDNNG_08632	IMMGNHND_08397	GLAPKEJF_01556	IGBAIDIA_07137	JLFKGPII_03958	FJDKEAMK_00097	OKKICKOI_01376	KILCLEKD_05049	IJCNLAFA_02133	GHIHBIIA_02583	BPLKGOMO_00057	BAEPEOGO_04707	HPMCIBEE_04147	FOOLNDAF_06906	ACIBPFPJ_01997	LKOKBLAJ_05246
raiA		Ribosome-associated inhibitor A	25	25	1	1	27724				179	416	337	NAAEFMPB_02481	LJAGJGHB_04768	CJGKGJEO_03847	PMJBCJDC_06325	IFEDFCAJ_03315	KEAGMNNG_07661	BBHAGICA_07330	KGGJIEBE_02861	OOMIMNAN_01017	EPPHDNNG_08819	IMMGNHND_08211	GLAPKEJF_01742	IGBAIDIA_06965	JLFKGPII_04118	FJDKEAMK_00291	OKKICKOI_01205	KILCLEKD_05224	IJCNLAFA_02422	GHIHBIIA_02731	BPLKGOMO_09064	BAEPEOGO_04920	HPMCIBEE_03923	FOOLNDAF_06729	ACIBPFPJ_02255	LKOKBLAJ_05521
eutM		Ethanolamine utilization protein EutM	25	25	1	1	13214				227	407	290	NAAEFMPB_02781	LJAGJGHB_04480	CJGKGJEO_03539	PMJBCJDC_06000	IFEDFCAJ_03639	KEAGMNNG_07370	BBHAGICA_07017	KGGJIEBE_03200	OOMIMNAN_01367	EPPHDNNG_00072	IMMGNHND_07872	GLAPKEJF_02079	IGBAIDIA_06632	JLFKGPII_04427	FJDKEAMK_00619	OKKICKOI_00888	KILCLEKD_05559	IJCNLAFA_02823	GHIHBIIA_03104	BPLKGOMO_08659	BAEPEOGO_05335	HPMCIBEE_03495	FOOLNDAF_06229	ACIBPFPJ_02611	LKOKBLAJ_05909
group_32082		hypothetical protein	25	25	1	1	17817				158	284	174	NAAEFMPB_03334	LJAGJGHB_03949	CJGKGJEO_02982	PMJBCJDC_05447	IFEDFCAJ_04189	KEAGMNNG_06843	BBHAGICA_06483	KGGJIEBE_03748	OOMIMNAN_01953	EPPHDNNG_00676	IMMGNHND_07293	GLAPKEJF_02675	IGBAIDIA_06056	JLFKGPII_04940	FJDKEAMK_01190	OKKICKOI_00334	KILCLEKD_06102	IJCNLAFA_03408	GHIHBIIA_03638	BPLKGOMO_08091	BAEPEOGO_05920	HPMCIBEE_02893	FOOLNDAF_05674	ACIBPFPJ_03125	LKOKBLAJ_06466
pduA_2		Propanediol utilization protein PduA	25	25	1	1	17223				275	293	287	NAAEFMPB_03588	LJAGJGHB_03700	CJGKGJEO_02710	PMJBCJDC_05190	IFEDFCAJ_04460	KEAGMNNG_06592	BBHAGICA_06211	KGGJIEBE_04024	OOMIMNAN_02244	EPPHDNNG_00979	IMMGNHND_06932	GLAPKEJF_02989	IGBAIDIA_05772	JLFKGPII_05269	FJDKEAMK_01474	OKKICKOI_00057	KILCLEKD_06387	IJCNLAFA_03678	GHIHBIIA_03885	BPLKGOMO_07815	BAEPEOGO_06193	HPMCIBEE_02619	FOOLNDAF_05416	ACIBPFPJ_03372	LKOKBLAJ_06731
group_32118		hypothetical protein	25	25	1	1	330				287	380	338	NAAEFMPB_03905	LJAGJGHB_03374	CJGKGJEO_02378	PMJBCJDC_04886	IFEDFCAJ_04772	KEAGMNNG_06273	BBHAGICA_04615	KGGJIEBE_05665	OOMIMNAN_03962	EPPHDNNG_02678	IMMGNHND_05173	GLAPKEJF_04733	IGBAIDIA_04106	JLFKGPII_06819	FJDKEAMK_03077	OKKICKOI_06971	KILCLEKD_08037	IJCNLAFA_05385	GHIHBIIA_05385	BPLKGOMO_06196	BAEPEOGO_07828	HPMCIBEE_00897	FOOLNDAF_03912	ACIBPFPJ_04745	LKOKBLAJ_08200
mliC		Membrane-bound lysozyme inhibitor of C-type lysozyme	25	25	1	1	20244				305	401	351	NAAEFMPB_04361	LJAGJGHB_02957	CJGKGJEO_01948	PMJBCJDC_04445	IFEDFCAJ_05205	KEAGMNNG_05864	BBHAGICA_05037	KGGJIEBE_05209	OOMIMNAN_03504	EPPHDNNG_02223	IMMGNHND_05628	GLAPKEJF_04251	IGBAIDIA_04567	JLFKGPII_06397	FJDKEAMK_02617	OKKICKOI_07399	KILCLEKD_07596	IJCNLAFA_04932	GHIHBIIA_04985	BPLKGOMO_06621	BAEPEOGO_07396	HPMCIBEE_01362	FOOLNDAF_04342	ACIBPFPJ_04360	LKOKBLAJ_07793
ydcY		putative protein YdcY	25	25	1	1	20947				203	233	222	NAAEFMPB_04629	LJAGJGHB_02684	CJGKGJEO_01675	PMJBCJDC_04174	IFEDFCAJ_05488	KEAGMNNG_05599	BBHAGICA_05321	KGGJIEBE_04921	OOMIMNAN_03196	EPPHDNNG_01911	IMMGNHND_05939	GLAPKEJF_03946	IGBAIDIA_04858	JLFKGPII_06119	FJDKEAMK_02322	OKKICKOI_07686	KILCLEKD_07295	IJCNLAFA_04624	GHIHBIIA_04715	BPLKGOMO_06927	BAEPEOGO_07108	HPMCIBEE_01665	FOOLNDAF_04634	ACIBPFPJ_04099	LKOKBLAJ_07518
hslJ		Heat shock protein HslJ	25	25	1	1	21214				245	410	393	NAAEFMPB_04740	LJAGJGHB_02581	CJGKGJEO_01563	PMJBCJDC_04064	IFEDFCAJ_05613	KEAGMNNG_05496	BBHAGICA_05430	KGGJIEBE_04813	OOMIMNAN_03083	EPPHDNNG_01802	IMMGNHND_06065	GLAPKEJF_03832	IGBAIDIA_04964	JLFKGPII_06021	FJDKEAMK_02213	OKKICKOI_07796	KILCLEKD_07179	IJCNLAFA_04516	GHIHBIIA_04613	BPLKGOMO_07039	BAEPEOGO_06997	HPMCIBEE_01782	FOOLNDAF_04739	ACIBPFPJ_04006	LKOKBLAJ_07414
pspD		Phage shock protein D	25	25	1	1	4919				119	437	214	NAAEFMPB_04833	LJAGJGHB_02500	CJGKGJEO_01469	PMJBCJDC_03972	IFEDFCAJ_05702	KEAGMNNG_05407	BBHAGICA_05503	KGGJIEBE_04733	OOMIMNAN_03006	EPPHDNNG_01725	IMMGNHND_06152	GLAPKEJF_03755	IGBAIDIA_05048	JLFKGPII_05939	FJDKEAMK_02136	OKKICKOI_07877	KILCLEKD_07104	IJCNLAFA_04445	GHIHBIIA_04542	BPLKGOMO_07108	BAEPEOGO_06917	HPMCIBEE_01863	FOOLNDAF_04807	ACIBPFPJ_03924	LKOKBLAJ_07344
chaA_3		Sodium-potassium/proton antiporter ChaA	25	25	1	1	4479				326	545	411	NAAEFMPB_05001	LJAGJGHB_02337	CJGKGJEO_01294	PMJBCJDC_03801	IFEDFCAJ_05971	KEAGMNNG_05241	BBHAGICA_05677	KGGJIEBE_04568	OOMIMNAN_02832	EPPHDNNG_01558	IMMGNHND_06341	GLAPKEJF_03562	IGBAIDIA_05206	JLFKGPII_05788	FJDKEAMK_01955	OKKICKOI_08037	KILCLEKD_06929	IJCNLAFA_04262	GHIHBIIA_04388	BPLKGOMO_07269	BAEPEOGO_06747	HPMCIBEE_02027	FOOLNDAF_04969	ACIBPFPJ_03777	LKOKBLAJ_07180
group_32143		hypothetical protein	25	25	1	1	4274				224	569	435	NAAEFMPB_05084	LJAGJGHB_02257	CJGKGJEO_01217	PMJBCJDC_03723	IFEDFCAJ_06057	KEAGMNNG_05165	BBHAGICA_05803	KGGJIEBE_04439	OOMIMNAN_02684	EPPHDNNG_01417	IMMGNHND_06488	GLAPKEJF_03418	IGBAIDIA_05351	JLFKGPII_05661	FJDKEAMK_01874	OKKICKOI_08159	KILCLEKD_06799	IJCNLAFA_04179	GHIHBIIA_04321	BPLKGOMO_07353	BAEPEOGO_06665	HPMCIBEE_02109	FOOLNDAF_05045	ACIBPFPJ_03709	LKOKBLAJ_07110
ybgC		Acyl-CoA thioester hydrolase YbgC	25	25	1	1	31443				290	404	369	NAAEFMPB_06060	LJAGJGHB_01302	CJGKGJEO_00229	PMJBCJDC_02736	IFEDFCAJ_07030	KEAGMNNG_04250	BBHAGICA_03952	KGGJIEBE_06384	OOMIMNAN_04725	EPPHDNNG_03401	IMMGNHND_04417	GLAPKEJF_05476	IGBAIDIA_03372	JLFKGPII_07498	FJDKEAMK_03787	OKKICKOI_06274	KILCLEKD_08732	IJCNLAFA_06222	GHIHBIIA_06125	BPLKGOMO_05396	BAEPEOGO_08638	HPMCIBEE_00078	FOOLNDAF_03118	ACIBPFPJ_05493	LKOKBLAJ_00384
group_32165		hypothetical protein	25	25	1	1	31550				149	206	196	NAAEFMPB_06106	LJAGJGHB_01259	CJGKGJEO_00194	PMJBCJDC_02690	IFEDFCAJ_07077	KEAGMNNG_04205	BBHAGICA_03905	KGGJIEBE_06426	OOMIMNAN_04770	EPPHDNNG_03452	IMMGNHND_04367	GLAPKEJF_05526	IGBAIDIA_03324	JLFKGPII_07544	FJDKEAMK_03830	OKKICKOI_06228	KILCLEKD_00032	IJCNLAFA_06297	GHIHBIIA_06187	BPLKGOMO_05335	BAEPEOGO_08708	HPMCIBEE_00015	FOOLNDAF_03056	ACIBPFPJ_05554	LKOKBLAJ_00446
tsf_1		Elongation factor Ts	25	25	1	1	9329				194	404	251	NAAEFMPB_06988	LJAGJGHB_00383	CJGKGJEO_07865	PMJBCJDC_01767	IFEDFCAJ_07953	KEAGMNNG_03365	BBHAGICA_02956	KGGJIEBE_07415	OOMIMNAN_05976	EPPHDNNG_04567	IMMGNHND_03364	GLAPKEJF_06541	IGBAIDIA_02286	JLFKGPII_08464	FJDKEAMK_04871	OKKICKOI_05221	KILCLEKD_01135	IJCNLAFA_07384	GHIHBIIA_07152	BPLKGOMO_04302	BAEPEOGO_00488	HPMCIBEE_08431	FOOLNDAF_02152	ACIBPFPJ_06367	LKOKBLAJ_01382
ftsL		Cell division protein FtsL	25	25	1	1	8825				287	365	358	NAAEFMPB_07197	LJAGJGHB_00180	CJGKGJEO_07655	PMJBCJDC_01550	IFEDFCAJ_08168	KEAGMNNG_03164	BBHAGICA_02759	KGGJIEBE_07619	OOMIMNAN_06195	EPPHDNNG_04803	IMMGNHND_03124	GLAPKEJF_06749	IGBAIDIA_02081	JLFKGPII_00180	FJDKEAMK_05106	OKKICKOI_05016	KILCLEKD_01332	IJCNLAFA_07592	GHIHBIIA_07338	BPLKGOMO_04094	BAEPEOGO_00699	HPMCIBEE_08217	FOOLNDAF_01956	ACIBPFPJ_06551	LKOKBLAJ_01571
bsmA		Lipoprotein BsmA	25	25	1	1	10942				212	329	253	NAAEFMPB_07784	LJAGJGHB_07673	CJGKGJEO_07009	PMJBCJDC_00937	IFEDFCAJ_00242	KEAGMNNG_02607	BBHAGICA_02115	KGGJIEBE_08259	OOMIMNAN_06888	EPPHDNNG_05492	IMMGNHND_02428	GLAPKEJF_07448	IGBAIDIA_01421	JLFKGPII_00788	FJDKEAMK_05815	OKKICKOI_04369	KILCLEKD_01991	IJCNLAFA_08293	GHIHBIIA_07947	BPLKGOMO_03431	BAEPEOGO_01387	HPMCIBEE_07523	FOOLNDAF_01296	ACIBPFPJ_07168	LKOKBLAJ_02235
dmsD_2		Tat proofreading chaperone DmsD	25	25	1	1	11348			Hypothetical protein with no hits to refseq/uniprot/clusters/cdd/tigrfams/pfam overlapping another protein with hits	200	416	260	NAAEFMPB_07897	LJAGJGHB_07566	CJGKGJEO_06903	PMJBCJDC_00825	IFEDFCAJ_00357	KEAGMNNG_02506	BBHAGICA_01907	KGGJIEBE_08381	OOMIMNAN_07004	EPPHDNNG_05610	IMMGNHND_02308	GLAPKEJF_07579	IGBAIDIA_01193	JLFKGPII_00897	FJDKEAMK_05931	OKKICKOI_04256	KILCLEKD_02107	IJCNLAFA_08595	GHIHBIIA_08199	BPLKGOMO_03142	BAEPEOGO_01662	HPMCIBEE_07237	FOOLNDAF_01075	ACIBPFPJ_07273	LKOKBLAJ_02353
yijD		Inner membrane protein YijD	25	25	1	1	34074			Hypothetical protein with no hits to refseq/uniprot/clusters/cdd/tigrfams/pfam overlapping another protein with hits	299	359	354	NAAEFMPB_08205	LJAGJGHB_07272	CJGKGJEO_06568	PMJBCJDC_00524	IFEDFCAJ_01979	KEAGMNNG_02212	BBHAGICA_01610	KGGJIEBE_00132	OOMIMNAN_07331	EPPHDNNG_05950	IMMGNHND_01968	GLAPKEJF_07918	IGBAIDIA_00888	JLFKGPII_01192	FJDKEAMK_06258	OKKICKOI_03937	KILCLEKD_02429	IJCNLAFA_08954	GHIHBIIA_00218	BPLKGOMO_02712	BAEPEOGO_02019	HPMCIBEE_06865	FOOLNDAF_00747	ACIBPFPJ_07579	LKOKBLAJ_02683
rraA		Regulator of ribonuclease activity A	25	25	1	1	33890				407	485	478	NAAEFMPB_08291	LJAGJGHB_07178	CJGKGJEO_06478	PMJBCJDC_00433	IFEDFCAJ_01884	KEAGMNNG_02132	BBHAGICA_01539	KGGJIEBE_00207	OOMIMNAN_07419	EPPHDNNG_06037	IMMGNHND_01880	GLAPKEJF_07999	IGBAIDIA_00801	JLFKGPII_01265	FJDKEAMK_06338	OKKICKOI_03859	KILCLEKD_02515	IJCNLAFA_09039	GHIHBIIA_00293	BPLKGOMO_02627	BAEPEOGO_02096	HPMCIBEE_06773	FOOLNDAF_00662	ACIBPFPJ_07656	LKOKBLAJ_02763
lexA_2		LexA repressor	25	25	1	1	34395				152	206	181	NAAEFMPB_08055	LJAGJGHB_07418	CJGKGJEO_06741	PMJBCJDC_00672	IFEDFCAJ_00517	KEAGMNNG_02355	BBHAGICA_01748	KGGJIEBE_08555	OOMIMNAN_07175	EPPHDNNG_05787	IMMGNHND_02129	GLAPKEJF_07760	IGBAIDIA_01043	JLFKGPII_01058	FJDKEAMK_06101	OKKICKOI_04090	KILCLEKD_02281	IJCNLAFA_08766	GHIHBIIA_00045	BPLKGOMO_02904	BAEPEOGO_01825	HPMCIBEE_07070	FOOLNDAF_00929	ACIBPFPJ_07412	LKOKBLAJ_02497
ytfP		Gamma-glutamylcyclotransferase family protein YtfP	25	25	1	1	10805				224	350	328	NAAEFMPB_07723	LJAGJGHB_07732	CJGKGJEO_07074	PMJBCJDC_00999	IFEDFCAJ_00178	KEAGMNNG_02667	BBHAGICA_02170	KGGJIEBE_08201	OOMIMNAN_06829	EPPHDNNG_05428	IMMGNHND_02487	GLAPKEJF_07390	IGBAIDIA_01478	JLFKGPII_00729	FJDKEAMK_05757	OKKICKOI_04430	KILCLEKD_01932	IJCNLAFA_08226	GHIHBIIA_07895	BPLKGOMO_03490	BAEPEOGO_01325	HPMCIBEE_07585	FOOLNDAF_01353	ACIBPFPJ_07111	LKOKBLAJ_02176
yshB		hypothetical protein	25	25	1	1	38315				110	194	132	NAAEFMPB_00138	LJAGJGHB_07034	CJGKGJEO_06324	PMJBCJDC_00277	IFEDFCAJ_01736	KEAGMNNG_01993	BBHAGICA_01403	KGGJIEBE_00341	OOMIMNAN_07563	EPPHDNNG_06184	IMMGNHND_01722	GLAPKEJF_08142	IGBAIDIA_00661	JLFKGPII_01394	FJDKEAMK_06481	OKKICKOI_03716	KILCLEKD_02646	IJCNLAFA_09203	GHIHBIIA_00434	BPLKGOMO_02466	BAEPEOGO_02255	HPMCIBEE_06605	FOOLNDAF_00511	ACIBPFPJ_07809	LKOKBLAJ_02913
group_32683		hypothetical protein	25	25	1	1	15511			Hypothetical protein with no hits to refseq/uniprot/clusters/cdd/tigrfams/pfam overlapping another protein with hits	206	287	233	NAAEFMPB_00548	LJAGJGHB_06643	CJGKGJEO_05880	PMJBCJDC_08275	IFEDFCAJ_01305	KEAGMNNG_01592	BBHAGICA_00969	KGGJIEBE_00764	OOMIMNAN_08011	EPPHDNNG_06657	IMMGNHND_01244	GLAPKEJF_08598	IGBAIDIA_00214	JLFKGPII_01826	FJDKEAMK_06945	OKKICKOI_03287	KILCLEKD_03108	IJCNLAFA_00152	GHIHBIIA_00830	BPLKGOMO_02015	BAEPEOGO_02718	HPMCIBEE_06151	FOOLNDAF_08743	ACIBPFPJ_00284	LKOKBLAJ_03440
rplV		50S ribosomal protein L22	25	25	1	1	2188				206	332	283	NAAEFMPB_01200	LJAGJGHB_05997	CJGKGJEO_05189	PMJBCJDC_07598	IFEDFCAJ_00642	KEAGMNNG_00972	BBHAGICA_00353	KGGJIEBE_01395	OOMIMNAN_08707	EPPHDNNG_07317	IMMGNHND_00550	GLAPKEJF_00197	IGBAIDIA_08612	JLFKGPII_02417	FJDKEAMK_07604	OKKICKOI_02660	KILCLEKD_03760	IJCNLAFA_00853	GHIHBIIA_01433	BPLKGOMO_01349	BAEPEOGO_03414	HPMCIBEE_05453	FOOLNDAF_08105	ACIBPFPJ_00870	LKOKBLAJ_04089
rpsN		30S ribosomal protein S14	25	25	1	1	2201				158	305	283	NAAEFMPB_01211	LJAGJGHB_05986	CJGKGJEO_05179	PMJBCJDC_07586	IFEDFCAJ_00632	KEAGMNNG_00963	BBHAGICA_00344	KGGJIEBE_01406	OOMIMNAN_08717	EPPHDNNG_07327	IMMGNHND_00540	GLAPKEJF_00207	IGBAIDIA_08602	JLFKGPII_02427	FJDKEAMK_07613	OKKICKOI_02650	KILCLEKD_03769	IJCNLAFA_00862	GHIHBIIA_01444	BPLKGOMO_01339	BAEPEOGO_03424	HPMCIBEE_05444	FOOLNDAF_08094	ACIBPFPJ_00879	LKOKBLAJ_04098
rpsI		30S ribosomal protein S9	25	25	1	1	23584				257	392	379	NAAEFMPB_01352	LJAGJGHB_05854	CJGKGJEO_05036	PMJBCJDC_07451	IFEDFCAJ_02157	KEAGMNNG_00832	BBHAGICA_00201	KGGJIEBE_01544	OOMIMNAN_08860	EPPHDNNG_07476	IMMGNHND_00392	GLAPKEJF_00361	IGBAIDIA_08464	JLFKGPII_02559	FJDKEAMK_07759	OKKICKOI_02517	KILCLEKD_03897	IJCNLAFA_01005	GHIHBIIA_01571	BPLKGOMO_01198	BAEPEOGO_03564	HPMCIBEE_05297	FOOLNDAF_07952	ACIBPFPJ_01009	LKOKBLAJ_04234
hpf_1		Ribosome hibernation promoting factor	25	25	1	1	23475				230	287	272	NAAEFMPB_01399	LJAGJGHB_05803	CJGKGJEO_04985	PMJBCJDC_07406	IFEDFCAJ_02201	KEAGMNNG_00794	BBHAGICA_00155	KGGJIEBE_01592	OOMIMNAN_08907	EPPHDNNG_07526	IMMGNHND_00342	GLAPKEJF_00410	IGBAIDIA_08417	JLFKGPII_02606	FJDKEAMK_07807	OKKICKOI_02468	KILCLEKD_03944	IJCNLAFA_01055	GHIHBIIA_01618	BPLKGOMO_01151	BAEPEOGO_03614	HPMCIBEE_05254	FOOLNDAF_07906	ACIBPFPJ_01052	LKOKBLAJ_04279
yhbY		RNA-binding protein YhbY	25	25	1	1	23373				227	332	326	NAAEFMPB_01438	LJAGJGHB_05774	CJGKGJEO_04947	PMJBCJDC_07368	IFEDFCAJ_02241	KEAGMNNG_00754	BBHAGICA_00116	KGGJIEBE_01625	OOMIMNAN_08944	EPPHDNNG_07565	IMMGNHND_00297	GLAPKEJF_00449	IGBAIDIA_08377	JLFKGPII_02641	FJDKEAMK_07848	OKKICKOI_02431	KILCLEKD_03986	IJCNLAFA_01096	GHIHBIIA_01661	BPLKGOMO_01112	BAEPEOGO_03658	HPMCIBEE_05213	FOOLNDAF_07867	ACIBPFPJ_01087	LKOKBLAJ_04314
rpsU		30S ribosomal protein S21	25	25	1	1	22355				113	215	204	NAAEFMPB_01596	LJAGJGHB_05624	CJGKGJEO_04773	PMJBCJDC_07221	IFEDFCAJ_02399	KEAGMNNG_00611	BBHAGICA_08265	KGGJIEBE_01860	OOMIMNAN_09178	EPPHDNNG_07793	IMMGNHND_09227	GLAPKEJF_00693	IGBAIDIA_08064	JLFKGPII_02870	FJDKEAMK_08114	OKKICKOI_02204	KILCLEKD_04224	IJCNLAFA_01329	GHIHBIIA_01872	BPLKGOMO_00883	BAEPEOGO_03885	HPMCIBEE_04967	FOOLNDAF_07692	ACIBPFPJ_01236	LKOKBLAJ_04476
ygiN		putative quinol monooxygenase YgiN	25	25	1	1	22218				188	314	303	NAAEFMPB_01654	LJAGJGHB_05567	CJGKGJEO_04711	PMJBCJDC_07174	IFEDFCAJ_02452	KEAGMNNG_00558	BBHAGICA_08214	KGGJIEBE_01923	OOMIMNAN_09242	EPPHDNNG_07854	IMMGNHND_09167	GLAPKEJF_00758	IGBAIDIA_08005	JLFKGPII_02923	FJDKEAMK_08182	OKKICKOI_02148	KILCLEKD_04283	IJCNLAFA_01389	GHIHBIIA_01926	BPLKGOMO_00819	BAEPEOGO_03945	HPMCIBEE_04909	FOOLNDAF_07634	ACIBPFPJ_01281	LKOKBLAJ_04534
rcnR		Transcriptional repressor RcnR	25	25	1	1	37969				191	275	207	NAAEFMPB_01951	LJAGJGHB_05303	CJGKGJEO_04413	PMJBCJDC_06881	IFEDFCAJ_02751	KEAGMNNG_00286	BBHAGICA_07941	KGGJIEBE_02204	OOMIMNAN_00336	EPPHDNNG_08155	IMMGNHND_08886	GLAPKEJF_01052	IGBAIDIA_07606	JLFKGPII_03522	FJDKEAMK_08612	OKKICKOI_01864	KILCLEKD_04576	IJCNLAFA_01695	GHIHBIIA_02195	BPLKGOMO_00511	BAEPEOGO_04250	HPMCIBEE_04603	FOOLNDAF_07341	ACIBPFPJ_01612	LKOKBLAJ_04834
ygdR_1		putative lipoprotein YgdR	25	25	1	1	37881				143	218	208	NAAEFMPB_01982	LJAGJGHB_05267	CJGKGJEO_04382	PMJBCJDC_06845	IFEDFCAJ_02784	KEAGMNNG_00256	BBHAGICA_07906	KGGJIEBE_02240	OOMIMNAN_00374	EPPHDNNG_08193	IMMGNHND_08849	GLAPKEJF_01086	IGBAIDIA_07574	JLFKGPII_03555	FJDKEAMK_08647	OKKICKOI_01830	KILCLEKD_04615	IJCNLAFA_01729	GHIHBIIA_02220	BPLKGOMO_00477	BAEPEOGO_04285	HPMCIBEE_04568	FOOLNDAF_07310	ACIBPFPJ_01640	LKOKBLAJ_04870
hyfA_2		Hydrogenase-4 component A	25	25	1	1	37065				398	545	515	NAAEFMPB_02296	LJAGJGHB_04956	CJGKGJEO_04043	PMJBCJDC_06521	IFEDFCAJ_03105	KEAGMNNG_07843	BBHAGICA_07587	KGGJIEBE_02586	OOMIMNAN_00721	EPPHDNNG_08541	IMMGNHND_08482	GLAPKEJF_01460	IGBAIDIA_07228	JLFKGPII_03878	FJDKEAMK_00011	OKKICKOI_01470	KILCLEKD_04966	IJCNLAFA_02049	GHIHBIIA_02506	BPLKGOMO_00149	BAEPEOGO_04619	HPMCIBEE_04239	FOOLNDAF_06991	ACIBPFPJ_01922	LKOKBLAJ_05164
nrdH		Glutaredoxin-like protein NrdH	25	25	1	1	36895				203	245	243	NAAEFMPB_02364	LJAGJGHB_04880	CJGKGJEO_03970	PMJBCJDC_06445	IFEDFCAJ_03180	KEAGMNNG_07772	BBHAGICA_07512	KGGJIEBE_02664	OOMIMNAN_00797	EPPHDNNG_08620	IMMGNHND_08410	GLAPKEJF_01542	IGBAIDIA_07149	JLFKGPII_03948	FJDKEAMK_00085	OKKICKOI_01387	KILCLEKD_05037	IJCNLAFA_02120	GHIHBIIA_02571	BPLKGOMO_00070	BAEPEOGO_04694	HPMCIBEE_04159	FOOLNDAF_06918	ACIBPFPJ_01986	LKOKBLAJ_05235
epmC		Elongation factor P hydroxylase	25	25	1	1	18673				425	548	543	NAAEFMPB_02939	LJAGJGHB_04318	CJGKGJEO_03372	PMJBCJDC_05843	IFEDFCAJ_03808	KEAGMNNG_07208	BBHAGICA_06851	KGGJIEBE_03359	OOMIMNAN_01544	EPPHDNNG_00247	IMMGNHND_07695	GLAPKEJF_02262	IGBAIDIA_06464	JLFKGPII_04578	FJDKEAMK_00793	OKKICKOI_00729	KILCLEKD_05716	IJCNLAFA_02991	GHIHBIIA_03254	BPLKGOMO_08504	BAEPEOGO_05498	HPMCIBEE_03321	FOOLNDAF_06072	ACIBPFPJ_02761	LKOKBLAJ_06064
group_32743		hypothetical protein	25	25	1	1	18667			Hypothetical protein with no hits to refseq/uniprot/clusters/cdd/tigrfams/pfam overlapping another protein with hits	104	500	208	NAAEFMPB_02940	LJAGJGHB_04317	CJGKGJEO_03371	PMJBCJDC_05842	IFEDFCAJ_03809	KEAGMNNG_07207	BBHAGICA_06850	KGGJIEBE_03360	OOMIMNAN_01545	EPPHDNNG_00248	IMMGNHND_07694	GLAPKEJF_02263	IGBAIDIA_06463	JLFKGPII_04579	FJDKEAMK_00794	OKKICKOI_00727	KILCLEKD_05717	IJCNLAFA_02992	GHIHBIIA_03255	BPLKGOMO_08503	BAEPEOGO_05499	HPMCIBEE_03320	FOOLNDAF_06071	ACIBPFPJ_02762	LKOKBLAJ_06065
yceD		Large ribosomal RNA subunit accumulation protein YceD	25	25	1	1	259				377	521	411	NAAEFMPB_03879	LJAGJGHB_03405	CJGKGJEO_02407	PMJBCJDC_04913	IFEDFCAJ_04741	KEAGMNNG_06301	BBHAGICA_04590	KGGJIEBE_05691	OOMIMNAN_03994	EPPHDNNG_02709	IMMGNHND_05141	GLAPKEJF_04758	IGBAIDIA_04076	JLFKGPII_06846	FJDKEAMK_03104	OKKICKOI_06940	KILCLEKD_08067	IJCNLAFA_05410	GHIHBIIA_05412	BPLKGOMO_06168	BAEPEOGO_07855	HPMCIBEE_00864	FOOLNDAF_03886	ACIBPFPJ_04771	LKOKBLAJ_08225
ynhF		putative protein YnhF	25	25	1	1	20188				89	149	96	NAAEFMPB_04333	LJAGJGHB_02980	CJGKGJEO_01972	PMJBCJDC_04471	IFEDFCAJ_05178	KEAGMNNG_05886	BBHAGICA_05013	KGGJIEBE_05232	OOMIMNAN_03529	EPPHDNNG_02248	IMMGNHND_05601	GLAPKEJF_04283	IGBAIDIA_04539	JLFKGPII_06420	FJDKEAMK_02643	OKKICKOI_07372	KILCLEKD_07622	IJCNLAFA_04955	GHIHBIIA_05006	BPLKGOMO_06596	BAEPEOGO_07423	HPMCIBEE_01332	FOOLNDAF_04320	ACIBPFPJ_04383	LKOKBLAJ_07820
group_32785		hypothetical protein	25	25	1	1	20514			Hypothetical protein with no hits to refseq/uniprot/clusters/cdd/tigrfams/pfam overlapping another protein with hits	143	218	192	NAAEFMPB_04474	LJAGJGHB_02847	CJGKGJEO_01831	PMJBCJDC_04331	IFEDFCAJ_05325	KEAGMNNG_05757	BBHAGICA_05149	KGGJIEBE_05096	OOMIMNAN_03377	EPPHDNNG_02088	IMMGNHND_05749	GLAPKEJF_04125	IGBAIDIA_04679	JLFKGPII_06290	FJDKEAMK_02505	OKKICKOI_07514	KILCLEKD_07475	IJCNLAFA_04807	GHIHBIIA_04876	BPLKGOMO_06754	BAEPEOGO_07279	HPMCIBEE_01484	FOOLNDAF_04450	ACIBPFPJ_04249	LKOKBLAJ_07682
ygdR_3		putative lipoprotein YgdR	25	25	1	1	4986				236	254	236	NAAEFMPB_04804	LJAGJGHB_02530	CJGKGJEO_01496	PMJBCJDC_04003	IFEDFCAJ_05677	KEAGMNNG_05431	BBHAGICA_05477	KGGJIEBE_04758	OOMIMNAN_03034	EPPHDNNG_01754	IMMGNHND_06124	GLAPKEJF_03780	IGBAIDIA_05021	JLFKGPII_05969	FJDKEAMK_02159	OKKICKOI_07851	KILCLEKD_07129	IJCNLAFA_04473	GHIHBIIA_04568	BPLKGOMO_07083	BAEPEOGO_06949	HPMCIBEE_01835	FOOLNDAF_04785	ACIBPFPJ_03951	LKOKBLAJ_07373
group_32801		hypothetical protein	25	25	1	1	4636				173	257	183	NAAEFMPB_04933	LJAGJGHB_02406	CJGKGJEO_01370	PMJBCJDC_03868	IFEDFCAJ_05905	KEAGMNNG_05314	BBHAGICA_05609	KGGJIEBE_04633	OOMIMNAN_02902	EPPHDNNG_01623	IMMGNHND_06270	GLAPKEJF_03642	IGBAIDIA_05151	JLFKGPII_05846	FJDKEAMK_02021	OKKICKOI_07974	KILCLEKD_07002	IJCNLAFA_04340	GHIHBIIA_04454	BPLKGOMO_07200	BAEPEOGO_06821	HPMCIBEE_01961	FOOLNDAF_04897	ACIBPFPJ_03839	LKOKBLAJ_07246
group_32809		hypothetical protein	25	25	1	1	3711				218	314	240	NAAEFMPB_05342	LJAGJGHB_02011	CJGKGJEO_00960	PMJBCJDC_03478	IFEDFCAJ_06312	KEAGMNNG_04930	BBHAGICA_06009	KGGJIEBE_04223	OOMIMNAN_02453	EPPHDNNG_01191	IMMGNHND_06718	GLAPKEJF_03200	IGBAIDIA_05572	JLFKGPII_05463	FJDKEAMK_01666	OKKICKOI_08373	KILCLEKD_06595	IJCNLAFA_03934	GHIHBIIA_04122	BPLKGOMO_07565	BAEPEOGO_06446	HPMCIBEE_02347	FOOLNDAF_05257	ACIBPFPJ_03524	LKOKBLAJ_06898
infA		Translation initiation factor IF-1	25	25	1	1	40209				143	218	213	NAAEFMPB_05735	LJAGJGHB_01623	CJGKGJEO_00563	PMJBCJDC_03082	IFEDFCAJ_06700	KEAGMNNG_04564	BBHAGICA_04252	KGGJIEBE_06057	OOMIMNAN_04406	EPPHDNNG_03085	IMMGNHND_04752	GLAPKEJF_05152	IGBAIDIA_03691	JLFKGPII_07188	FJDKEAMK_03475	OKKICKOI_06584	KILCLEKD_08418	IJCNLAFA_05887	GHIHBIIA_05815	BPLKGOMO_05721	BAEPEOGO_08306	HPMCIBEE_00408	FOOLNDAF_03446	ACIBPFPJ_05183	LKOKBLAJ_00072
ybdZ		Enterobactin biosynthesis protein YbdZ	25	25	1	1	32074				158	218	215	NAAEFMPB_06348	LJAGJGHB_01025	CJGKGJEO_08515	PMJBCJDC_02428	IFEDFCAJ_07311	KEAGMNNG_03973	BBHAGICA_03698	KGGJIEBE_06649	OOMIMNAN_05017	EPPHDNNG_03686	IMMGNHND_04116	GLAPKEJF_05779	IGBAIDIA_03088	JLFKGPII_07756	FJDKEAMK_04062	OKKICKOI_06013	KILCLEKD_00275	IJCNLAFA_06547	GHIHBIIA_06416	BPLKGOMO_05086	BAEPEOGO_08957	HPMCIBEE_09254	FOOLNDAF_02819	ACIBPFPJ_05782	LKOKBLAJ_00687
nfsB		Oxygen-insensitive NAD(P)H nitroreductase	25	25	1	1	32138				419	659	519	NAAEFMPB_06361	LJAGJGHB_01010	CJGKGJEO_08498	PMJBCJDC_02408	IFEDFCAJ_07326	KEAGMNNG_03959	BBHAGICA_03684	KGGJIEBE_06663	OOMIMNAN_05035	EPPHDNNG_03705	IMMGNHND_04098	GLAPKEJF_05796	IGBAIDIA_03072	JLFKGPII_07771	FJDKEAMK_04077	OKKICKOI_05996	KILCLEKD_00291	IJCNLAFA_06562	GHIHBIIA_06432	BPLKGOMO_05072	BAEPEOGO_08979	HPMCIBEE_09235	FOOLNDAF_02803	ACIBPFPJ_05796	LKOKBLAJ_00704
ybcJ		putative protein YbcJ	25	25	1	1	32240				98	212	197	NAAEFMPB_06413	LJAGJGHB_00963	CJGKGJEO_08447	PMJBCJDC_02357	IFEDFCAJ_07378	KEAGMNNG_03909	BBHAGICA_03637	KGGJIEBE_06708	OOMIMNAN_05081	EPPHDNNG_03753	IMMGNHND_04046	GLAPKEJF_05845	IGBAIDIA_03026	JLFKGPII_07816	FJDKEAMK_04121	OKKICKOI_05949	KILCLEKD_00338	IJCNLAFA_06626	GHIHBIIA_06489	BPLKGOMO_05005	BAEPEOGO_09040	HPMCIBEE_09170	FOOLNDAF_02740	ACIBPFPJ_05846	LKOKBLAJ_00770
group_32846		hypothetical protein	25	25	1	1	8593				188	308	282	NAAEFMPB_07274	LJAGJGHB_00096	CJGKGJEO_07564	PMJBCJDC_01472	IFEDFCAJ_08253	KEAGMNNG_03099	BBHAGICA_02681	KGGJIEBE_07700	OOMIMNAN_06282	EPPHDNNG_04893	IMMGNHND_03043	GLAPKEJF_06840	IGBAIDIA_02002	JLFKGPII_00247	FJDKEAMK_05195	OKKICKOI_04936	KILCLEKD_01413	IJCNLAFA_07675	GHIHBIIA_07410	BPLKGOMO_04022	BAEPEOGO_00780	HPMCIBEE_08139	FOOLNDAF_01879	ACIBPFPJ_06618	LKOKBLAJ_01653
tamA_1		Translocation and assembly module subunit TamA	25	25	1	1	10815				155	194	187	NAAEFMPB_07730	LJAGJGHB_07727	CJGKGJEO_07068	PMJBCJDC_00991	IFEDFCAJ_00188	KEAGMNNG_02661	BBHAGICA_02165	KGGJIEBE_08211	OOMIMNAN_06838	EPPHDNNG_05439	IMMGNHND_02478	GLAPKEJF_07396	IGBAIDIA_01472	JLFKGPII_00735	FJDKEAMK_05762	OKKICKOI_04421	KILCLEKD_01939	IJCNLAFA_08238	GHIHBIIA_07900	BPLKGOMO_03480	BAEPEOGO_01333	HPMCIBEE_07578	FOOLNDAF_01346	ACIBPFPJ_07118	LKOKBLAJ_02186
rpsF		30S ribosomal protein S6	25	25	1	1	10894				212	395	387	NAAEFMPB_07767	LJAGJGHB_07690	CJGKGJEO_07028	PMJBCJDC_00955	IFEDFCAJ_00225	KEAGMNNG_02625	BBHAGICA_02133	KGGJIEBE_08244	OOMIMNAN_06872	EPPHDNNG_05476	IMMGNHND_02444	GLAPKEJF_07431	IGBAIDIA_01438	JLFKGPII_00770	FJDKEAMK_05796	OKKICKOI_04387	KILCLEKD_01975	IJCNLAFA_08273	GHIHBIIA_07933	BPLKGOMO_03450	BAEPEOGO_01369	HPMCIBEE_07542	FOOLNDAF_01311	ACIBPFPJ_07150	LKOKBLAJ_02218
hfq		RNA-binding protein Hfq	25	25	1	1	10997				230	365	307	NAAEFMPB_07807	LJAGJGHB_07646	CJGKGJEO_06980	PMJBCJDC_00908	IFEDFCAJ_00276	KEAGMNNG_02582	BBHAGICA_02091	KGGJIEBE_08293	OOMIMNAN_06919	EPPHDNNG_05521	IMMGNHND_02398	GLAPKEJF_07480	IGBAIDIA_01391	JLFKGPII_00814	FJDKEAMK_05841	OKKICKOI_04342	KILCLEKD_02018	IJCNLAFA_08325	GHIHBIIA_07974	BPLKGOMO_03404	BAEPEOGO_01419	HPMCIBEE_07498	FOOLNDAF_01270	ACIBPFPJ_07196	LKOKBLAJ_02263
cutA		Divalent-cation tolerance protein CutA	25	25	1	1	11131				200	347	277	NAAEFMPB_07876	LJAGJGHB_07582	CJGKGJEO_06918	PMJBCJDC_00841	IFEDFCAJ_00338	KEAGMNNG_02523	BBHAGICA_02027	KGGJIEBE_08357	OOMIMNAN_06982	EPPHDNNG_05589	IMMGNHND_02334	GLAPKEJF_07553	IGBAIDIA_01329	JLFKGPII_00872	FJDKEAMK_05908	OKKICKOI_04276	KILCLEKD_02083	IJCNLAFA_08394	GHIHBIIA_08031	BPLKGOMO_03336	BAEPEOGO_01483	HPMCIBEE_07430	FOOLNDAF_01209	ACIBPFPJ_07256	LKOKBLAJ_02330
zapB		Cell division protein ZapB	25	25	1	1	33883				119	239	231	NAAEFMPB_08292	LJAGJGHB_07177	CJGKGJEO_06477	PMJBCJDC_00432	IFEDFCAJ_01882	KEAGMNNG_02131	BBHAGICA_01538	KGGJIEBE_00208	OOMIMNAN_07420	EPPHDNNG_06038	IMMGNHND_01879	GLAPKEJF_08000	IGBAIDIA_00800	JLFKGPII_01266	FJDKEAMK_06339	OKKICKOI_03858	KILCLEKD_02516	IJCNLAFA_09040	GHIHBIIA_00294	BPLKGOMO_02626	BAEPEOGO_02097	HPMCIBEE_06772	FOOLNDAF_00661	ACIBPFPJ_07658	LKOKBLAJ_02764
ydgK		Inner membrane protein YdgK	25	25	1	1	20321				371	482	434	NAAEFMPB_04387	LJAGJGHB_02937	CJGKGJEO_01922	PMJBCJDC_04420	IFEDFCAJ_05229	KEAGMNNG_05840	BBHAGICA_05056	KGGJIEBE_05183	OOMIMNAN_03479	EPPHDNNG_02198	IMMGNHND_05650	GLAPKEJF_04229	IGBAIDIA_04588	JLFKGPII_06376	FJDKEAMK_02593	OKKICKOI_07422	KILCLEKD_07568	IJCNLAFA_04906	GHIHBIIA_04965	BPLKGOMO_06650	BAEPEOGO_07372	HPMCIBEE_01390	FOOLNDAF_04361	ACIBPFPJ_04339	LKOKBLAJ_07772
cvpA		Colicin V production protein	25	25	1	1	18589				332	590	515	NAAEFMPB_02969	LJAGJGHB_04293	CJGKGJEO_03346	PMJBCJDC_05813	IFEDFCAJ_03837	KEAGMNNG_07179	BBHAGICA_06827	KGGJIEBE_03385	OOMIMNAN_01568	EPPHDNNG_00274	IMMGNHND_07667	GLAPKEJF_02292	IGBAIDIA_06436	JLFKGPII_04601	FJDKEAMK_00822	OKKICKOI_00698	KILCLEKD_05743	IJCNLAFA_03028	GHIHBIIA_03282	BPLKGOMO_08475	BAEPEOGO_05531	HPMCIBEE_03289	FOOLNDAF_06043	ACIBPFPJ_02786	LKOKBLAJ_06097
group_33038		hypothetical protein	25	25	1	1	14379				155	365	253	NAAEFMPB_00380	LJAGJGHB_06807	CJGKGJEO_06069	PMJBCJDC_00038	IFEDFCAJ_01468	KEAGMNNG_01756	BBHAGICA_01157	KGGJIEBE_00581	OOMIMNAN_07824	EPPHDNNG_06458	IMMGNHND_01441	GLAPKEJF_08422	IGBAIDIA_00403	JLFKGPII_01641	FJDKEAMK_06737	OKKICKOI_03461	KILCLEKD_02901	IJCNLAFA_09466	GHIHBIIA_00656	BPLKGOMO_02203	BAEPEOGO_02508	HPMCIBEE_06351	FOOLNDAF_00271	ACIBPFPJ_08031	LKOKBLAJ_03155
dapB		4-hydroxy-tetrahydrodipicolinate reductase	25	25	1	1	8515				743	821	781	NAAEFMPB_07304	LJAGJGHB_00067	CJGKGJEO_07529	PMJBCJDC_01440	IFEDFCAJ_08292	KEAGMNNG_03068	BBHAGICA_02644	KGGJIEBE_07738	OOMIMNAN_06316	EPPHDNNG_04928	IMMGNHND_03002	GLAPKEJF_06875	IGBAIDIA_01966	JLFKGPII_00284	FJDKEAMK_05232	OKKICKOI_04904	KILCLEKD_01448	IJCNLAFA_07705	GHIHBIIA_07447	BPLKGOMO_03992	BAEPEOGO_00814	HPMCIBEE_08107	FOOLNDAF_01847	ACIBPFPJ_06653	LKOKBLAJ_01682
rsmF_2		Ribosomal RNA small subunit methyltransferase F	25	43	1.72	1	4127				182	1880	673	NAAEFMPB_05151	LJAGJGHB_02192 LJAGJGHB_02193	CJGKGJEO_01149	PMJBCJDC_03665 PMJBCJDC_03664 PMJBCJDC_03663	IFEDFCAJ_06127	KEAGMNNG_05106	BBHAGICA_05869	KGGJIEBE_04377 KGGJIEBE_04376	OOMIMNAN_02604	EPPHDNNG_01343 EPPHDNNG_01342	IMMGNHND_06563 IMMGNHND_06564	GLAPKEJF_03349 GLAPKEJF_03348	IGBAIDIA_05422 IGBAIDIA_05423	JLFKGPII_05601 JLFKGPII_05600	FJDKEAMK_01806	OKKICKOI_08226 OKKICKOI_08227	KILCLEKD_06734 KILCLEKD_06733	IJCNLAFA_04106	GHIHBIIA_04263	BPLKGOMO_07419 BPLKGOMO_07421 BPLKGOMO_07420	BAEPEOGO_06598	HPMCIBEE_02184 HPMCIBEE_02185	FOOLNDAF_05114 FOOLNDAF_05115	ACIBPFPJ_03653 ACIBPFPJ_03652 ACIBPFPJ_03651 ACIBPFPJ_03654	LKOKBLAJ_07045
group_33578		hypothetical protein	25	25	1	1	38522				467	488	476	NAAEFMPB_00227	LJAGJGHB_06956	CJGKGJEO_06232	PMJBCJDC_00196	IFEDFCAJ_01640	KEAGMNNG_01912	BBHAGICA_01316	KGGJIEBE_00423	OOMIMNAN_07650	EPPHDNNG_06278	IMMGNHND_01624	GLAPKEJF_08238	IGBAIDIA_00568	JLFKGPII_01477	FJDKEAMK_06571	OKKICKOI_03631	KILCLEKD_02734	IJCNLAFA_09283	GHIHBIIA_00510	BPLKGOMO_02379	BAEPEOGO_02339	HPMCIBEE_06511	FOOLNDAF_00426	ACIBPFPJ_07885	LKOKBLAJ_02994
ilvM		Acetolactate synthase isozyme 2 small subunit	25	25	1	1	14243				263	284	263	NAAEFMPB_00316	LJAGJGHB_06868	CJGKGJEO_06140	PMJBCJDC_00100	IFEDFCAJ_01544	KEAGMNNG_01819	BBHAGICA_01224	KGGJIEBE_00518	OOMIMNAN_07749	EPPHDNNG_06388	IMMGNHND_01515	GLAPKEJF_08349	IGBAIDIA_00468	JLFKGPII_01573	FJDKEAMK_06670	OKKICKOI_03530	KILCLEKD_02832	IJCNLAFA_09395	GHIHBIIA_00596	BPLKGOMO_02273	BAEPEOGO_02441	HPMCIBEE_06418	FOOLNDAF_00335	ACIBPFPJ_07971	LKOKBLAJ_03089
atpI_1		ATP synthase protein I	25	25	1	1	14334				164	203	165	NAAEFMPB_00362	LJAGJGHB_06822	CJGKGJEO_06086	PMJBCJDC_00052	IFEDFCAJ_01490	KEAGMNNG_01772	BBHAGICA_01173	KGGJIEBE_00565	OOMIMNAN_07802	EPPHDNNG_06441	IMMGNHND_01457	GLAPKEJF_08405	IGBAIDIA_00419	JLFKGPII_01624	FJDKEAMK_06719	OKKICKOI_03477	KILCLEKD_02884	IJCNLAFA_09448	GHIHBIIA_00639	BPLKGOMO_02220	BAEPEOGO_02489	HPMCIBEE_06369	FOOLNDAF_00289	ACIBPFPJ_08015	LKOKBLAJ_03136
rpmB		50S ribosomal protein L28	25	25	1	1	15323				206	242	239	NAAEFMPB_00627	LJAGJGHB_06565	CJGKGJEO_05794	PMJBCJDC_08195	IFEDFCAJ_01228	KEAGMNNG_01514	BBHAGICA_00891	KGGJIEBE_00846	OOMIMNAN_08098	EPPHDNNG_06742	IMMGNHND_01156	GLAPKEJF_08714	IGBAIDIA_00130	JLFKGPII_01901	FJDKEAMK_07026	OKKICKOI_03204	KILCLEKD_03200	IJCNLAFA_00233	GHIHBIIA_00898	BPLKGOMO_01926	BAEPEOGO_02806	HPMCIBEE_06067	FOOLNDAF_08666	ACIBPFPJ_00354	LKOKBLAJ_03519
feoA		Fe(2+) transport protein A	25	25	1	1	1926				200	227	224	NAAEFMPB_01070	LJAGJGHB_06117	CJGKGJEO_05321	PMJBCJDC_07725	IFEDFCAJ_00767	KEAGMNNG_01090	BBHAGICA_00476	KGGJIEBE_01269	OOMIMNAN_08573	EPPHDNNG_07188	IMMGNHND_00696	GLAPKEJF_00049	IGBAIDIA_08745	JLFKGPII_02291	FJDKEAMK_07468	OKKICKOI_02783	KILCLEKD_03636	IJCNLAFA_00703	GHIHBIIA_01316	BPLKGOMO_01472	BAEPEOGO_03277	HPMCIBEE_05582	FOOLNDAF_08230	ACIBPFPJ_00750	LKOKBLAJ_03963
yhcO		putative protein YhcO	25	25	1	1	23643				146	272	261	NAAEFMPB_01318	LJAGJGHB_05885	CJGKGJEO_05070	PMJBCJDC_07483	IFEDFCAJ_02124	KEAGMNNG_00866	BBHAGICA_00232	KGGJIEBE_01508	OOMIMNAN_08824	EPPHDNNG_07438	IMMGNHND_00429	GLAPKEJF_00325	IGBAIDIA_08501	JLFKGPII_02529	FJDKEAMK_07725	OKKICKOI_02551	KILCLEKD_03865	IJCNLAFA_00975	GHIHBIIA_01539	BPLKGOMO_01230	BAEPEOGO_03532	HPMCIBEE_05331	FOOLNDAF_07989	ACIBPFPJ_00979	LKOKBLAJ_04202
hybG		Hydrogenase maturation factor HybG	25	25	1	1	22023				248	254	248	NAAEFMPB_01716	LJAGJGHB_05508	CJGKGJEO_04645	PMJBCJDC_07112	IFEDFCAJ_02526	KEAGMNNG_00491	BBHAGICA_08136	KGGJIEBE_01996	OOMIMNAN_00061	EPPHDNNG_07933	IMMGNHND_09089	GLAPKEJF_00837	IGBAIDIA_07933	JLFKGPII_02992	FJDKEAMK_08260	OKKICKOI_02075	KILCLEKD_04362	IJCNLAFA_01458	GHIHBIIA_01998	BPLKGOMO_00749	BAEPEOGO_04015	HPMCIBEE_04835	FOOLNDAF_07560	ACIBPFPJ_01341	LKOKBLAJ_04613
rplS		50S ribosomal protein L19	25	25	1	1	27764				239	347	312	NAAEFMPB_02467	LJAGJGHB_04779	CJGKGJEO_03861	PMJBCJDC_06337	IFEDFCAJ_03303	KEAGMNNG_07672	BBHAGICA_07398	KGGJIEBE_02789	OOMIMNAN_00936	EPPHDNNG_08751	IMMGNHND_08277	GLAPKEJF_01668	IGBAIDIA_07037	JLFKGPII_04058	FJDKEAMK_00219	OKKICKOI_01267	KILCLEKD_05159	IJCNLAFA_02288	GHIHBIIA_02721	BPLKGOMO_09076	BAEPEOGO_04906	HPMCIBEE_03937	FOOLNDAF_06665	ACIBPFPJ_02197	LKOKBLAJ_05447
ptsH		Phosphocarrier protein HPr	25	25	1	1	13332				155	257	244	NAAEFMPB_02836	LJAGJGHB_04418	CJGKGJEO_03479	PMJBCJDC_05940	IFEDFCAJ_03698	KEAGMNNG_07316	BBHAGICA_06958	KGGJIEBE_03262	OOMIMNAN_01426	EPPHDNNG_00134	IMMGNHND_07809	GLAPKEJF_02142	IGBAIDIA_06573	JLFKGPII_04480	FJDKEAMK_00676	OKKICKOI_00832	KILCLEKD_05612	IJCNLAFA_02888	GHIHBIIA_03165	BPLKGOMO_08601	BAEPEOGO_05399	HPMCIBEE_03425	FOOLNDAF_06168	ACIBPFPJ_02671	LKOKBLAJ_05967
group_33628		hypothetical protein	25	25	1	1	13416				326	341	329	NAAEFMPB_02877	LJAGJGHB_04378	CJGKGJEO_03435	PMJBCJDC_05903	IFEDFCAJ_03741	KEAGMNNG_07273	BBHAGICA_06917	KGGJIEBE_03304	OOMIMNAN_01465	EPPHDNNG_00181	IMMGNHND_07767	GLAPKEJF_02186	IGBAIDIA_06529	JLFKGPII_04516	FJDKEAMK_00722	OKKICKOI_00793	KILCLEKD_05649	IJCNLAFA_02932	GHIHBIIA_03201	BPLKGOMO_08561	BAEPEOGO_05442	HPMCIBEE_03378	FOOLNDAF_06132	ACIBPFPJ_02708	LKOKBLAJ_06007
group_33657		hypothetical protein	25	25	1	1	35242				125	239	202	NAAEFMPB_03976	LJAGJGHB_03311	CJGKGJEO_02321	PMJBCJDC_04822	IFEDFCAJ_04840	KEAGMNNG_06211	BBHAGICA_04683	KGGJIEBE_05584	OOMIMNAN_03880	EPPHDNNG_02604	IMMGNHND_05253	GLAPKEJF_04649	IGBAIDIA_04175	JLFKGPII_06748	FJDKEAMK_02995	OKKICKOI_07046	KILCLEKD_07962	IJCNLAFA_05309	GHIHBIIA_05321	BPLKGOMO_06269	BAEPEOGO_07751	HPMCIBEE_00972	FOOLNDAF_03982	ACIBPFPJ_04687	LKOKBLAJ_08140
osmE_1		Osmotically-inducible putative lipoprotein OsmE	25	25	1	1	34898				215	269	217	NAAEFMPB_04120	LJAGJGHB_03183	CJGKGJEO_02192	PMJBCJDC_04689	IFEDFCAJ_04974	KEAGMNNG_06088	BBHAGICA_04793	KGGJIEBE_05456	OOMIMNAN_03756	EPPHDNNG_02476	IMMGNHND_05371	GLAPKEJF_04518	IGBAIDIA_04297	JLFKGPII_06633	FJDKEAMK_02874	OKKICKOI_07157	KILCLEKD_07850	IJCNLAFA_05187	GHIHBIIA_05220	BPLKGOMO_06383	BAEPEOGO_07637	HPMCIBEE_01093	FOOLNDAF_04096	ACIBPFPJ_04575	LKOKBLAJ_08036
group_33669		hypothetical protein	25	25	1	1	20233			Hypothetical protein with no hits to refseq/uniprot/clusters/cdd/tigrfams/pfam overlapping another protein with hits	224	236	232	NAAEFMPB_04355	LJAGJGHB_02962	CJGKGJEO_01952	PMJBCJDC_04450	IFEDFCAJ_05199	KEAGMNNG_05869	BBHAGICA_05033	KGGJIEBE_05214	OOMIMNAN_03508	EPPHDNNG_02227	IMMGNHND_05621	GLAPKEJF_04255	IGBAIDIA_04562	JLFKGPII_06401	FJDKEAMK_02621	OKKICKOI_07394	KILCLEKD_07600	IJCNLAFA_04938	GHIHBIIA_04990	BPLKGOMO_06616	BAEPEOGO_07400	HPMCIBEE_01356	FOOLNDAF_04338	ACIBPFPJ_04364	LKOKBLAJ_07799
ydfZ		hypothetical protein	25	25	1	1	20520				203	314	265	NAAEFMPB_04478	LJAGJGHB_02843	CJGKGJEO_01827	PMJBCJDC_04327	IFEDFCAJ_05329	KEAGMNNG_05753	BBHAGICA_05154	KGGJIEBE_05091	OOMIMNAN_03373	EPPHDNNG_02084	IMMGNHND_05753	GLAPKEJF_04121	IGBAIDIA_04683	JLFKGPII_06286	FJDKEAMK_02501	OKKICKOI_07518	KILCLEKD_07471	IJCNLAFA_04802	GHIHBIIA_04872	BPLKGOMO_06758	BAEPEOGO_07274	HPMCIBEE_01488	FOOLNDAF_04453	ACIBPFPJ_04247	LKOKBLAJ_07679
group_33675		hypothetical protein	25	25	1	1	21129				125	125	125	NAAEFMPB_04704	LJAGJGHB_02617	CJGKGJEO_01600	PMJBCJDC_04103	IFEDFCAJ_05571	KEAGMNNG_05531	BBHAGICA_05388	KGGJIEBE_04852	OOMIMNAN_03126	EPPHDNNG_01848	IMMGNHND_06018	GLAPKEJF_03869	IGBAIDIA_04925	JLFKGPII_06053	FJDKEAMK_02249	OKKICKOI_07758	KILCLEKD_07224	IJCNLAFA_04554	GHIHBIIA_04649	BPLKGOMO_07002	BAEPEOGO_07037	HPMCIBEE_01740	FOOLNDAF_04698	ACIBPFPJ_04037	LKOKBLAJ_07453
flhD		Flagellar transcriptional regulator FlhD	25	25	1	1	3735				245	341	287	NAAEFMPB_05328	LJAGJGHB_02025	CJGKGJEO_00974	PMJBCJDC_03491	IFEDFCAJ_06299	KEAGMNNG_04945	BBHAGICA_05995	KGGJIEBE_04237	OOMIMNAN_02468	EPPHDNNG_01204	IMMGNHND_06705	GLAPKEJF_03218	IGBAIDIA_05558	JLFKGPII_05478	FJDKEAMK_01681	OKKICKOI_08359	KILCLEKD_06612	IJCNLAFA_03949	GHIHBIIA_04137	BPLKGOMO_07552	BAEPEOGO_06460	HPMCIBEE_02333	FOOLNDAF_05242	ACIBPFPJ_03537	LKOKBLAJ_06911
group_33717		tRNA-Leu(tag)	25	25	1	1	31679				84	84	84	NAAEFMPB_06176	LJAGJGHB_01200	CJGKGJEO_00127	PMJBCJDC_02618	IFEDFCAJ_07133	KEAGMNNG_04143	BBHAGICA_03846	KGGJIEBE_06491	OOMIMNAN_04837	EPPHDNNG_03517	IMMGNHND_04295	GLAPKEJF_05596	IGBAIDIA_03262	JLFKGPII_07603	FJDKEAMK_03897	OKKICKOI_06170	KILCLEKD_00100	IJCNLAFA_06368	GHIHBIIA_06254	BPLKGOMO_05268	BAEPEOGO_08773	HPMCIBEE_09427	FOOLNDAF_02997	ACIBPFPJ_05618	LKOKBLAJ_00516
uspG		Universal stress protein UP12	25	25	1	1	31968				389	428	426	NAAEFMPB_06291	LJAGJGHB_01077	CJGKGJEO_08569	PMJBCJDC_02488	IFEDFCAJ_07251	KEAGMNNG_04024	BBHAGICA_03750	KGGJIEBE_06593	OOMIMNAN_04956	EPPHDNNG_03628	IMMGNHND_04175	GLAPKEJF_05717	IGBAIDIA_03149	JLFKGPII_07703	FJDKEAMK_04006	OKKICKOI_06068	KILCLEKD_00214	IJCNLAFA_06487	GHIHBIIA_06366	BPLKGOMO_05143	BAEPEOGO_08901	HPMCIBEE_09306	FOOLNDAF_02871	ACIBPFPJ_05730	LKOKBLAJ_00632
rclB		putative protein RclB	25	25	1	1	32165				236	275	237	NAAEFMPB_06376	LJAGJGHB_00995	CJGKGJEO_08483	PMJBCJDC_02390	IFEDFCAJ_07341	KEAGMNNG_03941	BBHAGICA_03670	KGGJIEBE_06678	OOMIMNAN_05050	EPPHDNNG_03720	IMMGNHND_04080	GLAPKEJF_05809	IGBAIDIA_03055	JLFKGPII_07785	FJDKEAMK_04090	OKKICKOI_05980	KILCLEKD_00305	IJCNLAFA_06593	GHIHBIIA_06459	BPLKGOMO_05042	BAEPEOGO_09007	HPMCIBEE_09209	FOOLNDAF_02773	ACIBPFPJ_05816	LKOKBLAJ_00732
group_33732		tRNA-Thr(cgt)	25	25	1	1	7388				74	75	74	NAAEFMPB_06839	LJAGJGHB_00534	CJGKGJEO_08016	PMJBCJDC_01921	IFEDFCAJ_07795	KEAGMNNG_03505	BBHAGICA_03166	KGGJIEBE_07196	OOMIMNAN_05596	EPPHDNNG_04339	IMMGNHND_03612	GLAPKEJF_06308	IGBAIDIA_02517	JLFKGPII_08262	FJDKEAMK_04635	OKKICKOI_05443	KILCLEKD_00926	IJCNLAFA_07174	GHIHBIIA_06962	BPLKGOMO_04515	BAEPEOGO_00286	HPMCIBEE_08642	FOOLNDAF_02349	ACIBPFPJ_06192	LKOKBLAJ_01192
relB		Antitoxin RelB	25	25	1	1	25883				188	242	239	NAAEFMPB_07691	LJAGJGHB_07758	CJGKGJEO_07102	PMJBCJDC_01034	IFEDFCAJ_00150	KEAGMNNG_02695	BBHAGICA_02245	KGGJIEBE_08128	OOMIMNAN_06754	EPPHDNNG_05352	IMMGNHND_02570	GLAPKEJF_07308	IGBAIDIA_01554	JLFKGPII_00659	FJDKEAMK_05671	OKKICKOI_04508	KILCLEKD_01864	IJCNLAFA_08141	GHIHBIIA_07831	BPLKGOMO_03571	BAEPEOGO_01247	HPMCIBEE_07662	FOOLNDAF_01427	ACIBPFPJ_07040	LKOKBLAJ_02103
group_33753		hypothetical protein	25	25	1	1	10829				164	206	204	NAAEFMPB_07736	LJAGJGHB_07719	CJGKGJEO_07060	PMJBCJDC_00983	IFEDFCAJ_00196	KEAGMNNG_02654	BBHAGICA_02156	KGGJIEBE_08220	OOMIMNAN_06846	EPPHDNNG_05449	IMMGNHND_02470	GLAPKEJF_07403	IGBAIDIA_01464	JLFKGPII_00743	FJDKEAMK_05768	OKKICKOI_04412	KILCLEKD_01949	IJCNLAFA_08247	GHIHBIIA_07907	BPLKGOMO_03474	BAEPEOGO_01338	HPMCIBEE_07569	FOOLNDAF_01336	ACIBPFPJ_07127	LKOKBLAJ_02192
ulaB		Ascorbate-specific PTS system EIIB component	25	25	1	1	10920				257	305	303	NAAEFMPB_07776	LJAGJGHB_07683	CJGKGJEO_07021	PMJBCJDC_00946	IFEDFCAJ_00234	KEAGMNNG_02617	BBHAGICA_02125	KGGJIEBE_08253	OOMIMNAN_06879	EPPHDNNG_05484	IMMGNHND_02437	GLAPKEJF_07438	IGBAIDIA_01431	JLFKGPII_00778	FJDKEAMK_05805	OKKICKOI_04379	KILCLEKD_01980	IJCNLAFA_08283	GHIHBIIA_07940	BPLKGOMO_03442	BAEPEOGO_01378	HPMCIBEE_07533	FOOLNDAF_01305	ACIBPFPJ_07159	LKOKBLAJ_02227
group_33760		hypothetical protein	25	25	1	1	32732				275	281	280	NAAEFMPB_07995	LJAGJGHB_07480	CJGKGJEO_06805	PMJBCJDC_00733	IFEDFCAJ_00448	KEAGMNNG_02415	BBHAGICA_01813	KGGJIEBE_08482	OOMIMNAN_07107	EPPHDNNG_05712	IMMGNHND_02206	GLAPKEJF_07684	IGBAIDIA_01102	JLFKGPII_00987	FJDKEAMK_06028	OKKICKOI_04159	KILCLEKD_02210	IJCNLAFA_08698	GHIHBIIA_08288	BPLKGOMO_03047	BAEPEOGO_01759	HPMCIBEE_07138	FOOLNDAF_00990	ACIBPFPJ_07355	LKOKBLAJ_02446
bolA		DNA-binding transcriptional regulator BolA	25	25	1	1	38876				266	317	312	NAAEFMPB_06589	LJAGJGHB_00776	CJGKGJEO_08260	PMJBCJDC_02170	IFEDFCAJ_07557	KEAGMNNG_03738	BBHAGICA_03458	KGGJIEBE_06892	OOMIMNAN_05282	EPPHDNNG_03944	IMMGNHND_03843	GLAPKEJF_06055	IGBAIDIA_02842	JLFKGPII_07981	FJDKEAMK_04314	OKKICKOI_05764	KILCLEKD_00525	IJCNLAFA_06834	GHIHBIIA_06659	BPLKGOMO_04800	BAEPEOGO_09215	HPMCIBEE_08967	FOOLNDAF_02559	ACIBPFPJ_06011	LKOKBLAJ_00959
dnaK_1		hypothetical protein	25	63	2.52	1	17578			Hypothetical protein with no hits to refseq/uniprot/clusters/cdd/tigrfams/pfam overlapping another protein with hits	185	1241	448	NAAEFMPB_03419	LJAGJGHB_03863 LJAGJGHB_03864 LJAGJGHB_03862 LJAGJGHB_03861	CJGKGJEO_02886 CJGKGJEO_02885 CJGKGJEO_02887	PMJBCJDC_05358 PMJBCJDC_05359	IFEDFCAJ_04284 IFEDFCAJ_04285 IFEDFCAJ_04283	KEAGMNNG_06758	BBHAGICA_06386 BBHAGICA_06384 BBHAGICA_06385	KGGJIEBE_03858 KGGJIEBE_03860 KGGJIEBE_03859	OOMIMNAN_02059 OOMIMNAN_02058 OOMIMNAN_02060	EPPHDNNG_00785 EPPHDNNG_00786	IMMGNHND_07113 IMMGNHND_07172	GLAPKEJF_02800 GLAPKEJF_02799 GLAPKEJF_02802 GLAPKEJF_02801	IGBAIDIA_05950 IGBAIDIA_05948 IGBAIDIA_05949 IGBAIDIA_05951	JLFKGPII_05041 JLFKGPII_05105 JLFKGPII_05040	FJDKEAMK_01292 FJDKEAMK_01294 FJDKEAMK_01291 FJDKEAMK_01293	OKKICKOI_00220 OKKICKOI_00221 OKKICKOI_00218 OKKICKOI_00219	KILCLEKD_06214 KILCLEKD_06213	IJCNLAFA_03503 IJCNLAFA_03504	GHIHBIIA_03728	BPLKGOMO_07985 BPLKGOMO_07986 BPLKGOMO_07984	BAEPEOGO_06020 BAEPEOGO_06022 BAEPEOGO_06021	HPMCIBEE_02791 HPMCIBEE_02790 HPMCIBEE_02792	FOOLNDAF_05584	ACIBPFPJ_03218	LKOKBLAJ_06565
hisM		Histidine transport system permease protein HisM	25	25	1	1	18539				707	707	707	NAAEFMPB_02995	LJAGJGHB_04269	CJGKGJEO_03318	PMJBCJDC_05787	IFEDFCAJ_03859	KEAGMNNG_07155	BBHAGICA_06804	KGGJIEBE_03409	OOMIMNAN_01597	EPPHDNNG_00306	IMMGNHND_07638	GLAPKEJF_02317	IGBAIDIA_06410	JLFKGPII_04628	FJDKEAMK_00847	OKKICKOI_00675	KILCLEKD_05770	IJCNLAFA_03049	GHIHBIIA_03305	BPLKGOMO_08450	BAEPEOGO_05558	HPMCIBEE_03264	FOOLNDAF_06019	ACIBPFPJ_02807	LKOKBLAJ_06122
sra		Stationary-phase-induced ribosome-associated protein	25	25	1	1	20800				143	143	143	NAAEFMPB_04573	LJAGJGHB_02746	CJGKGJEO_01738	PMJBCJDC_04229	IFEDFCAJ_05427	KEAGMNNG_05657	BBHAGICA_05259	KGGJIEBE_04985	OOMIMNAN_03264	EPPHDNNG_01968	IMMGNHND_05875	GLAPKEJF_04006	IGBAIDIA_04795	JLFKGPII_06174	FJDKEAMK_02387	OKKICKOI_07624	KILCLEKD_07357	IJCNLAFA_04686	GHIHBIIA_04766	BPLKGOMO_06866	BAEPEOGO_07172	HPMCIBEE_01597	FOOLNDAF_04566	ACIBPFPJ_04145	LKOKBLAJ_07577
group_40127		tRNA-Leu(caa)	25	25	1	1	26056				84	84	84	NAAEFMPB_07622	LJAGJGHB_07831	CJGKGJEO_07177	PMJBCJDC_01105	IFEDFCAJ_00085	KEAGMNNG_02763	BBHAGICA_02317	KGGJIEBE_08057	OOMIMNAN_06674	EPPHDNNG_05275	IMMGNHND_02648	GLAPKEJF_07226	IGBAIDIA_01627	JLFKGPII_00593	FJDKEAMK_05597	OKKICKOI_04579	KILCLEKD_01792	IJCNLAFA_08067	GHIHBIIA_07770	BPLKGOMO_03645	BAEPEOGO_01172	HPMCIBEE_07742	FOOLNDAF_01502	ACIBPFPJ_06974	LKOKBLAJ_02036
rpsT		30S ribosomal protein S20	25	25	1	1	8407				263	263	263	NAAEFMPB_07351	LJAGJGHB_00022	CJGKGJEO_07483	PMJBCJDC_01396	IFEDFCAJ_08337	KEAGMNNG_03022	BBHAGICA_02598	KGGJIEBE_07782	OOMIMNAN_06365	EPPHDNNG_04975	IMMGNHND_02956	GLAPKEJF_06933	IGBAIDIA_01922	JLFKGPII_00323	FJDKEAMK_05280	OKKICKOI_04858	KILCLEKD_01494	IJCNLAFA_07751	GHIHBIIA_07491	BPLKGOMO_03945	BAEPEOGO_00854	HPMCIBEE_08061	FOOLNDAF_01802	ACIBPFPJ_06693	LKOKBLAJ_01728
tisB		Small toxic protein TisB	25	25	1	1	15721				89	89	89	NAAEFMPB_00503	LJAGJGHB_06687	CJGKGJEO_05925	PMJBCJDC_08311	IFEDFCAJ_01349	KEAGMNNG_01630	BBHAGICA_01023	KGGJIEBE_00711	OOMIMNAN_07955	EPPHDNNG_06603	IMMGNHND_01299	GLAPKEJF_08563	IGBAIDIA_00272	JLFKGPII_01777	FJDKEAMK_06891	OKKICKOI_03343	KILCLEKD_03046	IJCNLAFA_00097	GHIHBIIA_00780	BPLKGOMO_02068	BAEPEOGO_02662	HPMCIBEE_06207	FOOLNDAF_00134	ACIBPFPJ_00084	LKOKBLAJ_03289
dsbG		Thiol:disulfide interchange protein DsbG	25	25	1	1	31992				152	152	152	NAAEFMPB_06307	LJAGJGHB_01063	CJGKGJEO_08555	PMJBCJDC_02471	IFEDFCAJ_07266	KEAGMNNG_04011	BBHAGICA_03737	KGGJIEBE_06608	OOMIMNAN_04969	EPPHDNNG_03643	IMMGNHND_04158	GLAPKEJF_05731	IGBAIDIA_03131	JLFKGPII_07717	FJDKEAMK_04022	OKKICKOI_06053	KILCLEKD_00232	IJCNLAFA_06503	GHIHBIIA_06380	BPLKGOMO_05128	BAEPEOGO_08917	HPMCIBEE_09291	FOOLNDAF_02860	ACIBPFPJ_05744	LKOKBLAJ_00645
group_40131		tRNA-Arg(ccg)	25	25	1	1	793				76	76	76	NAAEFMPB_00261	LJAGJGHB_06923	CJGKGJEO_06195	PMJBCJDC_00158	IFEDFCAJ_01602	KEAGMNNG_01874	BBHAGICA_01280	KGGJIEBE_00458	OOMIMNAN_07689	EPPHDNNG_06321	IMMGNHND_01583	GLAPKEJF_08281	IGBAIDIA_00534	JLFKGPII_01513	FJDKEAMK_06605	OKKICKOI_03593	KILCLEKD_02771	IJCNLAFA_09329	GHIHBIIA_00548	BPLKGOMO_02332	BAEPEOGO_02379	HPMCIBEE_06476	FOOLNDAF_00384	ACIBPFPJ_07923	LKOKBLAJ_03034
group_40132		tRNA-Thr(ggt)	25	25	1	1	34101				75	75	75	NAAEFMPB_08185	LJAGJGHB_07294	CJGKGJEO_06594	PMJBCJDC_00545	IFEDFCAJ_02000	KEAGMNNG_02232	BBHAGICA_01629	KGGJIEBE_00110	OOMIMNAN_07310	EPPHDNNG_05926	IMMGNHND_01990	GLAPKEJF_07898	IGBAIDIA_00914	JLFKGPII_01173	FJDKEAMK_06234	OKKICKOI_03959	KILCLEKD_02410	IJCNLAFA_08932	GHIHBIIA_00198	BPLKGOMO_02735	BAEPEOGO_01998	HPMCIBEE_06889	FOOLNDAF_00767	ACIBPFPJ_07560	LKOKBLAJ_02664
yceO		putative protein YceO	25	25	1	1	29615				113	113	113	NAAEFMPB_03818	LJAGJGHB_03466	CJGKGJEO_02467	PMJBCJDC_04967	IFEDFCAJ_04685	KEAGMNNG_06355	BBHAGICA_04543	KGGJIEBE_05745	OOMIMNAN_04054	EPPHDNNG_02762	IMMGNHND_05080	GLAPKEJF_04812	IGBAIDIA_04021	JLFKGPII_06903	FJDKEAMK_03161	OKKICKOI_06883	KILCLEKD_08125	IJCNLAFA_05467	GHIHBIIA_05461	BPLKGOMO_06106	BAEPEOGO_07920	HPMCIBEE_00802	FOOLNDAF_03828	ACIBPFPJ_04829	LKOKBLAJ_08285
group_40134		hypothetical protein	25	25	1	1	28496				287	287	287	NAAEFMPB_07379	LJAGJGHB_08074	CJGKGJEO_07444	PMJBCJDC_01365	IFEDFCAJ_08373	KEAGMNNG_02998	BBHAGICA_02566	KGGJIEBE_07818	OOMIMNAN_06396	EPPHDNNG_05014	IMMGNHND_02916	GLAPKEJF_06968	IGBAIDIA_01888	JLFKGPII_00354	FJDKEAMK_05314	OKKICKOI_04822	KILCLEKD_01527	IJCNLAFA_07786	GHIHBIIA_07524	BPLKGOMO_03907	BAEPEOGO_00886	HPMCIBEE_08027	FOOLNDAF_01772	ACIBPFPJ_06720	LKOKBLAJ_01758
gshA_1		Glutamate--cysteine ligase	25	25	1	1	36956				263	263	263	NAAEFMPB_02342	LJAGJGHB_04908	CJGKGJEO_03998	PMJBCJDC_06472	IFEDFCAJ_03154	KEAGMNNG_07793	BBHAGICA_07540	KGGJIEBE_02633	OOMIMNAN_00769	EPPHDNNG_08593	IMMGNHND_08438	GLAPKEJF_01512	IGBAIDIA_07179	JLFKGPII_03920	FJDKEAMK_00058	OKKICKOI_01417	KILCLEKD_05010	IJCNLAFA_02094	GHIHBIIA_02542	BPLKGOMO_00096	BAEPEOGO_04663	HPMCIBEE_04186	FOOLNDAF_06948	ACIBPFPJ_01965	LKOKBLAJ_05214
group_40136		putative protein	25	25	1	1	34204				590	590	590	NAAEFMPB_08146	LJAGJGHB_07338	CJGKGJEO_06643	PMJBCJDC_00585	IFEDFCAJ_02044	KEAGMNNG_02273	BBHAGICA_01663	KGGJIEBE_00070	OOMIMNAN_07267	EPPHDNNG_05878	IMMGNHND_02029	GLAPKEJF_07853	IGBAIDIA_00957	JLFKGPII_01140	FJDKEAMK_06195	OKKICKOI_04003	KILCLEKD_02374	IJCNLAFA_08890	GHIHBIIA_00165	BPLKGOMO_02785	BAEPEOGO_01952	HPMCIBEE_06935	FOOLNDAF_00807	ACIBPFPJ_07522	LKOKBLAJ_02617
group_40210		tRNA-Asn(gtt)	25	25	1	1	17119				75	75	75	NAAEFMPB_03624	LJAGJGHB_03662	CJGKGJEO_02665	PMJBCJDC_05152	IFEDFCAJ_04503	KEAGMNNG_06554	BBHAGICA_06170	KGGJIEBE_04067	OOMIMNAN_02287	EPPHDNNG_01022	IMMGNHND_06890	GLAPKEJF_03031	IGBAIDIA_05733	JLFKGPII_05310	FJDKEAMK_01510	OKKICKOI_00017	KILCLEKD_06430	IJCNLAFA_03717	GHIHBIIA_03923	BPLKGOMO_07774	BAEPEOGO_06235	HPMCIBEE_02577	FOOLNDAF_05382	ACIBPFPJ_03412	LKOKBLAJ_06774
group_40254		tRNA-Ala(tgc)	25	25	1	1	34088				75	75	75	NAAEFMPB_08197	LJAGJGHB_07282	CJGKGJEO_06580	PMJBCJDC_00532	IFEDFCAJ_01988	KEAGMNNG_02221	BBHAGICA_01618	KGGJIEBE_00122	OOMIMNAN_07322	EPPHDNNG_05940	IMMGNHND_01977	GLAPKEJF_07911	IGBAIDIA_00899	JLFKGPII_01184	FJDKEAMK_06247	OKKICKOI_03946	KILCLEKD_02420	IJCNLAFA_08945	GHIHBIIA_00211	BPLKGOMO_02723	BAEPEOGO_02011	HPMCIBEE_06875	FOOLNDAF_00756	ACIBPFPJ_07571	LKOKBLAJ_02675
group_40255		tRNA-Ala(tgc)	25	25	1	1	9461				75	75	75	NAAEFMPB_06922	LJAGJGHB_00444	CJGKGJEO_07931	PMJBCJDC_01836	IFEDFCAJ_07885	KEAGMNNG_03419	BBHAGICA_03020	KGGJIEBE_07348	OOMIMNAN_05898	EPPHDNNG_04495	IMMGNHND_03447	GLAPKEJF_06462	IGBAIDIA_02362	JLFKGPII_08399	FJDKEAMK_04803	OKKICKOI_05288	KILCLEKD_01064	IJCNLAFA_07319	GHIHBIIA_07088	BPLKGOMO_04378	BAEPEOGO_00418	HPMCIBEE_08506	FOOLNDAF_02215	ACIBPFPJ_06304	LKOKBLAJ_01321
group_40296		hypothetical protein	25	25	1	1	20074				242	245	242	NAAEFMPB_04274	LJAGJGHB_03036	CJGKGJEO_02030	PMJBCJDC_04525	IFEDFCAJ_05121	KEAGMNNG_05939	BBHAGICA_04955	KGGJIEBE_05287	OOMIMNAN_03584	EPPHDNNG_02307	IMMGNHND_05544	GLAPKEJF_04342	IGBAIDIA_04478	JLFKGPII_06480	FJDKEAMK_02696	OKKICKOI_07319	KILCLEKD_07677	IJCNLAFA_05013	GHIHBIIA_05058	BPLKGOMO_06540	BAEPEOGO_07475	HPMCIBEE_01267	FOOLNDAF_04260	ACIBPFPJ_04432	LKOKBLAJ_07874
norR_3		Anaerobic nitric oxide reductase transcription regulator NorR	25	47	1.88	1	37043				170	1517	497	NAAEFMPB_02308	LJAGJGHB_04943 LJAGJGHB_04944	CJGKGJEO_04031 CJGKGJEO_04032 CJGKGJEO_04033	PMJBCJDC_06511 PMJBCJDC_06510	IFEDFCAJ_03118 IFEDFCAJ_03119	KEAGMNNG_07828 KEAGMNNG_07829	BBHAGICA_07578	KGGJIEBE_02598 KGGJIEBE_02597 KGGJIEBE_02596	OOMIMNAN_00733	EPPHDNNG_08552 EPPHDNNG_08553 EPPHDNNG_08551	IMMGNHND_08473	GLAPKEJF_01472 GLAPKEJF_01473	IGBAIDIA_07216	JLFKGPII_03887	FJDKEAMK_00023 FJDKEAMK_00022	OKKICKOI_01458	KILCLEKD_04972 KILCLEKD_04974 KILCLEKD_04973	IJCNLAFA_02058 IJCNLAFA_02057 IJCNLAFA_02056	GHIHBIIA_02513 GHIHBIIA_02515 GHIHBIIA_02514	BPLKGOMO_00138 BPLKGOMO_00137	BAEPEOGO_04628	HPMCIBEE_04226	FOOLNDAF_06982 FOOLNDAF_06981	ACIBPFPJ_01930	LKOKBLAJ_05175 LKOKBLAJ_05176 LKOKBLAJ_05174
ybiT_2		putative ABC transporter ATP-binding protein YbiT	25	51	2.04	1	19628			Hypothetical protein with no hits to refseq/uniprot/clusters/cdd/tigrfams/pfam overlapping another protein with hits	92	1097	384	NAAEFMPB_05885	LJAGJGHB_01470	CJGKGJEO_00413	PMJBCJDC_02917 PMJBCJDC_02916	IFEDFCAJ_06851	KEAGMNNG_04429 KEAGMNNG_04430	BBHAGICA_04137 BBHAGICA_04136 BBHAGICA_04135	KGGJIEBE_06195 KGGJIEBE_06196 KGGJIEBE_06197	OOMIMNAN_04547 OOMIMNAN_04548 OOMIMNAN_04549	EPPHDNNG_03222 EPPHDNNG_03223 EPPHDNNG_03224	IMMGNHND_04608 IMMGNHND_04607	GLAPKEJF_05294 GLAPKEJF_05295 GLAPKEJF_05296	IGBAIDIA_03559 IGBAIDIA_03558 IGBAIDIA_03557	JLFKGPII_07323 JLFKGPII_07324 JLFKGPII_07325	FJDKEAMK_03610 FJDKEAMK_03612 FJDKEAMK_03611	OKKICKOI_06455 OKKICKOI_06454 OKKICKOI_06453	KILCLEKD_08554 KILCLEKD_08555 KILCLEKD_08556	IJCNLAFA_06039	GHIHBIIA_05961	BPLKGOMO_05573	BAEPEOGO_08452 BAEPEOGO_08451	HPMCIBEE_00266	FOOLNDAF_03296	ACIBPFPJ_05322 ACIBPFPJ_05321 ACIBPFPJ_05323	LKOKBLAJ_00214
citX_2		2-(5''-triphosphoribosyl)-3'-dephosphocoenzyme-A synthase	25	60	2.4	1	31938			Hypothetical protein with no hits to refseq/uniprot/clusters/cdd/tigrfams/pfam overlapping another protein with hits	92	1418	439	NAAEFMPB_06279	LJAGJGHB_01088 LJAGJGHB_01087	CJGKGJEO_00005 CJGKGJEO_00004 CJGKGJEO_00003	PMJBCJDC_02499 PMJBCJDC_02498	IFEDFCAJ_07237 IFEDFCAJ_07239 IFEDFCAJ_07238	KEAGMNNG_04036	BBHAGICA_03762 BBHAGICA_03761	KGGJIEBE_06581	OOMIMNAN_04942 OOMIMNAN_04943 OOMIMNAN_04941	EPPHDNNG_03615 EPPHDNNG_03616 EPPHDNNG_03617	IMMGNHND_04189 IMMGNHND_04188 IMMGNHND_04187	GLAPKEJF_05704 GLAPKEJF_05705 GLAPKEJF_05706	IGBAIDIA_03162 IGBAIDIA_03161 IGBAIDIA_03160	JLFKGPII_07694	FJDKEAMK_03993	OKKICKOI_06079 OKKICKOI_06078	KILCLEKD_00202 KILCLEKD_00201 KILCLEKD_00203 KILCLEKD_00204	IJCNLAFA_06476	GHIHBIIA_06355	BPLKGOMO_05160 BPLKGOMO_05161 BPLKGOMO_05158 BPLKGOMO_05157 BPLKGOMO_05159	BAEPEOGO_08886 BAEPEOGO_08888 BAEPEOGO_08887 BAEPEOGO_08889	HPMCIBEE_09319 HPMCIBEE_09317 HPMCIBEE_09318 HPMCIBEE_09316	FOOLNDAF_02885 FOOLNDAF_02883 FOOLNDAF_02884 FOOLNDAF_02882	ACIBPFPJ_05720	LKOKBLAJ_00620 LKOKBLAJ_00619
clsC_2		Cardiolipin synthase C	25	71	2.84	1	29675				152	2024	586	NAAEFMPB_03794 NAAEFMPB_03795 NAAEFMPB_03796	LJAGJGHB_03490 LJAGJGHB_03489 LJAGJGHB_03488	CJGKGJEO_02494 CJGKGJEO_02492 CJGKGJEO_02493 CJGKGJEO_02491	PMJBCJDC_04987	IFEDFCAJ_04664 IFEDFCAJ_04665 IFEDFCAJ_04666	KEAGMNNG_06377	BBHAGICA_04520	KGGJIEBE_05768 KGGJIEBE_05766 KGGJIEBE_05767	OOMIMNAN_04081 OOMIMNAN_04080 OOMIMNAN_04079	EPPHDNNG_02792 EPPHDNNG_02790 EPPHDNNG_02791	IMMGNHND_05050 IMMGNHND_05051 IMMGNHND_05053 IMMGNHND_05052	GLAPKEJF_04840	IGBAIDIA_03995 IGBAIDIA_03997 IGBAIDIA_03996 IGBAIDIA_03998	JLFKGPII_06924 JLFKGPII_06923 JLFKGPII_06922	FJDKEAMK_03182 FJDKEAMK_03181 FJDKEAMK_03180	OKKICKOI_06857 OKKICKOI_06858 OKKICKOI_06859	KILCLEKD_08153 KILCLEKD_08152 KILCLEKD_08151	IJCNLAFA_05492 IJCNLAFA_05490 IJCNLAFA_05491 IJCNLAFA_05489	GHIHBIIA_05483	BPLKGOMO_06079 BPLKGOMO_06080 BPLKGOMO_06081 BPLKGOMO_06082	BAEPEOGO_07946	HPMCIBEE_00778 HPMCIBEE_00779 HPMCIBEE_00780	FOOLNDAF_03799 FOOLNDAF_03798 FOOLNDAF_03800 FOOLNDAF_03801 FOOLNDAF_03797	ACIBPFPJ_04854 ACIBPFPJ_04852 ACIBPFPJ_04853 ACIBPFPJ_04851	LKOKBLAJ_08316 LKOKBLAJ_08314 LKOKBLAJ_08315
xyl3A		hypothetical protein	25	101	4.04	1	17801			Hypothetical protein with no hits to refseq/uniprot/clusters/cdd/tigrfams/pfam overlapping another protein with hits	92	1604	462	NAAEFMPB_03341 NAAEFMPB_03342 NAAEFMPB_03343	LJAGJGHB_03942 LJAGJGHB_03941 LJAGJGHB_03940 LJAGJGHB_03939	CJGKGJEO_02976 CJGKGJEO_02977 CJGKGJEO_02974 CJGKGJEO_02973 CJGKGJEO_02972 CJGKGJEO_02970 CJGKGJEO_02971 CJGKGJEO_02975	PMJBCJDC_05440 PMJBCJDC_05439 PMJBCJDC_05438 PMJBCJDC_05437	IFEDFCAJ_04196 IFEDFCAJ_04195 IFEDFCAJ_04198 IFEDFCAJ_04197 IFEDFCAJ_04199	KEAGMNNG_06838 KEAGMNNG_06837 KEAGMNNG_06836 KEAGMNNG_06834 KEAGMNNG_06835	BBHAGICA_06478 BBHAGICA_06477 BBHAGICA_06476	KGGJIEBE_03757 KGGJIEBE_03756 KGGJIEBE_03759 KGGJIEBE_03758 KGGJIEBE_03760 KGGJIEBE_03761	OOMIMNAN_01958	EPPHDNNG_00684 EPPHDNNG_00686 EPPHDNNG_00685 EPPHDNNG_00687	IMMGNHND_07287 IMMGNHND_07288 IMMGNHND_07286 IMMGNHND_07284 IMMGNHND_07285	GLAPKEJF_02682 GLAPKEJF_02683 GLAPKEJF_02685 GLAPKEJF_02686 GLAPKEJF_02684	IGBAIDIA_06047	JLFKGPII_04946 JLFKGPII_04947 JLFKGPII_04948 JLFKGPII_04949	FJDKEAMK_01196 FJDKEAMK_01198 FJDKEAMK_01197 FJDKEAMK_01199	OKKICKOI_00327	KILCLEKD_06110 KILCLEKD_06109 KILCLEKD_06111 KILCLEKD_06113 KILCLEKD_06112	IJCNLAFA_03416 IJCNLAFA_03415 IJCNLAFA_03418 IJCNLAFA_03417 IJCNLAFA_03419 IJCNLAFA_03420	GHIHBIIA_03644 GHIHBIIA_03646 GHIHBIIA_03645 GHIHBIIA_03647 GHIHBIIA_03648	BPLKGOMO_08084	BAEPEOGO_05929 BAEPEOGO_05930 BAEPEOGO_05932 BAEPEOGO_05931 BAEPEOGO_05933 BAEPEOGO_05934	HPMCIBEE_02885 HPMCIBEE_02884 HPMCIBEE_02883 HPMCIBEE_02882	FOOLNDAF_05669	ACIBPFPJ_03132 ACIBPFPJ_03131 ACIBPFPJ_03134 ACIBPFPJ_03133 ACIBPFPJ_03135 ACIBPFPJ_03136	LKOKBLAJ_06472 LKOKBLAJ_06473 LKOKBLAJ_06474 LKOKBLAJ_06475
recB_3		RecBCD enzyme subunit RecB	25	80	3.2	1	37820				161	2903	685	NAAEFMPB_02006 NAAEFMPB_02007	LJAGJGHB_05242	CJGKGJEO_04349 CJGKGJEO_04348 CJGKGJEO_04350 CJGKGJEO_04347	PMJBCJDC_06813	IFEDFCAJ_02817 IFEDFCAJ_02820 IFEDFCAJ_02819 IFEDFCAJ_02818	KEAGMNNG_00227 KEAGMNNG_00226 KEAGMNNG_00228 KEAGMNNG_00229 KEAGMNNG_00225	BBHAGICA_07875 BBHAGICA_07876	KGGJIEBE_02271 KGGJIEBE_02272 KGGJIEBE_02270 KGGJIEBE_02275 KGGJIEBE_02273 KGGJIEBE_02274	OOMIMNAN_00404	EPPHDNNG_08219 EPPHDNNG_08221 EPPHDNNG_08223 EPPHDNNG_08224 EPPHDNNG_08222 EPPHDNNG_08220	IMMGNHND_08812 IMMGNHND_08811 IMMGNHND_08810	GLAPKEJF_01123 GLAPKEJF_01122 GLAPKEJF_01126 GLAPKEJF_01124 GLAPKEJF_01127 GLAPKEJF_01125	IGBAIDIA_07539 IGBAIDIA_07538 IGBAIDIA_07537	JLFKGPII_03586 JLFKGPII_03587 JLFKGPII_03585 JLFKGPII_03588	FJDKEAMK_08675 FJDKEAMK_08676 FJDKEAMK_08674 FJDKEAMK_08678 FJDKEAMK_08677	OKKICKOI_01800 OKKICKOI_01799 OKKICKOI_01798	KILCLEKD_04650 KILCLEKD_04649 KILCLEKD_04652 KILCLEKD_04651	IJCNLAFA_01757	GHIHBIIA_02242 GHIHBIIA_02243 GHIHBIIA_02244	BPLKGOMO_00441	BAEPEOGO_04315 BAEPEOGO_04314 BAEPEOGO_04317 BAEPEOGO_04316	HPMCIBEE_04535 HPMCIBEE_04534 HPMCIBEE_04536	FOOLNDAF_07281 FOOLNDAF_07279 FOOLNDAF_07280 FOOLNDAF_07278	ACIBPFPJ_01668 ACIBPFPJ_01669 ACIBPFPJ_01667	LKOKBLAJ_04897
ycaD_1		putative MFS-type transporter YcaD	25	55	2.21	1	40128				116	1238	425	NAAEFMPB_05710	LJAGJGHB_01652 LJAGJGHB_01651 LJAGJGHB_01650	CJGKGJEO_00592	PMJBCJDC_03118 PMJBCJDC_03117 PMJBCJDC_03116	IFEDFCAJ_06669 IFEDFCAJ_06668 IFEDFCAJ_06667	KEAGMNNG_04592	BBHAGICA_04284 BBHAGICA_04282 BBHAGICA_04283	KGGJIEBE_06024 KGGJIEBE_06026 KGGJIEBE_06025	OOMIMNAN_04373	EPPHDNNG_03050 EPPHDNNG_03052 EPPHDNNG_03053 EPPHDNNG_03051	IMMGNHND_04787	GLAPKEJF_05114 GLAPKEJF_05116 GLAPKEJF_05115	IGBAIDIA_03721 IGBAIDIA_03719 IGBAIDIA_03720	JLFKGPII_07160	FJDKEAMK_03442 FJDKEAMK_03444 FJDKEAMK_03443	OKKICKOI_06613 OKKICKOI_06611 OKKICKOI_06612	KILCLEKD_08392	IJCNLAFA_05844 IJCNLAFA_05846 IJCNLAFA_05847 IJCNLAFA_05845	GHIHBIIA_05785 GHIHBIIA_05786 GHIHBIIA_05787	BPLKGOMO_05754	BAEPEOGO_08270 BAEPEOGO_08272 BAEPEOGO_08271	HPMCIBEE_00437	FOOLNDAF_03472	ACIBPFPJ_05161	LKOKBLAJ_00042 LKOKBLAJ_00044 LKOKBLAJ_00043
group_467		hypothetical protein	25	49	1.96	1	21205				140	1517	362	NAAEFMPB_04733	LJAGJGHB_02590 LJAGJGHB_02589	CJGKGJEO_01571 CJGKGJEO_01570 CJGKGJEO_01569	PMJBCJDC_04074	IFEDFCAJ_05604 IFEDFCAJ_05603	KEAGMNNG_05504	BBHAGICA_05423 BBHAGICA_05422	KGGJIEBE_04821 KGGJIEBE_04820 KGGJIEBE_04822	OOMIMNAN_03093 OOMIMNAN_03094	EPPHDNNG_01813 EPPHDNNG_01812	IMMGNHND_06051 IMMGNHND_06052 IMMGNHND_06054	GLAPKEJF_03840 GLAPKEJF_03839	IGBAIDIA_04958	JLFKGPII_06027	FJDKEAMK_02222 FJDKEAMK_02221	OKKICKOI_07789	KILCLEKD_07189 KILCLEKD_07187 KILCLEKD_07188	IJCNLAFA_04525 IJCNLAFA_04526	GHIHBIIA_04620	BPLKGOMO_07030 BPLKGOMO_07031	BAEPEOGO_07007 BAEPEOGO_07006	HPMCIBEE_01773 HPMCIBEE_01774 HPMCIBEE_01772	FOOLNDAF_04729 FOOLNDAF_04730 FOOLNDAF_04728	ACIBPFPJ_04013 ACIBPFPJ_04014	LKOKBLAJ_07423 LKOKBLAJ_07424
metE_2		5-methyltetrahydropteroyltriglutamate--homocysteine methyltransferase	25	43	1.72	1	38474				113	1559	584	NAAEFMPB_00208	LJAGJGHB_06973 LJAGJGHB_06972	CJGKGJEO_06255 CJGKGJEO_06254	PMJBCJDC_00210 PMJBCJDC_00209 PMJBCJDC_00208	IFEDFCAJ_01660 IFEDFCAJ_01659	KEAGMNNG_01930	BBHAGICA_01332 BBHAGICA_01331 BBHAGICA_01330	KGGJIEBE_00409	OOMIMNAN_07634	EPPHDNNG_06262	IMMGNHND_01646	GLAPKEJF_08215 GLAPKEJF_08216 GLAPKEJF_08217	IGBAIDIA_00586 IGBAIDIA_00585 IGBAIDIA_00584	JLFKGPII_01461	FJDKEAMK_06552	OKKICKOI_03650	KILCLEKD_02718 KILCLEKD_02719	IJCNLAFA_09268 IJCNLAFA_09269	GHIHBIIA_00491	BPLKGOMO_02399 BPLKGOMO_02398	BAEPEOGO_02321 BAEPEOGO_02322	HPMCIBEE_06531 HPMCIBEE_06530	FOOLNDAF_00444 FOOLNDAF_00443	ACIBPFPJ_07868 ACIBPFPJ_07869	LKOKBLAJ_02977
lysP_2		Lysine-specific permease	25	56	2.25	1	17929			Hypothetical protein with no hits to refseq/uniprot/clusters/cdd/tigrfams/pfam overlapping another protein with hits	179	1487	537	NAAEFMPB_03276 NAAEFMPB_03277 NAAEFMPB_03278	LJAGJGHB_04007	CJGKGJEO_03034 CJGKGJEO_03033 CJGKGJEO_03032	PMJBCJDC_05513 PMJBCJDC_05511 PMJBCJDC_05512 PMJBCJDC_05510	IFEDFCAJ_04129	KEAGMNNG_06892 KEAGMNNG_06891	BBHAGICA_06540 BBHAGICA_06539	KGGJIEBE_03682 KGGJIEBE_03684 KGGJIEBE_03683	OOMIMNAN_01895 OOMIMNAN_01896	EPPHDNNG_00612 EPPHDNNG_00613	IMMGNHND_07352 IMMGNHND_07351	GLAPKEJF_02610 GLAPKEJF_02611 GLAPKEJF_02612	IGBAIDIA_06117 IGBAIDIA_06116 IGBAIDIA_06114 IGBAIDIA_06115	JLFKGPII_04889 JLFKGPII_04890 JLFKGPII_04891	FJDKEAMK_01126 FJDKEAMK_01127 FJDKEAMK_01129 FJDKEAMK_01128	OKKICKOI_00399 OKKICKOI_00397 OKKICKOI_00398 OKKICKOI_00396	KILCLEKD_06044 KILCLEKD_06045	IJCNLAFA_03348 IJCNLAFA_03349	GHIHBIIA_03587	BPLKGOMO_08157	BAEPEOGO_05862	HPMCIBEE_02945	FOOLNDAF_05725	ACIBPFPJ_03070	LKOKBLAJ_06412 LKOKBLAJ_06413 LKOKBLAJ_06414
astC_2		Succinylornithine transaminase	25	68	2.72	1	34955				137	1034	307	NAAEFMPB_04099 NAAEFMPB_04100 NAAEFMPB_04101 NAAEFMPB_04102	LJAGJGHB_03201 LJAGJGHB_03200 LJAGJGHB_03199	CJGKGJEO_02208	PMJBCJDC_04709 PMJBCJDC_04708 PMJBCJDC_04707	IFEDFCAJ_04956 IFEDFCAJ_04957	KEAGMNNG_06103	BBHAGICA_04771 BBHAGICA_04773 BBHAGICA_04775 BBHAGICA_04774 BBHAGICA_04772	KGGJIEBE_05477 KGGJIEBE_05476 KGGJIEBE_05474 KGGJIEBE_05475	OOMIMNAN_03774 OOMIMNAN_03773 OOMIMNAN_03775	EPPHDNNG_02497 EPPHDNNG_02496 EPPHDNNG_02495	IMMGNHND_05352 IMMGNHND_05354 IMMGNHND_05355 IMMGNHND_05353	GLAPKEJF_04536	IGBAIDIA_04277 IGBAIDIA_04279 IGBAIDIA_04278	JLFKGPII_06651 JLFKGPII_06649 JLFKGPII_06650	FJDKEAMK_02892 FJDKEAMK_02890 FJDKEAMK_02889 FJDKEAMK_02891	OKKICKOI_07141	KILCLEKD_07867 KILCLEKD_07866 KILCLEKD_07868	IJCNLAFA_05207 IJCNLAFA_05205 IJCNLAFA_05203 IJCNLAFA_05204 IJCNLAFA_05206	GHIHBIIA_05237 GHIHBIIA_05235 GHIHBIIA_05236	BPLKGOMO_06365 BPLKGOMO_06367 BPLKGOMO_06366	BAEPEOGO_07655 BAEPEOGO_07654 BAEPEOGO_07656	HPMCIBEE_01077 HPMCIBEE_01076 HPMCIBEE_01075	FOOLNDAF_04079	ACIBPFPJ_04591	LKOKBLAJ_08052
yfcG_1		hypothetical protein	25	29	1.16	1	18527				170	1661	417	NAAEFMPB_02999	LJAGJGHB_04266	CJGKGJEO_03313	PMJBCJDC_05785	IFEDFCAJ_03862	KEAGMNNG_07151	BBHAGICA_06799	KGGJIEBE_03414 KGGJIEBE_03415	OOMIMNAN_01602 OOMIMNAN_01603	EPPHDNNG_00311	IMMGNHND_07633	GLAPKEJF_02322	IGBAIDIA_06407	JLFKGPII_04633	FJDKEAMK_00852 FJDKEAMK_00853 FJDKEAMK_00854	OKKICKOI_00670	KILCLEKD_05775	IJCNLAFA_03054	GHIHBIIA_03310	BPLKGOMO_08446	BAEPEOGO_05563	HPMCIBEE_03260	FOOLNDAF_06014	ACIBPFPJ_02811	LKOKBLAJ_06127
cheB_3		Chemotaxis response regulator protein-glutamate methylesterase	25	64	2.56	1	3780			Hypothetical protein with no hits to refseq/uniprot/clusters/cdd/tigrfams/pfam overlapping another protein with hits	89	905	358	NAAEFMPB_05308 NAAEFMPB_05309	LJAGJGHB_02045	CJGKGJEO_00994 CJGKGJEO_00995 CJGKGJEO_00996	PMJBCJDC_03511 PMJBCJDC_03510 PMJBCJDC_03512	IFEDFCAJ_06282 IFEDFCAJ_06283 IFEDFCAJ_06281	KEAGMNNG_04961	BBHAGICA_05975 BBHAGICA_05976	KGGJIEBE_04257 KGGJIEBE_04256 KGGJIEBE_04258 KGGJIEBE_04259	OOMIMNAN_02492 OOMIMNAN_02491 OOMIMNAN_02493	EPPHDNNG_01225 EPPHDNNG_01226 EPPHDNNG_01227 EPPHDNNG_01228	IMMGNHND_06684 IMMGNHND_06683 IMMGNHND_06682	GLAPKEJF_03237 GLAPKEJF_03238 GLAPKEJF_03240 GLAPKEJF_03239	IGBAIDIA_05535 IGBAIDIA_05536	JLFKGPII_05499 JLFKGPII_05498 JLFKGPII_05500	FJDKEAMK_01701 FJDKEAMK_01700 FJDKEAMK_01703 FJDKEAMK_01702	OKKICKOI_08341 OKKICKOI_08340 OKKICKOI_08339	KILCLEKD_06634	IJCNLAFA_03973 IJCNLAFA_03972 IJCNLAFA_03974	GHIHBIIA_04150 GHIHBIIA_04149 GHIHBIIA_04151	BPLKGOMO_07536 BPLKGOMO_07537	BAEPEOGO_06479 BAEPEOGO_06480 BAEPEOGO_06481	HPMCIBEE_02309 HPMCIBEE_02308 HPMCIBEE_02307	FOOLNDAF_05223 FOOLNDAF_05222	ACIBPFPJ_03554	LKOKBLAJ_06932
mutL_1		DNA mismatch repair protein MutL	25	52	2.08	1	11002				155	1469	661	NAAEFMPB_07810 NAAEFMPB_07811 NAAEFMPB_07812	LJAGJGHB_07642 LJAGJGHB_07641	CJGKGJEO_06978 CJGKGJEO_06977	PMJBCJDC_00904 PMJBCJDC_00903 PMJBCJDC_00902	IFEDFCAJ_00279 IFEDFCAJ_00281 IFEDFCAJ_00282	KEAGMNNG_02579 KEAGMNNG_02578	BBHAGICA_02089 BBHAGICA_02087 BBHAGICA_02088	KGGJIEBE_08296	OOMIMNAN_06921 OOMIMNAN_06922	EPPHDNNG_05523	IMMGNHND_02395 IMMGNHND_02394 IMMGNHND_02393	GLAPKEJF_07483	IGBAIDIA_01388 IGBAIDIA_01387	JLFKGPII_00817	FJDKEAMK_05843 FJDKEAMK_05844 FJDKEAMK_05845	OKKICKOI_04339	KILCLEKD_02020	IJCNLAFA_08328 IJCNLAFA_08329	GHIHBIIA_07976 GHIHBIIA_07977 GHIHBIIA_07978	BPLKGOMO_03402 BPLKGOMO_03401 BPLKGOMO_03399 BPLKGOMO_03400	BAEPEOGO_01421 BAEPEOGO_01422 BAEPEOGO_01423	HPMCIBEE_07495 HPMCIBEE_07494	FOOLNDAF_01268 FOOLNDAF_01267	ACIBPFPJ_07199	LKOKBLAJ_02266
ldhA_1		D-lactate dehydrogenase	25	61	2.44	1	21213				89	896	298	NAAEFMPB_04738 NAAEFMPB_04739	LJAGJGHB_02584 LJAGJGHB_02582 LJAGJGHB_02583	CJGKGJEO_01564	PMJBCJDC_04068 PMJBCJDC_04065 PMJBCJDC_04066 PMJBCJDC_04067	IFEDFCAJ_05610 IFEDFCAJ_05612 IFEDFCAJ_05611	KEAGMNNG_05497	BBHAGICA_05429	KGGJIEBE_04815 KGGJIEBE_04814	OOMIMNAN_03087 OOMIMNAN_03084 OOMIMNAN_03086 OOMIMNAN_03085	EPPHDNNG_01806 EPPHDNNG_01803 EPPHDNNG_01805 EPPHDNNG_01804	IMMGNHND_06061 IMMGNHND_06063 IMMGNHND_06062 IMMGNHND_06064	GLAPKEJF_03833 GLAPKEJF_03834	IGBAIDIA_04963	JLFKGPII_06022 JLFKGPII_06023	FJDKEAMK_02214 FJDKEAMK_02215 FJDKEAMK_02216	OKKICKOI_07795 OKKICKOI_07794	KILCLEKD_07180 KILCLEKD_07181	IJCNLAFA_04517 IJCNLAFA_04519 IJCNLAFA_04518	GHIHBIIA_04616 GHIHBIIA_04614 GHIHBIIA_04615	BPLKGOMO_07038 BPLKGOMO_07037 BPLKGOMO_07036	BAEPEOGO_06998 BAEPEOGO_06999 BAEPEOGO_07000	HPMCIBEE_01780	FOOLNDAF_04736 FOOLNDAF_04738 FOOLNDAF_04737	ACIBPFPJ_04008	LKOKBLAJ_07415 LKOKBLAJ_07416 LKOKBLAJ_07417
hemA_1		Glutamyl-tRNA reductase	25	45	1.8	1	4450				173	1256	469	NAAEFMPB_05014 NAAEFMPB_05015 NAAEFMPB_05016	LJAGJGHB_02319	CJGKGJEO_01281 CJGKGJEO_01280 CJGKGJEO_01282	PMJBCJDC_03787 PMJBCJDC_03788	IFEDFCAJ_05982 IFEDFCAJ_05983 IFEDFCAJ_05984	KEAGMNNG_05227	BBHAGICA_05690	KGGJIEBE_04558 KGGJIEBE_04557	OOMIMNAN_02820	EPPHDNNG_01543 EPPHDNNG_01542	IMMGNHND_06357 IMMGNHND_06358 IMMGNHND_06359 IMMGNHND_06356	GLAPKEJF_03546 GLAPKEJF_03545 GLAPKEJF_03547	IGBAIDIA_05218 IGBAIDIA_05219	JLFKGPII_05777	FJDKEAMK_01945 FJDKEAMK_01944	OKKICKOI_08048	KILCLEKD_06919	IJCNLAFA_04251	GHIHBIIA_04378	BPLKGOMO_07279	BAEPEOGO_06735 BAEPEOGO_06736	HPMCIBEE_02038	FOOLNDAF_04981 FOOLNDAF_04980	ACIBPFPJ_03768 ACIBPFPJ_03767	LKOKBLAJ_07170 LKOKBLAJ_07169
mgtA_3		Magnesium-transporting ATPase, P-type 1	25	58	2.32	1	25918				152	1958	640	NAAEFMPB_07676	LJAGJGHB_07774 LJAGJGHB_07775 LJAGJGHB_07773	CJGKGJEO_07123 CJGKGJEO_07122 CJGKGJEO_07121	PMJBCJDC_01051 PMJBCJDC_01050	IFEDFCAJ_00136	KEAGMNNG_02710 KEAGMNNG_02709 KEAGMNNG_02711	BBHAGICA_02263	KGGJIEBE_08112	OOMIMNAN_06738 OOMIMNAN_06736 OOMIMNAN_06740 OOMIMNAN_06739 OOMIMNAN_06737 OOMIMNAN_06741	EPPHDNNG_05334 EPPHDNNG_05333 EPPHDNNG_05335	IMMGNHND_02589 IMMGNHND_02587 IMMGNHND_02588	GLAPKEJF_07291 GLAPKEJF_07290 GLAPKEJF_07292 GLAPKEJF_07293	IGBAIDIA_01569 IGBAIDIA_01570	JLFKGPII_00646 JLFKGPII_00645	FJDKEAMK_05655 FJDKEAMK_05656	OKKICKOI_04523	KILCLEKD_01850 KILCLEKD_01849	IJCNLAFA_08123	GHIHBIIA_07816 GHIHBIIA_07818 GHIHBIIA_07817	BPLKGOMO_03590 BPLKGOMO_03589	BAEPEOGO_01228 BAEPEOGO_01229 BAEPEOGO_01230	HPMCIBEE_07679 HPMCIBEE_07677 HPMCIBEE_07678	FOOLNDAF_01445 FOOLNDAF_01446 FOOLNDAF_01444 FOOLNDAF_01443	ACIBPFPJ_07027	LKOKBLAJ_02088
ycbX_2		putative protein YcbX	25	54	2.16	1	39790			Hypothetical protein with no hits to refseq/uniprot/clusters/cdd/tigrfams/pfam overlapping another protein with hits	98	1064	442	NAAEFMPB_05597	LJAGJGHB_01752 LJAGJGHB_01751	CJGKGJEO_00700 CJGKGJEO_00701 CJGKGJEO_00699	PMJBCJDC_03224	IFEDFCAJ_06563	KEAGMNNG_04694	BBHAGICA_04361 BBHAGICA_04360 BBHAGICA_04359	KGGJIEBE_05945	OOMIMNAN_04276 OOMIMNAN_04275 OOMIMNAN_04277	EPPHDNNG_02965 EPPHDNNG_02964 EPPHDNNG_02966	IMMGNHND_04879 IMMGNHND_04880	GLAPKEJF_05024 GLAPKEJF_05023 GLAPKEJF_05025	IGBAIDIA_03812	JLFKGPII_07089 JLFKGPII_07088 JLFKGPII_07090	FJDKEAMK_03356 FJDKEAMK_03355 FJDKEAMK_03357	OKKICKOI_06705 OKKICKOI_06706 OKKICKOI_06704	KILCLEKD_08304	IJCNLAFA_05654 IJCNLAFA_05653	GHIHBIIA_05626 GHIHBIIA_05625	BPLKGOMO_05919 BPLKGOMO_05920 BPLKGOMO_05918 BPLKGOMO_05917	BAEPEOGO_08092 BAEPEOGO_08094 BAEPEOGO_08093	HPMCIBEE_00623 HPMCIBEE_00622 HPMCIBEE_00621	FOOLNDAF_03646	ACIBPFPJ_04994 ACIBPFPJ_04993	LKOKBLAJ_08459 LKOKBLAJ_08460
dmsA_4		Dimethyl sulfoxide reductase DmsA	25	41	1.64	1	40143				176	1466	571	NAAEFMPB_05715	LJAGJGHB_01645	CJGKGJEO_00588 CJGKGJEO_00587	PMJBCJDC_03111 PMJBCJDC_03112	IFEDFCAJ_06673 IFEDFCAJ_06674	KEAGMNNG_04587	BBHAGICA_04277 BBHAGICA_04278	KGGJIEBE_06030 KGGJIEBE_06031	OOMIMNAN_04378 OOMIMNAN_04377	EPPHDNNG_03057 EPPHDNNG_03058	IMMGNHND_04782	GLAPKEJF_05121 GLAPKEJF_05120	IGBAIDIA_03714 IGBAIDIA_03715	JLFKGPII_07166 JLFKGPII_07165	FJDKEAMK_03449 FJDKEAMK_03448	OKKICKOI_06607 OKKICKOI_06606	KILCLEKD_08397 KILCLEKD_08396	IJCNLAFA_05852	GHIHBIIA_05791 GHIHBIIA_05792	BPLKGOMO_05749 BPLKGOMO_05750	BAEPEOGO_08277 BAEPEOGO_08276	HPMCIBEE_00432	FOOLNDAF_03467	ACIBPFPJ_05166	LKOKBLAJ_00049
group_6221		hypothetical protein	25	36	1.44	1	25948				107	1328	352	NAAEFMPB_07664 NAAEFMPB_07665	LJAGJGHB_07787	CJGKGJEO_07137 CJGKGJEO_07136	PMJBCJDC_01063 PMJBCJDC_01062	IFEDFCAJ_00126 IFEDFCAJ_00127	KEAGMNNG_02723 KEAGMNNG_02724	BBHAGICA_02274	KGGJIEBE_08104	OOMIMNAN_06724	EPPHDNNG_05322	IMMGNHND_02601	GLAPKEJF_07278 GLAPKEJF_07277	IGBAIDIA_01580	JLFKGPII_00636	FJDKEAMK_05645	OKKICKOI_04534	KILCLEKD_01837	IJCNLAFA_08112 IJCNLAFA_08113	GHIHBIIA_07807 GHIHBIIA_07806	BPLKGOMO_03600	BAEPEOGO_01216	HPMCIBEE_07690 HPMCIBEE_07689 HPMCIBEE_07691	FOOLNDAF_01458	ACIBPFPJ_07015	LKOKBLAJ_02076 LKOKBLAJ_02077
avtA_1		Valine--pyruvate aminotransferase	25	50	2	1	29393			Hypothetical protein with no hits to refseq/uniprot/clusters/cdd/tigrfams/pfam overlapping another protein with hits	125	1292	501	NAAEFMPB_00746	LJAGJGHB_06435	CJGKGJEO_05666 CJGKGJEO_05667	PMJBCJDC_08076 PMJBCJDC_08075	IFEDFCAJ_01094 IFEDFCAJ_01095 IFEDFCAJ_01096	KEAGMNNG_01398	BBHAGICA_00780 BBHAGICA_00778 BBHAGICA_00779	KGGJIEBE_00969 KGGJIEBE_00971 KGGJIEBE_00970	OOMIMNAN_08227	EPPHDNNG_06870 EPPHDNNG_06872 EPPHDNNG_06871	IMMGNHND_01020 IMMGNHND_01019 IMMGNHND_01021	GLAPKEJF_09085 GLAPKEJF_09086	IGBAIDIA_00001	JLFKGPII_02015 JLFKGPII_02016	FJDKEAMK_07151 FJDKEAMK_07153 FJDKEAMK_07152	OKKICKOI_03080 OKKICKOI_03081	KILCLEKD_03333 KILCLEKD_03332	IJCNLAFA_00365	GHIHBIIA_01015	BPLKGOMO_01807 BPLKGOMO_01806 BPLKGOMO_01805	BAEPEOGO_02942 BAEPEOGO_02943	HPMCIBEE_05928 HPMCIBEE_05929	FOOLNDAF_08540 FOOLNDAF_08542 FOOLNDAF_08541	ACIBPFPJ_00460	LKOKBLAJ_03638 LKOKBLAJ_03639
secY_2		Protein translocase subunit SecY	25	41	1.64	1	2209				149	1331	434	NAAEFMPB_01220 NAAEFMPB_01221	LJAGJGHB_05978	CJGKGJEO_05170	PMJBCJDC_07577 PMJBCJDC_07576	IFEDFCAJ_00623	KEAGMNNG_00955	BBHAGICA_00337	KGGJIEBE_01413	OOMIMNAN_08724 OOMIMNAN_08725	EPPHDNNG_07334 EPPHDNNG_07335	IMMGNHND_00533 IMMGNHND_00532	GLAPKEJF_00215 GLAPKEJF_00216 GLAPKEJF_00217	IGBAIDIA_08594	JLFKGPII_02435	FJDKEAMK_07621 FJDKEAMK_07622	OKKICKOI_02643	KILCLEKD_03777 KILCLEKD_03778 KILCLEKD_03779	IJCNLAFA_00870 IJCNLAFA_00871 IJCNLAFA_00872	GHIHBIIA_01451 GHIHBIIA_01452	BPLKGOMO_01332	BAEPEOGO_03431 BAEPEOGO_03432	HPMCIBEE_05436 HPMCIBEE_05435 HPMCIBEE_05434	FOOLNDAF_08087	ACIBPFPJ_00886	LKOKBLAJ_04104
dmsB_1		hypothetical protein	25	56	2.25	1	26810			Hypothetical protein with no hits to refseq/uniprot/clusters/cdd/tigrfams/pfam overlapping another protein with hits	158	1337	420	NAAEFMPB_02628	LJAGJGHB_04625 LJAGJGHB_04623 LJAGJGHB_04624	CJGKGJEO_03691	PMJBCJDC_06154 PMJBCJDC_06153	IFEDFCAJ_03483 IFEDFCAJ_03485 IFEDFCAJ_03486 IFEDFCAJ_03484	KEAGMNNG_07520 KEAGMNNG_07518 KEAGMNNG_07519	BBHAGICA_07171 BBHAGICA_07170 BBHAGICA_07169	KGGJIEBE_03042	OOMIMNAN_01190 OOMIMNAN_01191 OOMIMNAN_01193 OOMIMNAN_01194 OOMIMNAN_01192	EPPHDNNG_09000	IMMGNHND_08036 IMMGNHND_08034 IMMGNHND_08035	GLAPKEJF_01900	IGBAIDIA_06791	JLFKGPII_04274 JLFKGPII_04276 JLFKGPII_04275	FJDKEAMK_00457 FJDKEAMK_00456 FJDKEAMK_00458	OKKICKOI_01043 OKKICKOI_01044 OKKICKOI_01042	KILCLEKD_05401 KILCLEKD_05402	IJCNLAFA_02678 IJCNLAFA_02681 IJCNLAFA_02680 IJCNLAFA_02679	GHIHBIIA_02969	BPLKGOMO_08813 BPLKGOMO_08811 BPLKGOMO_08812	BAEPEOGO_05185 BAEPEOGO_05186 BAEPEOGO_05187	HPMCIBEE_03659	FOOLNDAF_06378	ACIBPFPJ_02480 ACIBPFPJ_02481	LKOKBLAJ_05779
ydgI_2		Putative arginine/ornithine antiporter	25	48	1.92	1	20400				104	1496	580	NAAEFMPB_04415 NAAEFMPB_04416 NAAEFMPB_04417	LJAGJGHB_02905	CJGKGJEO_01885	PMJBCJDC_04392 PMJBCJDC_04391	IFEDFCAJ_05258 IFEDFCAJ_05260 IFEDFCAJ_05261 IFEDFCAJ_05259	KEAGMNNG_05812	BBHAGICA_05086 BBHAGICA_05087 BBHAGICA_05088	KGGJIEBE_05159 KGGJIEBE_05157 KGGJIEBE_05158	OOMIMNAN_03446 OOMIMNAN_03445	EPPHDNNG_02161	IMMGNHND_05681 IMMGNHND_05683 IMMGNHND_05682	GLAPKEJF_04194 GLAPKEJF_04193	IGBAIDIA_04618 IGBAIDIA_04619	JLFKGPII_06348 JLFKGPII_06347 JLFKGPII_06346	FJDKEAMK_02564	OKKICKOI_07452	KILCLEKD_07536 KILCLEKD_07535	IJCNLAFA_04872 IJCNLAFA_04871	GHIHBIIA_04938 GHIHBIIA_04937	BPLKGOMO_06689 BPLKGOMO_06688	BAEPEOGO_07343	HPMCIBEE_01419 HPMCIBEE_01420	FOOLNDAF_04391	ACIBPFPJ_04309 ACIBPFPJ_04308	LKOKBLAJ_07741
agp_2		Glucose-1-phosphatase	25	54	2.16	1	40014				155	1241	494	NAAEFMPB_05497 NAAEFMPB_05498 NAAEFMPB_05499 NAAEFMPB_05500	LJAGJGHB_01859	CJGKGJEO_00801 CJGKGJEO_00800 CJGKGJEO_00799	PMJBCJDC_03324	IFEDFCAJ_06461 IFEDFCAJ_06462 IFEDFCAJ_06463	KEAGMNNG_04792 KEAGMNNG_04791 KEAGMNNG_04790	BBHAGICA_04453	KGGJIEBE_05834	OOMIMNAN_04154 OOMIMNAN_04156 OOMIMNAN_04157 OOMIMNAN_04155	EPPHDNNG_02860 EPPHDNNG_02861	IMMGNHND_04986 IMMGNHND_04985	GLAPKEJF_04908 GLAPKEJF_04909	IGBAIDIA_03921 IGBAIDIA_03920 IGBAIDIA_03919	JLFKGPII_06991	FJDKEAMK_03249 FJDKEAMK_03250	OKKICKOI_06796 OKKICKOI_06795 OKKICKOI_06794	KILCLEKD_08213 KILCLEKD_08214	IJCNLAFA_05544 IJCNLAFA_05545 IJCNLAFA_05546 IJCNLAFA_05547	GHIHBIIA_05529 GHIHBIIA_05530	BPLKGOMO_06027 BPLKGOMO_06026 BPLKGOMO_06025	BAEPEOGO_07998 BAEPEOGO_07999	HPMCIBEE_00727 HPMCIBEE_00726	FOOLNDAF_03745	ACIBPFPJ_04900	LKOKBLAJ_08366
hcp_2		Hydroxylamine reductase	25	46	1.84	1	19393				149	1655	597	NAAEFMPB_05760	LJAGJGHB_01592	CJGKGJEO_00534	PMJBCJDC_03058 PMJBCJDC_03057 PMJBCJDC_03059	IFEDFCAJ_06730 IFEDFCAJ_06731 IFEDFCAJ_06729 IFEDFCAJ_06732	KEAGMNNG_04539 KEAGMNNG_04538	BBHAGICA_04223 BBHAGICA_04224 BBHAGICA_04222	KGGJIEBE_06085	OOMIMNAN_04436 OOMIMNAN_04437	EPPHDNNG_03111	IMMGNHND_04720	GLAPKEJF_05185	IGBAIDIA_03664	JLFKGPII_07213 JLFKGPII_07214 JLFKGPII_07215 JLFKGPII_07216	FJDKEAMK_03502	OKKICKOI_06554	KILCLEKD_08446	IJCNLAFA_05916 IJCNLAFA_05915 IJCNLAFA_05917	GHIHBIIA_05842 GHIHBIIA_05843 GHIHBIIA_05845 GHIHBIIA_05844	BPLKGOMO_05689	BAEPEOGO_08331 BAEPEOGO_08332	HPMCIBEE_00380	FOOLNDAF_03416	ACIBPFPJ_05206 ACIBPFPJ_05207	LKOKBLAJ_00096 LKOKBLAJ_00095 LKOKBLAJ_00097
hmuU		hypothetical protein	25	50	2	1	31305			Hypothetical protein with no hits to refseq/uniprot/clusters/cdd/tigrfams/pfam overlapping another protein with hits	98	1007	396	NAAEFMPB_06012	LJAGJGHB_01346	CJGKGJEO_00279	PMJBCJDC_02784 PMJBCJDC_02783 PMJBCJDC_02782	IFEDFCAJ_06978 IFEDFCAJ_06980 IFEDFCAJ_06979 IFEDFCAJ_06981	KEAGMNNG_04301	BBHAGICA_04003	KGGJIEBE_06333 KGGJIEBE_06335 KGGJIEBE_06334	OOMIMNAN_04672 OOMIMNAN_04674 OOMIMNAN_04673 OOMIMNAN_04675	EPPHDNNG_03355	IMMGNHND_04470	GLAPKEJF_05429	IGBAIDIA_03419	JLFKGPII_07450 JLFKGPII_07449 JLFKGPII_07451 JLFKGPII_07448	FJDKEAMK_03738	OKKICKOI_06321	KILCLEKD_08681 KILCLEKD_08680 KILCLEKD_08682 KILCLEKD_08679	IJCNLAFA_06173 IJCNLAFA_06174	GHIHBIIA_06075 GHIHBIIA_06077 GHIHBIIA_06076	BPLKGOMO_05443 BPLKGOMO_05442	BAEPEOGO_08591 BAEPEOGO_08593 BAEPEOGO_08592 BAEPEOGO_08594	HPMCIBEE_00125	FOOLNDAF_03161	ACIBPFPJ_05444	LKOKBLAJ_00335 LKOKBLAJ_00337 LKOKBLAJ_00336
tdcC_2		Threonine/serine transporter TdcC	25	45	1.8	1	23108				107	1331	448	NAAEFMPB_01536	LJAGJGHB_05685 LJAGJGHB_05687 LJAGJGHB_05686	CJGKGJEO_04843 CJGKGJEO_04842	PMJBCJDC_07286	IFEDFCAJ_02332 IFEDFCAJ_02331	KEAGMNNG_00671	BBHAGICA_00028	KGGJIEBE_01723	OOMIMNAN_09047 OOMIMNAN_09046 OOMIMNAN_09050 OOMIMNAN_09049	EPPHDNNG_07665	IMMGNHND_00198	GLAPKEJF_00548 GLAPKEJF_00547	IGBAIDIA_08274 IGBAIDIA_08273	JLFKGPII_02735	FJDKEAMK_07951 FJDKEAMK_07953 FJDKEAMK_07952	OKKICKOI_02336	KILCLEKD_04079	IJCNLAFA_01201 IJCNLAFA_01200 IJCNLAFA_01202	GHIHBIIA_01757	BPLKGOMO_01013	BAEPEOGO_03765 BAEPEOGO_03764	HPMCIBEE_05110 HPMCIBEE_05109	FOOLNDAF_07765 FOOLNDAF_07763 FOOLNDAF_07762	ACIBPFPJ_01180 ACIBPFPJ_01179 ACIBPFPJ_01178	LKOKBLAJ_04408 LKOKBLAJ_04407
araE_2		Arabinose-proton symporter	25	61	2.44	1	37934			Hypothetical protein with no hits to refseq/uniprot/clusters/cdd/tigrfams/pfam overlapping another protein with hits	164	1181	417	NAAEFMPB_01961	LJAGJGHB_05288 LJAGJGHB_05287 LJAGJGHB_05286	CJGKGJEO_04400 CJGKGJEO_04399 CJGKGJEO_04398	PMJBCJDC_06865	IFEDFCAJ_02764	KEAGMNNG_00273	BBHAGICA_07929 BBHAGICA_07927 BBHAGICA_07928	KGGJIEBE_02219	OOMIMNAN_00351 OOMIMNAN_00354 OOMIMNAN_00353 OOMIMNAN_00352	EPPHDNNG_08169 EPPHDNNG_08171 EPPHDNNG_08170 EPPHDNNG_08172	IMMGNHND_08873 IMMGNHND_08871 IMMGNHND_08872	GLAPKEJF_01065 GLAPKEJF_01067 GLAPKEJF_01068 GLAPKEJF_01066	IGBAIDIA_07593 IGBAIDIA_07591 IGBAIDIA_07592	JLFKGPII_03533 JLFKGPII_03535 JLFKGPII_03534	FJDKEAMK_08626	OKKICKOI_01853 OKKICKOI_01851 OKKICKOI_01852	KILCLEKD_04589 KILCLEKD_04591 KILCLEKD_04590	IJCNLAFA_01706 IJCNLAFA_01708 IJCNLAFA_01707	GHIHBIIA_02206	BPLKGOMO_00498 BPLKGOMO_00495 BPLKGOMO_00496 BPLKGOMO_00497	BAEPEOGO_04264 BAEPEOGO_04267 BAEPEOGO_04265 BAEPEOGO_04266	HPMCIBEE_04588	FOOLNDAF_07329 FOOLNDAF_07327 FOOLNDAF_07328	ACIBPFPJ_01624	LKOKBLAJ_04848 LKOKBLAJ_04849
yegT_2		Putative nucleoside transporter YegT	25	40	1.6	1	17674				131	1118	504	NAAEFMPB_03387 NAAEFMPB_03388	LJAGJGHB_03899	CJGKGJEO_02919	PMJBCJDC_05394	IFEDFCAJ_04242 IFEDFCAJ_04244 IFEDFCAJ_04243	KEAGMNNG_06790	BBHAGICA_06435 BBHAGICA_06436	KGGJIEBE_03802	OOMIMNAN_02004 OOMIMNAN_02005	EPPHDNNG_00730	IMMGNHND_07234	GLAPKEJF_02729	IGBAIDIA_06006	JLFKGPII_04986	FJDKEAMK_01243	OKKICKOI_00281	KILCLEKD_06156	IJCNLAFA_03469	GHIHBIIA_03693 GHIHBIIA_03694 GHIHBIIA_03692	BPLKGOMO_08036	BAEPEOGO_05984	HPMCIBEE_02830 HPMCIBEE_02829 HPMCIBEE_02828 HPMCIBEE_02831	FOOLNDAF_05624 FOOLNDAF_05625	ACIBPFPJ_03183 ACIBPFPJ_03184 ACIBPFPJ_03182	LKOKBLAJ_06525 LKOKBLAJ_06526 LKOKBLAJ_06524
yecN		Carboxy-S-adenosyl-L-methionine synthase	25	43	1.72	1	3852				116	1175	493	NAAEFMPB_05278 NAAEFMPB_05279	LJAGJGHB_02073 LJAGJGHB_02072	CJGKGJEO_01022	PMJBCJDC_03535 PMJBCJDC_03534	IFEDFCAJ_06259	KEAGMNNG_04982 KEAGMNNG_04981	BBHAGICA_05953 BBHAGICA_05952	KGGJIEBE_04285	OOMIMNAN_02518 OOMIMNAN_02517	EPPHDNNG_01257	IMMGNHND_06655	GLAPKEJF_03268 GLAPKEJF_03267 GLAPKEJF_03266	IGBAIDIA_05509 IGBAIDIA_05510	JLFKGPII_05523	FJDKEAMK_01726 FJDKEAMK_01725	OKKICKOI_08313 OKKICKOI_08314	KILCLEKD_06655 KILCLEKD_06654	IJCNLAFA_04004	GHIHBIIA_04176	BPLKGOMO_07509 BPLKGOMO_07510	BAEPEOGO_06510 BAEPEOGO_06508 BAEPEOGO_06509	HPMCIBEE_02278 HPMCIBEE_02279 HPMCIBEE_02280	FOOLNDAF_05192 FOOLNDAF_05191	ACIBPFPJ_03577	LKOKBLAJ_06958
dcuB_2		Anaerobic C4-dicarboxylate transporter DcuB	25	52	2.08	1	11322				134	1337	497	NAAEFMPB_07910 NAAEFMPB_07911 NAAEFMPB_07912	LJAGJGHB_07555 LJAGJGHB_07553 LJAGJGHB_07554	CJGKGJEO_06887 CJGKGJEO_06886 CJGKGJEO_06888	PMJBCJDC_00813 PMJBCJDC_00812 PMJBCJDC_00814	IFEDFCAJ_00369 IFEDFCAJ_00370 IFEDFCAJ_00368	KEAGMNNG_02493 KEAGMNNG_02491 KEAGMNNG_02492 KEAGMNNG_02494	BBHAGICA_01893	KGGJIEBE_08396	OOMIMNAN_07018	EPPHDNNG_05625 EPPHDNNG_05626	IMMGNHND_02292	GLAPKEJF_07593 GLAPKEJF_07594 GLAPKEJF_07592 GLAPKEJF_07591	IGBAIDIA_01182	JLFKGPII_00910 JLFKGPII_00911	FJDKEAMK_05948 FJDKEAMK_05950 FJDKEAMK_05949	OKKICKOI_04240 OKKICKOI_04241	KILCLEKD_02123 KILCLEKD_02124 KILCLEKD_02122	IJCNLAFA_08610 IJCNLAFA_08611	GHIHBIIA_08212 GHIHBIIA_08213	BPLKGOMO_03127 BPLKGOMO_03126 BPLKGOMO_03128	BAEPEOGO_01679	HPMCIBEE_07222	FOOLNDAF_01062	ACIBPFPJ_07285	LKOKBLAJ_02368
dnaE_3		DNA polymerase III subunit alpha	25	89	3.56	1	9395			Hypothetical protein with no hits to refseq/uniprot/clusters/cdd/tigrfams/pfam overlapping another protein with hits	89	1685	569	NAAEFMPB_06956 NAAEFMPB_06957 NAAEFMPB_06958	LJAGJGHB_00408	CJGKGJEO_07893	PMJBCJDC_01794 PMJBCJDC_01793 PMJBCJDC_01792 PMJBCJDC_01791	IFEDFCAJ_07926 IFEDFCAJ_07927	KEAGMNNG_03387	BBHAGICA_02986 BBHAGICA_02985 BBHAGICA_02983 BBHAGICA_02982 BBHAGICA_02984	KGGJIEBE_07386	OOMIMNAN_05941 OOMIMNAN_05942 OOMIMNAN_05946 OOMIMNAN_05945 OOMIMNAN_05944 OOMIMNAN_05943	EPPHDNNG_04533 EPPHDNNG_04535 EPPHDNNG_04534 EPPHDNNG_04539 EPPHDNNG_04537 EPPHDNNG_04536 EPPHDNNG_04538	IMMGNHND_03400 IMMGNHND_03398 IMMGNHND_03399 IMMGNHND_03397 IMMGNHND_03396	GLAPKEJF_06512 GLAPKEJF_06511 GLAPKEJF_06515 GLAPKEJF_06513 GLAPKEJF_06514	IGBAIDIA_02319 IGBAIDIA_02316 IGBAIDIA_02318 IGBAIDIA_02317 IGBAIDIA_02313 IGBAIDIA_02312 IGBAIDIA_02314 IGBAIDIA_02315	JLFKGPII_08436	FJDKEAMK_04836 FJDKEAMK_04838 FJDKEAMK_04837 FJDKEAMK_04839 FJDKEAMK_04841 FJDKEAMK_04840	OKKICKOI_05249 OKKICKOI_05248 OKKICKOI_05247	KILCLEKD_01102 KILCLEKD_01103 KILCLEKD_01104 KILCLEKD_01105 KILCLEKD_01106	IJCNLAFA_07355 IJCNLAFA_07356	GHIHBIIA_07126	BPLKGOMO_04336 BPLKGOMO_04335 BPLKGOMO_04334	BAEPEOGO_00455 BAEPEOGO_00456 BAEPEOGO_00458 BAEPEOGO_00457 BAEPEOGO_00459	HPMCIBEE_08466 HPMCIBEE_08465 HPMCIBEE_08463 HPMCIBEE_08462 HPMCIBEE_08464	FOOLNDAF_02181 FOOLNDAF_02180 FOOLNDAF_02179	ACIBPFPJ_06338 ACIBPFPJ_06339 ACIBPFPJ_06340	LKOKBLAJ_01353 LKOKBLAJ_01354 LKOKBLAJ_01355
phoQ_2		Virulence sensor histidine kinase PhoQ	25	56	2.25	1	461				131	1511	608	NAAEFMPB_03954 NAAEFMPB_03955 NAAEFMPB_03956	LJAGJGHB_03328	CJGKGJEO_02340 CJGKGJEO_02341 CJGKGJEO_02338 CJGKGJEO_02339	PMJBCJDC_04842 PMJBCJDC_04841	IFEDFCAJ_04821 IFEDFCAJ_04822 IFEDFCAJ_04820	KEAGMNNG_06231 KEAGMNNG_06230 KEAGMNNG_06232	BBHAGICA_04656	KGGJIEBE_05614 KGGJIEBE_05613 KGGJIEBE_05612 KGGJIEBE_05616	OOMIMNAN_03906 OOMIMNAN_03905	EPPHDNNG_02628 EPPHDNNG_02627	IMMGNHND_05225 IMMGNHND_05226 IMMGNHND_05227	GLAPKEJF_04678	IGBAIDIA_04151	JLFKGPII_06775 JLFKGPII_06774 JLFKGPII_06773	FJDKEAMK_03023 FJDKEAMK_03022	OKKICKOI_07020 OKKICKOI_07021	KILCLEKD_07991 KILCLEKD_07990 KILCLEKD_07989	IJCNLAFA_05331 IJCNLAFA_05330	GHIHBIIA_05341	BPLKGOMO_06246 BPLKGOMO_06247 BPLKGOMO_06248	BAEPEOGO_07774 BAEPEOGO_07773 BAEPEOGO_07772	HPMCIBEE_00951	FOOLNDAF_03963 FOOLNDAF_03964 FOOLNDAF_03962	ACIBPFPJ_04703	LKOKBLAJ_08158 LKOKBLAJ_08159
metH_1		Methionine synthase	25	38	1.52	1	34260			Hypothetical protein with no hits to refseq/uniprot/clusters/cdd/tigrfams/pfam overlapping another protein with hits	146	2369	1056	NAAEFMPB_08112	LJAGJGHB_07366	CJGKGJEO_06675	PMJBCJDC_00614 PMJBCJDC_00613	IFEDFCAJ_00577 IFEDFCAJ_00576	KEAGMNNG_02305 KEAGMNNG_02304 KEAGMNNG_02303	BBHAGICA_01695 BBHAGICA_01694	KGGJIEBE_00038	OOMIMNAN_07234 OOMIMNAN_07235	EPPHDNNG_05846 EPPHDNNG_05847	IMMGNHND_02062 IMMGNHND_02061	GLAPKEJF_07822 GLAPKEJF_07821	IGBAIDIA_00989 IGBAIDIA_00988	JLFKGPII_01111	FJDKEAMK_06161	OKKICKOI_04033	KILCLEKD_02341	IJCNLAFA_08858	GHIHBIIA_00135 GHIHBIIA_00136	BPLKGOMO_02817 BPLKGOMO_02816	BAEPEOGO_01919	HPMCIBEE_06968	FOOLNDAF_00833 FOOLNDAF_00834	ACIBPFPJ_07493	LKOKBLAJ_02587
copA_1		Copper-exporting P-type ATPase	25	50	2	1	38669			Hypothetical protein with no hits to refseq/uniprot/clusters/cdd/tigrfams/pfam overlapping another protein with hits	188	1361	461	NAAEFMPB_06495	LJAGJGHB_00883	CJGKGJEO_08368 CJGKGJEO_08367 CJGKGJEO_08366	PMJBCJDC_02274 PMJBCJDC_02273 PMJBCJDC_02272	IFEDFCAJ_07445 IFEDFCAJ_07446 IFEDFCAJ_07447	KEAGMNNG_03841	BBHAGICA_03559	KGGJIEBE_06790	OOMIMNAN_05170 OOMIMNAN_05171 OOMIMNAN_05172	EPPHDNNG_03836	IMMGNHND_03961	GLAPKEJF_05939 GLAPKEJF_05940	IGBAIDIA_02945	JLFKGPII_07889 JLFKGPII_07890	FJDKEAMK_04206	OKKICKOI_05863 OKKICKOI_05862	KILCLEKD_00420 KILCLEKD_00421	IJCNLAFA_06718 IJCNLAFA_06719 IJCNLAFA_06720 IJCNLAFA_06721	GHIHBIIA_06563 GHIHBIIA_06564 GHIHBIIA_06565	BPLKGOMO_04923 BPLKGOMO_04922 BPLKGOMO_04921 BPLKGOMO_04920	BAEPEOGO_09118	HPMCIBEE_09078 HPMCIBEE_09077 HPMCIBEE_09076	FOOLNDAF_02662 FOOLNDAF_02661 FOOLNDAF_02660	ACIBPFPJ_05917 ACIBPFPJ_05918	LKOKBLAJ_00849
cysJ_2		Sulfite reductase [NADPH] flavoprotein alpha-component	25	59	2.36	1	37578			Hypothetical protein with no hits to refseq/uniprot/clusters/cdd/tigrfams/pfam overlapping another protein with hits	128	1796	660	NAAEFMPB_02111 NAAEFMPB_02112 NAAEFMPB_02113	LJAGJGHB_05129 LJAGJGHB_05128	CJGKGJEO_04245 CJGKGJEO_04244 CJGKGJEO_04243	PMJBCJDC_06717 PMJBCJDC_06716 PMJBCJDC_06715 PMJBCJDC_06714	IFEDFCAJ_02917 IFEDFCAJ_02918 IFEDFCAJ_02919	KEAGMNNG_00132 KEAGMNNG_00131 KEAGMNNG_00130	BBHAGICA_07772	KGGJIEBE_02385 KGGJIEBE_02386 KGGJIEBE_02387	OOMIMNAN_00518	EPPHDNNG_08327 EPPHDNNG_08328 EPPHDNNG_08329	IMMGNHND_08692 IMMGNHND_08691 IMMGNHND_08690	GLAPKEJF_01247 GLAPKEJF_01248 GLAPKEJF_01249 GLAPKEJF_01250	IGBAIDIA_07422 IGBAIDIA_07421 IGBAIDIA_07420	JLFKGPII_03687	FJDKEAMK_08789 FJDKEAMK_08790	OKKICKOI_01682 OKKICKOI_01681 OKKICKOI_01680	KILCLEKD_04759 KILCLEKD_04760 KILCLEKD_04761 KILCLEKD_04762	IJCNLAFA_01853	GHIHBIIA_02329 GHIHBIIA_02330 GHIHBIIA_02331	BPLKGOMO_00345	BAEPEOGO_04411 BAEPEOGO_04412 BAEPEOGO_04410	HPMCIBEE_04435	FOOLNDAF_07192	ACIBPFPJ_01752 ACIBPFPJ_01753	LKOKBLAJ_04989
ttuB_2		Putative tartrate transporter	25	80	3.2	1	18183			Hypothetical protein with no hits to refseq/uniprot/clusters/cdd/tigrfams/pfam overlapping another protein with hits	95	1313	436	NAAEFMPB_03149 NAAEFMPB_03150 NAAEFMPB_03151 NAAEFMPB_03152	LJAGJGHB_04127	CJGKGJEO_03155	PMJBCJDC_05634 PMJBCJDC_05633 PMJBCJDC_05632 PMJBCJDC_05631	IFEDFCAJ_04015 IFEDFCAJ_04016 IFEDFCAJ_04017	KEAGMNNG_07013 KEAGMNNG_07012 KEAGMNNG_07011 KEAGMNNG_07010	BBHAGICA_06656 BBHAGICA_06655 BBHAGICA_06654	KGGJIEBE_03551 KGGJIEBE_03552 KGGJIEBE_03553	OOMIMNAN_01763 OOMIMNAN_01764 OOMIMNAN_01765	EPPHDNNG_00466 EPPHDNNG_00467 EPPHDNNG_00468	IMMGNHND_07480	GLAPKEJF_02474 GLAPKEJF_02475 GLAPKEJF_02477 GLAPKEJF_02478 GLAPKEJF_02476	IGBAIDIA_06260	JLFKGPII_04763 JLFKGPII_04764 JLFKGPII_04765 JLFKGPII_04766	FJDKEAMK_01003 FJDKEAMK_01004 FJDKEAMK_01005 FJDKEAMK_01006	OKKICKOI_00527 OKKICKOI_00526 OKKICKOI_00525 OKKICKOI_00524	KILCLEKD_05913 KILCLEKD_05914 KILCLEKD_05915 KILCLEKD_05916	IJCNLAFA_03210	GHIHBIIA_03461 GHIHBIIA_03462 GHIHBIIA_03463	BPLKGOMO_08291 BPLKGOMO_08290 BPLKGOMO_08289	BAEPEOGO_05717 BAEPEOGO_05718 BAEPEOGO_05720 BAEPEOGO_05719	HPMCIBEE_03094 HPMCIBEE_03093 HPMCIBEE_03090 HPMCIBEE_03091 HPMCIBEE_03092	FOOLNDAF_05854 FOOLNDAF_05852 FOOLNDAF_05851 FOOLNDAF_05853	ACIBPFPJ_02946 ACIBPFPJ_02947 ACIBPFPJ_02948 ACIBPFPJ_02949	LKOKBLAJ_06270 LKOKBLAJ_06271 LKOKBLAJ_06272 LKOKBLAJ_06273
group_8282		hypothetical protein	25	52	2.08	1	34482				110	1388	505	NAAEFMPB_08024	LJAGJGHB_07450 LJAGJGHB_07449 LJAGJGHB_07448	CJGKGJEO_06778 CJGKGJEO_06777 CJGKGJEO_06776 CJGKGJEO_06775	PMJBCJDC_00704 PMJBCJDC_00703 PMJBCJDC_00702 PMJBCJDC_00701	IFEDFCAJ_00479 IFEDFCAJ_00480	KEAGMNNG_02386 KEAGMNNG_02384 KEAGMNNG_02385	BBHAGICA_01781 BBHAGICA_01780 BBHAGICA_01779	KGGJIEBE_08518 KGGJIEBE_08519 KGGJIEBE_08520	OOMIMNAN_07141 OOMIMNAN_07142	EPPHDNNG_05752	IMMGNHND_02164	GLAPKEJF_07727 GLAPKEJF_07728	IGBAIDIA_01074 IGBAIDIA_01073 IGBAIDIA_01072	JLFKGPII_01022	FJDKEAMK_06064 FJDKEAMK_06065 FJDKEAMK_06066	OKKICKOI_04125 OKKICKOI_04124	KILCLEKD_02245 KILCLEKD_02246	IJCNLAFA_08733 IJCNLAFA_08734	GHIHBIIA_00012	BPLKGOMO_03020 BPLKGOMO_03019	BAEPEOGO_01789 BAEPEOGO_01788 BAEPEOGO_01790	HPMCIBEE_07105	FOOLNDAF_00960	ACIBPFPJ_07380	LKOKBLAJ_02469
wecD_2		hypothetical protein	25	47	1.88	1	776				224	1325	393	NAAEFMPB_00278	LJAGJGHB_06904	CJGKGJEO_06179	PMJBCJDC_00139 PMJBCJDC_00138 PMJBCJDC_00137	IFEDFCAJ_01583	KEAGMNNG_01861 KEAGMNNG_01860 KEAGMNNG_01858	BBHAGICA_01260	KGGJIEBE_00477 KGGJIEBE_00476	OOMIMNAN_07709 OOMIMNAN_07708	EPPHDNNG_06341 EPPHDNNG_06340	IMMGNHND_01561 IMMGNHND_01560 IMMGNHND_01562	GLAPKEJF_08299 GLAPKEJF_08300 GLAPKEJF_08301	IGBAIDIA_00515 IGBAIDIA_00514 IGBAIDIA_00513 IGBAIDIA_00516	JLFKGPII_01530	FJDKEAMK_06624 FJDKEAMK_06625 FJDKEAMK_06623	OKKICKOI_03576 OKKICKOI_03575 OKKICKOI_03577	KILCLEKD_02789	IJCNLAFA_09348	GHIHBIIA_00565	BPLKGOMO_02314	BAEPEOGO_02396 BAEPEOGO_02397 BAEPEOGO_02395	HPMCIBEE_06459	FOOLNDAF_00368	ACIBPFPJ_07938 ACIBPFPJ_07937	LKOKBLAJ_03051 LKOKBLAJ_03050
mscM_2		Miniconductance mechanosensitive channel MscM	25	79	3.16	1	11048				101	2069	614	NAAEFMPB_07833 NAAEFMPB_07834 NAAEFMPB_07835 NAAEFMPB_07836 NAAEFMPB_07832	LJAGJGHB_07622 LJAGJGHB_07621 LJAGJGHB_07620 LJAGJGHB_07619	CJGKGJEO_06958 CJGKGJEO_06957 CJGKGJEO_06956	PMJBCJDC_00882	IFEDFCAJ_00300	KEAGMNNG_02558	BBHAGICA_02066 BBHAGICA_02065 BBHAGICA_02067 BBHAGICA_02064 BBHAGICA_02063	KGGJIEBE_08317 KGGJIEBE_08318 KGGJIEBE_08316 KGGJIEBE_08315	OOMIMNAN_06942	EPPHDNNG_05547 EPPHDNNG_05548 EPPHDNNG_05546 EPPHDNNG_05549	IMMGNHND_02374	GLAPKEJF_07510 GLAPKEJF_07511 GLAPKEJF_07512 GLAPKEJF_07509	IGBAIDIA_01368 IGBAIDIA_01366 IGBAIDIA_01365 IGBAIDIA_01364 IGBAIDIA_01367	JLFKGPII_00836 JLFKGPII_00837	FJDKEAMK_05864 FJDKEAMK_05865 FJDKEAMK_05866	OKKICKOI_04315 OKKICKOI_04314 OKKICKOI_04316 OKKICKOI_04318 OKKICKOI_04317	KILCLEKD_02043 KILCLEKD_02044	IJCNLAFA_08353 IJCNLAFA_08354 IJCNLAFA_08356 IJCNLAFA_08355 IJCNLAFA_08351 IJCNLAFA_08352	GHIHBIIA_08000 GHIHBIIA_07999	BPLKGOMO_03377 BPLKGOMO_03376 BPLKGOMO_03375 BPLKGOMO_03378 BPLKGOMO_03379 BPLKGOMO_03374	BAEPEOGO_01444 BAEPEOGO_01445 BAEPEOGO_01443 BAEPEOGO_01442	HPMCIBEE_07473 HPMCIBEE_07472 HPMCIBEE_07474	FOOLNDAF_01249 FOOLNDAF_01247 FOOLNDAF_01248	ACIBPFPJ_07218	LKOKBLAJ_02286 LKOKBLAJ_02287 LKOKBLAJ_02285
ftsP_1		Cell division protein FtsP	25	55	2.21	1	22178				209	1412	526	NAAEFMPB_01669 NAAEFMPB_01670	LJAGJGHB_05555	CJGKGJEO_04696 CJGKGJEO_04695 CJGKGJEO_04694	PMJBCJDC_07158 PMJBCJDC_07159	IFEDFCAJ_02473 IFEDFCAJ_02472 IFEDFCAJ_02474	KEAGMNNG_00543	BBHAGICA_08196 BBHAGICA_08195	KGGJIEBE_01940 KGGJIEBE_01941	OOMIMNAN_00005 OOMIMNAN_00004 OOMIMNAN_00006	EPPHDNNG_07872	IMMGNHND_09152 IMMGNHND_09153	GLAPKEJF_00778 GLAPKEJF_00779 GLAPKEJF_00777	IGBAIDIA_07987 IGBAIDIA_07986 IGBAIDIA_07985	JLFKGPII_02938 JLFKGPII_02939	FJDKEAMK_08200 FJDKEAMK_08201	OKKICKOI_02131 OKKICKOI_02130	KILCLEKD_04302 KILCLEKD_04301 KILCLEKD_04304	IJCNLAFA_01406	GHIHBIIA_01939	BPLKGOMO_00801 BPLKGOMO_00800	BAEPEOGO_03963 BAEPEOGO_03962 BAEPEOGO_03964	HPMCIBEE_04891 HPMCIBEE_04892 HPMCIBEE_04890	FOOLNDAF_07615 FOOLNDAF_07616 FOOLNDAF_07614	ACIBPFPJ_01296	LKOKBLAJ_04554 LKOKBLAJ_04553 LKOKBLAJ_04556 LKOKBLAJ_04555
rssB_2		Regulator of RpoS	25	45	1.8	1	4553				137	698	383	NAAEFMPB_04962	LJAGJGHB_02375 LJAGJGHB_02374	CJGKGJEO_01334 CJGKGJEO_01333 CJGKGJEO_01335	PMJBCJDC_03837	IFEDFCAJ_05933	KEAGMNNG_05279	BBHAGICA_05641 BBHAGICA_05642	KGGJIEBE_04601	OOMIMNAN_02868	EPPHDNNG_01593	IMMGNHND_06304 IMMGNHND_06305 IMMGNHND_06306	GLAPKEJF_03605 GLAPKEJF_03604	IGBAIDIA_05177	JLFKGPII_05817	FJDKEAMK_01985 FJDKEAMK_01984 FJDKEAMK_01983	OKKICKOI_08001 OKKICKOI_08002	KILCLEKD_06970 KILCLEKD_06969 KILCLEKD_06968	IJCNLAFA_04308 IJCNLAFA_04307	GHIHBIIA_04424 GHIHBIIA_04423	BPLKGOMO_07233	BAEPEOGO_06787 BAEPEOGO_06786 BAEPEOGO_06785	HPMCIBEE_01988	FOOLNDAF_04926 FOOLNDAF_04927 FOOLNDAF_04928	ACIBPFPJ_03813 ACIBPFPJ_03814	LKOKBLAJ_07216 LKOKBLAJ_07215
group_8702		hypothetical protein	25	33	1.32	1	19407				107	689	360	NAAEFMPB_05768	LJAGJGHB_01584	CJGKGJEO_00527	PMJBCJDC_03046 PMJBCJDC_03047	IFEDFCAJ_06739 IFEDFCAJ_06741 IFEDFCAJ_06740	KEAGMNNG_04529	BBHAGICA_04216 BBHAGICA_04217	KGGJIEBE_06093	OOMIMNAN_04448	EPPHDNNG_03120	IMMGNHND_04711	GLAPKEJF_05194 GLAPKEJF_05195	IGBAIDIA_03656	JLFKGPII_07225	FJDKEAMK_03511 FJDKEAMK_03510	OKKICKOI_06546	KILCLEKD_08456 KILCLEKD_08455	IJCNLAFA_05927	GHIHBIIA_05853 GHIHBIIA_05852	BPLKGOMO_05680	BAEPEOGO_08340	HPMCIBEE_00373	FOOLNDAF_03409	ACIBPFPJ_05213	LKOKBLAJ_00107
ybeZ		PhoH-like protein	25	61	2.44	1	31689				167	1514	532	NAAEFMPB_06186 NAAEFMPB_06187 NAAEFMPB_06188 NAAEFMPB_06189	LJAGJGHB_01187	CJGKGJEO_00114 CJGKGJEO_00113 CJGKGJEO_00112	PMJBCJDC_02604 PMJBCJDC_02603 PMJBCJDC_02602	IFEDFCAJ_07145 IFEDFCAJ_07146	KEAGMNNG_04131 KEAGMNNG_04130	BBHAGICA_03836 BBHAGICA_03835 BBHAGICA_03834	KGGJIEBE_06499 KGGJIEBE_06500 KGGJIEBE_06501	OOMIMNAN_04849 OOMIMNAN_04850 OOMIMNAN_04851 OOMIMNAN_04852	EPPHDNNG_03528	IMMGNHND_04283 IMMGNHND_04282 IMMGNHND_04281	GLAPKEJF_05605 GLAPKEJF_05606 GLAPKEJF_05607 GLAPKEJF_05608	IGBAIDIA_03251 IGBAIDIA_03250 IGBAIDIA_03249	JLFKGPII_07612 JLFKGPII_07613 JLFKGPII_07614	FJDKEAMK_03906 FJDKEAMK_03907 FJDKEAMK_03908 FJDKEAMK_03909	OKKICKOI_06159 OKKICKOI_06158 OKKICKOI_06157	KILCLEKD_00111 KILCLEKD_00112 KILCLEKD_00113	IJCNLAFA_06378	GHIHBIIA_06265	BPLKGOMO_05256 BPLKGOMO_05255	BAEPEOGO_08785	HPMCIBEE_09417 HPMCIBEE_09416	FOOLNDAF_02985 FOOLNDAF_02984 FOOLNDAF_02983	ACIBPFPJ_05629	LKOKBLAJ_00527
group_9218		hypothetical protein	25	55	2.21	1	17541				140	986	321	NAAEFMPB_03440 NAAEFMPB_03441 NAAEFMPB_03442	LJAGJGHB_03845	CJGKGJEO_02868	PMJBCJDC_05343	IFEDFCAJ_04300	KEAGMNNG_06740	BBHAGICA_06364 BBHAGICA_06363 BBHAGICA_06362	KGGJIEBE_03879 KGGJIEBE_03880 KGGJIEBE_03881	OOMIMNAN_02081 OOMIMNAN_02082 OOMIMNAN_02083	EPPHDNNG_00804 EPPHDNNG_00805 EPPHDNNG_00806 EPPHDNNG_00807	IMMGNHND_07093 IMMGNHND_07091 IMMGNHND_07092	GLAPKEJF_02825 GLAPKEJF_02826 GLAPKEJF_02827	IGBAIDIA_05930 IGBAIDIA_05929 IGBAIDIA_05928	JLFKGPII_05125 JLFKGPII_05126	FJDKEAMK_01313	OKKICKOI_00203 OKKICKOI_00202 OKKICKOI_00201 OKKICKOI_00200	KILCLEKD_06234 KILCLEKD_06235 KILCLEKD_06236 KILCLEKD_06237	IJCNLAFA_03520 IJCNLAFA_03521 IJCNLAFA_03522 IJCNLAFA_03523	GHIHBIIA_03742	BPLKGOMO_07970	BAEPEOGO_06038	HPMCIBEE_02771 HPMCIBEE_02770 HPMCIBEE_02769	FOOLNDAF_05567	ACIBPFPJ_03231	LKOKBLAJ_06579 LKOKBLAJ_06580
entH		2,3-dihydro-2,3-dihydroxybenzoate dehydrogenase	25	54	2.16	1	32020				206	968	433	NAAEFMPB_06322 NAAEFMPB_06323	LJAGJGHB_01048	CJGKGJEO_08540 CJGKGJEO_08538 CJGKGJEO_08539	PMJBCJDC_02453 PMJBCJDC_02452	IFEDFCAJ_07284 IFEDFCAJ_07286 IFEDFCAJ_07285	KEAGMNNG_03995	BBHAGICA_03722	KGGJIEBE_06623	OOMIMNAN_04985 OOMIMNAN_04986	EPPHDNNG_03657 EPPHDNNG_03656	IMMGNHND_04143 IMMGNHND_04142 IMMGNHND_04141	GLAPKEJF_05750	IGBAIDIA_03115 IGBAIDIA_03114 IGBAIDIA_03113	JLFKGPII_07732	FJDKEAMK_04037 FJDKEAMK_04038	OKKICKOI_06038 OKKICKOI_06037 OKKICKOI_06036	KILCLEKD_00250 KILCLEKD_00251	IJCNLAFA_06521 IJCNLAFA_06523 IJCNLAFA_06522	GHIHBIIA_06394 GHIHBIIA_06395 GHIHBIIA_06396	BPLKGOMO_05114 BPLKGOMO_05112 BPLKGOMO_05113	BAEPEOGO_08931 BAEPEOGO_08932	HPMCIBEE_09279 HPMCIBEE_09278 HPMCIBEE_09277	FOOLNDAF_02846 FOOLNDAF_02845	ACIBPFPJ_05755 ACIBPFPJ_05756	LKOKBLAJ_00658 LKOKBLAJ_00659 LKOKBLAJ_00660
aceB_1		Malate synthase A	25	49	1.96	1	34242				98	1529	634	NAAEFMPB_08121 NAAEFMPB_08122 NAAEFMPB_08123	LJAGJGHB_07356 LJAGJGHB_07354 LJAGJGHB_07355	CJGKGJEO_06665 CJGKGJEO_06663 CJGKGJEO_06662	PMJBCJDC_00604 PMJBCJDC_00603 PMJBCJDC_00602	IFEDFCAJ_00588	KEAGMNNG_02293 KEAGMNNG_02292	BBHAGICA_01685 BBHAGICA_01684	KGGJIEBE_00047 KGGJIEBE_00049 KGGJIEBE_00048	OOMIMNAN_07245	EPPHDNNG_05857	IMMGNHND_02050	GLAPKEJF_07831 GLAPKEJF_07832	IGBAIDIA_00977 IGBAIDIA_00976	JLFKGPII_01119 JLFKGPII_01120	FJDKEAMK_06172 FJDKEAMK_06174	OKKICKOI_04024	KILCLEKD_02352 KILCLEKD_02354 KILCLEKD_02353	IJCNLAFA_08870	GHIHBIIA_00144 GHIHBIIA_00145	BPLKGOMO_02807 BPLKGOMO_02806 BPLKGOMO_02805	BAEPEOGO_01929 BAEPEOGO_01930	HPMCIBEE_06958 HPMCIBEE_06957	FOOLNDAF_00825 FOOLNDAF_00824	ACIBPFPJ_07501	LKOKBLAJ_02599
rseA		Sigma-E factor regulatory protein RseB	25	50	2	1	27646				227	1352	464	NAAEFMPB_02520	LJAGJGHB_04733	CJGKGJEO_03806 CJGKGJEO_03807 CJGKGJEO_03805	PMJBCJDC_06278 PMJBCJDC_06277 PMJBCJDC_06276 PMJBCJDC_06275	IFEDFCAJ_03354	KEAGMNNG_07624 KEAGMNNG_07623	BBHAGICA_07287 BBHAGICA_07288	KGGJIEBE_02905	OOMIMNAN_01057 OOMIMNAN_01058 OOMIMNAN_01059	EPPHDNNG_08862 EPPHDNNG_08861 EPPHDNNG_08863	IMMGNHND_08169 IMMGNHND_08168 IMMGNHND_08170	GLAPKEJF_01782 GLAPKEJF_01783 GLAPKEJF_01784	IGBAIDIA_06917	JLFKGPII_04159	FJDKEAMK_00333 FJDKEAMK_00334	OKKICKOI_01168 OKKICKOI_01167	KILCLEKD_05267	IJCNLAFA_02467	GHIHBIIA_02770 GHIHBIIA_02771	BPLKGOMO_09024	BAEPEOGO_04967 BAEPEOGO_04968 BAEPEOGO_04969	HPMCIBEE_03876 HPMCIBEE_03877 HPMCIBEE_03875	FOOLNDAF_06770 FOOLNDAF_06771	ACIBPFPJ_02290	LKOKBLAJ_05567 LKOKBLAJ_05568 LKOKBLAJ_05569
xylA_1		Xylose isomerase	24	37	1.55	1	29405				158	803	441	NAAEFMPB_00754	LJAGJGHB_06426	CJGKGJEO_05660 CJGKGJEO_05659	PMJBCJDC_08067 PMJBCJDC_08065 PMJBCJDC_08066	IFEDFCAJ_01087 IFEDFCAJ_01086	KEAGMNNG_01391 KEAGMNNG_01390 KEAGMNNG_01389	BBHAGICA_00769	KGGJIEBE_00978	OOMIMNAN_08235	EPPHDNNG_06879	IMMGNHND_01011	GLAPKEJF_09095 GLAPKEJF_09096	IGBAIDIA_09036	JLFKGPII_02023		OKKICKOI_03073	KILCLEKD_03341 KILCLEKD_03342	IJCNLAFA_00372 IJCNLAFA_00373	GHIHBIIA_01022	BPLKGOMO_01799	BAEPEOGO_02948 BAEPEOGO_02949 BAEPEOGO_02950	HPMCIBEE_05921	FOOLNDAF_08535 FOOLNDAF_08534	ACIBPFPJ_00467	LKOKBLAJ_03645 LKOKBLAJ_03646
queE_1		7-carboxy-7-deazaguanine synthase	24	43	1.8	1	37592				116	725	301	NAAEFMPB_02107 NAAEFMPB_02108	LJAGJGHB_05134 LJAGJGHB_05133	CJGKGJEO_04250 CJGKGJEO_04249	PMJBCJDC_06721	IFEDFCAJ_02913 IFEDFCAJ_02914	KEAGMNNG_00136	BBHAGICA_07779 BBHAGICA_07778	KGGJIEBE_02379 KGGJIEBE_02380 KGGJIEBE_02381	OOMIMNAN_00513	EPPHDNNG_08322	IMMGNHND_08695	GLAPKEJF_01242	IGBAIDIA_07427	JLFKGPII_03681 JLFKGPII_03682	FJDKEAMK_08782 FJDKEAMK_08783 FJDKEAMK_08784	OKKICKOI_01688 OKKICKOI_01687	KILCLEKD_04754 KILCLEKD_04755	IJCNLAFA_01849	GHIHBIIA_02324 GHIHBIIA_02325 GHIHBIIA_02326	BPLKGOMO_00350 BPLKGOMO_00349	BAEPEOGO_04404 BAEPEOGO_04405 BAEPEOGO_04406	HPMCIBEE_04442 HPMCIBEE_04441 HPMCIBEE_04440	FOOLNDAF_07197		LKOKBLAJ_04984
gltD_1		Glutamate synthase [NADPH] small chain	24	34	1.42	1	13135				173	1538	539	NAAEFMPB_02757	LJAGJGHB_04506 LJAGJGHB_04507	CJGKGJEO_03566	PMJBCJDC_06030	IFEDFCAJ_03609	KEAGMNNG_07399 KEAGMNNG_07398	BBHAGICA_07041	KGGJIEBE_03171 KGGJIEBE_03172	OOMIMNAN_01338 OOMIMNAN_01339	EPPHDNNG_00042 EPPHDNNG_00041	IMMGNHND_07899	GLAPKEJF_02047	IGBAIDIA_06660	JLFKGPII_04400 JLFKGPII_04401	FJDKEAMK_00594	OKKICKOI_00916	KILCLEKD_05531 KILCLEKD_05532	IJCNLAFA_02800	GHIHBIIA_03078	BPLKGOMO_08690	BAEPEOGO_05304	HPMCIBEE_03530 HPMCIBEE_03529	FOOLNDAF_06258 FOOLNDAF_06257 FOOLNDAF_06259	ACIBPFPJ_02585
pncC_2		hypothetical protein	24	38	1.59	1	18243				95	1196	494	NAAEFMPB_03109	LJAGJGHB_04163	CJGKGJEO_03193	PMJBCJDC_05674	IFEDFCAJ_03977 IFEDFCAJ_03978	KEAGMNNG_07047	BBHAGICA_06686	KGGJIEBE_03524	OOMIMNAN_01731 OOMIMNAN_01732	EPPHDNNG_00432	IMMGNHND_07510 IMMGNHND_07511 IMMGNHND_07512	GLAPKEJF_02441 GLAPKEJF_02438 GLAPKEJF_02439	IGBAIDIA_06290	JLFKGPII_04735	FJDKEAMK_00971 FJDKEAMK_00969 FJDKEAMK_00970		KILCLEKD_05884	IJCNLAFA_03174	GHIHBIIA_03421 GHIHBIIA_03420 GHIHBIIA_03419	BPLKGOMO_08326 BPLKGOMO_08327	BAEPEOGO_05677 BAEPEOGO_05676	HPMCIBEE_03138 HPMCIBEE_03137	FOOLNDAF_05897	ACIBPFPJ_02912 ACIBPFPJ_02911	LKOKBLAJ_06234
apbC_2		Iron-sulfur cluster carrier protein	24	52	2.17	1	17750				140	857	359	NAAEFMPB_03366	LJAGJGHB_03922 LJAGJGHB_03920 LJAGJGHB_03921	CJGKGJEO_02943	PMJBCJDC_05417 PMJBCJDC_05416 PMJBCJDC_05415	IFEDFCAJ_04218 IFEDFCAJ_04219	KEAGMNNG_06814 KEAGMNNG_06813	BBHAGICA_06455	KGGJIEBE_03780 KGGJIEBE_03781 KGGJIEBE_03782	OOMIMNAN_01981 OOMIMNAN_01982 OOMIMNAN_01983	EPPHDNNG_00711	IMMGNHND_07259 IMMGNHND_07258 IMMGNHND_07257	GLAPKEJF_02708 GLAPKEJF_02709	IGBAIDIA_06028 IGBAIDIA_06027	JLFKGPII_04968	FJDKEAMK_01220 FJDKEAMK_01221 FJDKEAMK_01222	OKKICKOI_00303 OKKICKOI_00301 OKKICKOI_00302 OKKICKOI_00300	KILCLEKD_06133 KILCLEKD_06134 KILCLEKD_06135	IJCNLAFA_03444	GHIHBIIA_03669 GHIHBIIA_03670	BPLKGOMO_08057 BPLKGOMO_08058	BAEPEOGO_05956 BAEPEOGO_05957 BAEPEOGO_05958	HPMCIBEE_02859 HPMCIBEE_02858		ACIBPFPJ_03157	LKOKBLAJ_06497 LKOKBLAJ_06498 LKOKBLAJ_06499
zraR_1		Transcriptional regulatory protein ZraR	24	31	1.3	1	34225				119	1325	698	NAAEFMPB_08137	LJAGJGHB_07345 LJAGJGHB_07344	CJGKGJEO_06652 CJGKGJEO_06651	PMJBCJDC_00592	IFEDFCAJ_02052 IFEDFCAJ_02051		BBHAGICA_01671 BBHAGICA_01670	KGGJIEBE_00061	OOMIMNAN_07259	EPPHDNNG_05868 EPPHDNNG_05869	IMMGNHND_02038	GLAPKEJF_07846	IGBAIDIA_00964	JLFKGPII_01132 JLFKGPII_01133	FJDKEAMK_06186	OKKICKOI_04011	KILCLEKD_02366	IJCNLAFA_08882	GHIHBIIA_00157	BPLKGOMO_02793	BAEPEOGO_01944	HPMCIBEE_06943	FOOLNDAF_00814 FOOLNDAF_00813	ACIBPFPJ_07514	LKOKBLAJ_02610
torR		TorCAD operon transcriptional regulatory protein TorR	24	28	1.17	1	14579			Hypothetical protein with no hits to refseq/uniprot/clusters/cdd/tigrfams/pfam overlapping another protein with hits	128	749	478	NAAEFMPB_00452 NAAEFMPB_00453	LJAGJGHB_06733	CJGKGJEO_05986	PMJBCJDC_08358 PMJBCJDC_08357	IFEDFCAJ_01399	KEAGMNNG_01682	BBHAGICA_01076	KGGJIEBE_00654	OOMIMNAN_07909	EPPHDNNG_06548	IMMGNHND_01353 IMMGNHND_01352		IGBAIDIA_00325	JLFKGPII_01723	FJDKEAMK_06829	OKKICKOI_03389	KILCLEKD_02988	IJCNLAFA_00037 IJCNLAFA_00038	GHIHBIIA_00729	BPLKGOMO_02125	BAEPEOGO_02601	HPMCIBEE_06260	FOOLNDAF_00192	ACIBPFPJ_00033	LKOKBLAJ_03238
spaR_3		hypothetical protein	24	24	1	1	20150	187	27	Hypothetical protein with no hits to refseq/uniprot/clusters/cdd/tigrfams/pfam overlapping another protein with hits	173	782	474	NAAEFMPB_04312	LJAGJGHB_03002	CJGKGJEO_01992	PMJBCJDC_04489	IFEDFCAJ_05158	KEAGMNNG_05903	BBHAGICA_04990	KGGJIEBE_05251	OOMIMNAN_03553	EPPHDNNG_02266	IMMGNHND_05579	GLAPKEJF_04305	IGBAIDIA_04515	JLFKGPII_06441		OKKICKOI_07351	KILCLEKD_07643	IJCNLAFA_04976	GHIHBIIA_05025	BPLKGOMO_06578	BAEPEOGO_07443	HPMCIBEE_01309	FOOLNDAF_04299	ACIBPFPJ_04398	LKOKBLAJ_07841
yfcS		putative fimbrial chaperone YfcS	24	34	1.42	1	9234			Hypothetical protein with no hits to refseq/uniprot/clusters/cdd/tigrfams/pfam overlapping another protein with hits	131	749	389	NAAEFMPB_07034	LJAGJGHB_00342 LJAGJGHB_00341	CJGKGJEO_07819	PMJBCJDC_01724	IFEDFCAJ_08000	KEAGMNNG_03320 KEAGMNNG_03319	BBHAGICA_02916	KGGJIEBE_07453	OOMIMNAN_06022 OOMIMNAN_06023	EPPHDNNG_04617 EPPHDNNG_04616 EPPHDNNG_04618 EPPHDNNG_04619	IMMGNHND_03316 IMMGNHND_03315 IMMGNHND_03314	GLAPKEJF_06579	IGBAIDIA_02252 IGBAIDIA_02251	JLFKGPII_00035	FJDKEAMK_04910	OKKICKOI_05181		IJCNLAFA_07419	GHIHBIIA_07191	BPLKGOMO_04260	BAEPEOGO_00522 BAEPEOGO_00523	HPMCIBEE_08387	FOOLNDAF_02114	ACIBPFPJ_06409	LKOKBLAJ_01420
group_12245		hypothetical protein	24	27	1.13	1	2111				218	1235	714	NAAEFMPB_01155	LJAGJGHB_06037	CJGKGJEO_05233	PMJBCJDC_07640	IFEDFCAJ_00682	KEAGMNNG_01013	BBHAGICA_00394	KGGJIEBE_01354	OOMIMNAN_08666	EPPHDNNG_07276	IMMGNHND_00594 IMMGNHND_00593	GLAPKEJF_00151 GLAPKEJF_00152	IGBAIDIA_08654	JLFKGPII_02375	FJDKEAMK_07559	OKKICKOI_02707 OKKICKOI_02706	KILCLEKD_03722	IJCNLAFA_00811	GHIHBIIA_01393	BPLKGOMO_01386	BAEPEOGO_03371	HPMCIBEE_05496		ACIBPFPJ_00827	LKOKBLAJ_04052
mntB_1		hypothetical protein	24	51	2.13	1	37154				107	677	294	NAAEFMPB_02255 NAAEFMPB_02256 NAAEFMPB_02257	LJAGJGHB_04987 LJAGJGHB_04986	CJGKGJEO_04084 CJGKGJEO_04083 CJGKGJEO_04082	PMJBCJDC_06555 PMJBCJDC_06554	IFEDFCAJ_03070 IFEDFCAJ_03071	KEAGMNNG_07877 KEAGMNNG_07876 KEAGMNNG_07878	BBHAGICA_07622	KGGJIEBE_02551	OOMIMNAN_00689	EPPHDNNG_08502	IMMGNHND_08529 IMMGNHND_08528 IMMGNHND_08527	GLAPKEJF_01423	IGBAIDIA_07266 IGBAIDIA_07264 IGBAIDIA_07263 IGBAIDIA_07265		FJDKEAMK_08943 FJDKEAMK_08944 FJDKEAMK_08945	OKKICKOI_01512 OKKICKOI_01511 OKKICKOI_01510	KILCLEKD_04931 KILCLEKD_04932 KILCLEKD_04933	IJCNLAFA_02013 IJCNLAFA_02014	GHIHBIIA_02474 GHIHBIIA_02475 GHIHBIIA_02476	BPLKGOMO_00190	BAEPEOGO_04578 BAEPEOGO_04579 BAEPEOGO_04580	HPMCIBEE_04277 HPMCIBEE_04276	FOOLNDAF_07024 FOOLNDAF_07025	ACIBPFPJ_01891	LKOKBLAJ_05128
pdxK_2		Pyridoxine/pyridoxal/pyridoxamine kinase	24	30	1.25	1	13321				125	914	539	NAAEFMPB_02827 NAAEFMPB_02828	LJAGJGHB_04426	CJGKGJEO_03487	PMJBCJDC_05947	IFEDFCAJ_03690	KEAGMNNG_07322	BBHAGICA_06964	KGGJIEBE_03254	OOMIMNAN_01417 OOMIMNAN_01418	EPPHDNNG_00126 EPPHDNNG_00127	IMMGNHND_07816	GLAPKEJF_02136	IGBAIDIA_06580	JLFKGPII_04472	FJDKEAMK_00667 FJDKEAMK_00668		KILCLEKD_05606	IJCNLAFA_02879 IJCNLAFA_02880	GHIHBIIA_03157	BPLKGOMO_08607	BAEPEOGO_05393	HPMCIBEE_03431	FOOLNDAF_06177 FOOLNDAF_06176	ACIBPFPJ_02664	LKOKBLAJ_05958
arnT_1		Undecaprenyl phosphate-alpha-4-amino-4-deoxy-L-arabinose arabinosyl transferase	24	25	1.05	1	18293				206	902	445	NAAEFMPB_03091	LJAGJGHB_04182	CJGKGJEO_03214	PMJBCJDC_05690	IFEDFCAJ_03958	KEAGMNNG_07064	BBHAGICA_06706	KGGJIEBE_03508	OOMIMNAN_01712	EPPHDNNG_00412	IMMGNHND_07530	GLAPKEJF_02419		JLFKGPII_04718	FJDKEAMK_00952	OKKICKOI_00577	KILCLEKD_05869	IJCNLAFA_03156	GHIHBIIA_03403	BPLKGOMO_08342	BAEPEOGO_05658	HPMCIBEE_03156	FOOLNDAF_05915	ACIBPFPJ_02897 ACIBPFPJ_02898	LKOKBLAJ_06217
yeiR_2		Zinc-binding GTPase YeiR	24	34	1.42	1	17979				149	659	460	NAAEFMPB_03253	LJAGJGHB_04031 LJAGJGHB_04030	CJGKGJEO_03056	PMJBCJDC_05536 PMJBCJDC_05535		KEAGMNNG_06915	BBHAGICA_06557	KGGJIEBE_03661	OOMIMNAN_01874 OOMIMNAN_01873	EPPHDNNG_00593	IMMGNHND_07371 IMMGNHND_07370	GLAPKEJF_02592 GLAPKEJF_02593	IGBAIDIA_06139	JLFKGPII_04870 JLFKGPII_04871	FJDKEAMK_01107 FJDKEAMK_01108	OKKICKOI_00420	KILCLEKD_06022	IJCNLAFA_03325	GHIHBIIA_03566 GHIHBIIA_03567	BPLKGOMO_08178	BAEPEOGO_05839	HPMCIBEE_02969 HPMCIBEE_02968	FOOLNDAF_05746 FOOLNDAF_05745	ACIBPFPJ_03048	LKOKBLAJ_06389
folE		hypothetical protein	24	45	1.88	1	17897				194	1823	690	NAAEFMPB_03294 NAAEFMPB_03295 NAAEFMPB_03296 NAAEFMPB_03297	LJAGJGHB_03992 LJAGJGHB_03991	CJGKGJEO_03018	PMJBCJDC_05493 PMJBCJDC_05492	IFEDFCAJ_04147 IFEDFCAJ_04148	KEAGMNNG_06879	BBHAGICA_06521 BBHAGICA_06520		OOMIMNAN_01912	EPPHDNNG_00630	IMMGNHND_07335 IMMGNHND_07334	GLAPKEJF_02630	IGBAIDIA_06097 IGBAIDIA_06096	JLFKGPII_04905 JLFKGPII_04906	FJDKEAMK_01143	OKKICKOI_00379 OKKICKOI_00380	KILCLEKD_06062	IJCNLAFA_03365	GHIHBIIA_03602 GHIHBIIA_03603	BPLKGOMO_08137 BPLKGOMO_08138	BAEPEOGO_05878 BAEPEOGO_05879	HPMCIBEE_02932 HPMCIBEE_02931 HPMCIBEE_02930	FOOLNDAF_05713 FOOLNDAF_05712	ACIBPFPJ_03085 ACIBPFPJ_03087 ACIBPFPJ_03086	LKOKBLAJ_06426 LKOKBLAJ_06427 LKOKBLAJ_06428
pduU		hypothetical protein	24	50	2.09	1	17266				131	902	299	NAAEFMPB_03563	LJAGJGHB_03727 LJAGJGHB_03725 LJAGJGHB_03726	CJGKGJEO_02738 CJGKGJEO_02737 CJGKGJEO_02736	PMJBCJDC_05214 PMJBCJDC_05213	IFEDFCAJ_04431 IFEDFCAJ_04433 IFEDFCAJ_04432	KEAGMNNG_06616 KEAGMNNG_06615	BBHAGICA_06233	KGGJIEBE_03999 KGGJIEBE_04000	OOMIMNAN_02215 OOMIMNAN_02217	EPPHDNNG_00949 EPPHDNNG_00950	IMMGNHND_06958 IMMGNHND_06956 IMMGNHND_06957 IMMGNHND_06955	GLAPKEJF_02963	IGBAIDIA_05803 IGBAIDIA_05801 IGBAIDIA_05802	JLFKGPII_05246		OKKICKOI_00081	KILCLEKD_06359	IJCNLAFA_03653 IJCNLAFA_03654	GHIHBIIA_03860	BPLKGOMO_07843 BPLKGOMO_07842	BAEPEOGO_06161 BAEPEOGO_06163 BAEPEOGO_06162	HPMCIBEE_02648 HPMCIBEE_02646 HPMCIBEE_02647	FOOLNDAF_05446 FOOLNDAF_05445	ACIBPFPJ_03348	LKOKBLAJ_06701 LKOKBLAJ_06702 LKOKBLAJ_06704 LKOKBLAJ_06703
copA_2		Copper-exporting P-type ATPase	24	35	1.46	1	38675				119	1442	720		LJAGJGHB_00881	CJGKGJEO_08365	PMJBCJDC_02271 PMJBCJDC_02270	IFEDFCAJ_07448	KEAGMNNG_03840 KEAGMNNG_03839 KEAGMNNG_03838	BBHAGICA_03558	KGGJIEBE_06793 KGGJIEBE_06792 KGGJIEBE_06791	OOMIMNAN_05174 OOMIMNAN_05173	EPPHDNNG_03838 EPPHDNNG_03837	IMMGNHND_03960 IMMGNHND_03959 IMMGNHND_03958	GLAPKEJF_05941	IGBAIDIA_02943	JLFKGPII_07891 JLFKGPII_07892	FJDKEAMK_04208	OKKICKOI_05861 OKKICKOI_05860	KILCLEKD_00422	IJCNLAFA_06722	GHIHBIIA_06566	BPLKGOMO_04919	BAEPEOGO_09120	HPMCIBEE_09075	FOOLNDAF_02659	ACIBPFPJ_05920	LKOKBLAJ_00851
clpX		ATP-dependent Clp protease ATP-binding subunit ClpX	24	38	1.59	1	38869				104	1271	605	NAAEFMPB_06584	LJAGJGHB_00783	CJGKGJEO_08269 CJGKGJEO_08270	PMJBCJDC_02177	IFEDFCAJ_07550 IFEDFCAJ_07547 IFEDFCAJ_07548 IFEDFCAJ_07549 IFEDFCAJ_07546	KEAGMNNG_03745	BBHAGICA_03465	KGGJIEBE_06886	OOMIMNAN_05277 OOMIMNAN_05276 OOMIMNAN_05275	EPPHDNNG_03937	IMMGNHND_03849 IMMGNHND_03850 IMMGNHND_03851	GLAPKEJF_06051	IGBAIDIA_02847	JLFKGPII_07976	FJDKEAMK_04307	OKKICKOI_05768	KILCLEKD_00520	IJCNLAFA_06830 IJCNLAFA_06829 IJCNLAFA_06828	GHIHBIIA_06654		BAEPEOGO_09211	HPMCIBEE_08974 HPMCIBEE_08975 HPMCIBEE_08976	FOOLNDAF_02566	ACIBPFPJ_06006	LKOKBLAJ_00954 LKOKBLAJ_00953
glyA1_1		Serine hydroxymethyltransferase 1	24	49	2.05	1	26944				152	1250	453	NAAEFMPB_02577		CJGKGJEO_03741	PMJBCJDC_06206 PMJBCJDC_06205	IFEDFCAJ_03422	KEAGMNNG_07567	BBHAGICA_07223 BBHAGICA_07222 BBHAGICA_07220 BBHAGICA_07221	KGGJIEBE_02979 KGGJIEBE_02980 KGGJIEBE_02981	OOMIMNAN_01132	EPPHDNNG_08935	IMMGNHND_08093 IMMGNHND_08092	GLAPKEJF_01844	IGBAIDIA_06847 IGBAIDIA_06846 IGBAIDIA_06845	JLFKGPII_04217	FJDKEAMK_00398 FJDKEAMK_00399	OKKICKOI_01103	KILCLEKD_05339 KILCLEKD_05337 KILCLEKD_05341 KILCLEKD_05340	IJCNLAFA_02624 IJCNLAFA_02625 IJCNLAFA_02626	GHIHBIIA_02919	BPLKGOMO_08872 BPLKGOMO_08870 BPLKGOMO_08871	BAEPEOGO_05131 BAEPEOGO_05133 BAEPEOGO_05132	HPMCIBEE_03718 HPMCIBEE_03715 HPMCIBEE_03716	FOOLNDAF_06430 FOOLNDAF_06429	ACIBPFPJ_02432	LKOKBLAJ_05724 LKOKBLAJ_05725 LKOKBLAJ_05727 LKOKBLAJ_05726
pduW_1		putative propionate kinase	24	49	2.05	1	17268				101	944	302	NAAEFMPB_03559	LJAGJGHB_03730 LJAGJGHB_03729	CJGKGJEO_02741 CJGKGJEO_02740	PMJBCJDC_05218 PMJBCJDC_05217	IFEDFCAJ_04427 IFEDFCAJ_04428	KEAGMNNG_06620 KEAGMNNG_06619		KGGJIEBE_03995	OOMIMNAN_02210 OOMIMNAN_02211 OOMIMNAN_02212	EPPHDNNG_00944 EPPHDNNG_00945 EPPHDNNG_00946	IMMGNHND_06964 IMMGNHND_06963 IMMGNHND_06960 IMMGNHND_06962 IMMGNHND_06961	GLAPKEJF_02959	IGBAIDIA_05807 IGBAIDIA_05806	JLFKGPII_05243 JLFKGPII_05244	FJDKEAMK_01440 FJDKEAMK_01441 FJDKEAMK_01442	OKKICKOI_00085 OKKICKOI_00084 OKKICKOI_00083	KILCLEKD_06355 KILCLEKD_06356	IJCNLAFA_03650	GHIHBIIA_03857 GHIHBIIA_03858	BPLKGOMO_07847 BPLKGOMO_07846	BAEPEOGO_06158	HPMCIBEE_02652 HPMCIBEE_02651	FOOLNDAF_05449 FOOLNDAF_05448	ACIBPFPJ_03345 ACIBPFPJ_03346	LKOKBLAJ_06698
metQ_2		D-methionine-binding lipoprotein MetQ	24	41	1.71	1	9451			Hypothetical protein with no hits to refseq/uniprot/clusters/cdd/tigrfams/pfam overlapping another protein with hits	110	815	410	NAAEFMPB_06930	LJAGJGHB_00433 LJAGJGHB_00434	CJGKGJEO_07921	PMJBCJDC_01826 PMJBCJDC_01825	IFEDFCAJ_07896		BBHAGICA_03011	KGGJIEBE_07357 KGGJIEBE_07358	OOMIMNAN_05906	EPPHDNNG_04502	IMMGNHND_03438	GLAPKEJF_06474 GLAPKEJF_06473	IGBAIDIA_02349 IGBAIDIA_02350	JLFKGPII_08407 JLFKGPII_08406	FJDKEAMK_04810	OKKICKOI_05278 OKKICKOI_05279	KILCLEKD_01073 KILCLEKD_01072 KILCLEKD_01071	IJCNLAFA_07328 IJCNLAFA_07327 IJCNLAFA_07326	GHIHBIIA_07096 GHIHBIIA_07097	BPLKGOMO_04367 BPLKGOMO_04368	BAEPEOGO_00425 BAEPEOGO_00426	HPMCIBEE_08495 HPMCIBEE_08496 HPMCIBEE_08497	FOOLNDAF_02207	ACIBPFPJ_06312	LKOKBLAJ_01329 LKOKBLAJ_01328
coaA_2		Pantothenate kinase	24	24	1	1	34095	341	11		176	956	457	NAAEFMPB_08190	LJAGJGHB_07289	CJGKGJEO_06589	PMJBCJDC_00540	IFEDFCAJ_01995	KEAGMNNG_02227	BBHAGICA_01624	KGGJIEBE_00115	OOMIMNAN_07315	EPPHDNNG_05931	IMMGNHND_01985	GLAPKEJF_07903	IGBAIDIA_00909	JLFKGPII_01178	FJDKEAMK_06239	OKKICKOI_03954		IJCNLAFA_08937	GHIHBIIA_00203	BPLKGOMO_02730	BAEPEOGO_02003	HPMCIBEE_06884	FOOLNDAF_00762	ACIBPFPJ_07565	LKOKBLAJ_02669
bglK		Beta-glucoside kinase	24	32	1.34	1	15093			Hypothetical protein with no hits to refseq/uniprot/clusters/cdd/tigrfams/pfam overlapping another protein with hits	203	926	590	NAAEFMPB_00713	LJAGJGHB_06472	CJGKGJEO_05700	PMJBCJDC_08113 PMJBCJDC_08112	IFEDFCAJ_01133 IFEDFCAJ_01132	KEAGMNNG_01430	BBHAGICA_00812	KGGJIEBE_00937	OOMIMNAN_08197	EPPHDNNG_06834 EPPHDNNG_06835	IMMGNHND_01052	GLAPKEJF_09051	IGBAIDIA_00034	JLFKGPII_01984		OKKICKOI_03115	KILCLEKD_03297 KILCLEKD_03298	IJCNLAFA_00331	GHIHBIIA_00980 GHIHBIIA_00981	BPLKGOMO_01841 BPLKGOMO_01842	BAEPEOGO_02906	HPMCIBEE_05963 HPMCIBEE_05962	FOOLNDAF_08576	ACIBPFPJ_00427 ACIBPFPJ_00428	LKOKBLAJ_03604
pduF		Propanediol diffusion facilitator	24	39	1.63	1	17208				119	977	462	NAAEFMPB_03589	LJAGJGHB_03697 LJAGJGHB_03698 LJAGJGHB_03699	CJGKGJEO_02708 CJGKGJEO_02709	PMJBCJDC_05189	IFEDFCAJ_04462 IFEDFCAJ_04461	KEAGMNNG_06591		KGGJIEBE_04026	OOMIMNAN_02246	EPPHDNNG_00981 EPPHDNNG_00980	IMMGNHND_06930 IMMGNHND_06931	GLAPKEJF_02991 GLAPKEJF_02990	IGBAIDIA_05771	JLFKGPII_05270	FJDKEAMK_01476 FJDKEAMK_01475	OKKICKOI_00055 OKKICKOI_00056	KILCLEKD_06388	IJCNLAFA_03681 IJCNLAFA_03680 IJCNLAFA_03679	GHIHBIIA_03887 GHIHBIIA_03886	BPLKGOMO_07812 BPLKGOMO_07813 BPLKGOMO_07814	BAEPEOGO_06195 BAEPEOGO_06194	HPMCIBEE_02617	FOOLNDAF_05415	ACIBPFPJ_03374	LKOKBLAJ_06733
bioB_1		Biotin synthase	24	29	1.21	1	31202				92	1163	726	NAAEFMPB_05969	LJAGJGHB_01387	CJGKGJEO_00323	PMJBCJDC_02831	IFEDFCAJ_06933	KEAGMNNG_04344	BBHAGICA_04052 BBHAGICA_04051	KGGJIEBE_06286 KGGJIEBE_06285	OOMIMNAN_04631	EPPHDNNG_03310		GLAPKEJF_05382 GLAPKEJF_05383	IGBAIDIA_03468	JLFKGPII_07405	FJDKEAMK_03693	OKKICKOI_06368	KILCLEKD_08637	IJCNLAFA_06130	GHIHBIIA_06034	BPLKGOMO_05490	BAEPEOGO_08546	HPMCIBEE_00177 HPMCIBEE_00178	FOOLNDAF_03208 FOOLNDAF_03207	ACIBPFPJ_05402	LKOKBLAJ_00296
allE		(S)-ureidoglycine aminohydrolase	24	28	1.17	1	32298			Hypothetical protein with no hits to refseq/uniprot/clusters/cdd/tigrfams/pfam overlapping another protein with hits	128	785	492	NAAEFMPB_06441 NAAEFMPB_06442		CJGKGJEO_08422	PMJBCJDC_02332	IFEDFCAJ_07401	KEAGMNNG_03887	BBHAGICA_03613 BBHAGICA_03612	KGGJIEBE_06736	OOMIMNAN_05109	EPPHDNNG_03781	IMMGNHND_04019	GLAPKEJF_05876 GLAPKEJF_05877	IGBAIDIA_03000	JLFKGPII_07840	FJDKEAMK_04154	OKKICKOI_05919	KILCLEKD_00366	IJCNLAFA_06652	GHIHBIIA_06518	BPLKGOMO_04981	BAEPEOGO_09069	HPMCIBEE_09136	FOOLNDAF_02712 FOOLNDAF_02711	ACIBPFPJ_05865	LKOKBLAJ_00797
group_15414		hypothetical protein	24	40	1.67	1	33672				152	641	365	NAAEFMPB_00078 NAAEFMPB_00079 NAAEFMPB_00080	LJAGJGHB_07098 LJAGJGHB_07099 LJAGJGHB_07097	CJGKGJEO_06386	PMJBCJDC_00348 PMJBCJDC_00347	IFEDFCAJ_01800 IFEDFCAJ_01801 IFEDFCAJ_01799 IFEDFCAJ_01798	KEAGMNNG_02051	BBHAGICA_01468		OOMIMNAN_07490	EPPHDNNG_06113	IMMGNHND_01796	GLAPKEJF_08074	IGBAIDIA_00731	JLFKGPII_01331	FJDKEAMK_06413	OKKICKOI_03789 OKKICKOI_03788	KILCLEKD_02584	IJCNLAFA_09138	GHIHBIIA_00378	BPLKGOMO_02536 BPLKGOMO_02537 BPLKGOMO_02535	BAEPEOGO_02187 BAEPEOGO_02188	HPMCIBEE_06675 HPMCIBEE_06674 HPMCIBEE_06673	FOOLNDAF_00572	ACIBPFPJ_07745 ACIBPFPJ_07744 ACIBPFPJ_07746	LKOKBLAJ_02852
ugpC_2		sn-glycerol-3-phosphate import ATP-binding protein UgpC	24	32	1.34	1	23943				245	1073	568	NAAEFMPB_00963 NAAEFMPB_00964	LJAGJGHB_06224	CJGKGJEO_05442	PMJBCJDC_07844	IFEDFCAJ_00875	KEAGMNNG_01189	BBHAGICA_00571	KGGJIEBE_01171	OOMIMNAN_08470 OOMIMNAN_08471	EPPHDNNG_07089	IMMGNHND_00806	GLAPKEJF_09306	IGBAIDIA_08849 IGBAIDIA_08848	JLFKGPII_02207 JLFKGPII_02208	FJDKEAMK_07365	OKKICKOI_02878	KILCLEKD_03546 KILCLEKD_03547	IJCNLAFA_00586 IJCNLAFA_00587	GHIHBIIA_01213	BPLKGOMO_01579 BPLKGOMO_01578		HPMCIBEE_05704	FOOLNDAF_08333 FOOLNDAF_08332	ACIBPFPJ_00645	LKOKBLAJ_03855
yhaK		Pirin-like protein YhaK	24	37	1.55	1	23074				125	701	387	NAAEFMPB_01548	LJAGJGHB_05668	CJGKGJEO_04827	PMJBCJDC_07270	IFEDFCAJ_02349	KEAGMNNG_00656 KEAGMNNG_00655 KEAGMNNG_00657	BBHAGICA_08429	KGGJIEBE_01738 KGGJIEBE_01739	OOMIMNAN_09064	EPPHDNNG_07681 EPPHDNNG_07680	IMMGNHND_00182	GLAPKEJF_00567 GLAPKEJF_00566	IGBAIDIA_08256	JLFKGPII_02752	FJDKEAMK_07974 FJDKEAMK_07973	OKKICKOI_02319	KILCLEKD_04101 KILCLEKD_04102 KILCLEKD_04100		GHIHBIIA_01771 GHIHBIIA_01770	BPLKGOMO_00997 BPLKGOMO_00998	BAEPEOGO_03780 BAEPEOGO_03781	HPMCIBEE_05093 HPMCIBEE_05094	FOOLNDAF_07744	ACIBPFPJ_01192	LKOKBLAJ_04423 LKOKBLAJ_04424
group_1563		hypothetical protein	24	71	2.96	1	17521				125	1382	412	NAAEFMPB_03457 NAAEFMPB_03459 NAAEFMPB_03458	LJAGJGHB_03833 LJAGJGHB_03831 LJAGJGHB_03829 LJAGJGHB_03830 LJAGJGHB_03832	CJGKGJEO_02853 CJGKGJEO_02852 CJGKGJEO_02851	PMJBCJDC_05327 PMJBCJDC_05326	IFEDFCAJ_04315 IFEDFCAJ_04317 IFEDFCAJ_04318 IFEDFCAJ_04316	KEAGMNNG_06726 KEAGMNNG_06725 KEAGMNNG_06724 KEAGMNNG_06723	BBHAGICA_06349 BBHAGICA_06348 BBHAGICA_06347	KGGJIEBE_03892 KGGJIEBE_03893 KGGJIEBE_03894	OOMIMNAN_02096 OOMIMNAN_02098 OOMIMNAN_02097 OOMIMNAN_02099	EPPHDNNG_00818 EPPHDNNG_00821 EPPHDNNG_00820 EPPHDNNG_00819 EPPHDNNG_00822	IMMGNHND_07081 IMMGNHND_07080 IMMGNHND_07079	GLAPKEJF_02842 GLAPKEJF_02843 GLAPKEJF_02844	IGBAIDIA_05912	JLFKGPII_05139 JLFKGPII_05141 JLFKGPII_05142 JLFKGPII_05140	FJDKEAMK_01326 FJDKEAMK_01328 FJDKEAMK_01327	OKKICKOI_00186	KILCLEKD_06248 KILCLEKD_06250 KILCLEKD_06249	IJCNLAFA_03537 IJCNLAFA_03539 IJCNLAFA_03541 IJCNLAFA_03540 IJCNLAFA_03538	GHIHBIIA_03754	BPLKGOMO_07955 BPLKGOMO_07954	BAEPEOGO_06049		FOOLNDAF_05555 FOOLNDAF_05552 FOOLNDAF_05553 FOOLNDAF_05554	ACIBPFPJ_03242 ACIBPFPJ_03243	LKOKBLAJ_06594 LKOKBLAJ_06593
truC		tRNA pseudouridine synthase C	24	26	1.09	1	37703				101	800	577	NAAEFMPB_02056	LJAGJGHB_05186	CJGKGJEO_04295	PMJBCJDC_06763	IFEDFCAJ_02870	KEAGMNNG_00175	BBHAGICA_07820	KGGJIEBE_02332	OOMIMNAN_00464		IMMGNHND_08750	GLAPKEJF_01188	IGBAIDIA_07477	JLFKGPII_03640	FJDKEAMK_08735	OKKICKOI_01737	KILCLEKD_04708	IJCNLAFA_01813	GHIHBIIA_02299 GHIHBIIA_02298	BPLKGOMO_00388	BAEPEOGO_04370	HPMCIBEE_04479	FOOLNDAF_07225 FOOLNDAF_07224	ACIBPFPJ_01721	LKOKBLAJ_04951
mdtB_1		Multidrug efflux pump subunit AcrB	24	29	1.21	1	13131				197	1508	764	NAAEFMPB_02749	LJAGJGHB_04511	CJGKGJEO_03573	PMJBCJDC_06036	IFEDFCAJ_03603 IFEDFCAJ_03604	KEAGMNNG_07404	BBHAGICA_07045	KGGJIEBE_03168	OOMIMNAN_01334	EPPHDNNG_00036	IMMGNHND_07903	GLAPKEJF_02039		JLFKGPII_04396	FJDKEAMK_00589 FJDKEAMK_00590	OKKICKOI_00920	KILCLEKD_05526	IJCNLAFA_02795 IJCNLAFA_02796	GHIHBIIA_03071 GHIHBIIA_03072	BPLKGOMO_08694	BAEPEOGO_05301	HPMCIBEE_03538 HPMCIBEE_03537	FOOLNDAF_06264	ACIBPFPJ_02580	LKOKBLAJ_05881
fdnI		Formate dehydrogenase, nitrate-inducible, cytochrome b556(Fdn) subunit	24	35	1.46	1	20819				98	767	376	NAAEFMPB_04580 NAAEFMPB_04581	LJAGJGHB_02738	CJGKGJEO_01731 CJGKGJEO_01730	PMJBCJDC_04225	IFEDFCAJ_05434	KEAGMNNG_05651 KEAGMNNG_05650	BBHAGICA_05266	KGGJIEBE_04980	OOMIMNAN_03256 OOMIMNAN_03255	EPPHDNNG_01962	IMMGNHND_05882 IMMGNHND_05883	GLAPKEJF_04002	IGBAIDIA_04800 IGBAIDIA_04801	JLFKGPII_06170	FJDKEAMK_02379 FJDKEAMK_02378	OKKICKOI_07631	KILCLEKD_07351 KILCLEKD_07350	IJCNLAFA_04681 IJCNLAFA_04680	GHIHBIIA_04761	BPLKGOMO_06874	BAEPEOGO_07166	HPMCIBEE_01604 HPMCIBEE_01605	FOOLNDAF_04570 FOOLNDAF_04571		LKOKBLAJ_07570
sohB		putative protease SohB	24	41	1.71	1	4724			Hypothetical protein with no hits to refseq/uniprot/clusters/cdd/tigrfams/pfam overlapping another protein with hits	176	959	359	NAAEFMPB_04898 NAAEFMPB_04899 NAAEFMPB_04900	LJAGJGHB_02436		PMJBCJDC_03904 PMJBCJDC_03903	IFEDFCAJ_05874	KEAGMNNG_05344 KEAGMNNG_05343 KEAGMNNG_05342	BBHAGICA_05574	KGGJIEBE_04667	OOMIMNAN_02935	EPPHDNNG_01659	IMMGNHND_06229	GLAPKEJF_03683	IGBAIDIA_05117 IGBAIDIA_05118	JLFKGPII_05878 JLFKGPII_05877	FJDKEAMK_02063 FJDKEAMK_02062	OKKICKOI_07938 OKKICKOI_07939	KILCLEKD_07038 KILCLEKD_07037	IJCNLAFA_04380 IJCNLAFA_04379	GHIHBIIA_04482	BPLKGOMO_07168 BPLKGOMO_07169 BPLKGOMO_07170	BAEPEOGO_06855 BAEPEOGO_06854 BAEPEOGO_06853	HPMCIBEE_01928	FOOLNDAF_04865	ACIBPFPJ_03870 ACIBPFPJ_03869	LKOKBLAJ_07278 LKOKBLAJ_07277
pnp_2		Polyribonucleotide nucleotidyltransferase	24	41	1.71	1	23278				152	2162	732	NAAEFMPB_01472	LJAGJGHB_05747 LJAGJGHB_05746 LJAGJGHB_05748	CJGKGJEO_04910 CJGKGJEO_04912 CJGKGJEO_04911 CJGKGJEO_04909	PMJBCJDC_07341	IFEDFCAJ_02273 IFEDFCAJ_02274	KEAGMNNG_00724	BBHAGICA_00082	KGGJIEBE_01660	OOMIMNAN_08983 OOMIMNAN_08984	EPPHDNNG_07597 EPPHDNNG_07598 EPPHDNNG_07599	IMMGNHND_00257	GLAPKEJF_00481	IGBAIDIA_08340 IGBAIDIA_08339	JLFKGPII_02677	FJDKEAMK_07886 FJDKEAMK_07887	OKKICKOI_02398 OKKICKOI_02396 OKKICKOI_02397	KILCLEKD_04015	IJCNLAFA_01130	GHIHBIIA_01692	BPLKGOMO_01080 BPLKGOMO_01079 BPLKGOMO_01082 BPLKGOMO_01081	BAEPEOGO_03694 BAEPEOGO_03695	HPMCIBEE_05181	FOOLNDAF_07836		LKOKBLAJ_04344
modB_1		Molybdenum transport system permease protein ModB	24	34	1.42	1	31265				140	686	373	NAAEFMPB_05992 NAAEFMPB_05993		CJGKGJEO_00298	PMJBCJDC_02803 PMJBCJDC_02802	IFEDFCAJ_06958	KEAGMNNG_04319	BBHAGICA_04024 BBHAGICA_04023	KGGJIEBE_06310 KGGJIEBE_06311	OOMIMNAN_04654	EPPHDNNG_03333 EPPHDNNG_03334 EPPHDNNG_03335	IMMGNHND_04492	GLAPKEJF_05408	IGBAIDIA_03439	JLFKGPII_07426	FJDKEAMK_03719	OKKICKOI_06344 OKKICKOI_06343	KILCLEKD_08660	IJCNLAFA_06154	GHIHBIIA_06058 GHIHBIIA_06059	BPLKGOMO_05464	BAEPEOGO_08572	HPMCIBEE_00147	FOOLNDAF_03181	ACIBPFPJ_05424 ACIBPFPJ_05425	LKOKBLAJ_00317 LKOKBLAJ_00318
aroE		Shikimate dehydrogenase (NADP(+))	24	24	1	1	2276	24	73		266	710	480	NAAEFMPB_01248	LJAGJGHB_05952	CJGKGJEO_05139		IFEDFCAJ_00597	KEAGMNNG_00928	BBHAGICA_00311	KGGJIEBE_01436	OOMIMNAN_08752	EPPHDNNG_07366	IMMGNHND_00504	GLAPKEJF_00247	IGBAIDIA_08572	JLFKGPII_02460	FJDKEAMK_07651	OKKICKOI_02618	KILCLEKD_03804	IJCNLAFA_00898	GHIHBIIA_01479	BPLKGOMO_01303	BAEPEOGO_03457	HPMCIBEE_05406	FOOLNDAF_08060	ACIBPFPJ_00912	LKOKBLAJ_04130
iscS_1		Cysteine desulfurase IscS	24	39	1.63	1	26890				140	1034	470	NAAEFMPB_02596	LJAGJGHB_04656	CJGKGJEO_03720	PMJBCJDC_06185	IFEDFCAJ_03445 IFEDFCAJ_03446	KEAGMNNG_07547	BBHAGICA_07201	KGGJIEBE_03006 KGGJIEBE_03007 KGGJIEBE_03005	OOMIMNAN_01155 OOMIMNAN_01156 OOMIMNAN_01154	EPPHDNNG_08961 EPPHDNNG_08962 EPPHDNNG_08960	IMMGNHND_08071	GLAPKEJF_01866	IGBAIDIA_06825	JLFKGPII_04240 JLFKGPII_04241 JLFKGPII_04239	FJDKEAMK_00419 FJDKEAMK_00420	OKKICKOI_01080 OKKICKOI_01081	KILCLEKD_05365 KILCLEKD_05366 KILCLEKD_05364	IJCNLAFA_02646	GHIHBIIA_02938 GHIHBIIA_02939 GHIHBIIA_02940	BPLKGOMO_08846	BAEPEOGO_05155	HPMCIBEE_03693		ACIBPFPJ_02451	LKOKBLAJ_05748
manY_2		PTS system mannose-specific EIIC component	24	26	1.09	1	4219				137	800	364	NAAEFMPB_05121	LJAGJGHB_02225	CJGKGJEO_01186	PMJBCJDC_03693	IFEDFCAJ_06094	KEAGMNNG_05137 KEAGMNNG_05136	BBHAGICA_05836	KGGJIEBE_04407	OOMIMNAN_02645		IMMGNHND_06531 IMMGNHND_06532	GLAPKEJF_03383	IGBAIDIA_05386	JLFKGPII_05630	FJDKEAMK_01838	OKKICKOI_08194	KILCLEKD_06767	IJCNLAFA_04142	GHIHBIIA_04290	BPLKGOMO_07388	BAEPEOGO_06629	HPMCIBEE_02151	FOOLNDAF_05080	ACIBPFPJ_03681	LKOKBLAJ_07075
prpD_1		2-methylcitrate dehydratase	24	24	1	1	29871	1	7693		272	422	379	NAAEFMPB_06736		CJGKGJEO_08114	PMJBCJDC_02027	IFEDFCAJ_07699	KEAGMNNG_03597	BBHAGICA_03314	KGGJIEBE_07037	OOMIMNAN_05434	EPPHDNNG_04105	IMMGNHND_03694	GLAPKEJF_06216	IGBAIDIA_02676	JLFKGPII_08112	FJDKEAMK_04474	OKKICKOI_05605	KILCLEKD_00688	IJCNLAFA_06988	GHIHBIIA_06798	BPLKGOMO_04647	BAEPEOGO_00108	HPMCIBEE_08814	FOOLNDAF_02411	ACIBPFPJ_06145	LKOKBLAJ_01095
djlA_1		Co-chaperone protein DjlA	24	52	2.17	1	8665				113	788	278	NAAEFMPB_07252	LJAGJGHB_00125 LJAGJGHB_00124 LJAGJGHB_00123	CJGKGJEO_07593 CJGKGJEO_07592	PMJBCJDC_01503 PMJBCJDC_01502	IFEDFCAJ_08226 IFEDFCAJ_08227	KEAGMNNG_03123		KGGJIEBE_07674 KGGJIEBE_07676 KGGJIEBE_07675 KGGJIEBE_07677	OOMIMNAN_06251 OOMIMNAN_06252	EPPHDNNG_04866 EPPHDNNG_04867 EPPHDNNG_04868	IMMGNHND_03072 IMMGNHND_03070 IMMGNHND_03071	GLAPKEJF_06808 GLAPKEJF_06810 GLAPKEJF_06809 GLAPKEJF_06811	IGBAIDIA_02029	JLFKGPII_00227 JLFKGPII_00228	FJDKEAMK_05167 FJDKEAMK_05168	OKKICKOI_04960 OKKICKOI_04959	KILCLEKD_01391	IJCNLAFA_07646 IJCNLAFA_07647 IJCNLAFA_07648	GHIHBIIA_07386	BPLKGOMO_04043	BAEPEOGO_00756	HPMCIBEE_08163 HPMCIBEE_08162	FOOLNDAF_01909 FOOLNDAF_01908 FOOLNDAF_01907	ACIBPFPJ_06597 ACIBPFPJ_06598 ACIBPFPJ_06599	LKOKBLAJ_01628 LKOKBLAJ_01630 LKOKBLAJ_01629
uvrA_2		UvrABC system protein A	24	43	1.8	1	34475				212	2825	1019		LJAGJGHB_07444 LJAGJGHB_07443 LJAGJGHB_07445	CJGKGJEO_06771	PMJBCJDC_00698 PMJBCJDC_00697 PMJBCJDC_00696	IFEDFCAJ_00485 IFEDFCAJ_00483 IFEDFCAJ_00484	KEAGMNNG_02380	BBHAGICA_01774 BBHAGICA_01775	KGGJIEBE_08523 KGGJIEBE_08525 KGGJIEBE_08524	OOMIMNAN_07146	EPPHDNNG_05757	IMMGNHND_02160 IMMGNHND_02159	GLAPKEJF_07732	IGBAIDIA_01069 IGBAIDIA_01068	JLFKGPII_01027 JLFKGPII_01028	FJDKEAMK_06071	OKKICKOI_04119	KILCLEKD_02250 KILCLEKD_02251	IJCNLAFA_08741 IJCNLAFA_08742 IJCNLAFA_08739 IJCNLAFA_08740	GHIHBIIA_00017	BPLKGOMO_03014 BPLKGOMO_03015	BAEPEOGO_01795	HPMCIBEE_07100 HPMCIBEE_07099	FOOLNDAF_00955	ACIBPFPJ_07384 ACIBPFPJ_07385	LKOKBLAJ_02474
yiaX1		putative protein YiaX1	24	24	1	1	29382	363	7	Hypothetical protein with no hits to refseq/uniprot/clusters/cdd/tigrfams/pfam overlapping another protein with hits	218	941	510	NAAEFMPB_00738		CJGKGJEO_05675	PMJBCJDC_08084	IFEDFCAJ_01103	KEAGMNNG_01407	BBHAGICA_00788	KGGJIEBE_00961	OOMIMNAN_08219	EPPHDNNG_06864	IMMGNHND_01028	GLAPKEJF_09077	IGBAIDIA_00008	JLFKGPII_02007	FJDKEAMK_07144	OKKICKOI_03089	KILCLEKD_03324	IJCNLAFA_00359	GHIHBIIA_01008	BPLKGOMO_01814	BAEPEOGO_02934	HPMCIBEE_05936	FOOLNDAF_08549	ACIBPFPJ_00453	LKOKBLAJ_03631
fetB_1		putative iron export permease protein FetB	24	31	1.3	1	38654				131	779	369	NAAEFMPB_06487	LJAGJGHB_00889	CJGKGJEO_08376 CJGKGJEO_08375	PMJBCJDC_02281	IFEDFCAJ_07440	KEAGMNNG_03847	BBHAGICA_03568	KGGJIEBE_06784	OOMIMNAN_05163 OOMIMNAN_05164	EPPHDNNG_03830	IMMGNHND_03969 IMMGNHND_03968	GLAPKEJF_05929 GLAPKEJF_05931 GLAPKEJF_05930	IGBAIDIA_02951	JLFKGPII_07883	FJDKEAMK_04199 FJDKEAMK_04200	OKKICKOI_05871	KILCLEKD_00412 KILCLEKD_00413	IJCNLAFA_06711	GHIHBIIA_06556	BPLKGOMO_04930	BAEPEOGO_09111	HPMCIBEE_09085		ACIBPFPJ_05911	LKOKBLAJ_00843
yvoA_1		hypothetical protein	24	40	1.67	1	24187			Hypothetical protein with no hits to refseq/uniprot/clusters/cdd/tigrfams/pfam overlapping another protein with hits	131	719	303	NAAEFMPB_00878 NAAEFMPB_00879	LJAGJGHB_06306 LJAGJGHB_06305	CJGKGJEO_05535	PMJBCJDC_07938 PMJBCJDC_07939	IFEDFCAJ_00965	KEAGMNNG_01274	BBHAGICA_00659 BBHAGICA_00658	KGGJIEBE_01088	OOMIMNAN_08364 OOMIMNAN_08365	EPPHDNNG_06997 EPPHDNNG_06996	IMMGNHND_00897 IMMGNHND_00898	GLAPKEJF_09209 GLAPKEJF_09210	IGBAIDIA_08929	JLFKGPII_02129	FJDKEAMK_07269 FJDKEAMK_07270	OKKICKOI_02959 OKKICKOI_02958 OKKICKOI_02957	KILCLEKD_03462 KILCLEKD_03463	IJCNLAFA_00496 IJCNLAFA_00497		BPLKGOMO_01670	BAEPEOGO_03069 BAEPEOGO_03070 BAEPEOGO_03071	HPMCIBEE_05799	FOOLNDAF_08417	ACIBPFPJ_00566	LKOKBLAJ_03772 LKOKBLAJ_03773
aroB_3		3-dehydroquinate synthase	24	47	1.96	1	1991				92	674	295	NAAEFMPB_01107 NAAEFMPB_01106	LJAGJGHB_06080	CJGKGJEO_05286	PMJBCJDC_07686 PMJBCJDC_07687	IFEDFCAJ_00729 IFEDFCAJ_00730		BBHAGICA_00442	KGGJIEBE_01307 KGGJIEBE_01308 KGGJIEBE_01306	OOMIMNAN_08617 OOMIMNAN_08615	EPPHDNNG_07226 EPPHDNNG_07227 EPPHDNNG_07225	IMMGNHND_00649 IMMGNHND_00648 IMMGNHND_00650	GLAPKEJF_00095 GLAPKEJF_00096 GLAPKEJF_00094	IGBAIDIA_08702 IGBAIDIA_08703	JLFKGPII_02329 JLFKGPII_02328	FJDKEAMK_07508	OKKICKOI_02753 OKKICKOI_02754	KILCLEKD_03672	IJCNLAFA_00749 IJCNLAFA_00748 IJCNLAFA_00747	GHIHBIIA_01351 GHIHBIIA_01350	BPLKGOMO_01434	BAEPEOGO_03320 BAEPEOGO_03319	HPMCIBEE_05547 HPMCIBEE_05548	FOOLNDAF_08194 FOOLNDAF_08195	ACIBPFPJ_00786 ACIBPFPJ_00785	LKOKBLAJ_04004 LKOKBLAJ_04003
ispG_1		4-hydroxy-3-methylbut-2-en-1-yl diphosphate synthase (flavodoxin)	24	34	1.42	1	26790				200	1118	650	NAAEFMPB_02636 NAAEFMPB_02637	LJAGJGHB_04616		PMJBCJDC_06145 PMJBCJDC_06144	IFEDFCAJ_03493	KEAGMNNG_07509	BBHAGICA_07161 BBHAGICA_07159 BBHAGICA_07160	KGGJIEBE_03051	OOMIMNAN_01202 OOMIMNAN_01203	EPPHDNNG_09008	IMMGNHND_08023	GLAPKEJF_01908	IGBAIDIA_06782 IGBAIDIA_06781 IGBAIDIA_06780	JLFKGPII_04284	FJDKEAMK_00466 FJDKEAMK_00467	OKKICKOI_01035 OKKICKOI_01034	KILCLEKD_05410	IJCNLAFA_02689 IJCNLAFA_02690	GHIHBIIA_02978	BPLKGOMO_08802	BAEPEOGO_05194	HPMCIBEE_03650	FOOLNDAF_06370	ACIBPFPJ_02488	LKOKBLAJ_05787
group_19264		hypothetical protein	24	24	1	1	21211	346	14		152	569	348	NAAEFMPB_04737	LJAGJGHB_02586	CJGKGJEO_01566	PMJBCJDC_04069	IFEDFCAJ_05609		BBHAGICA_05427	KGGJIEBE_04816	OOMIMNAN_03088	EPPHDNNG_01807	IMMGNHND_06060	GLAPKEJF_03835	IGBAIDIA_04962	JLFKGPII_06024	FJDKEAMK_02217	OKKICKOI_07793	KILCLEKD_07182	IJCNLAFA_04520	GHIHBIIA_04617	BPLKGOMO_07035	BAEPEOGO_07001	HPMCIBEE_01779	FOOLNDAF_04735	ACIBPFPJ_04009	LKOKBLAJ_07418
elbB		Glyoxalase ElbB	24	35	1.46	1	23492			Hypothetical protein with no hits to refseq/uniprot/clusters/cdd/tigrfams/pfam overlapping another protein with hits	125	683	342	NAAEFMPB_01390 NAAEFMPB_01391	LJAGJGHB_05815	CJGKGJEO_04997 CJGKGJEO_04996	PMJBCJDC_07414	IFEDFCAJ_02194	KEAGMNNG_00802	BBHAGICA_00163 BBHAGICA_00164	KGGJIEBE_01580 KGGJIEBE_01581	OOMIMNAN_08900 OOMIMNAN_08899	EPPHDNNG_07516 EPPHDNNG_07515	IMMGNHND_00351		IGBAIDIA_08426	JLFKGPII_02598	FJDKEAMK_07799 FJDKEAMK_07800	OKKICKOI_02476	KILCLEKD_03935 KILCLEKD_03936	IJCNLAFA_01047 IJCNLAFA_01046	GHIHBIIA_01610 GHIHBIIA_01609	BPLKGOMO_01161	BAEPEOGO_03607	HPMCIBEE_05262	FOOLNDAF_07914	ACIBPFPJ_01044 ACIBPFPJ_01043	LKOKBLAJ_04271
dmsD_1		Tat proofreading chaperone DmsD	24	24	1	1	20473	301	20		272	839	622	NAAEFMPB_04453	LJAGJGHB_02867	CJGKGJEO_01853	PMJBCJDC_04356	IFEDFCAJ_05301	KEAGMNNG_05778	BBHAGICA_05125	KGGJIEBE_05119	OOMIMNAN_03405	EPPHDNNG_02117	IMMGNHND_05725		IGBAIDIA_04654	JLFKGPII_06310	FJDKEAMK_02528	OKKICKOI_07490	KILCLEKD_07498	IJCNLAFA_04832	GHIHBIIA_04902	BPLKGOMO_06729	BAEPEOGO_07305	HPMCIBEE_01461	FOOLNDAF_04426	ACIBPFPJ_04273	LKOKBLAJ_07703
hpcE_1		Homoprotocatechuate catabolism bifunctional isomerase/decarboxylase	24	40	1.67	1	39967			Hypothetical protein with no hits to refseq/uniprot/clusters/cdd/tigrfams/pfam overlapping another protein with hits	89	1235	604	NAAEFMPB_05523	LJAGJGHB_01830 LJAGJGHB_01829	CJGKGJEO_00774	PMJBCJDC_03294 PMJBCJDC_03293 PMJBCJDC_03295	IFEDFCAJ_06491 IFEDFCAJ_06492	KEAGMNNG_04763	BBHAGICA_04425	KGGJIEBE_05864 KGGJIEBE_05863 KGGJIEBE_05865	OOMIMNAN_04192	EPPHDNNG_02890 EPPHDNNG_02889	IMMGNHND_04954	GLAPKEJF_04941 GLAPKEJF_04940 GLAPKEJF_04943 GLAPKEJF_04942	IGBAIDIA_03891 IGBAIDIA_03890	JLFKGPII_07018	FJDKEAMK_03274	OKKICKOI_06768		IJCNLAFA_05576	GHIHBIIA_05555 GHIHBIIA_05554 GHIHBIIA_05556	BPLKGOMO_05998	BAEPEOGO_08025 BAEPEOGO_08026	HPMCIBEE_00701	FOOLNDAF_03715 FOOLNDAF_03716 FOOLNDAF_03714	ACIBPFPJ_04925	LKOKBLAJ_08390
group_20687		hypothetical protein	24	42	1.75	1	29266				206	695	356	NAAEFMPB_00776 NAAEFMPB_00777	LJAGJGHB_06404 LJAGJGHB_06405 LJAGJGHB_06403	CJGKGJEO_05641	PMJBCJDC_08046 PMJBCJDC_08047	IFEDFCAJ_01064	KEAGMNNG_01370 KEAGMNNG_01371	BBHAGICA_00752 BBHAGICA_00751 BBHAGICA_00750	KGGJIEBE_00998 KGGJIEBE_00999	OOMIMNAN_08257 OOMIMNAN_08258	EPPHDNNG_06899	IMMGNHND_00992 IMMGNHND_00993	GLAPKEJF_09114	IGBAIDIA_09019 IGBAIDIA_09018	JLFKGPII_02043 JLFKGPII_02044	FJDKEAMK_07177 FJDKEAMK_07178	OKKICKOI_03057 OKKICKOI_03056	KILCLEKD_03362 KILCLEKD_03363	IJCNLAFA_00395 IJCNLAFA_00396	GHIHBIIA_01042	BPLKGOMO_01772 BPLKGOMO_01773 BPLKGOMO_01771	BAEPEOGO_02969	HPMCIBEE_05901	FOOLNDAF_08514		LKOKBLAJ_03665
rlmE_2		Ribosomal RNA large subunit methyltransferase E	24	36	1.5	1	23372				104	524	267	NAAEFMPB_01439	LJAGJGHB_05773 LJAGJGHB_05772	CJGKGJEO_04945 CJGKGJEO_04944 CJGKGJEO_04946	PMJBCJDC_07367	IFEDFCAJ_02242	KEAGMNNG_00752	BBHAGICA_00115	KGGJIEBE_01626 KGGJIEBE_01627	OOMIMNAN_08946 OOMIMNAN_08947 OOMIMNAN_08945	EPPHDNNG_07566	IMMGNHND_00295 IMMGNHND_00296	GLAPKEJF_00451 GLAPKEJF_00450	IGBAIDIA_08376	JLFKGPII_02642	FJDKEAMK_07849	OKKICKOI_02430		IJCNLAFA_01097	GHIHBIIA_01663	BPLKGOMO_01111	BAEPEOGO_03659 BAEPEOGO_03660	HPMCIBEE_05211 HPMCIBEE_05212	FOOLNDAF_07865 FOOLNDAF_07864 FOOLNDAF_07866	ACIBPFPJ_01088	LKOKBLAJ_04315
lpxB_2		Lipid-A-disaccharide synthase	24	35	1.46	1	9389				143	1124	426	NAAEFMPB_06963	LJAGJGHB_00404 LJAGJGHB_00403 LJAGJGHB_00402	CJGKGJEO_07888	PMJBCJDC_01787 PMJBCJDC_01786	IFEDFCAJ_07932	KEAGMNNG_03383	BBHAGICA_02977	KGGJIEBE_07391 KGGJIEBE_07392	OOMIMNAN_05951	EPPHDNNG_04544	IMMGNHND_03391	GLAPKEJF_06519 GLAPKEJF_06520	IGBAIDIA_02308 IGBAIDIA_02307	JLFKGPII_08441	FJDKEAMK_04846 FJDKEAMK_04847	OKKICKOI_05243 OKKICKOI_05242	KILCLEKD_01109 KILCLEKD_01110 KILCLEKD_01111	IJCNLAFA_07360	GHIHBIIA_07131	BPLKGOMO_04329	BAEPEOGO_00464	HPMCIBEE_08457	FOOLNDAF_02175 FOOLNDAF_02174	ACIBPFPJ_06344
dcuS_1		Sensor histidine kinase DcuS	24	52	2.17	1	11331				161	1421	552	NAAEFMPB_07905 NAAEFMPB_07906 NAAEFMPB_07907	LJAGJGHB_07558	CJGKGJEO_06895 CJGKGJEO_06892 CJGKGJEO_06893 CJGKGJEO_06891 CJGKGJEO_06894	PMJBCJDC_00818	IFEDFCAJ_00363 IFEDFCAJ_00364 IFEDFCAJ_00365	KEAGMNNG_02499 KEAGMNNG_02498 KEAGMNNG_02497 KEAGMNNG_02496	BBHAGICA_01897	KGGJIEBE_08391	OOMIMNAN_07011 OOMIMNAN_07013 OOMIMNAN_07012	EPPHDNNG_05619 EPPHDNNG_05621 EPPHDNNG_05620	IMMGNHND_02297	GLAPKEJF_07586 GLAPKEJF_07587 GLAPKEJF_07589		JLFKGPII_00906	FJDKEAMK_05943 FJDKEAMK_05944 FJDKEAMK_05945	OKKICKOI_04246	KILCLEKD_02118	IJCNLAFA_08603 IJCNLAFA_08605 IJCNLAFA_08604 IJCNLAFA_08606	GHIHBIIA_08205 GHIHBIIA_08207 GHIHBIIA_08208 GHIHBIIA_08206	BPLKGOMO_03133 BPLKGOMO_03132 BPLKGOMO_03131	BAEPEOGO_01674	HPMCIBEE_07227	FOOLNDAF_01067	ACIBPFPJ_07280 ACIBPFPJ_07281	LKOKBLAJ_02363
dcuR		Transcriptional regulatory protein DcuR	24	42	1.75	1	11326				158	1769	554	NAAEFMPB_07908	LJAGJGHB_07557	CJGKGJEO_06890	PMJBCJDC_00816	IFEDFCAJ_00366		BBHAGICA_01896	KGGJIEBE_08392	OOMIMNAN_07014 OOMIMNAN_07015	EPPHDNNG_05622 EPPHDNNG_05624 EPPHDNNG_05623	IMMGNHND_02295	GLAPKEJF_07590	IGBAIDIA_01186 IGBAIDIA_01185 IGBAIDIA_01184 IGBAIDIA_01183	JLFKGPII_00908 JLFKGPII_00909 JLFKGPII_00907	FJDKEAMK_05946	OKKICKOI_04244	KILCLEKD_02120	IJCNLAFA_08607 IJCNLAFA_08608	GHIHBIIA_08209	BPLKGOMO_03130 BPLKGOMO_03129	BAEPEOGO_01675 BAEPEOGO_01676 BAEPEOGO_01677	HPMCIBEE_07225 HPMCIBEE_07224 HPMCIBEE_07226	FOOLNDAF_01065 FOOLNDAF_01066	ACIBPFPJ_07282 ACIBPFPJ_07283	LKOKBLAJ_02364 LKOKBLAJ_02365 LKOKBLAJ_02366
group_21090		hypothetical protein	24	24	1	1	4092	1	12177		137	419	328	NAAEFMPB_05162	LJAGJGHB_02181	CJGKGJEO_01138	PMJBCJDC_03654	IFEDFCAJ_06138	KEAGMNNG_05095	BBHAGICA_05882	KGGJIEBE_04364		EPPHDNNG_01331	IMMGNHND_06575	GLAPKEJF_03339	IGBAIDIA_05434	JLFKGPII_05589	FJDKEAMK_01796	OKKICKOI_08238	KILCLEKD_06725	IJCNLAFA_04095	GHIHBIIA_04251	BPLKGOMO_07430	BAEPEOGO_06587	HPMCIBEE_02194	FOOLNDAF_05124	ACIBPFPJ_03644	LKOKBLAJ_07035
ribH_1		6,7-dimethyl-8-ribityllumazine synthase	24	35	1.46	1	39024				143	470	266	NAAEFMPB_06652	LJAGJGHB_00719	CJGKGJEO_08204 CJGKGJEO_08205	PMJBCJDC_02115	IFEDFCAJ_07614	KEAGMNNG_03685	BBHAGICA_03406 BBHAGICA_03407	KGGJIEBE_06949 KGGJIEBE_06948		EPPHDNNG_04012	IMMGNHND_03787	GLAPKEJF_06116	IGBAIDIA_02777 IGBAIDIA_02778	JLFKGPII_08033	FJDKEAMK_04377 FJDKEAMK_04376	OKKICKOI_05705	KILCLEKD_00587	IJCNLAFA_06899 IJCNLAFA_06898	GHIHBIIA_06714	BPLKGOMO_04743	BAEPEOGO_00016 BAEPEOGO_00015	HPMCIBEE_08911 HPMCIBEE_08912	FOOLNDAF_02505 FOOLNDAF_02506	ACIBPFPJ_06066 ACIBPFPJ_06065	LKOKBLAJ_01018 LKOKBLAJ_01017
nhaR_2		Transcriptional activator protein NhaR	24	35	1.46	1	8395				176	893	482	NAAEFMPB_07357	LJAGJGHB_00014	CJGKGJEO_07475 CJGKGJEO_07474	PMJBCJDC_01389	IFEDFCAJ_08346 IFEDFCAJ_08347		BBHAGICA_02589	KGGJIEBE_07792	OOMIMNAN_06372	EPPHDNNG_04983 EPPHDNNG_04985 EPPHDNNG_04984	IMMGNHND_02949	GLAPKEJF_06942	IGBAIDIA_01916 IGBAIDIA_01915	JLFKGPII_00329	FJDKEAMK_05287	OKKICKOI_04850	KILCLEKD_01502 KILCLEKD_01503 KILCLEKD_01504	IJCNLAFA_07758	GHIHBIIA_07500	BPLKGOMO_03936 BPLKGOMO_03935	BAEPEOGO_00861 BAEPEOGO_00862	HPMCIBEE_08054 HPMCIBEE_08053	FOOLNDAF_01795 FOOLNDAF_01794	ACIBPFPJ_06700	LKOKBLAJ_01734
vanX		D-alanyl-D-alanine dipeptidase	24	26	1.09	1	20981				134	794	601	NAAEFMPB_04645	LJAGJGHB_02669	CJGKGJEO_01658	PMJBCJDC_04157	IFEDFCAJ_05504	KEAGMNNG_05585	BBHAGICA_05337	KGGJIEBE_04903	OOMIMNAN_03183	EPPHDNNG_01893	IMMGNHND_05958	GLAPKEJF_03927	IGBAIDIA_04874	JLFKGPII_06102	FJDKEAMK_02304	OKKICKOI_07704 OKKICKOI_07705 OKKICKOI_07706	KILCLEKD_07279	IJCNLAFA_04606	GHIHBIIA_04699	BPLKGOMO_06948	BAEPEOGO_07089		FOOLNDAF_04650	ACIBPFPJ_04083	LKOKBLAJ_07504
nei		Endonuclease 8	24	26	1.09	1	31530				239	824	590	NAAEFMPB_06095	LJAGJGHB_01270	CJGKGJEO_00205	PMJBCJDC_02702	IFEDFCAJ_07064	KEAGMNNG_04215	BBHAGICA_03915	KGGJIEBE_06413	OOMIMNAN_04760	EPPHDNNG_03440	IMMGNHND_04381	GLAPKEJF_05513	IGBAIDIA_03338	JLFKGPII_07530	FJDKEAMK_03818	OKKICKOI_06241	KILCLEKD_00021 KILCLEKD_00020	IJCNLAFA_06261	GHIHBIIA_06160	BPLKGOMO_05368	BAEPEOGO_08673 BAEPEOGO_08672		FOOLNDAF_03087	ACIBPFPJ_05524	LKOKBLAJ_00415
group_22139		hypothetical protein	24	24	1	1	9490	160	28		197	854	590	NAAEFMPB_06907	LJAGJGHB_00464	CJGKGJEO_07945	PMJBCJDC_01851	IFEDFCAJ_07864	KEAGMNNG_03436	BBHAGICA_03038	KGGJIEBE_07329	OOMIMNAN_05881	EPPHDNNG_04477	IMMGNHND_03463	GLAPKEJF_06446	IGBAIDIA_02382	JLFKGPII_08384	FJDKEAMK_04782	OKKICKOI_05307	KILCLEKD_01048	IJCNLAFA_07303	GHIHBIIA_07070	BPLKGOMO_04394	BAEPEOGO_00400		FOOLNDAF_02234	ACIBPFPJ_06288	LKOKBLAJ_01305
group_22166	ilvI_1	Acetolactate synthase isozyme 3 large subunit	24	24	1	1	8802	32	43		131	686	360	NAAEFMPB_07204	LJAGJGHB_00173	CJGKGJEO_07645		IFEDFCAJ_08177	KEAGMNNG_03158	BBHAGICA_02750	KGGJIEBE_07628	OOMIMNAN_06204	EPPHDNNG_04813	IMMGNHND_03117	GLAPKEJF_06760	IGBAIDIA_02072	JLFKGPII_00188	FJDKEAMK_05114	OKKICKOI_05004	KILCLEKD_01341	IJCNLAFA_07600	GHIHBIIA_07345	BPLKGOMO_04086	BAEPEOGO_00708	HPMCIBEE_08206	FOOLNDAF_01948	ACIBPFPJ_06559	LKOKBLAJ_01579
group_22181		hypothetical protein	24	43	1.8	1	28588				164	599	314	NAAEFMPB_07415 NAAEFMPB_07416	LJAGJGHB_08038 LJAGJGHB_08039	CJGKGJEO_07404 CJGKGJEO_07405	PMJBCJDC_01331	IFEDFCAJ_08414 IFEDFCAJ_08413	KEAGMNNG_02962 KEAGMNNG_02960 KEAGMNNG_02961	BBHAGICA_02527 BBHAGICA_02525 BBHAGICA_02526	KGGJIEBE_07857 KGGJIEBE_07856	OOMIMNAN_06435 OOMIMNAN_06436	EPPHDNNG_05054 EPPHDNNG_05053	IMMGNHND_02877	GLAPKEJF_07006	IGBAIDIA_01847	JLFKGPII_00386 JLFKGPII_00385	FJDKEAMK_05359 FJDKEAMK_05357 FJDKEAMK_05358		KILCLEKD_01566	IJCNLAFA_07829 IJCNLAFA_07830	GHIHBIIA_07558	BPLKGOMO_03873	BAEPEOGO_00927	HPMCIBEE_07993 HPMCIBEE_07991 HPMCIBEE_07992	FOOLNDAF_01733	ACIBPFPJ_06756 ACIBPFPJ_06755	LKOKBLAJ_01793 LKOKBLAJ_01794
ptsP_2		Phosphoenolpyruvate-dependent phosphotransferase system	24	24	1	1	37874	131	49		356	815	608	NAAEFMPB_01988		CJGKGJEO_04375	PMJBCJDC_06838	IFEDFCAJ_02790	KEAGMNNG_00249	BBHAGICA_07900	KGGJIEBE_02247	OOMIMNAN_00380	EPPHDNNG_08201	IMMGNHND_08842	GLAPKEJF_01094	IGBAIDIA_07568	JLFKGPII_03561	FJDKEAMK_08654	OKKICKOI_01823	KILCLEKD_04623	IJCNLAFA_01736	GHIHBIIA_02224	BPLKGOMO_00472	BAEPEOGO_04293	HPMCIBEE_04559	FOOLNDAF_07303	ACIBPFPJ_01645	LKOKBLAJ_04877
group_22722		hypothetical protein	24	24	1	1	450	30	166		245	767	440	NAAEFMPB_03950	LJAGJGHB_03332	CJGKGJEO_02345	PMJBCJDC_04846	IFEDFCAJ_04815	KEAGMNNG_06235	BBHAGICA_04652	KGGJIEBE_05619		EPPHDNNG_02631	IMMGNHND_05222	GLAPKEJF_04682	IGBAIDIA_04147	JLFKGPII_06778	FJDKEAMK_03028	OKKICKOI_07015	KILCLEKD_07995	IJCNLAFA_05334	GHIHBIIA_05344	BPLKGOMO_06242	BAEPEOGO_07779	HPMCIBEE_00947	FOOLNDAF_03959	ACIBPFPJ_04707	LKOKBLAJ_08162
ybhR_1		putative multidrug ABC transporter permease YbhR	24	36	1.5	1	19748				275	1049	559	NAAEFMPB_05935	LJAGJGHB_01422 LJAGJGHB_01421	CJGKGJEO_00361 CJGKGJEO_00360	PMJBCJDC_02870 PMJBCJDC_02869	IFEDFCAJ_06897	KEAGMNNG_04384	BBHAGICA_04086	KGGJIEBE_06246	OOMIMNAN_04599	EPPHDNNG_03275	IMMGNHND_04556	GLAPKEJF_05348 GLAPKEJF_05349	IGBAIDIA_03508 IGBAIDIA_03507	JLFKGPII_07372	FJDKEAMK_03660 FJDKEAMK_03661	OKKICKOI_06403		IJCNLAFA_06093 IJCNLAFA_06094	GHIHBIIA_06000 GHIHBIIA_06001	BPLKGOMO_05525 BPLKGOMO_05524	BAEPEOGO_08503 BAEPEOGO_08504	HPMCIBEE_00219	FOOLNDAF_03245 FOOLNDAF_03244	ACIBPFPJ_05365 ACIBPFPJ_05366	LKOKBLAJ_00261
group_23027		hypothetical protein	24	24	1	1	29097	1	8406		398	911	583	NAAEFMPB_07587	LJAGJGHB_07861	CJGKGJEO_07214		IFEDFCAJ_00049	KEAGMNNG_02798	BBHAGICA_02371	KGGJIEBE_08002	OOMIMNAN_06609	EPPHDNNG_05213	IMMGNHND_02710	GLAPKEJF_07174	IGBAIDIA_01687	JLFKGPII_00538	FJDKEAMK_05531	OKKICKOI_04636	KILCLEKD_01732	IJCNLAFA_08024	GHIHBIIA_07725	BPLKGOMO_03690	BAEPEOGO_01124	HPMCIBEE_07788	FOOLNDAF_01549	ACIBPFPJ_06933	LKOKBLAJ_01993
speC_1		Constitutive ornithine decarboxylase	24	24	1	1	6699	1	10745		206	1403	435	NAAEFMPB_01778	LJAGJGHB_05457	CJGKGJEO_04584	PMJBCJDC_07047	IFEDFCAJ_02584	KEAGMNNG_00435	BBHAGICA_08087	KGGJIEBE_02042	OOMIMNAN_00169	EPPHDNNG_07989	IMMGNHND_09041		IGBAIDIA_07766	JLFKGPII_03034	FJDKEAMK_08455	OKKICKOI_02027	KILCLEKD_04414	IJCNLAFA_01521	GHIHBIIA_02054	BPLKGOMO_00691	BAEPEOGO_04073	HPMCIBEE_04777	FOOLNDAF_07506	ACIBPFPJ_01469	LKOKBLAJ_04676
yqaB		Fructose-1-phosphate phosphatase YqaB	24	28	1.17	1	36966				227	662	356	NAAEFMPB_02338	LJAGJGHB_04912	CJGKGJEO_04003	PMJBCJDC_06476	IFEDFCAJ_03149	KEAGMNNG_07798	BBHAGICA_07544	KGGJIEBE_02629		EPPHDNNG_08589	IMMGNHND_08441 IMMGNHND_08442	GLAPKEJF_01508 GLAPKEJF_01507	IGBAIDIA_07182	JLFKGPII_03916	FJDKEAMK_00055 FJDKEAMK_00054	OKKICKOI_01423	KILCLEKD_05005	IJCNLAFA_02089 IJCNLAFA_02088	GHIHBIIA_02538	BPLKGOMO_00101	BAEPEOGO_04660	HPMCIBEE_04190	FOOLNDAF_06952	ACIBPFPJ_01961	LKOKBLAJ_05209
pflB_1		Formate acetyltransferase 1	24	59	2.46	1	39564			Hypothetical protein with no hits to refseq/uniprot/clusters/cdd/tigrfams/pfam overlapping another protein with hits	143	1019	413	NAAEFMPB_05697	LJAGJGHB_01663	CJGKGJEO_00606	PMJBCJDC_03134	IFEDFCAJ_06651 IFEDFCAJ_06650	KEAGMNNG_04606 KEAGMNNG_04607	BBHAGICA_04298 BBHAGICA_04297 BBHAGICA_04296	KGGJIEBE_06012 KGGJIEBE_06014 KGGJIEBE_06013 KGGJIEBE_06010 KGGJIEBE_06011	OOMIMNAN_04356 OOMIMNAN_04355 OOMIMNAN_04357 OOMIMNAN_04358 OOMIMNAN_04359	EPPHDNNG_03033 EPPHDNNG_03034 EPPHDNNG_03035 EPPHDNNG_03037 EPPHDNNG_03036	IMMGNHND_04801 IMMGNHND_04802 IMMGNHND_04803	GLAPKEJF_05095 GLAPKEJF_05096 GLAPKEJF_05097 GLAPKEJF_05099 GLAPKEJF_05098	IGBAIDIA_03736 IGBAIDIA_03737 IGBAIDIA_03734 IGBAIDIA_03735	JLFKGPII_07148	FJDKEAMK_03425 FJDKEAMK_03427 FJDKEAMK_03426	OKKICKOI_06629 OKKICKOI_06630 OKKICKOI_06628 OKKICKOI_06627	KILCLEKD_08376 KILCLEKD_08378 KILCLEKD_08379 KILCLEKD_08377	IJCNLAFA_05829	GHIHBIIA_05770 GHIHBIIA_05772	BPLKGOMO_05769	BAEPEOGO_08256 BAEPEOGO_08255	HPMCIBEE_00451	FOOLNDAF_03486		LKOKBLAJ_00027
polB_1		DNA polymerase II	24	60	2.5	1	8686			Hypothetical protein with no hits to refseq/uniprot/clusters/cdd/tigrfams/pfam overlapping another protein with hits	134	2351	790	NAAEFMPB_07242 NAAEFMPB_07243 NAAEFMPB_07244 NAAEFMPB_07245	LJAGJGHB_00137 LJAGJGHB_00135 LJAGJGHB_00136	CJGKGJEO_07604 CJGKGJEO_07603 CJGKGJEO_07602 CJGKGJEO_07601	PMJBCJDC_01511 PMJBCJDC_01510	IFEDFCAJ_08217		BBHAGICA_02711	KGGJIEBE_07664 KGGJIEBE_07665 KGGJIEBE_07666 KGGJIEBE_07667 KGGJIEBE_07668	OOMIMNAN_06242 OOMIMNAN_06243 OOMIMNAN_06244	EPPHDNNG_04853 EPPHDNNG_04854 EPPHDNNG_04855 EPPHDNNG_04856	IMMGNHND_03080 IMMGNHND_03081	GLAPKEJF_06800 GLAPKEJF_06802 GLAPKEJF_06801	IGBAIDIA_02035	JLFKGPII_00218	FJDKEAMK_05156 FJDKEAMK_05157 FJDKEAMK_05158 FJDKEAMK_05159	OKKICKOI_04969 OKKICKOI_04968	KILCLEKD_01383 KILCLEKD_01382 KILCLEKD_01384 KILCLEKD_01385	IJCNLAFA_07640	GHIHBIIA_07375 GHIHBIIA_07376 GHIHBIIA_07377	BPLKGOMO_04051 BPLKGOMO_04050 BPLKGOMO_04049 BPLKGOMO_04052	BAEPEOGO_00750	HPMCIBEE_08172 HPMCIBEE_08173 HPMCIBEE_08171 HPMCIBEE_08170	FOOLNDAF_01916	ACIBPFPJ_06591	LKOKBLAJ_01618
group_23611		hypothetical protein	24	24	1	1	20537	149	28		149	203	183	NAAEFMPB_04487	LJAGJGHB_02838	CJGKGJEO_01821	PMJBCJDC_04322	IFEDFCAJ_05336	KEAGMNNG_05748	BBHAGICA_05162	KGGJIEBE_05083	OOMIMNAN_03367	EPPHDNNG_02079	IMMGNHND_05761	GLAPKEJF_04115	IGBAIDIA_04689	JLFKGPII_06280	FJDKEAMK_02495	OKKICKOI_07524	KILCLEKD_07465	IJCNLAFA_04794	GHIHBIIA_04865	BPLKGOMO_06766	BAEPEOGO_07268		FOOLNDAF_04460	ACIBPFPJ_04242	LKOKBLAJ_07673
group_23614		hypothetical protein	24	24	1	1	20602	4	269		245	761	580	NAAEFMPB_04512	LJAGJGHB_02809	CJGKGJEO_01798	PMJBCJDC_04295	IFEDFCAJ_05364	KEAGMNNG_05723	BBHAGICA_05188	KGGJIEBE_05058	OOMIMNAN_03335	EPPHDNNG_02048	IMMGNHND_05794	GLAPKEJF_04084	IGBAIDIA_04719	JLFKGPII_06252	FJDKEAMK_02467	OKKICKOI_07554	KILCLEKD_07436	IJCNLAFA_04768	GHIHBIIA_04836	BPLKGOMO_06795	BAEPEOGO_07243	HPMCIBEE_01517		ACIBPFPJ_04217	LKOKBLAJ_07646
tpx_2		hypothetical protein	24	24	1	1	5007	106	39		173	518	257	NAAEFMPB_04794	LJAGJGHB_02537	CJGKGJEO_01504	PMJBCJDC_04013	IFEDFCAJ_05667	KEAGMNNG_05442		KGGJIEBE_04769	OOMIMNAN_03046	EPPHDNNG_01765	IMMGNHND_06109	GLAPKEJF_03792	IGBAIDIA_05009	JLFKGPII_05982	FJDKEAMK_02171	OKKICKOI_07837	KILCLEKD_07138	IJCNLAFA_04481	GHIHBIIA_04579	BPLKGOMO_07072	BAEPEOGO_06960	HPMCIBEE_01822	FOOLNDAF_04773	ACIBPFPJ_03973	LKOKBLAJ_07382
group_23697		hypothetical protein	24	24	1	1	3551	1	2198		110	794	604	NAAEFMPB_05412	LJAGJGHB_01937	CJGKGJEO_00886	PMJBCJDC_03407	IFEDFCAJ_06383	KEAGMNNG_04869	BBHAGICA_06083	KGGJIEBE_04156	OOMIMNAN_02377	EPPHDNNG_01110	IMMGNHND_06794	GLAPKEJF_03124	IGBAIDIA_05642	JLFKGPII_05396	FJDKEAMK_01598	OKKICKOI_08446	KILCLEKD_06522	IJCNLAFA_03862	GHIHBIIA_04054		BAEPEOGO_06378	HPMCIBEE_02419	FOOLNDAF_05327	ACIBPFPJ_03459	LKOKBLAJ_06829
nanM_1		N-acetylneuraminate epimerase	24	24	1	1	40070	1	1792		182	674	303	NAAEFMPB_05471	LJAGJGHB_01882	CJGKGJEO_00830	PMJBCJDC_03346	IFEDFCAJ_06438	KEAGMNNG_04816	BBHAGICA_04479	KGGJIEBE_05806	OOMIMNAN_04122	EPPHDNNG_02832	IMMGNHND_05013	GLAPKEJF_04880	IGBAIDIA_03950	JLFKGPII_06966	FJDKEAMK_03222	OKKICKOI_06822	KILCLEKD_08191	IJCNLAFA_05518	GHIHBIIA_05510		BAEPEOGO_07974	HPMCIBEE_00754	FOOLNDAF_03772	ACIBPFPJ_04879	LKOKBLAJ_08340
rplA		50S ribosomal protein L1	24	24	1	1	34112	357	8		119	704	562	NAAEFMPB_08180	LJAGJGHB_07301	CJGKGJEO_06603	PMJBCJDC_00551	IFEDFCAJ_02006	KEAGMNNG_02237	BBHAGICA_01634	KGGJIEBE_00104	OOMIMNAN_07303	EPPHDNNG_05917		GLAPKEJF_07892	IGBAIDIA_00921	JLFKGPII_01167	FJDKEAMK_06229	OKKICKOI_03968	KILCLEKD_02403	IJCNLAFA_08924	GHIHBIIA_00193	BPLKGOMO_02742	BAEPEOGO_01992	HPMCIBEE_06896	FOOLNDAF_00774	ACIBPFPJ_07555	LKOKBLAJ_02657
yicI_2		Alpha-xylosidase	24	43	1.8	1	15440			Hypothetical protein with no hits to refseq/uniprot/clusters/cdd/tigrfams/pfam overlapping another protein with hits	146	2318	883	NAAEFMPB_00582 NAAEFMPB_00583 NAAEFMPB_00584	LJAGJGHB_06602 LJAGJGHB_06601	CJGKGJEO_05838 CJGKGJEO_05839	PMJBCJDC_08234	IFEDFCAJ_01267 IFEDFCAJ_01266	KEAGMNNG_01555 KEAGMNNG_01554	BBHAGICA_00937 BBHAGICA_00936 BBHAGICA_00935	KGGJIEBE_00797	OOMIMNAN_08051 OOMIMNAN_08050	EPPHDNNG_06696 EPPHDNNG_06695	IMMGNHND_01207	GLAPKEJF_08766	IGBAIDIA_00177 IGBAIDIA_00175 IGBAIDIA_00176	JLFKGPII_01861	FJDKEAMK_06985	OKKICKOI_03247	KILCLEKD_03151 KILCLEKD_03153 KILCLEKD_03152		GHIHBIIA_00861	BPLKGOMO_01973 BPLKGOMO_01972	BAEPEOGO_02759 BAEPEOGO_02760	HPMCIBEE_06113 HPMCIBEE_06114	FOOLNDAF_08707	ACIBPFPJ_00315 ACIBPFPJ_00316 ACIBPFPJ_00317	LKOKBLAJ_03472
endA		Endonuclease-1	24	24	1	1	35882	128	31		299	599	448	NAAEFMPB_01817	LJAGJGHB_05422	CJGKGJEO_04549	PMJBCJDC_07007	IFEDFCAJ_02626	KEAGMNNG_00397	BBHAGICA_08052	KGGJIEBE_02079		EPPHDNNG_08027	IMMGNHND_09001	GLAPKEJF_00929	IGBAIDIA_07728	JLFKGPII_03409	FJDKEAMK_08490	OKKICKOI_01987	KILCLEKD_04456	IJCNLAFA_01560	GHIHBIIA_02086	BPLKGOMO_00652	BAEPEOGO_04112	HPMCIBEE_04738	FOOLNDAF_07472	ACIBPFPJ_01499	LKOKBLAJ_04716
argO		Arginine exporter protein ArgO	24	30	1.25	1	35983				113	644	444	NAAEFMPB_01871 NAAEFMPB_01872	LJAGJGHB_05380	CJGKGJEO_04497	PMJBCJDC_06955	IFEDFCAJ_02677	KEAGMNNG_00353	BBHAGICA_08020	KGGJIEBE_02117	OOMIMNAN_00244	EPPHDNNG_08068 EPPHDNNG_08069	IMMGNHND_08970	GLAPKEJF_00966	IGBAIDIA_07689	JLFKGPII_03443		OKKICKOI_01950	KILCLEKD_04493	IJCNLAFA_01612	GHIHBIIA_02128 GHIHBIIA_02129	BPLKGOMO_00596 BPLKGOMO_00595	BAEPEOGO_04163	HPMCIBEE_04685 HPMCIBEE_04686 HPMCIBEE_04684	FOOLNDAF_07424	ACIBPFPJ_01545	LKOKBLAJ_04763
kduI_2		4-deoxy-L-threo-5-hexosulose-uronate ketol-isomerase	24	29	1.21	1	37949				347	1010	566	NAAEFMPB_01958	LJAGJGHB_05293 LJAGJGHB_05292	CJGKGJEO_04404 CJGKGJEO_04403	PMJBCJDC_06868		KEAGMNNG_00276	BBHAGICA_07933	KGGJIEBE_02214	OOMIMNAN_00348	EPPHDNNG_08165	IMMGNHND_08877	GLAPKEJF_01061	IGBAIDIA_07596	JLFKGPII_03529	FJDKEAMK_08622	OKKICKOI_01857	KILCLEKD_04585	IJCNLAFA_01702	GHIHBIIA_02202	BPLKGOMO_00502 BPLKGOMO_00501	BAEPEOGO_04260	HPMCIBEE_04593	FOOLNDAF_07332 FOOLNDAF_07333	ACIBPFPJ_01620	LKOKBLAJ_04844 LKOKBLAJ_04845
group_24571		hypothetical protein	24	24	1	1	35241	180	4		386	632	511	NAAEFMPB_03978	LJAGJGHB_03310	CJGKGJEO_02320	PMJBCJDC_04821	IFEDFCAJ_04841	KEAGMNNG_06210		KGGJIEBE_05583	OOMIMNAN_03879	EPPHDNNG_02602	IMMGNHND_05254	GLAPKEJF_04648	IGBAIDIA_04177	JLFKGPII_06747	FJDKEAMK_02994	OKKICKOI_07047	KILCLEKD_07961	IJCNLAFA_05307	GHIHBIIA_05319	BPLKGOMO_06270	BAEPEOGO_07749	HPMCIBEE_00973	FOOLNDAF_03983	ACIBPFPJ_04686	LKOKBLAJ_08139
ompC_2		Outer membrane protein C	24	45	1.88	1	20607			Hypothetical protein with no hits to refseq/uniprot/clusters/cdd/tigrfams/pfam overlapping another protein with hits	107	1118	529	NAAEFMPB_04513 NAAEFMPB_04514	LJAGJGHB_02808 LJAGJGHB_02807	CJGKGJEO_01797	PMJBCJDC_04294 PMJBCJDC_04292 PMJBCJDC_04293	IFEDFCAJ_05365	KEAGMNNG_05722 KEAGMNNG_05720 KEAGMNNG_05721	BBHAGICA_05189 BBHAGICA_05190		OOMIMNAN_03334 OOMIMNAN_03333	EPPHDNNG_02047 EPPHDNNG_02046	IMMGNHND_05795 IMMGNHND_05797	GLAPKEJF_04083 GLAPKEJF_04082	IGBAIDIA_04720 IGBAIDIA_04721	JLFKGPII_06251 JLFKGPII_06250	FJDKEAMK_02466 FJDKEAMK_02465	OKKICKOI_07555 OKKICKOI_07556	KILCLEKD_07435 KILCLEKD_07434	IJCNLAFA_04767	GHIHBIIA_04835	BPLKGOMO_06796	BAEPEOGO_07242	HPMCIBEE_01518 HPMCIBEE_01519	FOOLNDAF_04491 FOOLNDAF_04492 FOOLNDAF_04493	ACIBPFPJ_04216	LKOKBLAJ_07645 LKOKBLAJ_07644 LKOKBLAJ_07643
group_24859		hypothetical protein	24	24	1	1	9534	1	6350		110	464	332	NAAEFMPB_06900	LJAGJGHB_00472	CJGKGJEO_07954	PMJBCJDC_01860		KEAGMNNG_03443	BBHAGICA_03082	KGGJIEBE_07279	OOMIMNAN_05681	EPPHDNNG_04428	IMMGNHND_03519	GLAPKEJF_06397	IGBAIDIA_02431	JLFKGPII_08346	FJDKEAMK_04737	OKKICKOI_05354	KILCLEKD_01005	IJCNLAFA_07249	GHIHBIIA_07027	BPLKGOMO_04440	BAEPEOGO_00356	HPMCIBEE_08572	FOOLNDAF_02281	ACIBPFPJ_06248	LKOKBLAJ_01253
group_25033		hypothetical protein	24	24	1	1	33863	9	128		254	428	362		LJAGJGHB_07170	CJGKGJEO_06467	PMJBCJDC_00424	IFEDFCAJ_01874	KEAGMNNG_02124	BBHAGICA_01529	KGGJIEBE_00218	OOMIMNAN_07429	EPPHDNNG_06047	IMMGNHND_01870	GLAPKEJF_08011	IGBAIDIA_00790	JLFKGPII_01274	FJDKEAMK_06350	OKKICKOI_03847	KILCLEKD_02525	IJCNLAFA_09051	GHIHBIIA_00300	BPLKGOMO_02616	BAEPEOGO_02107	HPMCIBEE_06760	FOOLNDAF_00651	ACIBPFPJ_07665	LKOKBLAJ_02773
atpC		ATP synthase epsilon chain	24	24	1	1	14375	173	52		104	437	341	NAAEFMPB_00378	LJAGJGHB_06810	CJGKGJEO_06072	PMJBCJDC_00040	IFEDFCAJ_01470	KEAGMNNG_01758	BBHAGICA_01159	KGGJIEBE_00579	OOMIMNAN_07821	EPPHDNNG_06456	IMMGNHND_01443	GLAPKEJF_08419	IGBAIDIA_00405	JLFKGPII_01639	FJDKEAMK_06735	OKKICKOI_03463	KILCLEKD_02899	IJCNLAFA_09464	GHIHBIIA_00654	BPLKGOMO_02205		HPMCIBEE_06353	FOOLNDAF_00273	ACIBPFPJ_08029	LKOKBLAJ_03153
mshA		D-inositol-3-phosphate glycosyltransferase	24	24	1	1	15273	15	241		269	662	478	NAAEFMPB_00645	LJAGJGHB_06543		PMJBCJDC_08175	IFEDFCAJ_01206	KEAGMNNG_01495	BBHAGICA_00869	KGGJIEBE_00870	OOMIMNAN_08124	EPPHDNNG_06765	IMMGNHND_01131	GLAPKEJF_08694	IGBAIDIA_00106	JLFKGPII_01925	FJDKEAMK_07052	OKKICKOI_03179	KILCLEKD_03227	IJCNLAFA_00255	GHIHBIIA_00915	BPLKGOMO_01904	BAEPEOGO_02829	HPMCIBEE_06044	FOOLNDAF_08645	ACIBPFPJ_00372	LKOKBLAJ_03540
ygfX		Inner membrane protein YgfX	24	24	1	1	36082	39	80		203	413	334	NAAEFMPB_01913	LJAGJGHB_05332	CJGKGJEO_04456	PMJBCJDC_06917	IFEDFCAJ_02718	KEAGMNNG_00318	BBHAGICA_07983	KGGJIEBE_02158	OOMIMNAN_00289	EPPHDNNG_08109	IMMGNHND_08926	GLAPKEJF_01007	IGBAIDIA_07647	JLFKGPII_03481	FJDKEAMK_08572	OKKICKOI_01907	KILCLEKD_04533	IJCNLAFA_01651	GHIHBIIA_02162	BPLKGOMO_00554	BAEPEOGO_04208		FOOLNDAF_07382	ACIBPFPJ_01581	LKOKBLAJ_04800
group_25324	tctD	Transcriptional regulatory protein tctD	24	24	1	1	901	1	756		107	722	391	NAAEFMPB_02392	LJAGJGHB_04848	CJGKGJEO_03939	PMJBCJDC_06415	IFEDFCAJ_03217	KEAGMNNG_07744	BBHAGICA_07479	KGGJIEBE_02700	OOMIMNAN_00835	EPPHDNNG_08655	IMMGNHND_08371	GLAPKEJF_01580	IGBAIDIA_07117	JLFKGPII_03982		OKKICKOI_01355	KILCLEKD_05071	IJCNLAFA_02158	GHIHBIIA_02606	BPLKGOMO_00038	BAEPEOGO_04728	HPMCIBEE_04123	FOOLNDAF_06879	ACIBPFPJ_02016	LKOKBLAJ_05265
ndk		Nucleoside diphosphate kinase	24	24	1	1	26804	343	16		293	641	497	NAAEFMPB_02631	LJAGJGHB_04621	CJGKGJEO_03689	PMJBCJDC_06151	IFEDFCAJ_03488	KEAGMNNG_07515	BBHAGICA_07167	KGGJIEBE_03045	OOMIMNAN_01197	EPPHDNNG_09003	IMMGNHND_08032	GLAPKEJF_01904	IGBAIDIA_06788	JLFKGPII_04278	FJDKEAMK_00461	OKKICKOI_01039	KILCLEKD_05405	IJCNLAFA_02683	GHIHBIIA_02972	BPLKGOMO_08808	BAEPEOGO_05189	HPMCIBEE_03656		ACIBPFPJ_02483	LKOKBLAJ_05782
cfa_2		hypothetical protein	24	24	1	1	20171	187	44		287	1361	417	NAAEFMPB_04321	LJAGJGHB_02993	CJGKGJEO_01981	PMJBCJDC_04480	IFEDFCAJ_05167	KEAGMNNG_05894	BBHAGICA_05001	KGGJIEBE_05243	OOMIMNAN_03541	EPPHDNNG_02257	IMMGNHND_05590	GLAPKEJF_04293	IGBAIDIA_04528	JLFKGPII_06431	FJDKEAMK_02653		KILCLEKD_07631	IJCNLAFA_04965	GHIHBIIA_05016	BPLKGOMO_06587	BAEPEOGO_07433	HPMCIBEE_01320	FOOLNDAF_04309	ACIBPFPJ_04391	LKOKBLAJ_07831
ompD_2		Outer membrane porin protein OmpD	24	24	1	1	20839	19	87		293	680	433	NAAEFMPB_04590	LJAGJGHB_02726	CJGKGJEO_01719	PMJBCJDC_04215	IFEDFCAJ_05443	KEAGMNNG_05639		KGGJIEBE_04968	OOMIMNAN_03244	EPPHDNNG_01950	IMMGNHND_05894	GLAPKEJF_03988	IGBAIDIA_04815	JLFKGPII_06160	FJDKEAMK_02368	OKKICKOI_07645	KILCLEKD_07337	IJCNLAFA_04668	GHIHBIIA_04750	BPLKGOMO_06883	BAEPEOGO_07156	HPMCIBEE_01616	FOOLNDAF_04583	ACIBPFPJ_04133	LKOKBLAJ_07560
group_25503		hypothetical protein	24	37	1.55	1	20949				185	881	476	NAAEFMPB_04630	LJAGJGHB_02683	CJGKGJEO_01674 CJGKGJEO_01673	PMJBCJDC_04173	IFEDFCAJ_05489 IFEDFCAJ_05490		BBHAGICA_05322	KGGJIEBE_04920	OOMIMNAN_03195	EPPHDNNG_01910 EPPHDNNG_01909	IMMGNHND_05940 IMMGNHND_05941	GLAPKEJF_03945 GLAPKEJF_03944	IGBAIDIA_04859	JLFKGPII_06118	FJDKEAMK_02321 FJDKEAMK_02320	OKKICKOI_07687	KILCLEKD_07294 KILCLEKD_07293	IJCNLAFA_04623 IJCNLAFA_04622	GHIHBIIA_04714 GHIHBIIA_04713	BPLKGOMO_06928 BPLKGOMO_06929	BAEPEOGO_07107 BAEPEOGO_07106	HPMCIBEE_01666 HPMCIBEE_01667	FOOLNDAF_04635 FOOLNDAF_04636	ACIBPFPJ_04098	LKOKBLAJ_07517
group_25509		hypothetical protein	24	24	1	1	20951	405	8		200	620	395	NAAEFMPB_04632	LJAGJGHB_02682	CJGKGJEO_01672	PMJBCJDC_04172	IFEDFCAJ_05491	KEAGMNNG_05597	BBHAGICA_05324	KGGJIEBE_04919		EPPHDNNG_01908	IMMGNHND_05942	GLAPKEJF_03943	IGBAIDIA_04860	JLFKGPII_06116	FJDKEAMK_02319	OKKICKOI_07689	KILCLEKD_07292	IJCNLAFA_04621	GHIHBIIA_04712	BPLKGOMO_06930	BAEPEOGO_07105	HPMCIBEE_01668	FOOLNDAF_04637	ACIBPFPJ_04096	LKOKBLAJ_07515
fimA_2		Type-1 fimbrial protein, A chain	24	24	1	1	32235	45	50		119	593	519	NAAEFMPB_06411	LJAGJGHB_00965	CJGKGJEO_08450	PMJBCJDC_02359	IFEDFCAJ_07376	KEAGMNNG_03911	BBHAGICA_03639	KGGJIEBE_06704	OOMIMNAN_05079	EPPHDNNG_03751		GLAPKEJF_05841	IGBAIDIA_03029	JLFKGPII_07814	FJDKEAMK_04119	OKKICKOI_05951	KILCLEKD_00336	IJCNLAFA_06624	GHIHBIIA_06487	BPLKGOMO_05007	BAEPEOGO_09038	HPMCIBEE_09173	FOOLNDAF_02743	ACIBPFPJ_05844	LKOKBLAJ_00768
thiI_1		tRNA sulfurtransferase	24	24	1	1	38983	63	48		326	782	567	NAAEFMPB_06636	LJAGJGHB_00733	CJGKGJEO_08219	PMJBCJDC_02129		KEAGMNNG_03701	BBHAGICA_03421	KGGJIEBE_06934	OOMIMNAN_05326	EPPHDNNG_03995	IMMGNHND_03802	GLAPKEJF_06101	IGBAIDIA_02794	JLFKGPII_08017	FJDKEAMK_04360	OKKICKOI_05723	KILCLEKD_00572	IJCNLAFA_06884	GHIHBIIA_06700	BPLKGOMO_04759	BAEPEOGO_09263	HPMCIBEE_08924	FOOLNDAF_02519	ACIBPFPJ_06050	LKOKBLAJ_01001
ftsQ		Cell division protein FtsQ	24	24	1	1	8874	5	210		182	1034	648	NAAEFMPB_07180	LJAGJGHB_00197	CJGKGJEO_07673	PMJBCJDC_01571	IFEDFCAJ_08149	KEAGMNNG_03181	BBHAGICA_02778	KGGJIEBE_07597	OOMIMNAN_06176	EPPHDNNG_04780	IMMGNHND_03147	GLAPKEJF_06729	IGBAIDIA_02103	JLFKGPII_00165	FJDKEAMK_05078	OKKICKOI_05039	KILCLEKD_01312		GHIHBIIA_07317	BPLKGOMO_04111	BAEPEOGO_00678	HPMCIBEE_08236	FOOLNDAF_01972	ACIBPFPJ_06536	LKOKBLAJ_01553
secE		Protein translocase subunit SecE	24	24	1	1	34105	313	11		104	383	289	NAAEFMPB_08183	LJAGJGHB_07296	CJGKGJEO_06598	PMJBCJDC_00548	IFEDFCAJ_02002	KEAGMNNG_02234	BBHAGICA_01631	KGGJIEBE_00107	OOMIMNAN_07307	EPPHDNNG_05921	IMMGNHND_01994	GLAPKEJF_07895	IGBAIDIA_00918	JLFKGPII_01170	FJDKEAMK_06232	OKKICKOI_03963	KILCLEKD_02406	IJCNLAFA_08929		BPLKGOMO_02738	BAEPEOGO_01996	HPMCIBEE_06892	FOOLNDAF_00770	ACIBPFPJ_07558	LKOKBLAJ_02661
pcm		Protein-L-isoaspartate O-methyltransferase	24	24	1	1	37447	7	210		302	626	462	NAAEFMPB_02153		CJGKGJEO_04202	PMJBCJDC_06672	IFEDFCAJ_02961	KEAGMNNG_00093	BBHAGICA_07729	KGGJIEBE_02427	OOMIMNAN_00561	EPPHDNNG_08376	IMMGNHND_08648	GLAPKEJF_01295	IGBAIDIA_07380	JLFKGPII_03732	FJDKEAMK_08832	OKKICKOI_01634	KILCLEKD_04811	IJCNLAFA_01900	GHIHBIIA_02369	BPLKGOMO_00305	BAEPEOGO_04458	HPMCIBEE_04389	FOOLNDAF_07151	ACIBPFPJ_01791	LKOKBLAJ_05026
group_26197	metG_1	Methionine--tRNA ligase	24	24	1	1	17752	68	55		182	947	399	NAAEFMPB_03364	LJAGJGHB_03923	CJGKGJEO_02944	PMJBCJDC_05418	IFEDFCAJ_04217	KEAGMNNG_06815	BBHAGICA_06456	KGGJIEBE_03779	OOMIMNAN_01980	EPPHDNNG_00710	IMMGNHND_07260	GLAPKEJF_02707	IGBAIDIA_06029	JLFKGPII_04967	FJDKEAMK_01219	OKKICKOI_00304	KILCLEKD_06132	IJCNLAFA_03443	GHIHBIIA_03668	BPLKGOMO_08059	BAEPEOGO_05955	HPMCIBEE_02860		ACIBPFPJ_03156	LKOKBLAJ_06496
ribC		Riboflavin synthase	24	31	1.3	1	20169				104	641	396	NAAEFMPB_04319	LJAGJGHB_02995	CJGKGJEO_01983	PMJBCJDC_04482	IFEDFCAJ_05166	KEAGMNNG_05896	BBHAGICA_04999	KGGJIEBE_05245	OOMIMNAN_03544	EPPHDNNG_02259	IMMGNHND_05587 IMMGNHND_05588	GLAPKEJF_04296 GLAPKEJF_04295	IGBAIDIA_04525	JLFKGPII_06434 JLFKGPII_06433	FJDKEAMK_02655 FJDKEAMK_02656	OKKICKOI_07359 OKKICKOI_07358 OKKICKOI_07360	KILCLEKD_07634 KILCLEKD_07633	IJCNLAFA_04967	GHIHBIIA_05018	BPLKGOMO_06585	BAEPEOGO_07435	HPMCIBEE_01318	FOOLNDAF_04308		LKOKBLAJ_07832
hyaB_1		Hydrogenase-1 large chain	24	24	1	1	4376	1	5663		125	371	178	NAAEFMPB_05042	LJAGJGHB_02299	CJGKGJEO_01257	PMJBCJDC_03766		KEAGMNNG_05205	BBHAGICA_05757	KGGJIEBE_04481	OOMIMNAN_02737	EPPHDNNG_01461	IMMGNHND_06437	GLAPKEJF_03458	IGBAIDIA_05303	JLFKGPII_05701	FJDKEAMK_01921	OKKICKOI_08121	KILCLEKD_06841	IJCNLAFA_04229	GHIHBIIA_04360	BPLKGOMO_07300	BAEPEOGO_06715	HPMCIBEE_02060	FOOLNDAF_05000	ACIBPFPJ_03747	LKOKBLAJ_07151
group_26378		hypothetical protein	24	24	1	1	40029	120	35		245	395	361	NAAEFMPB_05490	LJAGJGHB_01864	CJGKGJEO_00809	PMJBCJDC_03329	IFEDFCAJ_06455	KEAGMNNG_04797	BBHAGICA_04460	KGGJIEBE_05829	OOMIMNAN_04145		IMMGNHND_04991	GLAPKEJF_04900	IGBAIDIA_03926	JLFKGPII_06984	FJDKEAMK_03243	OKKICKOI_06803	KILCLEKD_08207	IJCNLAFA_05538	GHIHBIIA_05524	BPLKGOMO_06032	BAEPEOGO_07993	HPMCIBEE_00732	FOOLNDAF_03751	ACIBPFPJ_04895	LKOKBLAJ_08360
pdhR		Pyruvate dehydrogenase complex repressor	24	24	1	1	8973	5	67		248	806	710	NAAEFMPB_07135	LJAGJGHB_00238	CJGKGJEO_07719	PMJBCJDC_01619	IFEDFCAJ_08101	KEAGMNNG_03230	BBHAGICA_02816	KGGJIEBE_07559	OOMIMNAN_06134	EPPHDNNG_04725	IMMGNHND_03193	GLAPKEJF_06681	IGBAIDIA_02143	JLFKGPII_00130		OKKICKOI_05079	KILCLEKD_01269	IJCNLAFA_07525	GHIHBIIA_07278	BPLKGOMO_04153	BAEPEOGO_00637	HPMCIBEE_08284	FOOLNDAF_02015	ACIBPFPJ_06496	LKOKBLAJ_01509
nadR_1		Trifunctional NAD biosynthesis/regulator protein NadR	24	24	1	1	28720	20	81		146	791	239	NAAEFMPB_07465	LJAGJGHB_07988		PMJBCJDC_01272	IFEDFCAJ_08475	KEAGMNNG_02913	BBHAGICA_02469	KGGJIEBE_07905	OOMIMNAN_06490	EPPHDNNG_05109	IMMGNHND_02820	GLAPKEJF_07061	IGBAIDIA_01789	JLFKGPII_00441	FJDKEAMK_05410	OKKICKOI_04734	KILCLEKD_01619	IJCNLAFA_07886	GHIHBIIA_07603	BPLKGOMO_03824	BAEPEOGO_00983	HPMCIBEE_07933	FOOLNDAF_01684	ACIBPFPJ_06809	LKOKBLAJ_01847
prfC_2		Peptide chain release factor RF3	24	25	1.05	1	28807				221	629	412	NAAEFMPB_07495	LJAGJGHB_07963	CJGKGJEO_07315	PMJBCJDC_01238	IFEDFCAJ_08511		BBHAGICA_02439	KGGJIEBE_07935	OOMIMNAN_06525	EPPHDNNG_05140	IMMGNHND_02784	GLAPKEJF_07095	IGBAIDIA_01757 IGBAIDIA_01756	JLFKGPII_00468	FJDKEAMK_05445	OKKICKOI_04705	KILCLEKD_01657	IJCNLAFA_07921	GHIHBIIA_07638	BPLKGOMO_03783	BAEPEOGO_01023	HPMCIBEE_07893	FOOLNDAF_01646	ACIBPFPJ_06842	LKOKBLAJ_01886
fdhF_1		Formate dehydrogenase H	24	24	1	1	11252	223	14		158	449	297	NAAEFMPB_07949	LJAGJGHB_07524		PMJBCJDC_00779	IFEDFCAJ_00402	KEAGMNNG_02457	BBHAGICA_01860	KGGJIEBE_08435	OOMIMNAN_07060	EPPHDNNG_05660	IMMGNHND_02260	GLAPKEJF_07631	IGBAIDIA_01146	JLFKGPII_00942	FJDKEAMK_05984	OKKICKOI_04210	KILCLEKD_02160	IJCNLAFA_08650	GHIHBIIA_08246	BPLKGOMO_03092	BAEPEOGO_01712	HPMCIBEE_07186	FOOLNDAF_01028	ACIBPFPJ_07320	LKOKBLAJ_02404
cvrA_2		K(+)/H(+) antiporter NhaP2	24	50	2.09	1	4315				113	1301	522	NAAEFMPB_05067 NAAEFMPB_05068	LJAGJGHB_02275	CJGKGJEO_01234	PMJBCJDC_03741 PMJBCJDC_03740	IFEDFCAJ_06036 IFEDFCAJ_06038 IFEDFCAJ_06037	KEAGMNNG_05181	BBHAGICA_05782 BBHAGICA_05783	KGGJIEBE_04454	OOMIMNAN_02704 OOMIMNAN_02705 OOMIMNAN_02703 OOMIMNAN_02706	EPPHDNNG_01436	IMMGNHND_06465 IMMGNHND_06467 IMMGNHND_06466	GLAPKEJF_03437 GLAPKEJF_03435 GLAPKEJF_03436	IGBAIDIA_05329 IGBAIDIA_05332 IGBAIDIA_05331 IGBAIDIA_05330	JLFKGPII_05675	FJDKEAMK_01892 FJDKEAMK_01890 FJDKEAMK_01891	OKKICKOI_08144	KILCLEKD_06816 KILCLEKD_06815	IJCNLAFA_04199		BPLKGOMO_07330 BPLKGOMO_07332 BPLKGOMO_07331	BAEPEOGO_06684 BAEPEOGO_06685 BAEPEOGO_06686 BAEPEOGO_06687	HPMCIBEE_02091 HPMCIBEE_02090	FOOLNDAF_05026 FOOLNDAF_05028 FOOLNDAF_05027	ACIBPFPJ_03725	LKOKBLAJ_07127
secB		Protein-export protein SecB	24	24	1	1	15197	15	183		188	467	310	NAAEFMPB_00669	LJAGJGHB_06516	CJGKGJEO_05748	PMJBCJDC_08154	IFEDFCAJ_01178	KEAGMNNG_01472	BBHAGICA_00844	KGGJIEBE_00897	OOMIMNAN_08156	EPPHDNNG_06790	IMMGNHND_01102	GLAPKEJF_08666	IGBAIDIA_00077	JLFKGPII_01949	FJDKEAMK_07077	OKKICKOI_03158	KILCLEKD_03256	IJCNLAFA_00284		BPLKGOMO_01883	BAEPEOGO_02860	HPMCIBEE_06013	FOOLNDAF_08617	ACIBPFPJ_00392	LKOKBLAJ_03564
wecH_1		O-acetyltransferase WecH	24	24	1	1	29418	186	57		125	578	243	NAAEFMPB_00762		CJGKGJEO_05654	PMJBCJDC_08060	IFEDFCAJ_01077	KEAGMNNG_01385	BBHAGICA_00763	KGGJIEBE_00986	OOMIMNAN_08244	EPPHDNNG_06888	IMMGNHND_01003	GLAPKEJF_09104	IGBAIDIA_09029	JLFKGPII_02030	FJDKEAMK_07165	OKKICKOI_03065	KILCLEKD_03350	IJCNLAFA_00380	GHIHBIIA_01030	BPLKGOMO_01790	BAEPEOGO_02955	HPMCIBEE_05914	FOOLNDAF_08527	ACIBPFPJ_00474	LKOKBLAJ_03653
group_26992		hypothetical protein	24	24	1	1	22228	314	11	Hypothetical protein with no hits to refseq/uniprot/clusters/cdd/tigrfams/pfam overlapping another protein with hits	197	398	336	NAAEFMPB_01650	LJAGJGHB_05571	CJGKGJEO_04713	PMJBCJDC_07177	IFEDFCAJ_02446	KEAGMNNG_00562	BBHAGICA_08217	KGGJIEBE_01917	OOMIMNAN_09235	EPPHDNNG_07850	IMMGNHND_09172	GLAPKEJF_00752	IGBAIDIA_08011	JLFKGPII_02920	FJDKEAMK_08176	OKKICKOI_02153	KILCLEKD_04276	IJCNLAFA_01384	GHIHBIIA_01923	BPLKGOMO_00823	BAEPEOGO_03940	HPMCIBEE_04913	FOOLNDAF_07636	ACIBPFPJ_01278
cysN_1		Sulfate adenylyltransferase subunit 1	24	24	1	1	37472	7	183		287	857	574	NAAEFMPB_02142	LJAGJGHB_05101	CJGKGJEO_04212	PMJBCJDC_06683	IFEDFCAJ_02952	KEAGMNNG_00102	BBHAGICA_07743	KGGJIEBE_02415	OOMIMNAN_00550	EPPHDNNG_08363	IMMGNHND_08660	GLAPKEJF_01281	IGBAIDIA_07392	JLFKGPII_03717	FJDKEAMK_08820	OKKICKOI_01646	KILCLEKD_04796	IJCNLAFA_01889	GHIHBIIA_02356	BPLKGOMO_00316		HPMCIBEE_04403	FOOLNDAF_07160	ACIBPFPJ_01782	LKOKBLAJ_05015
acpP_1		Acyl carrier protein	24	24	1	1	37223	77	19		203	278	237	NAAEFMPB_02229	LJAGJGHB_05012	CJGKGJEO_04112	PMJBCJDC_06585	IFEDFCAJ_03041	KEAGMNNG_00018	BBHAGICA_07647	KGGJIEBE_02519	OOMIMNAN_00660		IMMGNHND_08557	GLAPKEJF_01395	IGBAIDIA_07292	JLFKGPII_03817	FJDKEAMK_08912	OKKICKOI_01541	KILCLEKD_04904	IJCNLAFA_01984	GHIHBIIA_02446	BPLKGOMO_00217	BAEPEOGO_04551	HPMCIBEE_04301	FOOLNDAF_07054	ACIBPFPJ_01869	LKOKBLAJ_05103
group_27031	murR	hypothetical protein	24	24	1	1	27055	216	21	Hypothetical protein with no hits to refseq/uniprot/clusters/cdd/tigrfams/pfam overlapping another protein with hits	104	350	267	NAAEFMPB_02541	LJAGJGHB_04708	CJGKGJEO_03781	PMJBCJDC_06248	IFEDFCAJ_03379	KEAGMNNG_07603	BBHAGICA_07264	KGGJIEBE_02931	OOMIMNAN_01084	EPPHDNNG_08891	IMMGNHND_08146	GLAPKEJF_01806	IGBAIDIA_06894	JLFKGPII_04181	FJDKEAMK_00356	OKKICKOI_01141	KILCLEKD_05289	IJCNLAFA_02583	GHIHBIIA_02888	BPLKGOMO_08907		HPMCIBEE_03759	FOOLNDAF_06470	ACIBPFPJ_02404	LKOKBLAJ_05686
ccmK1		hypothetical protein	24	24	1	1	17252	141	47		284	461	368	NAAEFMPB_03576	LJAGJGHB_03711	CJGKGJEO_02722	PMJBCJDC_05199	IFEDFCAJ_04449	KEAGMNNG_06602	BBHAGICA_06221	KGGJIEBE_04015	OOMIMNAN_02231	EPPHDNNG_00966	IMMGNHND_06940	GLAPKEJF_02976	IGBAIDIA_05785	JLFKGPII_05259	FJDKEAMK_01460	OKKICKOI_00067	KILCLEKD_06374	IJCNLAFA_03667	GHIHBIIA_03872	BPLKGOMO_07828	BAEPEOGO_06180	HPMCIBEE_02631	FOOLNDAF_05431		LKOKBLAJ_06718
group_27180		hypothetical protein	24	24	1	1	34963	338	6	Hypothetical protein with no hits to refseq/uniprot/clusters/cdd/tigrfams/pfam overlapping another protein with hits	185	353	240	NAAEFMPB_04095	LJAGJGHB_03205	CJGKGJEO_02212	PMJBCJDC_04713	IFEDFCAJ_04952	KEAGMNNG_06105	BBHAGICA_04767	KGGJIEBE_05481	OOMIMNAN_03780	EPPHDNNG_02500	IMMGNHND_05348	GLAPKEJF_04545	IGBAIDIA_04273	JLFKGPII_06655	FJDKEAMK_02896	OKKICKOI_07136		IJCNLAFA_05210	GHIHBIIA_05240	BPLKGOMO_06362	BAEPEOGO_07660	HPMCIBEE_01071	FOOLNDAF_04075	ACIBPFPJ_04594	LKOKBLAJ_08056
elfA		Laminin-binding fimbrial subunit ElfA	24	30	1.25	1	28539				101	542	310	NAAEFMPB_07391	LJAGJGHB_08060 LJAGJGHB_08059	CJGKGJEO_07428 CJGKGJEO_07427	PMJBCJDC_01352	IFEDFCAJ_08385	KEAGMNNG_02986	BBHAGICA_02551	KGGJIEBE_07830 KGGJIEBE_07831	OOMIMNAN_06410	EPPHDNNG_05027	IMMGNHND_02900		IGBAIDIA_01873	JLFKGPII_00366	FJDKEAMK_05329 FJDKEAMK_05330	OKKICKOI_04808	KILCLEKD_01540	IJCNLAFA_07801 IJCNLAFA_07802	GHIHBIIA_07536 GHIHBIIA_07537	BPLKGOMO_03893	BAEPEOGO_00901	HPMCIBEE_08014	FOOLNDAF_01759	ACIBPFPJ_06732	LKOKBLAJ_01771
group_27697		hypothetical protein	24	24	1	1	15664	1	9561		308	557	461	NAAEFMPB_00531	LJAGJGHB_06665	CJGKGJEO_05899		IFEDFCAJ_01323	KEAGMNNG_01608	BBHAGICA_00998	KGGJIEBE_00735	OOMIMNAN_07980	EPPHDNNG_06629	IMMGNHND_01278	GLAPKEJF_08631	IGBAIDIA_00245	JLFKGPII_01799	FJDKEAMK_06919	OKKICKOI_03317	KILCLEKD_03076	IJCNLAFA_00122	GHIHBIIA_00804	BPLKGOMO_02044	BAEPEOGO_02687	HPMCIBEE_06181	FOOLNDAF_00110	ACIBPFPJ_00109	LKOKBLAJ_03313
yiaJ		DNA-binding transcriptional repressor YiaJ	24	24	1	1	29389	322	17		326	800	679	NAAEFMPB_00743		CJGKGJEO_05670	PMJBCJDC_08079	IFEDFCAJ_01098	KEAGMNNG_01402	BBHAGICA_00783	KGGJIEBE_00966	OOMIMNAN_08224	EPPHDNNG_06868	IMMGNHND_01023	GLAPKEJF_09082	IGBAIDIA_00003	JLFKGPII_02012	FJDKEAMK_07149	OKKICKOI_03084	KILCLEKD_03329	IJCNLAFA_00363	GHIHBIIA_01013	BPLKGOMO_01809	BAEPEOGO_02939	HPMCIBEE_05931	FOOLNDAF_08544	ACIBPFPJ_00458	LKOKBLAJ_03636
msrQ		Protein-methionine-sulfoxide reductase heme-binding subunit MsrQ	24	24	1	1	2355	257	19		500	689	567	NAAEFMPB_01283	LJAGJGHB_05913	CJGKGJEO_05106	PMJBCJDC_07514	IFEDFCAJ_02089	KEAGMNNG_00893	BBHAGICA_00271	KGGJIEBE_01468	OOMIMNAN_08793	EPPHDNNG_07402	IMMGNHND_00468		IGBAIDIA_08534	JLFKGPII_02494	FJDKEAMK_07687	OKKICKOI_02585	KILCLEKD_03835	IJCNLAFA_00937	GHIHBIIA_01514	BPLKGOMO_01263	BAEPEOGO_03495	HPMCIBEE_05365	FOOLNDAF_08020	ACIBPFPJ_00947	LKOKBLAJ_04167
bssS		hypothetical protein	24	24	1	1	29613	28	104		191	509	325	NAAEFMPB_03822	LJAGJGHB_03463	CJGKGJEO_02463	PMJBCJDC_04964	IFEDFCAJ_04687	KEAGMNNG_06352	BBHAGICA_04545	KGGJIEBE_05742	OOMIMNAN_04051	EPPHDNNG_02759	IMMGNHND_05083		IGBAIDIA_04024	JLFKGPII_06899	FJDKEAMK_03158	OKKICKOI_06886	KILCLEKD_08121	IJCNLAFA_05465	GHIHBIIA_05459	BPLKGOMO_06110	BAEPEOGO_07916	HPMCIBEE_00805	FOOLNDAF_03832	ACIBPFPJ_04826	LKOKBLAJ_08282
hyaC_1		putative Ni/Fe-hydrogenase 1 B-type cytochrome subunit	24	24	1	1	20627	4	295		245	902	403	NAAEFMPB_04524	LJAGJGHB_02795	CJGKGJEO_01787	PMJBCJDC_04282	IFEDFCAJ_05375	KEAGMNNG_05708	BBHAGICA_05199	KGGJIEBE_05048	OOMIMNAN_03323	EPPHDNNG_02036	IMMGNHND_05808	GLAPKEJF_04071	IGBAIDIA_04730	JLFKGPII_06240	FJDKEAMK_02454	OKKICKOI_07565	KILCLEKD_07425	IJCNLAFA_04755	GHIHBIIA_04825	BPLKGOMO_06805		HPMCIBEE_01529	FOOLNDAF_04503	ACIBPFPJ_04204	LKOKBLAJ_07633
rimL		Ribosomal-protein-serine acetyltransferase	24	24	1	1	21027	60	67		212	539	507	NAAEFMPB_04661	LJAGJGHB_02652	CJGKGJEO_01640	PMJBCJDC_04140	IFEDFCAJ_05525	KEAGMNNG_05569	BBHAGICA_05353	KGGJIEBE_04885	OOMIMNAN_03163	EPPHDNNG_01878	IMMGNHND_05980	GLAPKEJF_03908	IGBAIDIA_04889	JLFKGPII_06084	FJDKEAMK_02289	OKKICKOI_07726		IJCNLAFA_04587	GHIHBIIA_04680	BPLKGOMO_06969	BAEPEOGO_07072	HPMCIBEE_01702	FOOLNDAF_04667	ACIBPFPJ_04067	LKOKBLAJ_07487
purF_2		Amidophosphoribosyltransferase	24	51	2.13	1	18587				224	1001	481	NAAEFMPB_02970 NAAEFMPB_02972 NAAEFMPB_02973	LJAGJGHB_04292	CJGKGJEO_03344 CJGKGJEO_03343 CJGKGJEO_03345	PMJBCJDC_05810 PMJBCJDC_05812 PMJBCJDC_05809	IFEDFCAJ_03840 IFEDFCAJ_03838 IFEDFCAJ_03839	KEAGMNNG_07178	BBHAGICA_06826	KGGJIEBE_03386	OOMIMNAN_01570 OOMIMNAN_01571 OOMIMNAN_01569	EPPHDNNG_00275 EPPHDNNG_00276	IMMGNHND_07665 IMMGNHND_07666	GLAPKEJF_02293 GLAPKEJF_02294	IGBAIDIA_06434 IGBAIDIA_06433 IGBAIDIA_06435	JLFKGPII_04602 JLFKGPII_04603 JLFKGPII_04604	FJDKEAMK_00823 FJDKEAMK_00824	OKKICKOI_00697 OKKICKOI_00696	KILCLEKD_05744 KILCLEKD_05746 KILCLEKD_05745	IJCNLAFA_03029	GHIHBIIA_03284 GHIHBIIA_03283		BAEPEOGO_05532 BAEPEOGO_05533	HPMCIBEE_03288	FOOLNDAF_06042	ACIBPFPJ_02787 ACIBPFPJ_02788 ACIBPFPJ_02789	LKOKBLAJ_06098 LKOKBLAJ_06101 LKOKBLAJ_06100
lpdA_1		Dihydrolipoyl dehydrogenase	24	26	1.09	1	9002				185	1148	435		LJAGJGHB_00246	CJGKGJEO_07729	PMJBCJDC_01629	IFEDFCAJ_08088	KEAGMNNG_03239	BBHAGICA_02826	KGGJIEBE_07548	OOMIMNAN_06123	EPPHDNNG_04714	IMMGNHND_03205 IMMGNHND_03206	GLAPKEJF_06671	IGBAIDIA_02156	JLFKGPII_00121	FJDKEAMK_05016	OKKICKOI_05089	KILCLEKD_01261 KILCLEKD_01260	IJCNLAFA_07517	GHIHBIIA_07269	BPLKGOMO_04165	BAEPEOGO_00622	HPMCIBEE_08292	FOOLNDAF_02027	ACIBPFPJ_06486	LKOKBLAJ_01501
caiD		Carnitinyl-CoA dehydratase	24	30	1.25	1	8541				227	785	496	NAAEFMPB_07296 NAAEFMPB_07297	LJAGJGHB_00076	CJGKGJEO_07538	PMJBCJDC_01449	IFEDFCAJ_08279	KEAGMNNG_03078	BBHAGICA_02657	KGGJIEBE_07723 KGGJIEBE_07724	OOMIMNAN_06302 OOMIMNAN_06303	EPPHDNNG_04913 EPPHDNNG_04914	IMMGNHND_03018	GLAPKEJF_06861	IGBAIDIA_01980	JLFKGPII_00271 JLFKGPII_00272	FJDKEAMK_05217	OKKICKOI_04915 OKKICKOI_04914	KILCLEKD_01435		GHIHBIIA_07434	BPLKGOMO_04002	BAEPEOGO_00803	HPMCIBEE_08117	FOOLNDAF_01858	ACIBPFPJ_06641	LKOKBLAJ_01671
group_28185		hypothetical protein	24	24	1	1	10834	212	32		203	527	372	NAAEFMPB_07742	LJAGJGHB_07712	CJGKGJEO_07051	PMJBCJDC_00978	IFEDFCAJ_00202	KEAGMNNG_02649	BBHAGICA_02151	KGGJIEBE_08226	OOMIMNAN_06854	EPPHDNNG_05455		GLAPKEJF_07410	IGBAIDIA_01459	JLFKGPII_00750	FJDKEAMK_05777	OKKICKOI_04407	KILCLEKD_01957	IJCNLAFA_08254	GHIHBIIA_07913	BPLKGOMO_03469	BAEPEOGO_01345	HPMCIBEE_07561	FOOLNDAF_01330	ACIBPFPJ_07135	LKOKBLAJ_02199
ilvN		Acetolactate synthase isozyme 1 small subunit	24	24	1	1	15706	1	9476	Hypothetical protein with no hits to refseq/uniprot/clusters/cdd/tigrfams/pfam overlapping another protein with hits	176	368	277	NAAEFMPB_00509	LJAGJGHB_06681	CJGKGJEO_05920	PMJBCJDC_08306	IFEDFCAJ_01342	KEAGMNNG_01625	BBHAGICA_01019	KGGJIEBE_00716	OOMIMNAN_07960	EPPHDNNG_06609		GLAPKEJF_08569	IGBAIDIA_00266	JLFKGPII_01782	FJDKEAMK_06897	OKKICKOI_03338	KILCLEKD_03053	IJCNLAFA_00104	GHIHBIIA_00786	BPLKGOMO_02063	BAEPEOGO_02667	HPMCIBEE_06202	FOOLNDAF_00131	ACIBPFPJ_00091	LKOKBLAJ_03294
group_28456	oadG_2	Oxaloacetate decarboxylase gamma chain	24	24	1	1	8486	44	84		188	239	220	NAAEFMPB_07319	LJAGJGHB_00052	CJGKGJEO_07512	PMJBCJDC_01427	IFEDFCAJ_08305	KEAGMNNG_03054	BBHAGICA_02627	KGGJIEBE_07754	OOMIMNAN_06330	EPPHDNNG_04947	IMMGNHND_02989	GLAPKEJF_06897	IGBAIDIA_01951	JLFKGPII_00298	FJDKEAMK_05251	OKKICKOI_04888	KILCLEKD_01466	IJCNLAFA_07723	GHIHBIIA_07464	BPLKGOMO_03980		HPMCIBEE_08089	FOOLNDAF_01832	ACIBPFPJ_06669	LKOKBLAJ_01699
group_28582		hypothetical protein	24	24	1	1	35118	6	111		248	416	316	NAAEFMPB_04023	LJAGJGHB_03271	CJGKGJEO_02279		IFEDFCAJ_04884	KEAGMNNG_06169	BBHAGICA_04724	KGGJIEBE_05539	OOMIMNAN_03834	EPPHDNNG_02553	IMMGNHND_05297	GLAPKEJF_04600	IGBAIDIA_04225	JLFKGPII_06702	FJDKEAMK_02949	OKKICKOI_07092	KILCLEKD_07915	IJCNLAFA_05265	GHIHBIIA_05281	BPLKGOMO_06313	BAEPEOGO_07707	HPMCIBEE_01016	FOOLNDAF_04030	ACIBPFPJ_04643	LKOKBLAJ_08103
yajL_2		Protein/nucleic acid deglycase 3	24	24	1	1	3718	132	53		305	557	520	NAAEFMPB_05334	LJAGJGHB_02017	CJGKGJEO_00966	PMJBCJDC_03486	IFEDFCAJ_06304	KEAGMNNG_04936	BBHAGICA_06002	KGGJIEBE_04231	OOMIMNAN_02461	EPPHDNNG_01198	IMMGNHND_06711	GLAPKEJF_03209	IGBAIDIA_05564	JLFKGPII_05471	FJDKEAMK_01673	OKKICKOI_08367	KILCLEKD_06605		GHIHBIIA_04129	BPLKGOMO_07558	BAEPEOGO_06455	HPMCIBEE_02340	FOOLNDAF_05248	ACIBPFPJ_03529	LKOKBLAJ_06904
tusE		Sulfurtransferase TusE	24	24	1	1	39904	18	147		137	329	205	NAAEFMPB_05550	LJAGJGHB_01804	CJGKGJEO_00754	PMJBCJDC_03269	IFEDFCAJ_06515	KEAGMNNG_04741		KGGJIEBE_05893	OOMIMNAN_04222	EPPHDNNG_02916	IMMGNHND_04928	GLAPKEJF_04976	IGBAIDIA_03864	JLFKGPII_07043	FJDKEAMK_03303	OKKICKOI_06744	KILCLEKD_08264	IJCNLAFA_05596	GHIHBIIA_05576	BPLKGOMO_05969	BAEPEOGO_08048	HPMCIBEE_00671	FOOLNDAF_03690	ACIBPFPJ_04949	LKOKBLAJ_08414
secM		Secretion monitor	24	24	1	1	8885	5	226		224	545	456	NAAEFMPB_07174	LJAGJGHB_00203	CJGKGJEO_07681	PMJBCJDC_01578	IFEDFCAJ_08140	KEAGMNNG_03188	BBHAGICA_02784	KGGJIEBE_07591		EPPHDNNG_04771	IMMGNHND_03156	GLAPKEJF_06721	IGBAIDIA_02111	JLFKGPII_00160	FJDKEAMK_05072	OKKICKOI_05045	KILCLEKD_01304	IJCNLAFA_07561	GHIHBIIA_07311	BPLKGOMO_04117	BAEPEOGO_00672	HPMCIBEE_08243	FOOLNDAF_01979	ACIBPFPJ_06530	LKOKBLAJ_01547
group_28808		hypothetical protein	24	24	1	1	10966	375	8		209	659	487	NAAEFMPB_07792	LJAGJGHB_07665	CJGKGJEO_07001	PMJBCJDC_00928	IFEDFCAJ_00252	KEAGMNNG_02599	BBHAGICA_02109	KGGJIEBE_08269	OOMIMNAN_06900	EPPHDNNG_05502	IMMGNHND_02420	GLAPKEJF_07456	IGBAIDIA_01412	JLFKGPII_00796	FJDKEAMK_05824	OKKICKOI_04362	KILCLEKD_01999	IJCNLAFA_08301	GHIHBIIA_07955	BPLKGOMO_03422		HPMCIBEE_07516	FOOLNDAF_01289	ACIBPFPJ_07178	LKOKBLAJ_02242
group_28914		hypothetical protein	24	24	1	1	20685	4	168		167	530	461	NAAEFMPB_04548	LJAGJGHB_02772	CJGKGJEO_01765	PMJBCJDC_04259	IFEDFCAJ_05400	KEAGMNNG_05684	BBHAGICA_05224	KGGJIEBE_05026	OOMIMNAN_03302	EPPHDNNG_02007	IMMGNHND_05833	GLAPKEJF_04050	IGBAIDIA_04751	JLFKGPII_06217	FJDKEAMK_02429	OKKICKOI_07586	KILCLEKD_07399		GHIHBIIA_04802	BPLKGOMO_06832	BAEPEOGO_07205	HPMCIBEE_01557	FOOLNDAF_04525	ACIBPFPJ_04181	LKOKBLAJ_07609
rpsJ		30S ribosomal protein S10	24	24	1	1	2179	102	46		155	338	261	NAAEFMPB_01191	LJAGJGHB_06005	CJGKGJEO_05197	PMJBCJDC_07605	IFEDFCAJ_00649	KEAGMNNG_00980	BBHAGICA_00361	KGGJIEBE_01388	OOMIMNAN_08700	EPPHDNNG_07311	IMMGNHND_00559	GLAPKEJF_00188		JLFKGPII_02408	FJDKEAMK_07596	OKKICKOI_02669	KILCLEKD_03753	IJCNLAFA_00845	GHIHBIIA_01427	BPLKGOMO_01356	BAEPEOGO_03406	HPMCIBEE_05462	FOOLNDAF_08113	ACIBPFPJ_00863	LKOKBLAJ_04082
nuoK		NADH-quinone oxidoreductase subunit K	24	24	1	1	18396	162	74		179	662	308	NAAEFMPB_03057	LJAGJGHB_04219	CJGKGJEO_03250	PMJBCJDC_05727	IFEDFCAJ_03916	KEAGMNNG_07099	BBHAGICA_06737	KGGJIEBE_03473	OOMIMNAN_01674	EPPHDNNG_00375	IMMGNHND_07563	GLAPKEJF_02388	IGBAIDIA_06345	JLFKGPII_04693		OKKICKOI_00609	KILCLEKD_05836	IJCNLAFA_03118	GHIHBIIA_03370	BPLKGOMO_08383	BAEPEOGO_05622	HPMCIBEE_03200	FOOLNDAF_05953	ACIBPFPJ_02864	LKOKBLAJ_06182
grxD		Glutaredoxin 4	24	24	1	1	20197	78	29		122	392	330	NAAEFMPB_04338	LJAGJGHB_02976	CJGKGJEO_01968	PMJBCJDC_04467	IFEDFCAJ_05182	KEAGMNNG_05881	BBHAGICA_05016	KGGJIEBE_05228	OOMIMNAN_03525	EPPHDNNG_02243	IMMGNHND_05605	GLAPKEJF_04277	IGBAIDIA_04542	JLFKGPII_06416	FJDKEAMK_02637	OKKICKOI_07376	KILCLEKD_07618		GHIHBIIA_05002	BPLKGOMO_06600	BAEPEOGO_07420	HPMCIBEE_01337	FOOLNDAF_04325	ACIBPFPJ_04379	LKOKBLAJ_07817
rspR		HTH-type transcriptional repressor RspR	24	24	1	1	20528	149	21		182	686	505	NAAEFMPB_04479	LJAGJGHB_02842	CJGKGJEO_01826	PMJBCJDC_04326	IFEDFCAJ_05330	KEAGMNNG_05752	BBHAGICA_05155	KGGJIEBE_05090	OOMIMNAN_03372	EPPHDNNG_02083	IMMGNHND_05754	GLAPKEJF_04120	IGBAIDIA_04684	JLFKGPII_06285	FJDKEAMK_02500	OKKICKOI_07519	KILCLEKD_07470	IJCNLAFA_04801	GHIHBIIA_04871	BPLKGOMO_06759		HPMCIBEE_01489	FOOLNDAF_04454	ACIBPFPJ_04246	LKOKBLAJ_07678
group_29481		hypothetical protein	24	24	1	1	32006	227	23		197	305	214	NAAEFMPB_06318	LJAGJGHB_01052	CJGKGJEO_08545	PMJBCJDC_02460	IFEDFCAJ_07280	KEAGMNNG_04000		KGGJIEBE_06618	OOMIMNAN_04980	EPPHDNNG_03652	IMMGNHND_04149	GLAPKEJF_05744	IGBAIDIA_03120	JLFKGPII_07728	FJDKEAMK_04034	OKKICKOI_06044	KILCLEKD_00244	IJCNLAFA_06516	GHIHBIIA_06389	BPLKGOMO_05119	BAEPEOGO_08925	HPMCIBEE_09282	FOOLNDAF_02850	ACIBPFPJ_05753	LKOKBLAJ_00654
group_29506		hypothetical protein	24	24	1	1	39043	75	39		320	413	352	NAAEFMPB_06659	LJAGJGHB_00710	CJGKGJEO_08195	PMJBCJDC_02107	IFEDFCAJ_07624	KEAGMNNG_03676	BBHAGICA_03399	KGGJIEBE_06957	OOMIMNAN_05351		IMMGNHND_03781	GLAPKEJF_06125	IGBAIDIA_02770	JLFKGPII_08041	FJDKEAMK_04385	OKKICKOI_05698	KILCLEKD_00596	IJCNLAFA_06907	GHIHBIIA_06723	BPLKGOMO_04735	BAEPEOGO_00023	HPMCIBEE_08904	FOOLNDAF_02496	ACIBPFPJ_06074	LKOKBLAJ_01026
relE		mRNA interferase toxin RelE	24	24	1	1	25890	181	26		206	284	245	NAAEFMPB_07690	LJAGJGHB_07759	CJGKGJEO_07103	PMJBCJDC_01035	IFEDFCAJ_00149	KEAGMNNG_02696	BBHAGICA_02246	KGGJIEBE_08127		EPPHDNNG_05351	IMMGNHND_02571	GLAPKEJF_07307	IGBAIDIA_01555	JLFKGPII_00658	FJDKEAMK_05670	OKKICKOI_04509	KILCLEKD_01863	IJCNLAFA_08140	GHIHBIIA_07830	BPLKGOMO_03572	BAEPEOGO_01246	HPMCIBEE_07663	FOOLNDAF_01428	ACIBPFPJ_07039	LKOKBLAJ_02102
yeaR_1		putative protein YeaR	24	24	1	1	4279	58	17		161	383	258	NAAEFMPB_05080	LJAGJGHB_02260	CJGKGJEO_01220	PMJBCJDC_03726	IFEDFCAJ_06054	KEAGMNNG_05167	BBHAGICA_05800	KGGJIEBE_04442		EPPHDNNG_01420	IMMGNHND_06486	GLAPKEJF_03420	IGBAIDIA_05348	JLFKGPII_05663	FJDKEAMK_01877	OKKICKOI_08157	KILCLEKD_06802	IJCNLAFA_04182	GHIHBIIA_04324	BPLKGOMO_07350	BAEPEOGO_06668	HPMCIBEE_02107	FOOLNDAF_05042	ACIBPFPJ_03712	LKOKBLAJ_07113
yceM_1		hypothetical protein	24	58	2.42	1	29593			Hypothetical protein with no hits to refseq/uniprot/clusters/cdd/tigrfams/pfam overlapping another protein with hits	122	650	394	NAAEFMPB_03837 NAAEFMPB_03838		CJGKGJEO_02453 CJGKGJEO_02452 CJGKGJEO_02451 CJGKGJEO_02450 CJGKGJEO_02449	PMJBCJDC_04951 PMJBCJDC_04950 PMJBCJDC_04949	IFEDFCAJ_04701	KEAGMNNG_06340	BBHAGICA_04553 BBHAGICA_04554	KGGJIEBE_05730	OOMIMNAN_04040 OOMIMNAN_04039	EPPHDNNG_02745 EPPHDNNG_02744 EPPHDNNG_02743	IMMGNHND_05093 IMMGNHND_05094 IMMGNHND_05095 IMMGNHND_05096	GLAPKEJF_04799	IGBAIDIA_04035 IGBAIDIA_04036	JLFKGPII_06887 JLFKGPII_06886	FJDKEAMK_03147 FJDKEAMK_03146	OKKICKOI_06896 OKKICKOI_06897 OKKICKOI_06898	KILCLEKD_08108 KILCLEKD_08107	IJCNLAFA_05456 IJCNLAFA_05455 IJCNLAFA_05454	GHIHBIIA_05450 GHIHBIIA_05449	BPLKGOMO_06122 BPLKGOMO_06124 BPLKGOMO_06125 BPLKGOMO_06123	BAEPEOGO_07904	HPMCIBEE_00817 HPMCIBEE_00818 HPMCIBEE_00819	FOOLNDAF_03841 FOOLNDAF_03843 FOOLNDAF_03842	ACIBPFPJ_04814 ACIBPFPJ_04813 ACIBPFPJ_04812	LKOKBLAJ_08268 LKOKBLAJ_08267 LKOKBLAJ_08266
group_30000		hypothetical protein	24	24	1	1	572	1	12092		212	389	370	NAAEFMPB_00245	LJAGJGHB_06941	CJGKGJEO_06216	PMJBCJDC_00177	IFEDFCAJ_01621	KEAGMNNG_01892	BBHAGICA_01300	KGGJIEBE_00440	OOMIMNAN_07668	EPPHDNNG_06297	IMMGNHND_01601	GLAPKEJF_08259	IGBAIDIA_00552	JLFKGPII_01496	FJDKEAMK_06587	OKKICKOI_03613	KILCLEKD_02751	IJCNLAFA_09304	GHIHBIIA_00526		BAEPEOGO_02357	HPMCIBEE_06495	FOOLNDAF_00409	ACIBPFPJ_07901	LKOKBLAJ_03011
malS_1		Periplasmic alpha-amylase	24	24	1	1	29395	186	27		191	902	446	NAAEFMPB_00747	LJAGJGHB_06433	CJGKGJEO_05665	PMJBCJDC_08072	IFEDFCAJ_01092	KEAGMNNG_01397	BBHAGICA_00777	KGGJIEBE_00972	OOMIMNAN_08229	EPPHDNNG_06873	IMMGNHND_01018	GLAPKEJF_09087	IGBAIDIA_09041	JLFKGPII_02017	FJDKEAMK_07154		KILCLEKD_03335	IJCNLAFA_00367	GHIHBIIA_01017	BPLKGOMO_01804	BAEPEOGO_02944	HPMCIBEE_05927	FOOLNDAF_08539	ACIBPFPJ_00462	LKOKBLAJ_03640
glpE		Thiosulfate sulfurtransferase GlpE	24	24	1	1	1857	130	14		251	401	332	NAAEFMPB_01029	LJAGJGHB_06158	CJGKGJEO_05369	PMJBCJDC_07772	IFEDFCAJ_00808	KEAGMNNG_01128	BBHAGICA_00507	KGGJIEBE_01236	OOMIMNAN_08538	EPPHDNNG_07160	IMMGNHND_00731	GLAPKEJF_00019	IGBAIDIA_08778	JLFKGPII_02267	FJDKEAMK_07431	OKKICKOI_02815	KILCLEKD_03604	IJCNLAFA_00654	GHIHBIIA_01273		BAEPEOGO_03229	HPMCIBEE_05633	FOOLNDAF_08271	ACIBPFPJ_00709	LKOKBLAJ_03921
ibaG		Acid stress protein IbaG	24	24	1	1	23410	26	111		158	383	240	NAAEFMPB_01423	LJAGJGHB_05789	CJGKGJEO_04966	PMJBCJDC_07385	IFEDFCAJ_02224	KEAGMNNG_00769	BBHAGICA_00132	KGGJIEBE_01611	OOMIMNAN_08929	EPPHDNNG_07547		GLAPKEJF_00433	IGBAIDIA_08395	JLFKGPII_02625	FJDKEAMK_07831	OKKICKOI_02449	KILCLEKD_03967	IJCNLAFA_01078	GHIHBIIA_01644	BPLKGOMO_01128	BAEPEOGO_03640	HPMCIBEE_05230	FOOLNDAF_07883	ACIBPFPJ_01070	LKOKBLAJ_04299
gatA		PTS system galactitol-specific EIIA component	24	24	1	1	23158	82	59		218	497	437	NAAEFMPB_01513		CJGKGJEO_04863	PMJBCJDC_07302	IFEDFCAJ_02311	KEAGMNNG_00688	BBHAGICA_00042	KGGJIEBE_01700	OOMIMNAN_09025	EPPHDNNG_07642	IMMGNHND_00214	GLAPKEJF_00524	IGBAIDIA_08295	JLFKGPII_02716	FJDKEAMK_07929	OKKICKOI_02355	KILCLEKD_04058	IJCNLAFA_01171	GHIHBIIA_01730	BPLKGOMO_01039	BAEPEOGO_03733	HPMCIBEE_05142	FOOLNDAF_07796	ACIBPFPJ_01154	LKOKBLAJ_04379
hybD_2		hypothetical protein	24	24	1	1	22032	1	9107		194	491	384	NAAEFMPB_01713	LJAGJGHB_05511	CJGKGJEO_04648	PMJBCJDC_07115	IFEDFCAJ_02523	KEAGMNNG_00495	BBHAGICA_08140	KGGJIEBE_01993	OOMIMNAN_00058	EPPHDNNG_07929		GLAPKEJF_00833	IGBAIDIA_07937	JLFKGPII_02989	FJDKEAMK_08257	OKKICKOI_02078	KILCLEKD_04359	IJCNLAFA_01455	GHIHBIIA_01995	BPLKGOMO_00753	BAEPEOGO_04011	HPMCIBEE_04838	FOOLNDAF_07563	ACIBPFPJ_01338	LKOKBLAJ_04610
spaK		Surface presentation of antigens protein SpaK	24	24	1	1	37283	1	9062		215	407	317	NAAEFMPB_02202	LJAGJGHB_05042	CJGKGJEO_04146	PMJBCJDC_06620	IFEDFCAJ_03013	KEAGMNNG_00046	BBHAGICA_07675	KGGJIEBE_02487	OOMIMNAN_00625	EPPHDNNG_08445		GLAPKEJF_01362	IGBAIDIA_07322	JLFKGPII_03788	FJDKEAMK_08888	OKKICKOI_01575	KILCLEKD_04871	IJCNLAFA_01956	GHIHBIIA_02413	BPLKGOMO_00246	BAEPEOGO_04519	HPMCIBEE_04329	FOOLNDAF_07090	ACIBPFPJ_01841	LKOKBLAJ_05076
yffB		Protein YffB	24	24	1	1	13116	193	37		245	383	312	NAAEFMPB_02744	LJAGJGHB_04516	CJGKGJEO_03578	PMJBCJDC_06041	IFEDFCAJ_03598	KEAGMNNG_07409	BBHAGICA_07049	KGGJIEBE_03163	OOMIMNAN_01328	EPPHDNNG_00031	IMMGNHND_07907	GLAPKEJF_02035		JLFKGPII_04391	FJDKEAMK_00584	OKKICKOI_00925	KILCLEKD_05521	IJCNLAFA_02792	GHIHBIIA_03067	BPLKGOMO_08699	BAEPEOGO_05296	HPMCIBEE_03542	FOOLNDAF_06269	ACIBPFPJ_02576	LKOKBLAJ_05877
csgA		Major curlin subunit	24	24	1	1	29685	1	2031		257	467	409	NAAEFMPB_03792	LJAGJGHB_03492	CJGKGJEO_02496	PMJBCJDC_04989	IFEDFCAJ_04662	KEAGMNNG_06381	BBHAGICA_04516	KGGJIEBE_05771	OOMIMNAN_04082		IMMGNHND_05047	GLAPKEJF_04843	IGBAIDIA_03992	JLFKGPII_06928	FJDKEAMK_03184	OKKICKOI_06854	KILCLEKD_08156	IJCNLAFA_05495	GHIHBIIA_05486	BPLKGOMO_06077	BAEPEOGO_07950	HPMCIBEE_00776	FOOLNDAF_03794	ACIBPFPJ_04857	LKOKBLAJ_08319
ygdR_4		putative lipoprotein YgdR	24	24	1	1	20911	19	167		176	221	203	NAAEFMPB_04617	LJAGJGHB_02699	CJGKGJEO_01687	PMJBCJDC_04185	IFEDFCAJ_05474	KEAGMNNG_05611	BBHAGICA_05307	KGGJIEBE_04937	OOMIMNAN_03209	EPPHDNNG_01923	IMMGNHND_05925	GLAPKEJF_03956	IGBAIDIA_04847	JLFKGPII_06133	FJDKEAMK_02337	OKKICKOI_07674	KILCLEKD_07307	IJCNLAFA_04638	GHIHBIIA_04727		BAEPEOGO_07122	HPMCIBEE_01650	FOOLNDAF_04619	ACIBPFPJ_04107	LKOKBLAJ_07528
artJ_1		ABC transporter arginine-binding protein 1	24	24	1	1	19439	104	44		203	371	281	NAAEFMPB_05783	LJAGJGHB_01569	CJGKGJEO_00511	PMJBCJDC_03029	IFEDFCAJ_06758	KEAGMNNG_04517	BBHAGICA_04205	KGGJIEBE_06110	OOMIMNAN_04463	EPPHDNNG_03134		GLAPKEJF_05208	IGBAIDIA_03639	JLFKGPII_07241	FJDKEAMK_03526	OKKICKOI_06531	KILCLEKD_08472	IJCNLAFA_05943	GHIHBIIA_05867	BPLKGOMO_05665	BAEPEOGO_08357	HPMCIBEE_00356	FOOLNDAF_03397	ACIBPFPJ_05228	LKOKBLAJ_00124
atl		DNA base-flipping protein	24	24	1	1	38799	25	143		137	578	317	NAAEFMPB_06551	LJAGJGHB_00818	CJGKGJEO_08304	PMJBCJDC_02205	IFEDFCAJ_07508	KEAGMNNG_03780	BBHAGICA_03499	KGGJIEBE_06853	OOMIMNAN_05239	EPPHDNNG_03900		GLAPKEJF_06009	IGBAIDIA_02884	JLFKGPII_07943	FJDKEAMK_04272	OKKICKOI_05805	KILCLEKD_00481	IJCNLAFA_06792	GHIHBIIA_06625	BPLKGOMO_04841	BAEPEOGO_09177	HPMCIBEE_09012	FOOLNDAF_02603	ACIBPFPJ_05978	LKOKBLAJ_00919
group_30260		hypothetical protein	24	24	1	1	39047	75	35		161	449	311	NAAEFMPB_06661	LJAGJGHB_00707	CJGKGJEO_08193	PMJBCJDC_02105	IFEDFCAJ_07626	KEAGMNNG_03674	BBHAGICA_03396	KGGJIEBE_06960	OOMIMNAN_05353	EPPHDNNG_04024		GLAPKEJF_06127	IGBAIDIA_02768	JLFKGPII_08043	FJDKEAMK_04389	OKKICKOI_05694	KILCLEKD_00598	IJCNLAFA_06909	GHIHBIIA_06725	BPLKGOMO_04733	BAEPEOGO_00025	HPMCIBEE_08901	FOOLNDAF_02494	ACIBPFPJ_06076	LKOKBLAJ_01028
group_30320		hypothetical protein	24	24	1	1	34479	263	35		317	716	528	NAAEFMPB_08027	LJAGJGHB_07447	CJGKGJEO_06774	PMJBCJDC_00700	IFEDFCAJ_00481	KEAGMNNG_02382	BBHAGICA_01778	KGGJIEBE_08521	OOMIMNAN_07144	EPPHDNNG_05754	IMMGNHND_02163	GLAPKEJF_07730		JLFKGPII_01025	FJDKEAMK_06067	OKKICKOI_04123	KILCLEKD_02247	IJCNLAFA_08735	GHIHBIIA_00013	BPLKGOMO_03018	BAEPEOGO_01791	HPMCIBEE_07104	FOOLNDAF_00958	ACIBPFPJ_07382	LKOKBLAJ_02471
psiE		Protein PsiE	24	24	1	1	34322	175	24		227	473	368	NAAEFMPB_08082	LJAGJGHB_07397	CJGKGJEO_06714	PMJBCJDC_00646	IFEDFCAJ_00542	KEAGMNNG_02332	BBHAGICA_01723	KGGJIEBE_00005	OOMIMNAN_07204	EPPHDNNG_05815	IMMGNHND_02097	GLAPKEJF_07789	IGBAIDIA_01016		FJDKEAMK_06132	OKKICKOI_04063	KILCLEKD_02309	IJCNLAFA_08789	GHIHBIIA_00070	BPLKGOMO_02881	BAEPEOGO_01849	HPMCIBEE_07041	FOOLNDAF_00904	ACIBPFPJ_07436	LKOKBLAJ_02522
uhpA_1		Transcriptional regulatory protein UhpA	24	24	1	1	15678	1	9500		134	257	179	NAAEFMPB_00522	LJAGJGHB_06670	CJGKGJEO_05907	PMJBCJDC_08295	IFEDFCAJ_01329	KEAGMNNG_01614	BBHAGICA_01005	KGGJIEBE_00728	OOMIMNAN_07972	EPPHDNNG_06621	IMMGNHND_01285	GLAPKEJF_08585	IGBAIDIA_00254	JLFKGPII_01792	FJDKEAMK_06911	OKKICKOI_03325	KILCLEKD_03068	IJCNLAFA_00115	GHIHBIIA_00797	BPLKGOMO_02052		HPMCIBEE_06189	FOOLNDAF_00117	ACIBPFPJ_00102	LKOKBLAJ_03307
asd_2		Aspartate-semialdehyde dehydrogenase	24	24	1	1	1767	31	160		194	332	293	NAAEFMPB_00996	LJAGJGHB_06194	CJGKGJEO_05412	PMJBCJDC_07811		KEAGMNNG_01161	BBHAGICA_00540	KGGJIEBE_01202	OOMIMNAN_08503	EPPHDNNG_07121	IMMGNHND_00770	GLAPKEJF_09336	IGBAIDIA_08817	JLFKGPII_02235	FJDKEAMK_07396	OKKICKOI_02847	KILCLEKD_03575	IJCNLAFA_00614	GHIHBIIA_01241	BPLKGOMO_01550	BAEPEOGO_03187	HPMCIBEE_05673	FOOLNDAF_08304	ACIBPFPJ_00674	LKOKBLAJ_03885
feoC		putative [Fe-S]-dependent transcriptional repressor FeoC	24	24	1	1	1912	184	24		155	257	231	NAAEFMPB_01063	LJAGJGHB_06123	CJGKGJEO_05325	PMJBCJDC_07729		KEAGMNNG_01096	BBHAGICA_00481	KGGJIEBE_01264	OOMIMNAN_08568	EPPHDNNG_07184	IMMGNHND_00702	GLAPKEJF_00042	IGBAIDIA_08749	JLFKGPII_02285	FJDKEAMK_07459	OKKICKOI_02789	KILCLEKD_03630	IJCNLAFA_00696	GHIHBIIA_01309	BPLKGOMO_01477	BAEPEOGO_03271	HPMCIBEE_05589	FOOLNDAF_08234	ACIBPFPJ_00744	LKOKBLAJ_03959
codA_3		hypothetical protein	24	24	1	1	23547	23	117		176	656	297	NAAEFMPB_01369	LJAGJGHB_05837	CJGKGJEO_05019	PMJBCJDC_07438	IFEDFCAJ_02171	KEAGMNNG_00821	BBHAGICA_00185	KGGJIEBE_01557	OOMIMNAN_08877	EPPHDNNG_07494	IMMGNHND_00370	GLAPKEJF_00378	IGBAIDIA_08448		FJDKEAMK_07775	OKKICKOI_02500	KILCLEKD_03914	IJCNLAFA_01024	GHIHBIIA_01588	BPLKGOMO_01184	BAEPEOGO_03582	HPMCIBEE_05281	FOOLNDAF_07934	ACIBPFPJ_01025	LKOKBLAJ_04251
group_30703		hypothetical protein	24	26	1.09	1	23397				98	287	191	NAAEFMPB_01426	LJAGJGHB_05786	CJGKGJEO_04963	PMJBCJDC_07381		KEAGMNNG_00766	BBHAGICA_00129	KGGJIEBE_01614	OOMIMNAN_08932	EPPHDNNG_07552	IMMGNHND_00312	GLAPKEJF_00436	IGBAIDIA_08391	JLFKGPII_02628	FJDKEAMK_07835	OKKICKOI_02445	KILCLEKD_03971	IJCNLAFA_01081	GHIHBIIA_01647 GHIHBIIA_01648	BPLKGOMO_01126	BAEPEOGO_03643 BAEPEOGO_03644	HPMCIBEE_05226	FOOLNDAF_07880	ACIBPFPJ_01074	LKOKBLAJ_04303
exbD		Biopolymer transport protein ExbD	24	24	1	1	22086	1	9241		278	425	344	NAAEFMPB_01692	LJAGJGHB_05530	CJGKGJEO_04669	PMJBCJDC_07136	IFEDFCAJ_02499	KEAGMNNG_00520	BBHAGICA_08163	KGGJIEBE_01973	OOMIMNAN_00036	EPPHDNNG_07907	IMMGNHND_09118	GLAPKEJF_00808	IGBAIDIA_07959	JLFKGPII_02965		OKKICKOI_02101	KILCLEKD_04336	IJCNLAFA_01434	GHIHBIIA_01969	BPLKGOMO_00776	BAEPEOGO_03989	HPMCIBEE_04860	FOOLNDAF_07586	ACIBPFPJ_01320	LKOKBLAJ_04586
group_30714		hypothetical protein	24	24	1	1	36067	39	66		242	470	321	NAAEFMPB_01908	LJAGJGHB_05338	CJGKGJEO_04462	PMJBCJDC_06923	IFEDFCAJ_02713	KEAGMNNG_00323	BBHAGICA_07990	KGGJIEBE_02150	OOMIMNAN_00282	EPPHDNNG_08101	IMMGNHND_08934	GLAPKEJF_01000	IGBAIDIA_07653	JLFKGPII_03473	FJDKEAMK_08566		KILCLEKD_04526	IJCNLAFA_01644	GHIHBIIA_02157	BPLKGOMO_00559	BAEPEOGO_04202	HPMCIBEE_04650	FOOLNDAF_07388	ACIBPFPJ_01575	LKOKBLAJ_04794
ptsG_2		PTS system glucose-specific EIICB component	24	24	1	1	319	43	99		221	443	353	NAAEFMPB_03897	LJAGJGHB_03381	CJGKGJEO_02384	PMJBCJDC_04893	IFEDFCAJ_04764	KEAGMNNG_06280	BBHAGICA_04610	KGGJIEBE_05671	OOMIMNAN_03971	EPPHDNNG_02684	IMMGNHND_05166	GLAPKEJF_04740	IGBAIDIA_04100	JLFKGPII_06826	FJDKEAMK_03084	OKKICKOI_06964	KILCLEKD_08044		GHIHBIIA_05391	BPLKGOMO_06191	BAEPEOGO_07833	HPMCIBEE_00890	FOOLNDAF_03906	ACIBPFPJ_04752	LKOKBLAJ_08205
group_30787		hypothetical protein	24	24	1	1	35232	180	26		131	344	312	NAAEFMPB_03982	LJAGJGHB_03306	CJGKGJEO_02316	PMJBCJDC_04816	IFEDFCAJ_04846	KEAGMNNG_06205	BBHAGICA_04689		OOMIMNAN_03873	EPPHDNNG_02594	IMMGNHND_05262	GLAPKEJF_04639	IGBAIDIA_04183	JLFKGPII_06741	FJDKEAMK_02989	OKKICKOI_07053	KILCLEKD_07955	IJCNLAFA_05303	GHIHBIIA_05315	BPLKGOMO_06275	BAEPEOGO_07744	HPMCIBEE_00978	FOOLNDAF_03989	ACIBPFPJ_04682	LKOKBLAJ_08134
group_30789		hypothetical protein	24	24	1	1	35092	6	136		101	185	134	NAAEFMPB_04030	LJAGJGHB_03263	CJGKGJEO_02271	PMJBCJDC_04771	IFEDFCAJ_04891	KEAGMNNG_06162	BBHAGICA_04731	KGGJIEBE_05530		EPPHDNNG_02544	IMMGNHND_05304	GLAPKEJF_04591	IGBAIDIA_04233	JLFKGPII_06695	FJDKEAMK_02942	OKKICKOI_07098	KILCLEKD_07909	IJCNLAFA_05258	GHIHBIIA_05274	BPLKGOMO_06320	BAEPEOGO_07700	HPMCIBEE_01024	FOOLNDAF_04037	ACIBPFPJ_04636	LKOKBLAJ_08095
group_30841		hypothetical protein	24	24	1	1	3976	16	143		149	290	204	NAAEFMPB_05231	LJAGJGHB_02110	CJGKGJEO_01067	PMJBCJDC_03582	IFEDFCAJ_06209	KEAGMNNG_05024	BBHAGICA_05907	KGGJIEBE_04333	OOMIMNAN_02565	EPPHDNNG_01304	IMMGNHND_06600	GLAPKEJF_03314		JLFKGPII_05562	FJDKEAMK_01770	OKKICKOI_08264	KILCLEKD_06702	IJCNLAFA_04057	GHIHBIIA_04218	BPLKGOMO_07463	BAEPEOGO_06555	HPMCIBEE_02228	FOOLNDAF_05154	ACIBPFPJ_03619	LKOKBLAJ_07003
group_30846		hypothetical protein	24	24	1	1	3543	1	2206		122	227	200	NAAEFMPB_05416		CJGKGJEO_00883	PMJBCJDC_03404	IFEDFCAJ_06386	KEAGMNNG_04865	BBHAGICA_06087	KGGJIEBE_04153	OOMIMNAN_02373	EPPHDNNG_01107	IMMGNHND_06797	GLAPKEJF_03120	IGBAIDIA_05645	JLFKGPII_05392	FJDKEAMK_01594	OKKICKOI_08450	KILCLEKD_06519	IJCNLAFA_03860	GHIHBIIA_04050	BPLKGOMO_07638	BAEPEOGO_06374	HPMCIBEE_02423	FOOLNDAF_05331	ACIBPFPJ_03456	LKOKBLAJ_06825
cbpM		Chaperone modulatory protein CbpM	24	24	1	1	39995	161	43		221	389	280	NAAEFMPB_05509	LJAGJGHB_01849	CJGKGJEO_00790	PMJBCJDC_03311	IFEDFCAJ_06471	KEAGMNNG_04780		KGGJIEBE_05845	OOMIMNAN_04170	EPPHDNNG_02874	IMMGNHND_04975	GLAPKEJF_04922	IGBAIDIA_03907	JLFKGPII_07000	FJDKEAMK_03261	OKKICKOI_06783	KILCLEKD_08223	IJCNLAFA_05558	GHIHBIIA_05539	BPLKGOMO_06016	BAEPEOGO_08008	HPMCIBEE_00716	FOOLNDAF_03733	ACIBPFPJ_04911	LKOKBLAJ_08377
cusA		Cation efflux system protein CusA	24	24	1	1	32177	224	17		122	272	185	NAAEFMPB_06382	LJAGJGHB_00991	CJGKGJEO_08478	PMJBCJDC_02385	IFEDFCAJ_07346	KEAGMNNG_03937	BBHAGICA_03666		OOMIMNAN_05054	EPPHDNNG_03726	IMMGNHND_04075	GLAPKEJF_05816	IGBAIDIA_03051	JLFKGPII_07790	FJDKEAMK_04095	OKKICKOI_05976	KILCLEKD_00311	IJCNLAFA_06598	GHIHBIIA_06463	BPLKGOMO_05038	BAEPEOGO_09012	HPMCIBEE_09201	FOOLNDAF_02768	ACIBPFPJ_05821	LKOKBLAJ_00736
group_30890		hypothetical protein	24	24	1	1	32199	45	19		128	260	195	NAAEFMPB_06392	LJAGJGHB_00982	CJGKGJEO_08469	PMJBCJDC_02375	IFEDFCAJ_07354	KEAGMNNG_03928	BBHAGICA_03658	KGGJIEBE_06688	OOMIMNAN_05062	EPPHDNNG_03732	IMMGNHND_04066	GLAPKEJF_05825	IGBAIDIA_03045	JLFKGPII_07797	FJDKEAMK_04102	OKKICKOI_05969	KILCLEKD_00317		GHIHBIIA_06472	BPLKGOMO_05027	BAEPEOGO_09021	HPMCIBEE_09192	FOOLNDAF_02761	ACIBPFPJ_05830	LKOKBLAJ_00747
cdh_2		CDP-diacylglycerol pyrophosphatase	24	24	1	1	33769	9	179		182	269	199	NAAEFMPB_00034	LJAGJGHB_07141	CJGKGJEO_06429	PMJBCJDC_00390	IFEDFCAJ_01845	KEAGMNNG_02093	BBHAGICA_01516	KGGJIEBE_00231	OOMIMNAN_07445	EPPHDNNG_06063	IMMGNHND_01852	GLAPKEJF_08028	IGBAIDIA_00776	JLFKGPII_01287	FJDKEAMK_06362	OKKICKOI_03832		IJCNLAFA_09089	GHIHBIIA_00333	BPLKGOMO_02585	BAEPEOGO_02145	HPMCIBEE_06723	FOOLNDAF_00617	ACIBPFPJ_07700	LKOKBLAJ_02807
atpI_2		ATP synthase protein I	24	24	1	1	14337	419	5		125	308	134	NAAEFMPB_00363	LJAGJGHB_06821	CJGKGJEO_06085	PMJBCJDC_00051		KEAGMNNG_01771	BBHAGICA_01172	KGGJIEBE_00566	OOMIMNAN_07804	EPPHDNNG_06442	IMMGNHND_01456	GLAPKEJF_08406	IGBAIDIA_00418	JLFKGPII_01625	FJDKEAMK_06720	OKKICKOI_03476	KILCLEKD_02885	IJCNLAFA_09449	GHIHBIIA_00640	BPLKGOMO_02219	BAEPEOGO_02490	HPMCIBEE_06368	FOOLNDAF_00288	ACIBPFPJ_08016	LKOKBLAJ_03137
zapA		Cell division protein ZapA	24	24	1	1	36016	91	45		176	356	323	NAAEFMPB_01883	LJAGJGHB_05366	CJGKGJEO_04484	PMJBCJDC_06945	IFEDFCAJ_02693	KEAGMNNG_00344	BBHAGICA_08009	KGGJIEBE_02131	OOMIMNAN_00257		IMMGNHND_08956	GLAPKEJF_00979	IGBAIDIA_07674	JLFKGPII_03455	FJDKEAMK_08542	OKKICKOI_01937	KILCLEKD_04506	IJCNLAFA_01623	GHIHBIIA_02140	BPLKGOMO_00586	BAEPEOGO_04177	HPMCIBEE_04673	FOOLNDAF_07412	ACIBPFPJ_01556	LKOKBLAJ_04773
papD		Chaperone protein PapD	24	24	1	1	36154	1	7675		224	356	282	NAAEFMPB_01946	LJAGJGHB_05308	CJGKGJEO_04419	PMJBCJDC_06887	IFEDFCAJ_02746	KEAGMNNG_00291	BBHAGICA_07949	KGGJIEBE_02194	OOMIMNAN_00325	EPPHDNNG_08145	IMMGNHND_08895	GLAPKEJF_01045	IGBAIDIA_07616	JLFKGPII_03514	FJDKEAMK_08602	OKKICKOI_01873	KILCLEKD_04566	IJCNLAFA_01687	GHIHBIIA_02190	BPLKGOMO_00519		HPMCIBEE_04610	FOOLNDAF_07348	ACIBPFPJ_01604	LKOKBLAJ_04826
group_31390		hypothetical protein	24	24	1	1	13324	46	104		188	575	255	NAAEFMPB_02830	LJAGJGHB_04425	CJGKGJEO_03485	PMJBCJDC_05945	IFEDFCAJ_03691	KEAGMNNG_07320		KGGJIEBE_03255	OOMIMNAN_01419	EPPHDNNG_00128	IMMGNHND_07815	GLAPKEJF_02137	IGBAIDIA_06579	JLFKGPII_04474	FJDKEAMK_00669	OKKICKOI_00838	KILCLEKD_05607	IJCNLAFA_02881	GHIHBIIA_03159	BPLKGOMO_08605	BAEPEOGO_05394	HPMCIBEE_03430	FOOLNDAF_06175	ACIBPFPJ_02665	LKOKBLAJ_05960
ydgT		Transcription modulator YdgT	24	24	1	1	20328	108	14		215	347	248	NAAEFMPB_04388	LJAGJGHB_02936	CJGKGJEO_01921	PMJBCJDC_04419	IFEDFCAJ_05230	KEAGMNNG_05839	BBHAGICA_05057	KGGJIEBE_05182	OOMIMNAN_03478	EPPHDNNG_02197	IMMGNHND_05651	GLAPKEJF_04228		JLFKGPII_06375	FJDKEAMK_02592	OKKICKOI_07423	KILCLEKD_07567	IJCNLAFA_04905	GHIHBIIA_04964	BPLKGOMO_06651	BAEPEOGO_07371	HPMCIBEE_01391	FOOLNDAF_04362	ACIBPFPJ_04338	LKOKBLAJ_07771
dgaE_1		D-glucosaminate-6-phosphate ammonia lyase	24	57	2.38	1	15508				134	1160	517	NAAEFMPB_00549	LJAGJGHB_06641 LJAGJGHB_06642 LJAGJGHB_06640 LJAGJGHB_06639	CJGKGJEO_05878	PMJBCJDC_08274 PMJBCJDC_08273 PMJBCJDC_08272	IFEDFCAJ_01304 IFEDFCAJ_01303 IFEDFCAJ_01302	KEAGMNNG_01590 KEAGMNNG_01589 KEAGMNNG_01588	BBHAGICA_00967	KGGJIEBE_00767 KGGJIEBE_00766 KGGJIEBE_00768 KGGJIEBE_00765	OOMIMNAN_08013	EPPHDNNG_06659 EPPHDNNG_06660 EPPHDNNG_06661 EPPHDNNG_06658	IMMGNHND_01241 IMMGNHND_01242	GLAPKEJF_08594 GLAPKEJF_08593 GLAPKEJF_08591 GLAPKEJF_08592 GLAPKEJF_08595 GLAPKEJF_08596	IGBAIDIA_00212 IGBAIDIA_00211 IGBAIDIA_00210 IGBAIDIA_00213	JLFKGPII_01829	FJDKEAMK_06948 FJDKEAMK_06947 FJDKEAMK_06946	OKKICKOI_03284 OKKICKOI_03283	KILCLEKD_03110 KILCLEKD_03111 KILCLEKD_03109	IJCNLAFA_00153 IJCNLAFA_00154	GHIHBIIA_00831	BPLKGOMO_02013 BPLKGOMO_02012	BAEPEOGO_02720 BAEPEOGO_02721		FOOLNDAF_08741	ACIBPFPJ_00286	LKOKBLAJ_03441 LKOKBLAJ_03442
malX		PTS system maltose-specific EIICB component	24	24	1	1	20342	108	72		194	443	230	NAAEFMPB_04394	LJAGJGHB_02931	CJGKGJEO_01915	PMJBCJDC_04414	IFEDFCAJ_05235	KEAGMNNG_05833	BBHAGICA_05062	KGGJIEBE_05178	OOMIMNAN_03471	EPPHDNNG_02191		GLAPKEJF_04221	IGBAIDIA_04594	JLFKGPII_06369	FJDKEAMK_02586	OKKICKOI_07431	KILCLEKD_07560	IJCNLAFA_04901	GHIHBIIA_04958	BPLKGOMO_06659	BAEPEOGO_07366	HPMCIBEE_01396	FOOLNDAF_04366	ACIBPFPJ_04331	LKOKBLAJ_07765
yccX		Acylphosphatase	24	24	1	1	39903	18	148		167	359	265	NAAEFMPB_05552	LJAGJGHB_01803	CJGKGJEO_00753	PMJBCJDC_03268	IFEDFCAJ_06516	KEAGMNNG_04739	BBHAGICA_04401	KGGJIEBE_05894	OOMIMNAN_04223	EPPHDNNG_02918		GLAPKEJF_04977	IGBAIDIA_03863	JLFKGPII_07044	FJDKEAMK_03305	OKKICKOI_06742	KILCLEKD_08266	IJCNLAFA_05597	GHIHBIIA_05578	BPLKGOMO_05968	BAEPEOGO_08049	HPMCIBEE_00670	FOOLNDAF_03689	ACIBPFPJ_04951	LKOKBLAJ_08415
acrB_4		Multidrug efflux pump subunit AcrB	24	24	1	1	38772	133	60		119	350	295	NAAEFMPB_06536	LJAGJGHB_00834	CJGKGJEO_08316	PMJBCJDC_02220	IFEDFCAJ_07495	KEAGMNNG_03794	BBHAGICA_03515	KGGJIEBE_06838	OOMIMNAN_05224	EPPHDNNG_03887	IMMGNHND_03910	GLAPKEJF_05996	IGBAIDIA_02897	JLFKGPII_07930	FJDKEAMK_04257	OKKICKOI_05818	KILCLEKD_00467	IJCNLAFA_06775	GHIHBIIA_06613		BAEPEOGO_09163	HPMCIBEE_09028	FOOLNDAF_02615	ACIBPFPJ_05964	LKOKBLAJ_00904
group_31500		hypothetical protein	24	24	1	1	9426	284	10		92	239	188	NAAEFMPB_06942	LJAGJGHB_00422	CJGKGJEO_07908	PMJBCJDC_01813	IFEDFCAJ_07906	KEAGMNNG_03403	BBHAGICA_02999	KGGJIEBE_07370	OOMIMNAN_05921	EPPHDNNG_04516	IMMGNHND_03422	GLAPKEJF_06487	IGBAIDIA_02337	JLFKGPII_08417	FJDKEAMK_04820	OKKICKOI_05268	KILCLEKD_01084	IJCNLAFA_07340	GHIHBIIA_07110	BPLKGOMO_04355	BAEPEOGO_00438		FOOLNDAF_02197	ACIBPFPJ_06322	LKOKBLAJ_01338
rplL		50S ribosomal protein L7/L12	24	24	1	1	34114	48	104		119	389	199	NAAEFMPB_08178	LJAGJGHB_07303	CJGKGJEO_06605	PMJBCJDC_00553	IFEDFCAJ_02008	KEAGMNNG_02239	BBHAGICA_01636	KGGJIEBE_00102	OOMIMNAN_07301	EPPHDNNG_05915	IMMGNHND_01999	GLAPKEJF_07890	IGBAIDIA_00924	JLFKGPII_01165	FJDKEAMK_06227	OKKICKOI_03970		IJCNLAFA_08922	GHIHBIIA_00191	BPLKGOMO_02744	BAEPEOGO_01989	HPMCIBEE_06899	FOOLNDAF_00776	ACIBPFPJ_07553	LKOKBLAJ_02654
metJ		Met repressor	24	24	1	1	33939	103	81		221	413	285	NAAEFMPB_08271	LJAGJGHB_07201	CJGKGJEO_06499	PMJBCJDC_00450	IFEDFCAJ_01907	KEAGMNNG_02151	BBHAGICA_01559	KGGJIEBE_00186	OOMIMNAN_07397	EPPHDNNG_06019	IMMGNHND_01898	GLAPKEJF_07980	IGBAIDIA_00824	JLFKGPII_01247	FJDKEAMK_06317	OKKICKOI_03879	KILCLEKD_02493		GHIHBIIA_00274	BPLKGOMO_02650	BAEPEOGO_02078	HPMCIBEE_06796	FOOLNDAF_00683	ACIBPFPJ_07636	LKOKBLAJ_02740
group_31635		hypothetical protein	24	24	1	1	28792	190	41		149	176	167	NAAEFMPB_07490		CJGKGJEO_07319	PMJBCJDC_01243	IFEDFCAJ_08507	KEAGMNNG_02891	BBHAGICA_02445	KGGJIEBE_07930	OOMIMNAN_06520	EPPHDNNG_05136	IMMGNHND_02790	GLAPKEJF_07091	IGBAIDIA_01761	JLFKGPII_00465	FJDKEAMK_05440	OKKICKOI_04708	KILCLEKD_01653	IJCNLAFA_07916	GHIHBIIA_07634	BPLKGOMO_03788	BAEPEOGO_01018	HPMCIBEE_07897	FOOLNDAF_01651	ACIBPFPJ_06839	LKOKBLAJ_01881
dsbD_1		hypothetical protein	24	48	2	1	40009			Hypothetical protein with no hits to refseq/uniprot/clusters/cdd/tigrfams/pfam overlapping another protein with hits	104	1583	530	NAAEFMPB_05504	LJAGJGHB_01855 LJAGJGHB_01854 LJAGJGHB_01853	CJGKGJEO_00796 CJGKGJEO_00794 CJGKGJEO_00795	PMJBCJDC_03319	IFEDFCAJ_06467	KEAGMNNG_04785	BBHAGICA_04448		OOMIMNAN_04162 OOMIMNAN_04160 OOMIMNAN_04161	EPPHDNNG_02866	IMMGNHND_04981 IMMGNHND_04980 IMMGNHND_04982	GLAPKEJF_04913 GLAPKEJF_04914	IGBAIDIA_03914 IGBAIDIA_03916 IGBAIDIA_03915	JLFKGPII_06996 JLFKGPII_06994 JLFKGPII_06995	FJDKEAMK_03255 FJDKEAMK_03253 FJDKEAMK_03254	OKKICKOI_06789 OKKICKOI_06790	KILCLEKD_08217 KILCLEKD_08219 KILCLEKD_08218	IJCNLAFA_05551 IJCNLAFA_05550 IJCNLAFA_05552	GHIHBIIA_05534	BPLKGOMO_06021	BAEPEOGO_08004	HPMCIBEE_00722 HPMCIBEE_00721	FOOLNDAF_03741 FOOLNDAF_03740	ACIBPFPJ_04904 ACIBPFPJ_04905	LKOKBLAJ_08371 LKOKBLAJ_08370
sasA_3		hypothetical protein	24	24	1	1	913	1	764		245	1229	483	NAAEFMPB_02393	LJAGJGHB_04846	CJGKGJEO_03936	PMJBCJDC_06413	IFEDFCAJ_03218	KEAGMNNG_07742	BBHAGICA_07478	KGGJIEBE_02704	OOMIMNAN_00838	EPPHDNNG_08657	IMMGNHND_08369		IGBAIDIA_07115	JLFKGPII_03984	FJDKEAMK_00117	OKKICKOI_01352	KILCLEKD_05075	IJCNLAFA_02161	GHIHBIIA_02607	BPLKGOMO_00036	BAEPEOGO_04731	HPMCIBEE_04120	FOOLNDAF_06876	ACIBPFPJ_02017	LKOKBLAJ_05266
group_32079		hypothetical protein	24	24	1	1	18470	55	72		245	293	283	NAAEFMPB_03027	LJAGJGHB_04241	CJGKGJEO_03283	PMJBCJDC_05756	IFEDFCAJ_03891	KEAGMNNG_07126		KGGJIEBE_03449	OOMIMNAN_01636	EPPHDNNG_00343	IMMGNHND_07596	GLAPKEJF_02356	IGBAIDIA_06379	JLFKGPII_04668	FJDKEAMK_00888	OKKICKOI_00637	KILCLEKD_05810	IJCNLAFA_03090	GHIHBIIA_03343	BPLKGOMO_08414	BAEPEOGO_05596	HPMCIBEE_03232	FOOLNDAF_05985	ACIBPFPJ_02838	LKOKBLAJ_06159
group_32122		hypothetical protein	24	24	1	1	19936	27	155		146	200	187	NAAEFMPB_04222	LJAGJGHB_03096	CJGKGJEO_02086	PMJBCJDC_04586	IFEDFCAJ_05067	KEAGMNNG_05991	BBHAGICA_04891	KGGJIEBE_05351		EPPHDNNG_02373	IMMGNHND_05486	GLAPKEJF_04401	IGBAIDIA_04412	JLFKGPII_06543	FJDKEAMK_02766	OKKICKOI_07257	KILCLEKD_07743	IJCNLAFA_05077	GHIHBIIA_05116	BPLKGOMO_06484	BAEPEOGO_07530	HPMCIBEE_01196	FOOLNDAF_04203	ACIBPFPJ_04484	LKOKBLAJ_07932
group_32123		hypothetical protein	24	24	1	1	20146	187	19		224	281	259	NAAEFMPB_04310	LJAGJGHB_03003	CJGKGJEO_01994	PMJBCJDC_04491	IFEDFCAJ_05157	KEAGMNNG_05906	BBHAGICA_04988	KGGJIEBE_05252	OOMIMNAN_03554	EPPHDNNG_02268		GLAPKEJF_04306	IGBAIDIA_04513	JLFKGPII_06442	FJDKEAMK_02666	OKKICKOI_07350	KILCLEKD_07644	IJCNLAFA_04977	GHIHBIIA_05026	BPLKGOMO_06577	BAEPEOGO_07444	HPMCIBEE_01307	FOOLNDAF_04297	ACIBPFPJ_04400	LKOKBLAJ_07842
sseJ_1		Secreted effector protein SseJ	24	24	1	1	21137	113	26		92	206	192	NAAEFMPB_04707	LJAGJGHB_02614	CJGKGJEO_01597	PMJBCJDC_04100	IFEDFCAJ_05576	KEAGMNNG_05528	BBHAGICA_05392	KGGJIEBE_04849	OOMIMNAN_03122	EPPHDNNG_01843	IMMGNHND_06021	GLAPKEJF_03865	IGBAIDIA_04929		FJDKEAMK_02244	OKKICKOI_07762	KILCLEKD_07220	IJCNLAFA_04551	GHIHBIIA_04645	BPLKGOMO_07006	BAEPEOGO_07031	HPMCIBEE_01744	FOOLNDAF_04702	ACIBPFPJ_04035	LKOKBLAJ_07449
yciN		Protein YciN	24	24	1	1	4727	56	56		152	287	178	NAAEFMPB_04897	LJAGJGHB_02437		PMJBCJDC_03905	IFEDFCAJ_05873	KEAGMNNG_05345	BBHAGICA_05573	KGGJIEBE_04668	OOMIMNAN_02937	EPPHDNNG_01660	IMMGNHND_06228	GLAPKEJF_03685	IGBAIDIA_05115	JLFKGPII_05879	FJDKEAMK_02066	OKKICKOI_07937	KILCLEKD_07040	IJCNLAFA_04381	GHIHBIIA_04483	BPLKGOMO_07167	BAEPEOGO_06856	HPMCIBEE_01927	FOOLNDAF_04864	ACIBPFPJ_03871	LKOKBLAJ_07280
fliE		Flagellar hook-basal body complex protein FliE	24	24	1	1	3597	109	47		221	317	301	NAAEFMPB_05392	LJAGJGHB_01956	CJGKGJEO_00906	PMJBCJDC_03430	IFEDFCAJ_06365	KEAGMNNG_04885		KGGJIEBE_04175	OOMIMNAN_02400	EPPHDNNG_01134	IMMGNHND_06768	GLAPKEJF_03145	IGBAIDIA_05619	JLFKGPII_05417	FJDKEAMK_01619	OKKICKOI_08424	KILCLEKD_06541	IJCNLAFA_03885	GHIHBIIA_04072	BPLKGOMO_07614	BAEPEOGO_06396	HPMCIBEE_02400	FOOLNDAF_05307	ACIBPFPJ_03480	LKOKBLAJ_06851
group_32155		hypothetical protein	24	24	1	1	40020	120	30		152	206	187	NAAEFMPB_05493	LJAGJGHB_01862	CJGKGJEO_00805	PMJBCJDC_03326	IFEDFCAJ_06457	KEAGMNNG_04795	BBHAGICA_04457	KGGJIEBE_05831	OOMIMNAN_04149		IMMGNHND_04989	GLAPKEJF_04904	IGBAIDIA_03924	JLFKGPII_06987	FJDKEAMK_03246	OKKICKOI_06799	KILCLEKD_08210	IJCNLAFA_05541	GHIHBIIA_05526	BPLKGOMO_06030	BAEPEOGO_07995	HPMCIBEE_00730	FOOLNDAF_03748	ACIBPFPJ_04897	LKOKBLAJ_08362
bvgA		Putative transcriptional regulator	24	24	1	1	32212	45	74		92	632	200	NAAEFMPB_06400	LJAGJGHB_00975	CJGKGJEO_08460	PMJBCJDC_02369	IFEDFCAJ_07361	KEAGMNNG_03921	BBHAGICA_03651	KGGJIEBE_06692	OOMIMNAN_05067	EPPHDNNG_03739	IMMGNHND_04061	GLAPKEJF_05832	IGBAIDIA_03040	JLFKGPII_07804	FJDKEAMK_04108	OKKICKOI_05962	KILCLEKD_00324		GHIHBIIA_06478	BPLKGOMO_05019	BAEPEOGO_09028	HPMCIBEE_09185	FOOLNDAF_02754	ACIBPFPJ_05835	LKOKBLAJ_00754
group_32197		hypothetical protein	24	24	1	1	10943	237	15	Hypothetical protein with no hits to refseq/uniprot/clusters/cdd/tigrfams/pfam overlapping another protein with hits	227	521	301	NAAEFMPB_07785	LJAGJGHB_07672	CJGKGJEO_07008	PMJBCJDC_00936	IFEDFCAJ_00243	KEAGMNNG_02606	BBHAGICA_02114	KGGJIEBE_08260	OOMIMNAN_06889	EPPHDNNG_05493	IMMGNHND_02427	GLAPKEJF_07449	IGBAIDIA_01420	JLFKGPII_00789	FJDKEAMK_05816		KILCLEKD_01992	IJCNLAFA_08294	GHIHBIIA_07948	BPLKGOMO_03430	BAEPEOGO_01388	HPMCIBEE_07522	FOOLNDAF_01295	ACIBPFPJ_07169	LKOKBLAJ_02236
group_32677		hypothetical protein	24	24	1	1	14259	24	106		149	338	319		LJAGJGHB_06863	CJGKGJEO_06131	PMJBCJDC_00092	IFEDFCAJ_01539	KEAGMNNG_01813	BBHAGICA_01217	KGGJIEBE_00525	OOMIMNAN_07758	EPPHDNNG_06395	IMMGNHND_01507	GLAPKEJF_08359	IGBAIDIA_00460	JLFKGPII_01579	FJDKEAMK_06677	OKKICKOI_03522	KILCLEKD_02839	IJCNLAFA_09402	GHIHBIIA_00602	BPLKGOMO_02267	BAEPEOGO_02448	HPMCIBEE_06411	FOOLNDAF_00330	ACIBPFPJ_07977	LKOKBLAJ_03096
rplM		50S ribosomal protein L13	24	24	1	1	23586	121	47		362	428	409	NAAEFMPB_01351	LJAGJGHB_05855	CJGKGJEO_05037	PMJBCJDC_07452	IFEDFCAJ_02156	KEAGMNNG_00833	BBHAGICA_00202	KGGJIEBE_01543	OOMIMNAN_08859	EPPHDNNG_07475		GLAPKEJF_00360	IGBAIDIA_08465	JLFKGPII_02558	FJDKEAMK_07758	OKKICKOI_02518	KILCLEKD_03896	IJCNLAFA_01004	GHIHBIIA_01570	BPLKGOMO_01199	BAEPEOGO_03563	HPMCIBEE_05298	FOOLNDAF_07953	ACIBPFPJ_01008	LKOKBLAJ_04233
group_32705		hypothetical protein	24	24	1	1	23031	42	86		311	536	342	NAAEFMPB_01569	LJAGJGHB_05648	CJGKGJEO_04802	PMJBCJDC_07248	IFEDFCAJ_02373	KEAGMNNG_00636	BBHAGICA_08454	KGGJIEBE_01763	OOMIMNAN_09090	EPPHDNNG_07701	IMMGNHND_00156	GLAPKEJF_00592	IGBAIDIA_08236	JLFKGPII_02775	FJDKEAMK_07997	OKKICKOI_02299	KILCLEKD_04125	IJCNLAFA_01236	GHIHBIIA_01791	BPLKGOMO_00978		HPMCIBEE_05070	FOOLNDAF_07720	ACIBPFPJ_01214	LKOKBLAJ_04450
hosA		Transcriptional regulator HosA	24	24	1	1	37418	7	238		326	404	358	NAAEFMPB_02163	LJAGJGHB_05082	CJGKGJEO_04193	PMJBCJDC_06660	IFEDFCAJ_02973	KEAGMNNG_00084	BBHAGICA_07718	KGGJIEBE_02439	OOMIMNAN_00574		IMMGNHND_08638	GLAPKEJF_01306	IGBAIDIA_07371	JLFKGPII_03744	FJDKEAMK_08844	OKKICKOI_01622	KILCLEKD_04821	IJCNLAFA_01911	GHIHBIIA_02382	BPLKGOMO_00293	BAEPEOGO_04470	HPMCIBEE_04374	FOOLNDAF_07140	ACIBPFPJ_01803	LKOKBLAJ_05037
prgH_1		Protein PrgH	24	24	1	1	37194	77	53		194	215	209	NAAEFMPB_02240	LJAGJGHB_05003		PMJBCJDC_06573	IFEDFCAJ_03054	KEAGMNNG_00010	BBHAGICA_07638	KGGJIEBE_02532	OOMIMNAN_00673	EPPHDNNG_08488	IMMGNHND_08546	GLAPKEJF_01407	IGBAIDIA_07280	JLFKGPII_03831	FJDKEAMK_08925	OKKICKOI_01527	KILCLEKD_04917	IJCNLAFA_01996	GHIHBIIA_02458	BPLKGOMO_00205	BAEPEOGO_04562	HPMCIBEE_04290	FOOLNDAF_07040	ACIBPFPJ_01878	LKOKBLAJ_05115
tmk_1		Thymidylate kinase	24	24	1	1	306	43	76		113	287	278	NAAEFMPB_03894	LJAGJGHB_03386		PMJBCJDC_04897	IFEDFCAJ_04760	KEAGMNNG_06283	BBHAGICA_04606	KGGJIEBE_05675	OOMIMNAN_03977	EPPHDNNG_02688	IMMGNHND_05162	GLAPKEJF_04743	IGBAIDIA_04096	JLFKGPII_06830	FJDKEAMK_03088	OKKICKOI_06959	KILCLEKD_08049	IJCNLAFA_05396	GHIHBIIA_05395	BPLKGOMO_06186	BAEPEOGO_07838	HPMCIBEE_00885	FOOLNDAF_03902	ACIBPFPJ_04755	LKOKBLAJ_08210
group_32789		hypothetical protein	24	24	1	1	21153	113	3		95	107	97	NAAEFMPB_04717	LJAGJGHB_02605	CJGKGJEO_01588	PMJBCJDC_04090	IFEDFCAJ_05587	KEAGMNNG_05519	BBHAGICA_05405	KGGJIEBE_04837	OOMIMNAN_03112	EPPHDNNG_01832	IMMGNHND_06032	GLAPKEJF_03855	IGBAIDIA_04942	JLFKGPII_06040	FJDKEAMK_02233	OKKICKOI_07773	KILCLEKD_07207		GHIHBIIA_04637	BPLKGOMO_07016	BAEPEOGO_07021	HPMCIBEE_01755	FOOLNDAF_04711	ACIBPFPJ_04027	LKOKBLAJ_07441
group_32790		hypothetical protein	24	24	1	1	21197	431	2		128	200	189	NAAEFMPB_04732	LJAGJGHB_02591		PMJBCJDC_04075	IFEDFCAJ_05602	KEAGMNNG_05505	BBHAGICA_05421	KGGJIEBE_04823	OOMIMNAN_03095	EPPHDNNG_01814	IMMGNHND_06050	GLAPKEJF_03841	IGBAIDIA_04957	JLFKGPII_06028	FJDKEAMK_02223	OKKICKOI_07788	KILCLEKD_07190	IJCNLAFA_04527	GHIHBIIA_04621	BPLKGOMO_07029	BAEPEOGO_07008	HPMCIBEE_01771	FOOLNDAF_04727	ACIBPFPJ_04015	LKOKBLAJ_07425
hspQ		Heat shock protein HspQ	24	24	1	1	39886	18	164		164	317	288	NAAEFMPB_05559	LJAGJGHB_01795	CJGKGJEO_00743		IFEDFCAJ_06524	KEAGMNNG_04730	BBHAGICA_04394	KGGJIEBE_05901	OOMIMNAN_04232	EPPHDNNG_02926	IMMGNHND_04919	GLAPKEJF_04986	IGBAIDIA_03855	JLFKGPII_07052	FJDKEAMK_03311	OKKICKOI_06735	KILCLEKD_08273	IJCNLAFA_05606	GHIHBIIA_05585	BPLKGOMO_05959	BAEPEOGO_08055	HPMCIBEE_00660	FOOLNDAF_03681	ACIBPFPJ_04960	LKOKBLAJ_08422
oadG_2		Oxaloacetate decarboxylase gamma chain	24	24	1	1	31334	57	88		206	248	244	NAAEFMPB_06023	LJAGJGHB_01337	CJGKGJEO_00268	PMJBCJDC_02771	IFEDFCAJ_06992	KEAGMNNG_04289	BBHAGICA_03990	KGGJIEBE_06346	OOMIMNAN_04687	EPPHDNNG_03365	IMMGNHND_04460	GLAPKEJF_05438	IGBAIDIA_03410	JLFKGPII_07461	FJDKEAMK_03749	OKKICKOI_06311	KILCLEKD_08692	IJCNLAFA_06185	GHIHBIIA_06087		BAEPEOGO_08602	HPMCIBEE_00116	FOOLNDAF_03153	ACIBPFPJ_05455	LKOKBLAJ_00347
ybfE		putative protein YbfE	24	24	1	1	31614	36	107		287	293	291	NAAEFMPB_06139	LJAGJGHB_01228	CJGKGJEO_00166	PMJBCJDC_02653	IFEDFCAJ_07100	KEAGMNNG_04178	BBHAGICA_03878	KGGJIEBE_06458	OOMIMNAN_04799	EPPHDNNG_03480	IMMGNHND_04334	GLAPKEJF_05561	IGBAIDIA_03297	JLFKGPII_07574	FJDKEAMK_03855		KILCLEKD_00064	IJCNLAFA_06327	GHIHBIIA_06216	BPLKGOMO_05309	BAEPEOGO_08738	HPMCIBEE_09465	FOOLNDAF_03029	ACIBPFPJ_05585	LKOKBLAJ_00478
group_32827		hypothetical protein	24	24	1	1	31989	152	46		131	191	136	NAAEFMPB_06305	LJAGJGHB_01065	CJGKGJEO_08557	PMJBCJDC_02473	IFEDFCAJ_07264	KEAGMNNG_04013	BBHAGICA_03739	KGGJIEBE_06606	OOMIMNAN_04967	EPPHDNNG_03641	IMMGNHND_04160	GLAPKEJF_05729	IGBAIDIA_03134	JLFKGPII_07715		OKKICKOI_06055	KILCLEKD_00230	IJCNLAFA_06501	GHIHBIIA_06378	BPLKGOMO_05130	BAEPEOGO_08915	HPMCIBEE_09293	FOOLNDAF_02862	ACIBPFPJ_05741	LKOKBLAJ_00643
group_32855		hypothetical protein	24	24	1	1	29103	94	16		176	257	224	NAAEFMPB_07589	LJAGJGHB_07859		PMJBCJDC_01136	IFEDFCAJ_00051	KEAGMNNG_02796	BBHAGICA_02369	KGGJIEBE_08005	OOMIMNAN_06611	EPPHDNNG_05215	IMMGNHND_02708	GLAPKEJF_07176	IGBAIDIA_01685	JLFKGPII_00541	FJDKEAMK_05533	OKKICKOI_04634	KILCLEKD_01734	IJCNLAFA_08027	GHIHBIIA_07729	BPLKGOMO_03687	BAEPEOGO_01128	HPMCIBEE_07785	FOOLNDAF_01546	ACIBPFPJ_06937	LKOKBLAJ_01998
sgrR_1		HTH-type transcriptional regulator SgrR	24	42	1.75	1	38846			Hypothetical protein with no hits to refseq/uniprot/clusters/cdd/tigrfams/pfam overlapping another protein with hits	221	1370	592	NAAEFMPB_06568	LJAGJGHB_00799 LJAGJGHB_00798	CJGKGJEO_08286		IFEDFCAJ_07528 IFEDFCAJ_07527	KEAGMNNG_03761	BBHAGICA_03483 BBHAGICA_03482	KGGJIEBE_06868	OOMIMNAN_05256	EPPHDNNG_03915 EPPHDNNG_03918 EPPHDNNG_03917 EPPHDNNG_03916	IMMGNHND_03873	GLAPKEJF_06031 GLAPKEJF_06030	IGBAIDIA_02865 IGBAIDIA_02864	JLFKGPII_07958	FJDKEAMK_04289 FJDKEAMK_04290	OKKICKOI_05788 OKKICKOI_05786 OKKICKOI_05787	KILCLEKD_00498 KILCLEKD_00499	IJCNLAFA_06811 IJCNLAFA_06812	GHIHBIIA_06638	BPLKGOMO_04821 BPLKGOMO_04820	BAEPEOGO_09194 BAEPEOGO_09195	HPMCIBEE_08994	FOOLNDAF_02586 FOOLNDAF_02585	ACIBPFPJ_05992	LKOKBLAJ_00936 LKOKBLAJ_00937 LKOKBLAJ_00938
group_33627		hypothetical protein	24	24	1	1	13398	64	81		362	392	390	NAAEFMPB_02864	LJAGJGHB_04389	CJGKGJEO_03448	PMJBCJDC_05915	IFEDFCAJ_03730	KEAGMNNG_07285	BBHAGICA_06929	KGGJIEBE_03289	OOMIMNAN_01453	EPPHDNNG_00165	IMMGNHND_07780	GLAPKEJF_02173	IGBAIDIA_06541	JLFKGPII_04505	FJDKEAMK_00706	OKKICKOI_00805	KILCLEKD_05637	IJCNLAFA_02915	GHIHBIIA_03191	BPLKGOMO_08575	BAEPEOGO_05429	HPMCIBEE_03392		ACIBPFPJ_02695	LKOKBLAJ_05994
aroC_1		Chorismate synthase	24	24	1	1	18684	295	16		368	467	462	NAAEFMPB_02932	LJAGJGHB_04324	CJGKGJEO_03379	PMJBCJDC_05848	IFEDFCAJ_03802	KEAGMNNG_07214	BBHAGICA_06856	KGGJIEBE_03355	OOMIMNAN_01538	EPPHDNNG_00242	IMMGNHND_07702		IGBAIDIA_06469	JLFKGPII_04574	FJDKEAMK_00787	OKKICKOI_00734	KILCLEKD_05712	IJCNLAFA_02985	GHIHBIIA_03249	BPLKGOMO_08509	BAEPEOGO_05493	HPMCIBEE_03325	FOOLNDAF_06077	ACIBPFPJ_02756	LKOKBLAJ_06057
ydiE		putative protein YdiE	24	24	1	1	19847	1	8873		191	233	192	NAAEFMPB_04179	LJAGJGHB_03132	CJGKGJEO_02134	PMJBCJDC_04631	IFEDFCAJ_05027	KEAGMNNG_06031	BBHAGICA_04852	KGGJIEBE_05399	OOMIMNAN_03700	EPPHDNNG_02419	IMMGNHND_05439	GLAPKEJF_04454		JLFKGPII_06581	FJDKEAMK_02805	OKKICKOI_07213	KILCLEKD_07795	IJCNLAFA_05125	GHIHBIIA_05158	BPLKGOMO_06440	BAEPEOGO_07576	HPMCIBEE_01151	FOOLNDAF_04154	ACIBPFPJ_04522	LKOKBLAJ_07978
group_33692		tRNA-Leu(taa)	24	24	1	1	3695	136	43		86	86	86	NAAEFMPB_05351	LJAGJGHB_02000	CJGKGJEO_00950	PMJBCJDC_03467	IFEDFCAJ_06322	KEAGMNNG_04924	BBHAGICA_06021	KGGJIEBE_04214		EPPHDNNG_01180	IMMGNHND_06726	GLAPKEJF_03191	IGBAIDIA_05579	JLFKGPII_05455	FJDKEAMK_01658	OKKICKOI_08384	KILCLEKD_06585	IJCNLAFA_03924	GHIHBIIA_04114	BPLKGOMO_07574	BAEPEOGO_06437	HPMCIBEE_02356	FOOLNDAF_05269	ACIBPFPJ_03515	LKOKBLAJ_06887
ybiI		putative protein YbiI	24	24	1	1	19699	95	62		266	323	268	NAAEFMPB_05911	LJAGJGHB_01444		PMJBCJDC_02892	IFEDFCAJ_06873	KEAGMNNG_04404	BBHAGICA_04108	KGGJIEBE_06225	OOMIMNAN_04577	EPPHDNNG_03252	IMMGNHND_04580	GLAPKEJF_05322	IGBAIDIA_03530	JLFKGPII_07352	FJDKEAMK_03639	OKKICKOI_06425	KILCLEKD_08584	IJCNLAFA_06068	GHIHBIIA_05983	BPLKGOMO_05546	BAEPEOGO_08482	HPMCIBEE_00237	FOOLNDAF_03265	ACIBPFPJ_05343	LKOKBLAJ_00238
rpsR		30S ribosomal protein S18	24	24	1	1	10888	148	8		227	263	228	NAAEFMPB_07764	LJAGJGHB_07693	CJGKGJEO_07030	PMJBCJDC_00958	IFEDFCAJ_00223	KEAGMNNG_02628		KGGJIEBE_08242	OOMIMNAN_06869	EPPHDNNG_05473	IMMGNHND_02446	GLAPKEJF_07428	IGBAIDIA_01440	JLFKGPII_00768	FJDKEAMK_05794	OKKICKOI_04390	KILCLEKD_01973	IJCNLAFA_08271	GHIHBIIA_07930	BPLKGOMO_03452	BAEPEOGO_01366	HPMCIBEE_07544	FOOLNDAF_01314	ACIBPFPJ_07148	LKOKBLAJ_02216
group_34898		tRNA-SeC(tca)	24	24	1	1	15446	174	27		94	94	94	NAAEFMPB_00578	LJAGJGHB_06606	CJGKGJEO_05844	PMJBCJDC_08240	IFEDFCAJ_01273	KEAGMNNG_01561		KGGJIEBE_00794	OOMIMNAN_08044	EPPHDNNG_06692	IMMGNHND_01211	GLAPKEJF_08771	IGBAIDIA_00180	JLFKGPII_01857	FJDKEAMK_06978	OKKICKOI_03253	KILCLEKD_03147	IJCNLAFA_00179	GHIHBIIA_00857	BPLKGOMO_01976	BAEPEOGO_02754	HPMCIBEE_06121	FOOLNDAF_08712	ACIBPFPJ_00311	LKOKBLAJ_03466
group_34918		tRNA-Thr(ggt)	24	24	1	1	2281	24	130		75	75	75	NAAEFMPB_01255	LJAGJGHB_05945	CJGKGJEO_05133	PMJBCJDC_07545	IFEDFCAJ_02061	KEAGMNNG_00921	BBHAGICA_00304	KGGJIEBE_01442	OOMIMNAN_08760	EPPHDNNG_07372	IMMGNHND_00498	GLAPKEJF_00254	IGBAIDIA_08563		FJDKEAMK_07657	OKKICKOI_02611	KILCLEKD_03810	IJCNLAFA_00905	GHIHBIIA_01487	BPLKGOMO_01297	BAEPEOGO_03464	HPMCIBEE_05399	FOOLNDAF_08052	ACIBPFPJ_00919	LKOKBLAJ_04136
group_34919		hypothetical protein	24	24	1	1	2285	24	138		221	221	221	NAAEFMPB_01257	LJAGJGHB_05943	CJGKGJEO_05131	PMJBCJDC_07543	IFEDFCAJ_02063	KEAGMNNG_00919	BBHAGICA_00301	KGGJIEBE_01444	OOMIMNAN_08763	EPPHDNNG_07374	IMMGNHND_00496		IGBAIDIA_08560	JLFKGPII_02468	FJDKEAMK_07659	OKKICKOI_02609	KILCLEKD_03812	IJCNLAFA_00907	GHIHBIIA_01489	BPLKGOMO_01295	BAEPEOGO_03467	HPMCIBEE_05397	FOOLNDAF_08050	ACIBPFPJ_00921	LKOKBLAJ_04138
group_34929		hypothetical protein	24	24	1	1	22336	17	157		110	110	110	NAAEFMPB_01609	LJAGJGHB_05613	CJGKGJEO_04763	PMJBCJDC_07211	IFEDFCAJ_02409	KEAGMNNG_00602	BBHAGICA_08256	KGGJIEBE_01871	OOMIMNAN_09188	EPPHDNNG_07803	IMMGNHND_09217	GLAPKEJF_00705	IGBAIDIA_08054	JLFKGPII_02881	FJDKEAMK_08125	OKKICKOI_02192	KILCLEKD_04234		GHIHBIIA_01881	BPLKGOMO_00872	BAEPEOGO_03897	HPMCIBEE_04955	FOOLNDAF_07681	ACIBPFPJ_01246	LKOKBLAJ_04486
osmE_2		Osmotically-inducible putative lipoprotein OsmE	24	24	1	1	34899	138	54		128	128	128	NAAEFMPB_04119	LJAGJGHB_03184	CJGKGJEO_02193	PMJBCJDC_04690	IFEDFCAJ_04973	KEAGMNNG_06089	BBHAGICA_04792	KGGJIEBE_05457	OOMIMNAN_03757	EPPHDNNG_02477	IMMGNHND_05370	GLAPKEJF_04519	IGBAIDIA_04296	JLFKGPII_06634		OKKICKOI_07156	KILCLEKD_07851	IJCNLAFA_05188	GHIHBIIA_05221	BPLKGOMO_06382	BAEPEOGO_07638	HPMCIBEE_01092	FOOLNDAF_04095	ACIBPFPJ_04576	LKOKBLAJ_08037
cspJ		Cold shock-like protein CspJ	24	24	1	1	3503	1	2269		212	212	212	NAAEFMPB_05436	LJAGJGHB_01911	CJGKGJEO_00860	PMJBCJDC_03383	IFEDFCAJ_06405	KEAGMNNG_04846	BBHAGICA_06107		OOMIMNAN_02354	EPPHDNNG_01085	IMMGNHND_06819	GLAPKEJF_03097	IGBAIDIA_05667	JLFKGPII_05372	FJDKEAMK_01574	OKKICKOI_08472	KILCLEKD_06496	IJCNLAFA_03834	GHIHBIIA_04029	BPLKGOMO_07661	BAEPEOGO_06353	HPMCIBEE_02449	FOOLNDAF_05353	ACIBPFPJ_03437	LKOKBLAJ_06802
kdpF		Potassium-transporting ATPase KdpF subunit	24	24	1	1	31552	36	63		89	89	89	NAAEFMPB_06107	LJAGJGHB_01258	CJGKGJEO_00193	PMJBCJDC_02689	IFEDFCAJ_07078	KEAGMNNG_04204	BBHAGICA_03904	KGGJIEBE_06427	OOMIMNAN_04771		IMMGNHND_04366	GLAPKEJF_05527	IGBAIDIA_03323	JLFKGPII_07545	FJDKEAMK_03831	OKKICKOI_06227	KILCLEKD_00033	IJCNLAFA_06298	GHIHBIIA_06188	BPLKGOMO_05334	BAEPEOGO_08709	HPMCIBEE_00014	FOOLNDAF_03055	ACIBPFPJ_05555	LKOKBLAJ_00447
ampD_2		1,6-anhydro-N-acetylmuramyl-L-alanine amidase AmpD	24	24	1	1	8941	5	82		167	167	167	NAAEFMPB_07145	LJAGJGHB_00225	CJGKGJEO_07706	PMJBCJDC_01605	IFEDFCAJ_08114	KEAGMNNG_03218	BBHAGICA_02805	KGGJIEBE_07574		EPPHDNNG_04742	IMMGNHND_03178	GLAPKEJF_06695	IGBAIDIA_02135	JLFKGPII_00141	FJDKEAMK_05044	OKKICKOI_05068	KILCLEKD_01282	IJCNLAFA_07537	GHIHBIIA_07289	BPLKGOMO_04140	BAEPEOGO_00650	HPMCIBEE_08270	FOOLNDAF_02001	ACIBPFPJ_06509	LKOKBLAJ_01523
fusA_3		Elongation factor G	24	52	2.17	1	2166			Hypothetical protein with no hits to refseq/uniprot/clusters/cdd/tigrfams/pfam overlapping another protein with hits	89	836	477	NAAEFMPB_01180 NAAEFMPB_01181 NAAEFMPB_01182	LJAGJGHB_06014	CJGKGJEO_05208 CJGKGJEO_05207 CJGKGJEO_05206	PMJBCJDC_07617 PMJBCJDC_07616 PMJBCJDC_07615	IFEDFCAJ_00658	KEAGMNNG_00988	BBHAGICA_00369 BBHAGICA_00368	KGGJIEBE_01379 KGGJIEBE_01380 KGGJIEBE_01381	OOMIMNAN_08690 OOMIMNAN_08691 OOMIMNAN_08692	EPPHDNNG_07300 EPPHDNNG_07302 EPPHDNNG_07301 EPPHDNNG_07303	IMMGNHND_00567	GLAPKEJF_00179 GLAPKEJF_00180	IGBAIDIA_08629 IGBAIDIA_08628		FJDKEAMK_07586 FJDKEAMK_07587 FJDKEAMK_07588	OKKICKOI_02678 OKKICKOI_02677	KILCLEKD_03744 KILCLEKD_03746 KILCLEKD_03745	IJCNLAFA_00836	GHIHBIIA_01417	BPLKGOMO_01362 BPLKGOMO_01361	BAEPEOGO_03396 BAEPEOGO_03397	HPMCIBEE_05470	FOOLNDAF_08122 FOOLNDAF_08121 FOOLNDAF_08120	ACIBPFPJ_00852 ACIBPFPJ_00853 ACIBPFPJ_00854	LKOKBLAJ_04073 LKOKBLAJ_04074
tktA_3		Transketolase 1	24	24	1	1	35946	14	138		245	1535	519	NAAEFMPB_01853	LJAGJGHB_05396	CJGKGJEO_04513	PMJBCJDC_06973	IFEDFCAJ_02657	KEAGMNNG_00368		KGGJIEBE_02100	OOMIMNAN_00226	EPPHDNNG_08049	IMMGNHND_08985	GLAPKEJF_00946	IGBAIDIA_07706	JLFKGPII_03426	FJDKEAMK_08511	OKKICKOI_01967	KILCLEKD_04474	IJCNLAFA_01592	GHIHBIIA_02112	BPLKGOMO_00617	BAEPEOGO_04142	HPMCIBEE_04701	FOOLNDAF_07440	ACIBPFPJ_01527	LKOKBLAJ_04747
mdtD_2		Putative multidrug resistance protein MdtD	24	54	2.25	1	17604				146	1217	491	NAAEFMPB_03409	LJAGJGHB_03873 LJAGJGHB_03874 LJAGJGHB_03872	CJGKGJEO_02900 CJGKGJEO_02899	PMJBCJDC_05371 PMJBCJDC_05370	IFEDFCAJ_04265 IFEDFCAJ_04267 IFEDFCAJ_04266		BBHAGICA_06399 BBHAGICA_06397 BBHAGICA_06398	KGGJIEBE_03848	OOMIMNAN_02043 OOMIMNAN_02044	EPPHDNNG_00770 EPPHDNNG_00771	IMMGNHND_07191 IMMGNHND_07190 IMMGNHND_07189	GLAPKEJF_02778 GLAPKEJF_02781 GLAPKEJF_02780 GLAPKEJF_02779	IGBAIDIA_05963 IGBAIDIA_05964 IGBAIDIA_05962 IGBAIDIA_05961	JLFKGPII_05025 JLFKGPII_05024 JLFKGPII_05026	FJDKEAMK_01278 FJDKEAMK_01280 FJDKEAMK_01279	OKKICKOI_00238 OKKICKOI_00237	KILCLEKD_06195 KILCLEKD_06196	IJCNLAFA_03487 IJCNLAFA_03488	GHIHBIIA_03717	BPLKGOMO_08008 BPLKGOMO_08006 BPLKGOMO_08007	BAEPEOGO_06004 BAEPEOGO_06005	HPMCIBEE_02803 HPMCIBEE_02802	FOOLNDAF_05599 FOOLNDAF_05598	ACIBPFPJ_03206	LKOKBLAJ_06549
narL_1		Nitrate/nitrite response regulator protein NarL	24	31	1.3	1	4508			Hypothetical protein with no hits to refseq/uniprot/clusters/cdd/tigrfams/pfam overlapping another protein with hits	128	1382	462	NAAEFMPB_04993	LJAGJGHB_02343 LJAGJGHB_02344	CJGKGJEO_01301 CJGKGJEO_01300		IFEDFCAJ_05964	KEAGMNNG_05248	BBHAGICA_05670	KGGJIEBE_04575	OOMIMNAN_02839	EPPHDNNG_01565	IMMGNHND_06334	GLAPKEJF_03570 GLAPKEJF_03569 GLAPKEJF_03568	IGBAIDIA_05199	JLFKGPII_05795	FJDKEAMK_01962	OKKICKOI_08030	KILCLEKD_06936	IJCNLAFA_04270 IJCNLAFA_04269	GHIHBIIA_04395	BPLKGOMO_07261 BPLKGOMO_07262	BAEPEOGO_06754	HPMCIBEE_02020	FOOLNDAF_04962 FOOLNDAF_04963	ACIBPFPJ_03785	LKOKBLAJ_07187
group_40149		tRNA-Asp(gtc)	24	24	1	1	9500	160	31		76	76	76	NAAEFMPB_06905	LJAGJGHB_00467	CJGKGJEO_07949	PMJBCJDC_01854	IFEDFCAJ_07861	KEAGMNNG_03439	BBHAGICA_03040	KGGJIEBE_07325	OOMIMNAN_05877	EPPHDNNG_04475	IMMGNHND_03467	GLAPKEJF_06443	IGBAIDIA_02385	JLFKGPII_08382	FJDKEAMK_04778		KILCLEKD_01044	IJCNLAFA_07299	GHIHBIIA_07068	BPLKGOMO_04397	BAEPEOGO_00397	HPMCIBEE_08527	FOOLNDAF_02238	ACIBPFPJ_06285	LKOKBLAJ_01303
[truncated: 39,582 more rows]
