# Supplementary material for: Genomic analyses of multidrug-resistant Salmonella Indiana, Typhimurium, and Enteritidis isolates using MinION and MiSeq sequencing technologies
Source: PLoS One. 2020 Jul 2;15(7):e0235641. doi: 10.1371/journal.pone.0235641 (PMC7332006; doi:10.1371/journal.pone.0235641)
Supplement: S3 File — (CSV) [file pone.0235641.s010.csv]

Gene	Non-unique Gene name	Annotation	No. isolates	No. sequences	Avg sequences per isolate	Genome Fragment	Order within Fragment	Accessory Fragment	Accessory Order with Fragment	QC	Min group size nuc	Max group size nuc	Avg group size nuc	SE104M	SE109M	SE124M	SE74M	SE81M	SE95M	SI102M	SI108M	SI111M	SI115M	SI170M	SI173M	SI174M	SI43M	SI67M	SI85M	SI96M	ST101M	ST106M	ST113M	ST45M	ST46M	ST53M	ST56M	ST90M
thiH		2-iminoacetate synthase	25	25	1	4	20				1133	1133	1133	POOJJFMP_04469	NCDENJLK_04462	LCMILNPI_04451	EDOEJEEH_04469	BHNCHLLB_04474	HOIMJJBL_04466	MFGMGGII_04291	MAGGMMOL_04269	IMEJEIHJ_04012	GDFGBEMP_04422	CFNDNBBM_04397	PCOHADJP_04170	IDGBBPAE_03982	IJNBDKCJ_04371	BNFCCPEM_04469	BJEJEPIA_04178	JLHNPBNL_04376	NACHPALA_04301	DJPGICMP_04704	DFACAEAD_04573	JOCALEBO_04695	LOJIFFMD_04661	LCODDABE_04478	DMLGLEFF_04580	OIJDEGEP_04580
nfi		Endonuclease V	25	25	1	4	29				671	671	671	POOJJFMP_04478	NCDENJLK_04471	LCMILNPI_04460	EDOEJEEH_04478	BHNCHLLB_04483	HOIMJJBL_04475	MFGMGGII_04299	MAGGMMOL_04277	IMEJEIHJ_04020	GDFGBEMP_04430	CFNDNBBM_04405	PCOHADJP_04178	IDGBBPAE_03990	IJNBDKCJ_04379	BNFCCPEM_04477	BJEJEPIA_04186	JLHNPBNL_04384	NACHPALA_04310	DJPGICMP_04713	DFACAEAD_04582	JOCALEBO_04704	LOJIFFMD_04670	LCODDABE_04487	DMLGLEFF_04589	OIJDEGEP_04589
zraS		Sensor protein ZraS	25	25	1	4	24				1463	1586	1581	POOJJFMP_04483	NCDENJLK_04476	LCMILNPI_04465	EDOEJEEH_04483	BHNCHLLB_04488	HOIMJJBL_04480	MFGMGGII_04304	MAGGMMOL_04282	IMEJEIHJ_04025	GDFGBEMP_04435	CFNDNBBM_04410	PCOHADJP_04183	IDGBBPAE_03995	IJNBDKCJ_04384	BNFCCPEM_04482	BJEJEPIA_04191	JLHNPBNL_04389	NACHPALA_04315	DJPGICMP_04718	DFACAEAD_04587	JOCALEBO_04709	LOJIFFMD_04675	LCODDABE_04492	DMLGLEFF_04594	OIJDEGEP_04594
tsaC		Threonylcarbamoyl-AMP synthase	25	25	1	1	3275				572	572	572	POOJJFMP_04490	NCDENJLK_04483	LCMILNPI_04472	EDOEJEEH_04490	BHNCHLLB_04495	HOIMJJBL_04487	MFGMGGII_04381	MAGGMMOL_04345	IMEJEIHJ_04203	GDFGBEMP_04466	CFNDNBBM_04470	PCOHADJP_04243	IDGBBPAE_04081	IJNBDKCJ_04472	BNFCCPEM_04542	BJEJEPIA_04308	JLHNPBNL_04460	NACHPALA_04426	DJPGICMP_04725	DFACAEAD_04122	JOCALEBO_04716	LOJIFFMD_04753	LCODDABE_04560	DMLGLEFF_04453	OIJDEGEP_03644
ccmB		Heme exporter protein B	25	25	1	1	494				656	656	656	POOJJFMP_04568	NCDENJLK_04548	LCMILNPI_04566	EDOEJEEH_04596	BHNCHLLB_04545	HOIMJJBL_04552	MFGMGGII_04636	MAGGMMOL_04685	IMEJEIHJ_04485	GDFGBEMP_04677	CFNDNBBM_04678	PCOHADJP_04517	IDGBBPAE_04516	IJNBDKCJ_04649	BNFCCPEM_04720	BJEJEPIA_04615	JLHNPBNL_04675	NACHPALA_03369	DJPGICMP_04879	DFACAEAD_04777	JOCALEBO_04909	LOJIFFMD_04896	LCODDABE_04847	DMLGLEFF_04836	OIJDEGEP_04841
queA_1		S-adenosylmethionine:tRNA ribosyltransferase-isomerase	25	25	1	1	6510				1073	1079	1077	POOJJFMP_02706	NCDENJLK_03174	LCMILNPI_02453	EDOEJEEH_02240	BHNCHLLB_02769	HOIMJJBL_02814	MFGMGGII_00805	MAGGMMOL_00926	IMEJEIHJ_00130	GDFGBEMP_01813	CFNDNBBM_01286	PCOHADJP_00277	IDGBBPAE_00089	IJNBDKCJ_01095	BNFCCPEM_01393	BJEJEPIA_00473	JLHNPBNL_01869	NACHPALA_03863	DJPGICMP_00493	DFACAEAD_00493	JOCALEBO_01390	LOJIFFMD_00493	LCODDABE_00494	DMLGLEFF_00494	OIJDEGEP_00494
group_106		hypothetical protein	25	25	1	1	4998				242	560	376	POOJJFMP_00710	NCDENJLK_00711	LCMILNPI_04226	EDOEJEEH_03632	BHNCHLLB_00707	HOIMJJBL_03073	MFGMGGII_02214	MAGGMMOL_00289	IMEJEIHJ_01012	GDFGBEMP_02943	CFNDNBBM_00127	PCOHADJP_01067	IDGBBPAE_01043	IJNBDKCJ_02147	BNFCCPEM_02478	BJEJEPIA_01749	JLHNPBNL_00951	NACHPALA_03082	DJPGICMP_03986	DFACAEAD_03793	JOCALEBO_03837	LOJIFFMD_03868	LCODDABE_04304	DMLGLEFF_04143	OIJDEGEP_04113
uhpB		Signal transduction histidine-protein kinase/phosphatase UhpB	25	25	1	1	3553				1265	1502	1492	POOJJFMP_01907	NCDENJLK_02375	LCMILNPI_01163	EDOEJEEH_01439	BHNCHLLB_01808	HOIMJJBL_01627	MFGMGGII_02039	MAGGMMOL_01974	IMEJEIHJ_01698	GDFGBEMP_02768	CFNDNBBM_02551	PCOHADJP_04368	IDGBBPAE_02351	IJNBDKCJ_01971	BNFCCPEM_02303	BJEJEPIA_01418	JLHNPBNL_04032	NACHPALA_00311	DJPGICMP_01833	DFACAEAD_01697	JOCALEBO_02107	LOJIFFMD_01835	LCODDABE_04552	DMLGLEFF_04382	OIJDEGEP_04419
rcnA		Nickel/cobalt efflux system RcnA	25	25	1	1	3801				812	908	865	POOJJFMP_00295	NCDENJLK_00296	LCMILNPI_00295	EDOEJEEH_01306	BHNCHLLB_01077	HOIMJJBL_00295	MFGMGGII_03038	MAGGMMOL_02806	IMEJEIHJ_01978	GDFGBEMP_01344	CFNDNBBM_01751	PCOHADJP_01730	IDGBBPAE_01956	IJNBDKCJ_00679	BNFCCPEM_01762	BJEJEPIA_02326	JLHNPBNL_01737	NACHPALA_02455	DJPGICMP_01268	DFACAEAD_01131	JOCALEBO_00642	LOJIFFMD_01270	LCODDABE_02438	DMLGLEFF_01764	OIJDEGEP_03063
oadG_2		Oxaloacetate decarboxylase gamma chain	25	25	1	1	3071				239	239	239	POOJJFMP_03614	NCDENJLK_03668	LCMILNPI_03306	EDOEJEEH_03817	BHNCHLLB_03425	HOIMJJBL_03608	MFGMGGII_01269	MAGGMMOL_01604	IMEJEIHJ_01834	GDFGBEMP_02019	CFNDNBBM_02026	PCOHADJP_02048	IDGBBPAE_04000	IJNBDKCJ_02402	BNFCCPEM_02731	BJEJEPIA_04233	JLHNPBNL_02730	NACHPALA_03801	DJPGICMP_03176	DFACAEAD_02766	JOCALEBO_02868	LOJIFFMD_02905	LCODDABE_02985	DMLGLEFF_02448	OIJDEGEP_00839
sapB		Peptide transport system permease protein SapB	25	25	1	1	6227				965	3944	1084	POOJJFMP_01298	NCDENJLK_01298	LCMILNPI_01916	EDOEJEEH_00951	BHNCHLLB_00060	HOIMJJBL_02648	MFGMGGII_01972	MAGGMMOL_02216	IMEJEIHJ_02267	GDFGBEMP_00049	CFNDNBBM_02811	PCOHADJP_00126	IDGBBPAE_01249	IJNBDKCJ_01905	BNFCCPEM_00043	BJEJEPIA_00330	JLHNPBNL_00043	NACHPALA_01362	DJPGICMP_00640	DFACAEAD_00640	JOCALEBO_01537	LOJIFFMD_00640	LCODDABE_00641	DMLGLEFF_02659	OIJDEGEP_00641
group_146		hypothetical protein	25	25	1	1	6514				1490	1556	1519	POOJJFMP_02710	NCDENJLK_03178	LCMILNPI_02449	EDOEJEEH_02244	BHNCHLLB_02765	HOIMJJBL_02818	MFGMGGII_00809	MAGGMMOL_00930	IMEJEIHJ_00134	GDFGBEMP_01817	CFNDNBBM_01290	PCOHADJP_00281	IDGBBPAE_00093	IJNBDKCJ_01099	BNFCCPEM_01397	BJEJEPIA_00477	JLHNPBNL_01873	NACHPALA_03867	DJPGICMP_00489	DFACAEAD_00489	JOCALEBO_01386	LOJIFFMD_00489	LCODDABE_00490	DMLGLEFF_00490	OIJDEGEP_00490
btuB		Vitamin B12 transporter BtuB	25	25	1	2	56				1004	1844	1787	POOJJFMP_04113	NCDENJLK_04167	LCMILNPI_03968	EDOEJEEH_04121	BHNCHLLB_04066	HOIMJJBL_04107	MFGMGGII_04527	MAGGMMOL_04582	IMEJEIHJ_04426	GDFGBEMP_04629	CFNDNBBM_04624	PCOHADJP_04451	IDGBBPAE_04397	IJNBDKCJ_04614	BNFCCPEM_04659	BJEJEPIA_04573	JLHNPBNL_04603	NACHPALA_02491	DJPGICMP_03859	DFACAEAD_03429	JOCALEBO_03575	LOJIFFMD_03377	LCODDABE_03108	DMLGLEFF_04185	OIJDEGEP_04158
nfsA		Oxygen-insensitive NADPH nitroreductase	25	25	1	1	4936				425	722	642	POOJJFMP_00777	NCDENJLK_00778	LCMILNPI_03108	EDOEJEEH_03564	BHNCHLLB_00639	HOIMJJBL_03140	MFGMGGII_02270	MAGGMMOL_00345	IMEJEIHJ_01068	GDFGBEMP_02999	CFNDNBBM_00071	PCOHADJP_01123	IDGBBPAE_01099	IJNBDKCJ_02204	BNFCCPEM_02534	BJEJEPIA_01805	JLHNPBNL_01007	NACHPALA_03015	DJPGICMP_04053	DFACAEAD_03726	JOCALEBO_03904	LOJIFFMD_03801	LCODDABE_04050	DMLGLEFF_03617	OIJDEGEP_04226
yedR		Inner membrane protein YedR	25	25	1	1	916				266	311	305	POOJJFMP_00975	NCDENJLK_00976	LCMILNPI_02238	EDOEJEEH_00629	BHNCHLLB_00443	HOIMJJBL_02326	MFGMGGII_01494	MAGGMMOL_00528	IMEJEIHJ_01290	GDFGBEMP_00377	CFNDNBBM_00974	PCOHADJP_00683	IDGBBPAE_01331	IJNBDKCJ_01258	BNFCCPEM_00336	BJEJEPIA_00001	JLHNPBNL_00371	NACHPALA_04689	DJPGICMP_04491	DFACAEAD_04085	JOCALEBO_04329	LOJIFFMD_04363	LCODDABE_01932	DMLGLEFF_01277	OIJDEGEP_02612
sadA		Autotransporter adhesin SadA	25	25	1	1	3659				1349	4658	4283	POOJJFMP_02000	NCDENJLK_02468	LCMILNPI_01257	EDOEJEEH_01532	BHNCHLLB_01901	HOIMJJBL_01720	MFGMGGII_02137	MAGGMMOL_02073	IMEJEIHJ_01796	GDFGBEMP_02866	CFNDNBBM_02649	PCOHADJP_03912	IDGBBPAE_03186	IJNBDKCJ_02070	BNFCCPEM_02401	BJEJEPIA_01516	JLHNPBNL_03659	NACHPALA_00212	DJPGICMP_01734	DFACAEAD_01598	JOCALEBO_02008	LOJIFFMD_01736	LCODDABE_02757	DMLGLEFF_02544	OIJDEGEP_01922
group_175		hypothetical protein	25	25	1	1	3447				371	371	371	POOJJFMP_02118	NCDENJLK_02586	LCMILNPI_01375	EDOEJEEH_01651	BHNCHLLB_02019	HOIMJJBL_01838	MFGMGGII_01756	MAGGMMOL_01860	IMEJEIHJ_01199	GDFGBEMP_02288	CFNDNBBM_02281	PCOHADJP_01256	IDGBBPAE_00761	IJNBDKCJ_01534	BNFCCPEM_02033	BJEJEPIA_00942	JLHNPBNL_02134	NACHPALA_00094	DJPGICMP_01616	DFACAEAD_01480	JOCALEBO_01890	LOJIFFMD_01618	LCODDABE_03407	DMLGLEFF_02924	OIJDEGEP_02403
rsxC_1		Electron transport complex subunit RsxC	25	25	1	1	6604				2114	2207	2180	POOJJFMP_02795	NCDENJLK_03263	LCMILNPI_02364	EDOEJEEH_02329	BHNCHLLB_02680	HOIMJJBL_02904	MFGMGGII_00895	MAGGMMOL_01017	IMEJEIHJ_00220	GDFGBEMP_01903	CFNDNBBM_01377	PCOHADJP_00367	IDGBBPAE_00181	IJNBDKCJ_01185	BNFCCPEM_01483	BJEJEPIA_00563	JLHNPBNL_01959	NACHPALA_02177	DJPGICMP_00403	DFACAEAD_00403	JOCALEBO_01300	LOJIFFMD_00403	LCODDABE_00404	DMLGLEFF_00404	OIJDEGEP_00404
group_181		hypothetical protein	25	25	1	1	5776				380	1238	686	POOJJFMP_03014	NCDENJLK_02258	LCMILNPI_01047	EDOEJEEH_03156	BHNCHLLB_01691	HOIMJJBL_01510	MFGMGGII_00601	MAGGMMOL_00153	IMEJEIHJ_00877	GDFGBEMP_01611	CFNDNBBM_00262	PCOHADJP_02439	IDGBBPAE_01545	IJNBDKCJ_00745	BNFCCPEM_00869	BJEJEPIA_02382	JLHNPBNL_00816	NACHPALA_00534	DJPGICMP_01964	DFACAEAD_01827	JOCALEBO_00166	LOJIFFMD_01966	LCODDABE_01519	DMLGLEFF_00672	OIJDEGEP_01492
crcB		Putative fluoride ion transporter CrcB	25	25	1	1	5752				314	383	380	POOJJFMP_03045	NCDENJLK_02227	LCMILNPI_01016	EDOEJEEH_03125	BHNCHLLB_01660	HOIMJJBL_01479	MFGMGGII_00577	MAGGMMOL_00129	IMEJEIHJ_00853	GDFGBEMP_01587	CFNDNBBM_00286	PCOHADJP_02463	IDGBBPAE_01521	IJNBDKCJ_00769	BNFCCPEM_00845	BJEJEPIA_02358	JLHNPBNL_00792	NACHPALA_00504	DJPGICMP_01994	DFACAEAD_01857	JOCALEBO_00136	LOJIFFMD_01996	LCODDABE_01489	DMLGLEFF_00702	OIJDEGEP_01462
hsrA		putative transport protein HsrA	25	25	1	1	425				1082	1427	1352	POOJJFMP_04205	NCDENJLK_04259	LCMILNPI_04119	EDOEJEEH_04214	BHNCHLLB_04158	HOIMJJBL_04199	MFGMGGII_03770	MAGGMMOL_03592	IMEJEIHJ_03029	GDFGBEMP_04139	CFNDNBBM_03896	PCOHADJP_03782	IDGBBPAE_02949	IJNBDKCJ_03728	BNFCCPEM_03891	BJEJEPIA_03683	JLHNPBNL_03730	NACHPALA_03298	DJPGICMP_04325	DFACAEAD_03866	JOCALEBO_04097	LOJIFFMD_04032	LCODDABE_03771	DMLGLEFF_03491	OIJDEGEP_03148
mxiC		Protein MxiC	25	25	1	1	3941				695	1118	1101	POOJJFMP_00164	NCDENJLK_00164	LCMILNPI_00164	EDOEJEEH_01174	BHNCHLLB_01209	HOIMJJBL_00164	MFGMGGII_03865	MAGGMMOL_01425	IMEJEIHJ_01668	GDFGBEMP_01205	CFNDNBBM_01612	PCOHADJP_01870	IDGBBPAE_00460	IJNBDKCJ_00539	BNFCCPEM_01623	BJEJEPIA_01393	JLHNPBNL_01598	NACHPALA_02843	DJPGICMP_01395	DFACAEAD_01259	JOCALEBO_00770	LOJIFFMD_01397	LCODDABE_02311	DMLGLEFF_01637	OIJDEGEP_01867
group_236		hypothetical protein	25	25	1	1	3926				380	380	380	POOJJFMP_00175	NCDENJLK_00175	LCMILNPI_00175	EDOEJEEH_01185	BHNCHLLB_01198	HOIMJJBL_00175	MFGMGGII_03879	MAGGMMOL_01411	IMEJEIHJ_02104	GDFGBEMP_01219	CFNDNBBM_01626	PCOHADJP_01856	IDGBBPAE_00474	IJNBDKCJ_00553	BNFCCPEM_01637	BJEJEPIA_02200	JLHNPBNL_01612	NACHPALA_02831	DJPGICMP_01383	DFACAEAD_01247	JOCALEBO_00758	LOJIFFMD_01385	LCODDABE_02323	DMLGLEFF_01649	OIJDEGEP_03745
edcC		Phenolic acid decarboxylase subunit C	25	25	1	1	3914				1028	1427	1411	POOJJFMP_00187	NCDENJLK_00187	LCMILNPI_00187	EDOEJEEH_01197	BHNCHLLB_01186	HOIMJJBL_00187	MFGMGGII_03891	MAGGMMOL_01399	IMEJEIHJ_02092	GDFGBEMP_01231	CFNDNBBM_01638	PCOHADJP_01844	IDGBBPAE_00486	IJNBDKCJ_00565	BNFCCPEM_01649	BJEJEPIA_02212	JLHNPBNL_01624	NACHPALA_02819	DJPGICMP_01371	DFACAEAD_01235	JOCALEBO_00746	LOJIFFMD_01373	LCODDABE_02335	DMLGLEFF_01661	OIJDEGEP_03733
yqcC		putative protein YqcC	25	25	1	1	3859				329	374	348	POOJJFMP_00236	NCDENJLK_00237	LCMILNPI_00236	EDOEJEEH_01247	BHNCHLLB_01136	HOIMJJBL_00236	MFGMGGII_03097	MAGGMMOL_02748	IMEJEIHJ_02037	GDFGBEMP_01286	CFNDNBBM_01693	PCOHADJP_01789	IDGBBPAE_02015	IJNBDKCJ_00620	BNFCCPEM_01704	BJEJEPIA_02267	JLHNPBNL_01679	NACHPALA_02774	DJPGICMP_01326	DFACAEAD_01190	JOCALEBO_00700	LOJIFFMD_01328	LCODDABE_02379	DMLGLEFF_01705	OIJDEGEP_03004
aas		Bifunctional protein Aas	25	25	1	1	3815				1187	2159	2120	POOJJFMP_00281	NCDENJLK_00282	LCMILNPI_00281	EDOEJEEH_01292	BHNCHLLB_01091	HOIMJJBL_00281	MFGMGGII_03052	MAGGMMOL_02792	IMEJEIHJ_01992	GDFGBEMP_01330	CFNDNBBM_01737	PCOHADJP_01744	IDGBBPAE_01970	IJNBDKCJ_00665	BNFCCPEM_01748	BJEJEPIA_02312	JLHNPBNL_01723	NACHPALA_02469	DJPGICMP_01282	DFACAEAD_01145	JOCALEBO_00656	LOJIFFMD_01284	LCODDABE_02424	DMLGLEFF_01750	OIJDEGEP_03049
group_245		hypothetical protein	25	25	1	1	3798				749	1076	1062	POOJJFMP_00298	NCDENJLK_00299	LCMILNPI_00298	EDOEJEEH_01309	BHNCHLLB_01074	HOIMJJBL_00298	MFGMGGII_03035	MAGGMMOL_02809	IMEJEIHJ_01975	GDFGBEMP_01347	CFNDNBBM_01754	PCOHADJP_01727	IDGBBPAE_01953	IJNBDKCJ_00682	BNFCCPEM_01765	BJEJEPIA_02329	JLHNPBNL_01740	NACHPALA_02452	DJPGICMP_01265	DFACAEAD_01128	JOCALEBO_00639	LOJIFFMD_01267	LCODDABE_02441	DMLGLEFF_01767	OIJDEGEP_03066
group_246		hypothetical protein	25	25	1	1	1529				734	893	881	POOJJFMP_00325	NCDENJLK_00326	LCMILNPI_00325	EDOEJEEH_01336	BHNCHLLB_01047	HOIMJJBL_00325	MFGMGGII_02330	MAGGMMOL_03244	IMEJEIHJ_03347	GDFGBEMP_03059	CFNDNBBM_01779	PCOHADJP_02564	IDGBBPAE_03422	IJNBDKCJ_04166	BNFCCPEM_03160	BJEJEPIA_02028	JLHNPBNL_02735	NACHPALA_02426	DJPGICMP_01239	DFACAEAD_01102	JOCALEBO_00613	LOJIFFMD_01241	LCODDABE_01876	DMLGLEFF_03246	OIJDEGEP_04619
ygfA		5-formyltetrahydrofolate cyclo-ligase	25	25	1	1	1538				476	548	524	POOJJFMP_00334	NCDENJLK_00335	LCMILNPI_00334	EDOEJEEH_01345	BHNCHLLB_01038	HOIMJJBL_00334	MFGMGGII_02339	MAGGMMOL_03253	IMEJEIHJ_03338	GDFGBEMP_03068	CFNDNBBM_01788	PCOHADJP_02573	IDGBBPAE_03431	IJNBDKCJ_04157	BNFCCPEM_03169	BJEJEPIA_02037	JLHNPBNL_02744	NACHPALA_02417	DJPGICMP_01230	DFACAEAD_01093	JOCALEBO_00604	LOJIFFMD_01232	LCODDABE_01867	DMLGLEFF_03237	OIJDEGEP_03516
group_252		hypothetical protein	25	25	1	1	1582				449	1007	984	POOJJFMP_00377	NCDENJLK_00378	LCMILNPI_00377	EDOEJEEH_01388	BHNCHLLB_00995	HOIMJJBL_00377	MFGMGGII_02375	MAGGMMOL_03289	IMEJEIHJ_03302	GDFGBEMP_03104	CFNDNBBM_01823	PCOHADJP_02608	IDGBBPAE_03468	IJNBDKCJ_04121	BNFCCPEM_03205	BJEJEPIA_02073	JLHNPBNL_02780	NACHPALA_02375	DJPGICMP_01188	DFACAEAD_01051	JOCALEBO_00562	LOJIFFMD_01190	LCODDABE_01825	DMLGLEFF_03195	OIJDEGEP_03558
nupG		Nucleoside permease NupG	25	25	1	1	1591				293	1256	1024	POOJJFMP_00385	NCDENJLK_00386	LCMILNPI_00385	EDOEJEEH_01396	BHNCHLLB_00987	HOIMJJBL_00385	MFGMGGII_02383	MAGGMMOL_03297	IMEJEIHJ_03294	GDFGBEMP_03112	CFNDNBBM_01831	PCOHADJP_02616	IDGBBPAE_03476	IJNBDKCJ_04113	BNFCCPEM_03213	BJEJEPIA_02081	JLHNPBNL_02788	NACHPALA_02367	DJPGICMP_01180	DFACAEAD_01043	JOCALEBO_00554	LOJIFFMD_01182	LCODDABE_01817	DMLGLEFF_03187	OIJDEGEP_03566
steT		Serine/threonine exchanger SteT	25	25	1	1	1401				1022	1499	1479	POOJJFMP_00399	NCDENJLK_00400	LCMILNPI_00399	EDOEJEEH_01410	BHNCHLLB_00973	HOIMJJBL_00399	MFGMGGII_02397	MAGGMMOL_03311	IMEJEIHJ_02937	GDFGBEMP_03126	CFNDNBBM_01845	PCOHADJP_02630	IDGBBPAE_03833	IJNBDKCJ_04607	BNFCCPEM_02759	BJEJEPIA_02095	JLHNPBNL_02802	NACHPALA_02354	DJPGICMP_01167	DFACAEAD_01030	JOCALEBO_00541	LOJIFFMD_01169	LCODDABE_01804	DMLGLEFF_02002	OIJDEGEP_02904
group_258	assT_1	Arylsulfate sulfotransferase AssT	25	25	1	1	1277				965	1796	1696	POOJJFMP_00466	NCDENJLK_00467	LCMILNPI_00466	EDOEJEEH_02796	BHNCHLLB_00906	HOIMJJBL_00466	MFGMGGII_02464	MAGGMMOL_02974	IMEJEIHJ_03004	GDFGBEMP_03193	CFNDNBBM_01912	PCOHADJP_02697	IDGBBPAE_02909	IJNBDKCJ_03642	BNFCCPEM_02826	BJEJEPIA_02162	JLHNPBNL_02869	NACHPALA_03494	DJPGICMP_01100	DFACAEAD_00963	JOCALEBO_00474	LOJIFFMD_01102	LCODDABE_01737	DMLGLEFF_01935	OIJDEGEP_02837
yqjF		Inner membrane protein YqjF	25	25	1	1	6005				392	485	481	POOJJFMP_00506	NCDENJLK_00507	LCMILNPI_00506	EDOEJEEH_02836	BHNCHLLB_00866	HOIMJJBL_00506	MFGMGGII_02998	MAGGMMOL_04425	IMEJEIHJ_02602	GDFGBEMP_03465	CFNDNBBM_03214	PCOHADJP_02968	IDGBBPAE_01703	IJNBDKCJ_02968	BNFCCPEM_03141	BJEJEPIA_02855	JLHNPBNL_03141	NACHPALA_03979	DJPGICMP_01021	DFACAEAD_03552	JOCALEBO_00394	LOJIFFMD_01022	LCODDABE_01696	DMLGLEFF_01894	OIJDEGEP_01697
tdcG		L-serine dehydratase TdcG	25	25	1	1	5996				923	1364	1346	POOJJFMP_00514	NCDENJLK_00515	LCMILNPI_00514	EDOEJEEH_02844	BHNCHLLB_00858	HOIMJJBL_00514	MFGMGGII_02990	MAGGMMOL_03159	IMEJEIHJ_02594	GDFGBEMP_03457	CFNDNBBM_03206	PCOHADJP_02960	IDGBBPAE_01695	IJNBDKCJ_02960	BNFCCPEM_03133	BJEJEPIA_02847	JLHNPBNL_03133	NACHPALA_03971	DJPGICMP_01013	DFACAEAD_03544	JOCALEBO_00386	LOJIFFMD_01014	LCODDABE_01688	DMLGLEFF_01886	OIJDEGEP_01689
yhbO		Protein/nucleic acid deglycase 2	25	25	1	1	5963				392	518	512	POOJJFMP_00537	NCDENJLK_00538	LCMILNPI_00537	EDOEJEEH_02867	BHNCHLLB_00835	HOIMJJBL_00537	MFGMGGII_02967	MAGGMMOL_03136	IMEJEIHJ_02571	GDFGBEMP_03434	CFNDNBBM_03183	PCOHADJP_02937	IDGBBPAE_01671	IJNBDKCJ_02936	BNFCCPEM_03110	BJEJEPIA_02824	JLHNPBNL_03110	NACHPALA_03168	DJPGICMP_00984	DFACAEAD_03515	JOCALEBO_00357	LOJIFFMD_00985	LCODDABE_01658	DMLGLEFF_01857	OIJDEGEP_01660
yhbE		putative inner membrane transporter YhbE	25	25	1	1	5930				599	965	921	POOJJFMP_00571	NCDENJLK_00572	LCMILNPI_00571	EDOEJEEH_02901	BHNCHLLB_00801	HOIMJJBL_00571	MFGMGGII_02933	MAGGMMOL_03102	IMEJEIHJ_02537	GDFGBEMP_03400	CFNDNBBM_03149	PCOHADJP_02903	IDGBBPAE_01637	IJNBDKCJ_02902	BNFCCPEM_03076	BJEJEPIA_02790	JLHNPBNL_03076	NACHPALA_03134	DJPGICMP_00950	DFACAEAD_03481	JOCALEBO_00323	LOJIFFMD_00951	LCODDABE_01623	DMLGLEFF_01822	OIJDEGEP_01625
acrF		Multidrug export protein AcrF	25	25	1	1	3704				1457	3113	3046	POOJJFMP_00662	NCDENJLK_00663	LCMILNPI_00662	EDOEJEEH_02992	BHNCHLLB_04421	HOIMJJBL_00662	MFGMGGII_04199	MAGGMMOL_04184	IMEJEIHJ_03825	GDFGBEMP_04362	CFNDNBBM_04380	PCOHADJP_04036	IDGBBPAE_03965	IJNBDKCJ_04310	BNFCCPEM_04423	BJEJEPIA_03951	JLHNPBNL_04359	NACHPALA_04098	DJPGICMP_04580	DFACAEAD_04344	JOCALEBO_04473	LOJIFFMD_04543	LCODDABE_04221	DMLGLEFF_04016	OIJDEGEP_04029
hutU		Urocanate hydratase	25	25	1	1	5019				1145	1685	1620	POOJJFMP_00689	NCDENJLK_00690	LCMILNPI_04205	EDOEJEEH_03653	BHNCHLLB_00728	HOIMJJBL_03052	MFGMGGII_02196	MAGGMMOL_00271	IMEJEIHJ_00994	GDFGBEMP_02925	CFNDNBBM_00145	PCOHADJP_01049	IDGBBPAE_01025	IJNBDKCJ_02129	BNFCCPEM_02460	BJEJEPIA_01731	JLHNPBNL_00933	NACHPALA_04156	DJPGICMP_04643	DFACAEAD_04536	JOCALEBO_04661	LOJIFFMD_04627	LCODDABE_04283	DMLGLEFF_04122	OIJDEGEP_04134
ybhF		putative multidrug ABC transporter ATP-binding protein YbhF	25	25	1	1	4987				1103	1736	1710	POOJJFMP_00717	NCDENJLK_00718	LCMILNPI_04233	EDOEJEEH_03625	BHNCHLLB_00700	HOIMJJBL_03080	MFGMGGII_02221	MAGGMMOL_00296	IMEJEIHJ_01019	GDFGBEMP_02950	CFNDNBBM_00120	PCOHADJP_01074	IDGBBPAE_01050	IJNBDKCJ_02155	BNFCCPEM_02485	BJEJEPIA_01756	JLHNPBNL_00958	NACHPALA_03075	DJPGICMP_03993	DFACAEAD_03786	JOCALEBO_03844	LOJIFFMD_03861	LCODDABE_03991	DMLGLEFF_03558	OIJDEGEP_04374
yliI		Aldose sugar dehydrogenase YliI	25	25	1	1	4950				161	1121	749	POOJJFMP_00764	NCDENJLK_00765	LCMILNPI_03095	EDOEJEEH_03577	BHNCHLLB_00652	HOIMJJBL_03127	MFGMGGII_02257	MAGGMMOL_00332	IMEJEIHJ_01055	GDFGBEMP_02986	CFNDNBBM_00084	PCOHADJP_01110	IDGBBPAE_01086	IJNBDKCJ_02191	BNFCCPEM_02521	BJEJEPIA_01792	JLHNPBNL_00994	NACHPALA_03028	DJPGICMP_04040	DFACAEAD_03739	JOCALEBO_03891	LOJIFFMD_03814	LCODDABE_04037	DMLGLEFF_03604	OIJDEGEP_04213
rlmI		Ribosomal RNA large subunit methyltransferase I	25	25	1	1	53				692	1211	982	POOJJFMP_00899	NCDENJLK_00900	LCMILNPI_03230	EDOEJEEH_00554	BHNCHLLB_00518	HOIMJJBL_03262	MFGMGGII_03180	MAGGMMOL_02559	IMEJEIHJ_02669	GDFGBEMP_03532	CFNDNBBM_03281	PCOHADJP_03156	IDGBBPAE_02197	IJNBDKCJ_03035	BNFCCPEM_03443	BJEJEPIA_03540	JLHNPBNL_03208	NACHPALA_03685	DJPGICMP_00030	DFACAEAD_00030	JOCALEBO_00927	LOJIFFMD_00030	LCODDABE_00031	DMLGLEFF_00031	OIJDEGEP_00030
pipB		Secreted effector protein PipB	25	25	1	1	62				875	875	875	POOJJFMP_00907	NCDENJLK_00908	LCMILNPI_03238	EDOEJEEH_00562	BHNCHLLB_00510	HOIMJJBL_03270	MFGMGGII_03189	MAGGMMOL_02568	IMEJEIHJ_02678	GDFGBEMP_03541	CFNDNBBM_03290	PCOHADJP_03165	IDGBBPAE_02206	IJNBDKCJ_03044	BNFCCPEM_03452	BJEJEPIA_03549	JLHNPBNL_03217	NACHPALA_03677	DJPGICMP_00038	DFACAEAD_00038	JOCALEBO_00935	LOJIFFMD_00038	LCODDABE_00039	DMLGLEFF_00039	OIJDEGEP_00038
agp		Glucose-1-phosphatase	25	25	1	1	92				416	1241	1043	POOJJFMP_00934	NCDENJLK_00935	LCMILNPI_03265	EDOEJEEH_00589	BHNCHLLB_00483	HOIMJJBL_03297	MFGMGGII_03217	MAGGMMOL_02596	IMEJEIHJ_02706	GDFGBEMP_03569	CFNDNBBM_03318	PCOHADJP_03193	IDGBBPAE_02234	IJNBDKCJ_03072	BNFCCPEM_03480	BJEJEPIA_04149	JLHNPBNL_03245	NACHPALA_03650	DJPGICMP_00065	DFACAEAD_00065	JOCALEBO_00962	LOJIFFMD_00065	LCODDABE_00066	DMLGLEFF_00066	OIJDEGEP_00065
sglT		Sodium/glucose cotransporter	25	25	1	1	103				1304	1496	1488	POOJJFMP_00946	NCDENJLK_00947	LCMILNPI_03277	EDOEJEEH_00601	BHNCHLLB_00471	HOIMJJBL_03309	MFGMGGII_03228	MAGGMMOL_02607	IMEJEIHJ_02717	GDFGBEMP_03580	CFNDNBBM_03329	PCOHADJP_03204	IDGBBPAE_02245	IJNBDKCJ_03083	BNFCCPEM_03491	BJEJEPIA_04138	JLHNPBNL_03256	NACHPALA_03639	DJPGICMP_00076	DFACAEAD_00076	JOCALEBO_00973	LOJIFFMD_00076	LCODDABE_00077	DMLGLEFF_00077	OIJDEGEP_00076
mrdA_1		Peptidoglycan D,D-transpeptidase MrdA	25	25	1	1	1001				1181	1871	1843	POOJJFMP_01053	NCDENJLK_01054	LCMILNPI_02160	EDOEJEEH_00707	BHNCHLLB_00365	HOIMJJBL_02404	MFGMGGII_01575	MAGGMMOL_00447	IMEJEIHJ_01370	GDFGBEMP_00296	CFNDNBBM_00894	PCOHADJP_00602	IDGBBPAE_01412	IJNBDKCJ_01339	BNFCCPEM_00255	BJEJEPIA_00082	JLHNPBNL_00290	NACHPALA_03756	DJPGICMP_00856	DFACAEAD_00858	JOCALEBO_01753	LOJIFFMD_00857	LCODDABE_03884	DMLGLEFF_03718	OIJDEGEP_03259
group_292		hypothetical protein	25	25	1	1	1146				419	419	419	POOJJFMP_01132	NCDENJLK_01132	LCMILNPI_02081	EDOEJEEH_00785	BHNCHLLB_00287	HOIMJJBL_02482	MFGMGGII_01620	MAGGMMOL_00402	IMEJEIHJ_01415	GDFGBEMP_00251	CFNDNBBM_00849	PCOHADJP_00557	IDGBBPAE_04497	IJNBDKCJ_01384	BNFCCPEM_00210	BJEJEPIA_00127	JLHNPBNL_00245	NACHPALA_02883	DJPGICMP_00803	DFACAEAD_00805	JOCALEBO_01700	LOJIFFMD_00804	LCODDABE_00805	DMLGLEFF_02823	OIJDEGEP_01376
mntP		putative manganese efflux pump MntP	25	25	1	1	1170				317	566	556	POOJJFMP_01157	NCDENJLK_01157	LCMILNPI_02057	EDOEJEEH_00810	BHNCHLLB_00263	HOIMJJBL_02507	MFGMGGII_01643	MAGGMMOL_03616	IMEJEIHJ_01438	GDFGBEMP_00228	CFNDNBBM_00826	PCOHADJP_00534	IDGBBPAE_03033	IJNBDKCJ_01407	BNFCCPEM_00187	BJEJEPIA_00150	JLHNPBNL_00222	NACHPALA_02908	DJPGICMP_00779	DFACAEAD_00780	JOCALEBO_01676	LOJIFFMD_00780	LCODDABE_00781	DMLGLEFF_02799	OIJDEGEP_01352
hyaE		Hydrogenase-1 operon protein HyaE	25	25	1	1	1214				404	455	412	POOJJFMP_01200	NCDENJLK_01200	LCMILNPI_02014	EDOEJEEH_00853	BHNCHLLB_00220	HOIMJJBL_02550	MFGMGGII_01687	MAGGMMOL_03660	IMEJEIHJ_01482	GDFGBEMP_00184	CFNDNBBM_00782	PCOHADJP_00490	IDGBBPAE_03077	IJNBDKCJ_01451	BNFCCPEM_00143	BJEJEPIA_00194	JLHNPBNL_00178	NACHPALA_02951	DJPGICMP_00736	DFACAEAD_00737	JOCALEBO_01633	LOJIFFMD_00737	LCODDABE_00738	DMLGLEFF_02756	OIJDEGEP_01309
narX		Nitrate/nitrite sensor protein NarX	25	25	1	1	6148				1322	1796	1777	POOJJFMP_01225	NCDENJLK_01225	LCMILNPI_01989	EDOEJEEH_00878	BHNCHLLB_00195	HOIMJJBL_02575	MFGMGGII_01895	MAGGMMOL_02139	IMEJEIHJ_02344	GDFGBEMP_00125	CFNDNBBM_02734	PCOHADJP_00049	IDGBBPAE_03563	IJNBDKCJ_01828	BNFCCPEM_00119	BJEJEPIA_00253	JLHNPBNL_00119	NACHPALA_02975	DJPGICMP_00712	DFACAEAD_00713	JOCALEBO_01609	LOJIFFMD_00713	LCODDABE_00714	DMLGLEFF_02732	OIJDEGEP_01285
oppD_1		Oligopeptide transport ATP-binding protein OppD	25	25	1	1	6168				674	1007	993	POOJJFMP_01246	NCDENJLK_01246	LCMILNPI_01968	EDOEJEEH_00899	BHNCHLLB_00174	HOIMJJBL_02596	MFGMGGII_01915	MAGGMMOL_02159	IMEJEIHJ_02324	GDFGBEMP_00105	CFNDNBBM_02754	PCOHADJP_00069	IDGBBPAE_01306	IJNBDKCJ_01848	BNFCCPEM_00099	BJEJEPIA_00273	JLHNPBNL_00099	NACHPALA_01311	DJPGICMP_00691	DFACAEAD_00691	JOCALEBO_01588	LOJIFFMD_00691	LCODDABE_00693	DMLGLEFF_02711	OIJDEGEP_01264
group_300		hypothetical protein	25	25	1	1	6213				980	1133	1114	POOJJFMP_01291	NCDENJLK_01291	LCMILNPI_01923	EDOEJEEH_00944	BHNCHLLB_00129	HOIMJJBL_02641	MFGMGGII_01960	MAGGMMOL_02204	IMEJEIHJ_02279	GDFGBEMP_00060	CFNDNBBM_02799	PCOHADJP_00114	IDGBBPAE_01261	IJNBDKCJ_01893	BNFCCPEM_00054	BJEJEPIA_00318	JLHNPBNL_00054	NACHPALA_01355	DJPGICMP_00647	DFACAEAD_00647	JOCALEBO_01544	LOJIFFMD_00647	LCODDABE_00649	DMLGLEFF_02667	OIJDEGEP_01220
group_301		hypothetical protein	25	25	1	1	6248				1055	1055	1055	POOJJFMP_01319	NCDENJLK_01319	LCMILNPI_01895	EDOEJEEH_00972	BHNCHLLB_00039	HOIMJJBL_02669	MFGMGGII_01993	MAGGMMOL_02237	IMEJEIHJ_02246	GDFGBEMP_00028	CFNDNBBM_02832	PCOHADJP_00147	IDGBBPAE_01228	IJNBDKCJ_01926	BNFCCPEM_00022	BJEJEPIA_00351	JLHNPBNL_00022	NACHPALA_01383	DJPGICMP_00619	DFACAEAD_00619	JOCALEBO_01516	LOJIFFMD_00619	LCODDABE_00620	DMLGLEFF_02638	OIJDEGEP_00620
group_302		hypothetical protein	25	25	1	1	6731				248	314	298	POOJJFMP_01359	NCDENJLK_01359	LCMILNPI_03083	EDOEJEEH_00002	BHNCHLLB_02553	HOIMJJBL_00668	MFGMGGII_04364	MAGGMMOL_04327	IMEJEIHJ_04125	GDFGBEMP_04521	CFNDNBBM_04428	PCOHADJP_04201	IDGBBPAE_04063	IJNBDKCJ_04431	BNFCCPEM_04500	BJEJEPIA_04366	JLHNPBNL_04476	NACHPALA_04640	DJPGICMP_00275	DFACAEAD_00275	JOCALEBO_01172	LOJIFFMD_00275	LCODDABE_00276	DMLGLEFF_00276	OIJDEGEP_00275
group_307		hypothetical protein	25	25	1	1	283				101	107	104	POOJJFMP_01416	NCDENJLK_01416	LCMILNPI_03026	EDOEJEEH_00059	BHNCHLLB_02495	HOIMJJBL_00725	MFGMGGII_03950	MAGGMMOL_03704	IMEJEIHJ_03467	GDFGBEMP_04176	CFNDNBBM_04058	PCOHADJP_03950	IDGBBPAE_03127	IJNBDKCJ_03853	BNFCCPEM_03990	BJEJEPIA_03728	JLHNPBNL_03910	NACHPALA_01909	DJPGICMP_00226	DFACAEAD_00226	JOCALEBO_01123	LOJIFFMD_00226	LCODDABE_00227	DMLGLEFF_00227	OIJDEGEP_00226
group_308		hypothetical protein	25	25	1	1	259				1586	1634	1618	POOJJFMP_01441	NCDENJLK_01441	LCMILNPI_03001	EDOEJEEH_00084	BHNCHLLB_02470	HOIMJJBL_00750	MFGMGGII_03975	MAGGMMOL_03729	IMEJEIHJ_03443	GDFGBEMP_04201	CFNDNBBM_04083	PCOHADJP_03926	IDGBBPAE_03103	IJNBDKCJ_03828	BNFCCPEM_04015	BJEJEPIA_03703	JLHNPBNL_03935	NACHPALA_01934	DJPGICMP_00201	DFACAEAD_00201	JOCALEBO_01098	LOJIFFMD_00201	LCODDABE_00202	DMLGLEFF_00202	OIJDEGEP_00201
group_309		hypothetical protein	25	25	1	1	242				1124	1124	1124	POOJJFMP_01455	NCDENJLK_01455	LCMILNPI_02987	EDOEJEEH_00098	BHNCHLLB_02456	HOIMJJBL_00764	MFGMGGII_03993	MAGGMMOL_04734	IMEJEIHJ_04474	GDFGBEMP_04219	CFNDNBBM_04101	PCOHADJP_04524	IDGBBPAE_03086	IJNBDKCJ_03810	BNFCCPEM_04032	BJEJEPIA_03685	JLHNPBNL_03953	NACHPALA_01948	DJPGICMP_00187	DFACAEAD_00187	JOCALEBO_01084	LOJIFFMD_00187	LCODDABE_00188	DMLGLEFF_00188	OIJDEGEP_00187
group_310		hypothetical protein	25	25	1	1	230				1334	1334	1334	POOJJFMP_01466	NCDENJLK_01466	LCMILNPI_02976	EDOEJEEH_00109	BHNCHLLB_02445	HOIMJJBL_00775	MFGMGGII_03680	MAGGMMOL_03350	IMEJEIHJ_02841	GDFGBEMP_03803	CFNDNBBM_03552	PCOHADJP_03427	IDGBBPAE_02600	IJNBDKCJ_03403	BNFCCPEM_03705	BJEJEPIA_03310	JLHNPBNL_03479	NACHPALA_01959	DJPGICMP_00176	DFACAEAD_00176	JOCALEBO_01073	LOJIFFMD_00176	LCODDABE_00177	DMLGLEFF_00177	OIJDEGEP_00176
clsC		Cardiolipin synthase C	25	25	1	1	148				1076	1484	1467	POOJJFMP_01546	NCDENJLK_01546	LCMILNPI_02896	EDOEJEEH_00189	BHNCHLLB_02365	HOIMJJBL_00856	MFGMGGII_03759	MAGGMMOL_03429	IMEJEIHJ_02920	GDFGBEMP_03882	CFNDNBBM_03631	PCOHADJP_03506	IDGBBPAE_02521	IJNBDKCJ_03482	BNFCCPEM_03784	BJEJEPIA_03389	JLHNPBNL_03558	NACHPALA_02039	DJPGICMP_00096	DFACAEAD_00096	JOCALEBO_00993	LOJIFFMD_00096	LCODDABE_00097	DMLGLEFF_00097	OIJDEGEP_00096
cobD_2		Cobalamin biosynthesis protein CobD	25	25	1	1	817				530	959	941	POOJJFMP_01680	NCDENJLK_01680	LCMILNPI_02602	EDOEJEEH_00323	BHNCHLLB_02229	HOIMJJBL_00991	MFGMGGII_01049	MAGGMMOL_00599	IMEJEIHJ_03399	GDFGBEMP_00448	CFNDNBBM_01045	PCOHADJP_00754	IDGBBPAE_02664	IJNBDKCJ_03333	BNFCCPEM_00407	BJEJEPIA_01910	JLHNPBNL_00442	NACHPALA_01052	DJPGICMP_02622	DFACAEAD_02484	JOCALEBO_02437	LOJIFFMD_02473	LCODDABE_01970	DMLGLEFF_01315	OIJDEGEP_02650
dnaK_1		Chaperone protein DnaK	25	25	1	1	722				683	1352	1298	POOJJFMP_01772	NCDENJLK_01772	LCMILNPI_02694	EDOEJEEH_00415	BHNCHLLB_03891	HOIMJJBL_01083	MFGMGGII_01140	MAGGMMOL_00690	IMEJEIHJ_03257	GDFGBEMP_00539	CFNDNBBM_01137	PCOHADJP_00845	IDGBBPAE_03260	IJNBDKCJ_03770	BNFCCPEM_00498	BJEJEPIA_02001	JLHNPBNL_00534	NACHPALA_00961	DJPGICMP_02531	DFACAEAD_02393	JOCALEBO_02528	LOJIFFMD_02564	LCODDABE_02061	DMLGLEFF_01406	OIJDEGEP_01096
group_317		hypothetical protein	25	25	1	1	681				161	197	192	POOJJFMP_01773	NCDENJLK_01773	LCMILNPI_02695	EDOEJEEH_00416	BHNCHLLB_03890	HOIMJJBL_01084	MFGMGGII_01141	MAGGMMOL_00691	IMEJEIHJ_03258	GDFGBEMP_00540	CFNDNBBM_02973	PCOHADJP_00846	IDGBBPAE_03261	IJNBDKCJ_04410	BNFCCPEM_00499	BJEJEPIA_02002	JLHNPBNL_00535	NACHPALA_00960	DJPGICMP_02530	DFACAEAD_02392	JOCALEBO_02529	LOJIFFMD_02565	LCODDABE_02062	DMLGLEFF_01407	OIJDEGEP_01097
group_318		hypothetical protein	25	25	1	1	672				1892	2111	2102	POOJJFMP_01782	NCDENJLK_01782	LCMILNPI_02704	EDOEJEEH_00425	BHNCHLLB_03881	HOIMJJBL_01093	MFGMGGII_01150	MAGGMMOL_00700	IMEJEIHJ_03267	GDFGBEMP_00549	CFNDNBBM_02982	PCOHADJP_00855	IDGBBPAE_03270	IJNBDKCJ_04401	BNFCCPEM_00508	BJEJEPIA_02011	JLHNPBNL_00544	NACHPALA_00951	DJPGICMP_02521	DFACAEAD_02383	JOCALEBO_02538	LOJIFFMD_02574	LCODDABE_02071	DMLGLEFF_01416	OIJDEGEP_01106
cesT		Tir chaperone	25	25	1	1	661				416	416	416	POOJJFMP_01784	NCDENJLK_01784	LCMILNPI_02706	EDOEJEEH_00427	BHNCHLLB_03879	HOIMJJBL_01095	MFGMGGII_01168	MAGGMMOL_00718	IMEJEIHJ_02724	GDFGBEMP_00567	CFNDNBBM_03000	PCOHADJP_00873	IDGBBPAE_02800	IJNBDKCJ_03099	BNFCCPEM_00526	BJEJEPIA_03099	JLHNPBNL_00562	NACHPALA_00948	DJPGICMP_02518	DFACAEAD_02380	JOCALEBO_02541	LOJIFFMD_02577	LCODDABE_02074	DMLGLEFF_01419	OIJDEGEP_01109
preT		NAD-dependent dihydropyrimidine dehydrogenase subunit PreT	25	25	1	1	603				653	1241	1217	POOJJFMP_01832	NCDENJLK_01832	LCMILNPI_02754	EDOEJEEH_00475	BHNCHLLB_03831	HOIMJJBL_01143	MFGMGGII_01216	MAGGMMOL_00766	IMEJEIHJ_02772	GDFGBEMP_00615	CFNDNBBM_03048	PCOHADJP_00921	IDGBBPAE_02848	IJNBDKCJ_03147	BNFCCPEM_00574	BJEJEPIA_03147	JLHNPBNL_00610	NACHPALA_00900	DJPGICMP_02469	DFACAEAD_02332	JOCALEBO_02589	LOJIFFMD_02625	LCODDABE_02122	DMLGLEFF_01467	OIJDEGEP_01157
group_330		hypothetical protein	25	25	1	1	3498				1406	1679	1668	POOJJFMP_02068	NCDENJLK_02536	LCMILNPI_01325	EDOEJEEH_01600	BHNCHLLB_01969	HOIMJJBL_01788	MFGMGGII_01706	MAGGMMOL_01810	IMEJEIHJ_01149	GDFGBEMP_02238	CFNDNBBM_02231	PCOHADJP_01206	IDGBBPAE_00711	IJNBDKCJ_01484	BNFCCPEM_01983	BJEJEPIA_00892	JLHNPBNL_02084	NACHPALA_00144	DJPGICMP_01666	DFACAEAD_01530	JOCALEBO_01940	LOJIFFMD_01668	LCODDABE_02824	DMLGLEFF_02611	OIJDEGEP_03769
rsmD		Ribosomal RNA small subunit methyltransferase D	25	25	1	1	3445				596	596	596	POOJJFMP_02120	NCDENJLK_02588	LCMILNPI_01377	EDOEJEEH_01653	BHNCHLLB_02021	HOIMJJBL_01840	MFGMGGII_01758	MAGGMMOL_01862	IMEJEIHJ_01201	GDFGBEMP_02290	CFNDNBBM_02283	PCOHADJP_01258	IDGBBPAE_00763	IJNBDKCJ_01536	BNFCCPEM_02035	BJEJEPIA_00944	JLHNPBNL_02136	NACHPALA_00092	DJPGICMP_01614	DFACAEAD_01478	JOCALEBO_01888	LOJIFFMD_01616	LCODDABE_03409	DMLGLEFF_02922	OIJDEGEP_02401
asrA		Anaerobic sulfite reductase subunit A	25	25	1	1	4401				866	1043	965	POOJJFMP_02298	NCDENJLK_02767	LCMILNPI_01556	EDOEJEEH_01832	BHNCHLLB_03952	HOIMJJBL_02019	MFGMGGII_02785	MAGGMMOL_03753	IMEJEIHJ_03920	GDFGBEMP_02387	CFNDNBBM_02380	PCOHADJP_02251	IDGBBPAE_00856	IJNBDKCJ_01633	BNFCCPEM_02132	BJEJEPIA_03772	JLHNPBNL_02233	NACHPALA_01839	DJPGICMP_03620	DFACAEAD_03190	JOCALEBO_03336	LOJIFFMD_03137	LCODDABE_03029	DMLGLEFF_03381	OIJDEGEP_02956
group_340		hypothetical protein	25	25	1	1	4384			Hypothetical protein with no hits to refseq/uniprot/clusters/cdd/tigrfams/pfam overlapping another protein with hits	224	272	225	POOJJFMP_02314	NCDENJLK_02783	LCMILNPI_01572	EDOEJEEH_01848	BHNCHLLB_03968	HOIMJJBL_02035	MFGMGGII_02802	MAGGMMOL_03770	IMEJEIHJ_03903	GDFGBEMP_02404	CFNDNBBM_02397	PCOHADJP_02268	IDGBBPAE_00873	IJNBDKCJ_01650	BNFCCPEM_02149	BJEJEPIA_03789	JLHNPBNL_02250	NACHPALA_01823	DJPGICMP_03636	DFACAEAD_03206	JOCALEBO_03352	LOJIFFMD_03153	LCODDABE_03045	DMLGLEFF_03365	OIJDEGEP_02972
yfhM		putative lipoprotein YfhM	25	25	1	1	4382				4559	4934	4919	POOJJFMP_02316	NCDENJLK_02785	LCMILNPI_01574	EDOEJEEH_01850	BHNCHLLB_03970	HOIMJJBL_02037	MFGMGGII_02804	MAGGMMOL_03772	IMEJEIHJ_03901	GDFGBEMP_02406	CFNDNBBM_02399	PCOHADJP_02270	IDGBBPAE_00875	IJNBDKCJ_01652	BNFCCPEM_02151	BJEJEPIA_03791	JLHNPBNL_02252	NACHPALA_01821	DJPGICMP_03638	DFACAEAD_03208	JOCALEBO_03354	LOJIFFMD_03156	LCODDABE_03047	DMLGLEFF_03363	OIJDEGEP_02974
group_350		hypothetical protein	25	25	1	1	4323				758	1043	1031	POOJJFMP_02373	NCDENJLK_02842	LCMILNPI_01631	EDOEJEEH_01908	BHNCHLLB_03197	HOIMJJBL_02094	MFGMGGII_02861	MAGGMMOL_02689	IMEJEIHJ_02445	GDFGBEMP_02463	CFNDNBBM_02456	PCOHADJP_02327	IDGBBPAE_00932	IJNBDKCJ_01709	BNFCCPEM_02209	BJEJEPIA_03025	JLHNPBNL_02309	NACHPALA_01768	DJPGICMP_03691	DFACAEAD_03261	JOCALEBO_03407	LOJIFFMD_03209	LCODDABE_03101	DMLGLEFF_04220	OIJDEGEP_03797
hemF		Oxygen-dependent coproporphyrinogen-III oxidase	25	25	1	1	4300				899	926	910	POOJJFMP_02396	NCDENJLK_02865	LCMILNPI_01654	EDOEJEEH_01931	BHNCHLLB_03220	HOIMJJBL_02117	MFGMGGII_04132	MAGGMMOL_02667	IMEJEIHJ_02422	GDFGBEMP_02485	CFNDNBBM_02478	PCOHADJP_02349	IDGBBPAE_00954	IJNBDKCJ_01731	BNFCCPEM_02231	BJEJEPIA_03047	JLHNPBNL_02331	NACHPALA_01744	DJPGICMP_03715	DFACAEAD_03285	JOCALEBO_03431	LOJIFFMD_03233	LCODDABE_02466	DMLGLEFF_02236	OIJDEGEP_02186
gadC		Glutamate/gamma-aminobutyrate antiporter	25	25	1	1	4206				965	1421	1402	POOJJFMP_02494	NCDENJLK_02963	LCMILNPI_01752	EDOEJEEH_02029	BHNCHLLB_03320	HOIMJJBL_02215	MFGMGGII_02678	MAGGMMOL_02357	IMEJEIHJ_02147	GDFGBEMP_03316	CFNDNBBM_02868	PCOHADJP_02755	IDGBBPAE_01913	IJNBDKCJ_02612	BNFCCPEM_02927	BJEJEPIA_03234	JLHNPBNL_02927	NACHPALA_02647	DJPGICMP_03964	DFACAEAD_03674	JOCALEBO_03681	LOJIFFMD_03615	LCODDABE_02561	DMLGLEFF_02140	OIJDEGEP_02281
ulaC_3		Ascorbate-specific PTS system EIIA component	25	25	1	1	4191				443	443	443	POOJJFMP_02509	NCDENJLK_02978	LCMILNPI_01767	EDOEJEEH_02044	BHNCHLLB_03335	HOIMJJBL_02230	MFGMGGII_02693	MAGGMMOL_02342	IMEJEIHJ_02162	GDFGBEMP_03301	CFNDNBBM_02883	PCOHADJP_02770	IDGBBPAE_01898	IJNBDKCJ_02628	BNFCCPEM_02942	BJEJEPIA_03249	JLHNPBNL_02942	NACHPALA_02662	DJPGICMP_03949	DFACAEAD_03659	JOCALEBO_03666	LOJIFFMD_03600	LCODDABE_02576	DMLGLEFF_02125	OIJDEGEP_02296
arnE		putative 4-amino-4-deoxy-L-arabinose-phosphoundecaprenol flippase subunit ArnE	25	25	1	1	4151				335	335	335	POOJJFMP_02550	NCDENJLK_03019	LCMILNPI_01808	EDOEJEEH_02085	BHNCHLLB_03376	HOIMJJBL_02271	MFGMGGII_02733	MAGGMMOL_02302	IMEJEIHJ_02202	GDFGBEMP_03261	CFNDNBBM_02923	PCOHADJP_02810	IDGBBPAE_01858	IJNBDKCJ_02668	BNFCCPEM_02982	BJEJEPIA_03289	JLHNPBNL_02982	NACHPALA_02703	DJPGICMP_03908	DFACAEAD_03618	JOCALEBO_03625	LOJIFFMD_03559	LCODDABE_02617	DMLGLEFF_02084	OIJDEGEP_03119
ttuB_2		Putative tartrate transporter	25	25	1	1	4121				845	1325	1305	POOJJFMP_02579	NCDENJLK_03048	LCMILNPI_01837	EDOEJEEH_02114	BHNCHLLB_03405	HOIMJJBL_02300	MFGMGGII_02757	MAGGMMOL_02278	IMEJEIHJ_02226	GDFGBEMP_03236	CFNDNBBM_02947	PCOHADJP_02834	IDGBBPAE_04125	IJNBDKCJ_02693	BNFCCPEM_03006	BJEJEPIA_04068	JLHNPBNL_03007	NACHPALA_02731	DJPGICMP_03880	DFACAEAD_03590	JOCALEBO_03597	LOJIFFMD_03531	LCODDABE_02645	DMLGLEFF_02056	OIJDEGEP_03091
ada		Bifunctional transcriptional activator/DNA repair enzyme Ada	25	25	1	1	4113				644	1058	1024	POOJJFMP_02587	NCDENJLK_03056	LCMILNPI_01845	EDOEJEEH_02122	BHNCHLLB_03413	HOIMJJBL_02308	MFGMGGII_02765	MAGGMMOL_02270	IMEJEIHJ_02234	GDFGBEMP_03228	CFNDNBBM_02955	PCOHADJP_02842	IDGBBPAE_04133	IJNBDKCJ_02701	BNFCCPEM_03014	BJEJEPIA_04060	JLHNPBNL_03015	NACHPALA_02739	DJPGICMP_03872	DFACAEAD_03582	JOCALEBO_03589	LOJIFFMD_03523	LCODDABE_02653	DMLGLEFF_02048	OIJDEGEP_03083
ydcF		Protein YdcF	25	25	1	1	6403				401	800	784	POOJJFMP_02611	NCDENJLK_03080	LCMILNPI_02547	EDOEJEEH_02146	BHNCHLLB_02863	HOIMJJBL_02720	MFGMGGII_00706	MAGGMMOL_00829	IMEJEIHJ_00033	GDFGBEMP_01716	CFNDNBBM_01188	PCOHADJP_00180	IDGBBPAE_04206	IJNBDKCJ_00998	BNFCCPEM_01296	BJEJEPIA_00385	JLHNPBNL_01772	NACHPALA_01413	DJPGICMP_00589	DFACAEAD_00589	JOCALEBO_01486	LOJIFFMD_00589	LCODDABE_00590	DMLGLEFF_00590	OIJDEGEP_00590
group_374		Aminoglycoside N(6')-acetyltransferase type 1	25	25	1	1	6433				437	437	437	POOJJFMP_02639	NCDENJLK_03107	LCMILNPI_02520	EDOEJEEH_02173	BHNCHLLB_02836	HOIMJJBL_02747	MFGMGGII_00729	MAGGMMOL_00851	IMEJEIHJ_00055	GDFGBEMP_01738	CFNDNBBM_01210	PCOHADJP_00202	IDGBBPAE_00014	IJNBDKCJ_01020	BNFCCPEM_01318	BJEJEPIA_00398	JLHNPBNL_01794	NACHPALA_01435	DJPGICMP_00567	DFACAEAD_00567	JOCALEBO_01464	LOJIFFMD_00567	LCODDABE_00568	DMLGLEFF_00568	OIJDEGEP_00568
sutR_2		HTH-type transcriptional regulator SutR	25	25	1	1	6447				536	536	536	POOJJFMP_02653	NCDENJLK_03121	LCMILNPI_02506	EDOEJEEH_02187	BHNCHLLB_02822	HOIMJJBL_02761	MFGMGGII_00743	MAGGMMOL_00865	IMEJEIHJ_00069	GDFGBEMP_01752	CFNDNBBM_01224	PCOHADJP_00216	IDGBBPAE_00028	IJNBDKCJ_01034	BNFCCPEM_01332	BJEJEPIA_00412	JLHNPBNL_01808	NACHPALA_01449	DJPGICMP_00553	DFACAEAD_00553	JOCALEBO_01450	LOJIFFMD_00553	LCODDABE_00554	DMLGLEFF_00554	OIJDEGEP_00554
group_376		hypothetical protein	25	25	1	1	6458				1829	2981	2934	POOJJFMP_02663	NCDENJLK_03131	LCMILNPI_02496	EDOEJEEH_02197	BHNCHLLB_02812	HOIMJJBL_02771	MFGMGGII_00753	MAGGMMOL_00875	IMEJEIHJ_00079	GDFGBEMP_01762	CFNDNBBM_01234	PCOHADJP_00226	IDGBBPAE_00038	IJNBDKCJ_01044	BNFCCPEM_01342	BJEJEPIA_00422	JLHNPBNL_01818	NACHPALA_01460	DJPGICMP_00542	DFACAEAD_00542	JOCALEBO_01439	LOJIFFMD_00542	LCODDABE_00543	DMLGLEFF_00543	OIJDEGEP_00543
ompD		Outer membrane porin protein OmpD	25	25	1	1	6481				656	1088	1065	POOJJFMP_02685	NCDENJLK_03153	LCMILNPI_02474	EDOEJEEH_02219	BHNCHLLB_02790	HOIMJJBL_02793	MFGMGGII_00776	MAGGMMOL_00897	IMEJEIHJ_00101	GDFGBEMP_01784	CFNDNBBM_01256	PCOHADJP_00248	IDGBBPAE_00060	IJNBDKCJ_01066	BNFCCPEM_01364	BJEJEPIA_00444	JLHNPBNL_01840	NACHPALA_01482	DJPGICMP_00520	DFACAEAD_00520	JOCALEBO_01417	LOJIFFMD_00520	LCODDABE_00521	DMLGLEFF_00521	OIJDEGEP_00521
group_380		hypothetical protein	25	25	1	1	6503				197	281	219	POOJJFMP_02704	NCDENJLK_03172	LCMILNPI_02455	EDOEJEEH_02238	BHNCHLLB_02771	HOIMJJBL_02812	MFGMGGII_00798	MAGGMMOL_00919	IMEJEIHJ_00123	GDFGBEMP_01806	CFNDNBBM_01279	PCOHADJP_00270	IDGBBPAE_00082	IJNBDKCJ_01088	BNFCCPEM_01386	BJEJEPIA_00466	JLHNPBNL_01862	NACHPALA_01502	DJPGICMP_00500	DFACAEAD_00500	JOCALEBO_01397	LOJIFFMD_00500	LCODDABE_00501	DMLGLEFF_00501	OIJDEGEP_00501
exuT_1		Hexuronate transporter	25	25	1	1	6515				740	1286	1264	POOJJFMP_02711	NCDENJLK_03179	LCMILNPI_02448	EDOEJEEH_02245	BHNCHLLB_02764	HOIMJJBL_02819	MFGMGGII_00810	MAGGMMOL_00931	IMEJEIHJ_00135	GDFGBEMP_01818	CFNDNBBM_01291	PCOHADJP_00282	IDGBBPAE_00094	IJNBDKCJ_01100	BNFCCPEM_01398	BJEJEPIA_00478	JLHNPBNL_01874	NACHPALA_03868	DJPGICMP_00488	DFACAEAD_00488	JOCALEBO_01385	LOJIFFMD_00488	LCODDABE_00489	DMLGLEFF_00489	OIJDEGEP_00489
proP_2		Proline/betaine transporter	25	25	1	1	6553				977	1379	1250	POOJJFMP_02747	NCDENJLK_03215	LCMILNPI_02412	EDOEJEEH_02281	BHNCHLLB_02728	HOIMJJBL_02855	MFGMGGII_00846	MAGGMMOL_00967	IMEJEIHJ_00171	GDFGBEMP_01854	CFNDNBBM_01328	PCOHADJP_00318	IDGBBPAE_00131	IJNBDKCJ_01136	BNFCCPEM_01434	BJEJEPIA_00514	JLHNPBNL_01910	NACHPALA_03906	DJPGICMP_00450	DFACAEAD_00450	JOCALEBO_01347	LOJIFFMD_00450	LCODDABE_00451	DMLGLEFF_00451	OIJDEGEP_00451
speG		Spermidine N(1)-acetyltransferase	25	25	1	1	6558				260	560	548	POOJJFMP_02752	NCDENJLK_03220	LCMILNPI_02407	EDOEJEEH_02286	BHNCHLLB_02723	HOIMJJBL_02860	MFGMGGII_00851	MAGGMMOL_00972	IMEJEIHJ_00176	GDFGBEMP_01859	CFNDNBBM_01333	PCOHADJP_00323	IDGBBPAE_00136	IJNBDKCJ_01141	BNFCCPEM_01439	BJEJEPIA_00519	JLHNPBNL_01915	NACHPALA_03911	DJPGICMP_00445	DFACAEAD_00445	JOCALEBO_01342	LOJIFFMD_00445	LCODDABE_00446	DMLGLEFF_00446	OIJDEGEP_00446
ydgJ		putative oxidoreductase YdgJ	25	25	1	1	6598				566	1040	1002	POOJJFMP_02790	NCDENJLK_03258	LCMILNPI_02369	EDOEJEEH_02324	BHNCHLLB_02685	HOIMJJBL_02899	MFGMGGII_00890	MAGGMMOL_01011	IMEJEIHJ_00215	GDFGBEMP_01898	CFNDNBBM_01372	PCOHADJP_00362	IDGBBPAE_00175	IJNBDKCJ_01180	BNFCCPEM_01478	BJEJEPIA_00558	JLHNPBNL_01954	NACHPALA_02182	DJPGICMP_00408	DFACAEAD_00408	JOCALEBO_01305	LOJIFFMD_00408	LCODDABE_00409	DMLGLEFF_00409	OIJDEGEP_00409
group_39		hypothetical protein	25	25	1	1	3967				305	377	307	POOJJFMP_00139	NCDENJLK_00139	LCMILNPI_00139	EDOEJEEH_01149	BHNCHLLB_01234	HOIMJJBL_00139	MFGMGGII_03840	MAGGMMOL_01450	IMEJEIHJ_01643	GDFGBEMP_01180	CFNDNBBM_01587	PCOHADJP_01895	IDGBBPAE_00435	IJNBDKCJ_00514	BNFCCPEM_01598	BJEJEPIA_01368	JLHNPBNL_01573	NACHPALA_02868	DJPGICMP_01420	DFACAEAD_01284	JOCALEBO_00795	LOJIFFMD_01422	LCODDABE_02286	DMLGLEFF_01611	OIJDEGEP_01842
gstA		Glutathione S-transferase GstA	25	25	1	1	6610				605	605	605	POOJJFMP_02801	NCDENJLK_03269	LCMILNPI_02358	EDOEJEEH_02335	BHNCHLLB_02674	HOIMJJBL_02910	MFGMGGII_00901	MAGGMMOL_01023	IMEJEIHJ_00226	GDFGBEMP_01909	CFNDNBBM_01383	PCOHADJP_00373	IDGBBPAE_00187	IJNBDKCJ_01191	BNFCCPEM_01489	BJEJEPIA_00569	JLHNPBNL_01965	NACHPALA_02171	DJPGICMP_00397	DFACAEAD_00397	JOCALEBO_01294	LOJIFFMD_00397	LCODDABE_00398	DMLGLEFF_00398	OIJDEGEP_00398
fadK		Medium-chain fatty-acid--CoA ligase	25	25	1	1	6710				1415	1640	1626	POOJJFMP_02902	NCDENJLK_03370	LCMILNPI_02257	EDOEJEEH_02436	BHNCHLLB_02573	HOIMJJBL_03011	MFGMGGII_01003	MAGGMMOL_01125	IMEJEIHJ_00328	GDFGBEMP_02011	CFNDNBBM_01485	PCOHADJP_00475	IDGBBPAE_00289	IJNBDKCJ_03991	BNFCCPEM_01591	BJEJEPIA_00671	JLHNPBNL_02067	NACHPALA_02070	DJPGICMP_00296	DFACAEAD_00296	JOCALEBO_01193	LOJIFFMD_00296	LCODDABE_00297	DMLGLEFF_00297	OIJDEGEP_00297
kdpA		Potassium-transporting ATPase potassium-binding subunit	25	25	1	1	5817				962	1679	1621	POOJJFMP_02967	NCDENJLK_02305	LCMILNPI_01093	EDOEJEEH_03203	BHNCHLLB_01738	HOIMJJBL_01557	MFGMGGII_00647	MAGGMMOL_00200	IMEJEIHJ_00923	GDFGBEMP_01657	CFNDNBBM_00216	PCOHADJP_00978	IDGBBPAE_03628	IJNBDKCJ_04174	BNFCCPEM_00915	BJEJEPIA_02428	JLHNPBNL_00862	NACHPALA_00580	DJPGICMP_01917	DFACAEAD_01780	JOCALEBO_00213	LOJIFFMD_01919	LCODDABE_01566	DMLGLEFF_00625	OIJDEGEP_01539
pagP		Lipid A palmitoyltransferase PagP	25	25	1	1	5750				572	572	572	POOJJFMP_03047	NCDENJLK_02225	LCMILNPI_01014	EDOEJEEH_03123	BHNCHLLB_01658	HOIMJJBL_01477	MFGMGGII_00575	MAGGMMOL_00127	IMEJEIHJ_00851	GDFGBEMP_01585	CFNDNBBM_00288	PCOHADJP_02465	IDGBBPAE_01519	IJNBDKCJ_00771	BNFCCPEM_00843	BJEJEPIA_02356	JLHNPBNL_00790	NACHPALA_00502	DJPGICMP_01996	DFACAEAD_01859	JOCALEBO_00134	LOJIFFMD_01998	LCODDABE_01487	DMLGLEFF_00704	OIJDEGEP_01460
dpiB		Sensor histidine kinase DpiB	25	25	1	1	5746				800	1661	1351	POOJJFMP_03050	NCDENJLK_02222	LCMILNPI_01011	EDOEJEEH_03120	BHNCHLLB_01655	HOIMJJBL_01474	MFGMGGII_00571	MAGGMMOL_00123	IMEJEIHJ_00847	GDFGBEMP_01581	CFNDNBBM_00291	PCOHADJP_02468	IDGBBPAE_01515	IJNBDKCJ_00775	BNFCCPEM_00839	BJEJEPIA_02352	JLHNPBNL_00786	NACHPALA_00499	DJPGICMP_01999	DFACAEAD_01862	JOCALEBO_00131	LOJIFFMD_02001	LCODDABE_01484	DMLGLEFF_00707	OIJDEGEP_01457
entA		2,3-dihydro-2,3-dihydroxybenzoate dehydrogenase	25	25	1	1	5718				569	755	747	POOJJFMP_03077	NCDENJLK_02195	LCMILNPI_00984	EDOEJEEH_03093	BHNCHLLB_01628	HOIMJJBL_01447	MFGMGGII_00544	MAGGMMOL_00096	IMEJEIHJ_00820	GDFGBEMP_01554	CFNDNBBM_00318	PCOHADJP_02495	IDGBBPAE_01488	IJNBDKCJ_00802	BNFCCPEM_00812	BJEJEPIA_00682	JLHNPBNL_00758	NACHPALA_00472	DJPGICMP_02026	DFACAEAD_01889	JOCALEBO_00104	LOJIFFMD_02028	LCODDABE_01457	DMLGLEFF_00734	OIJDEGEP_01430
group_401		hypothetical protein	25	25	1	1	5704				704	704	704	POOJJFMP_03091	NCDENJLK_02181	LCMILNPI_00970	EDOEJEEH_03079	BHNCHLLB_01614	HOIMJJBL_01433	MFGMGGII_00530	MAGGMMOL_00082	IMEJEIHJ_00806	GDFGBEMP_01540	CFNDNBBM_00332	PCOHADJP_02509	IDGBBPAE_01474	IJNBDKCJ_00816	BNFCCPEM_00798	BJEJEPIA_00696	JLHNPBNL_00744	NACHPALA_00458	DJPGICMP_02040	DFACAEAD_01903	JOCALEBO_00090	LOJIFFMD_02042	LCODDABE_01443	DMLGLEFF_00748	OIJDEGEP_01416
fimA_1		Type-1 fimbrial protein, A chain	25	25	1	1	5667				302	557	546	POOJJFMP_03123	NCDENJLK_02149	LCMILNPI_00938	EDOEJEEH_03047	BHNCHLLB_01582	HOIMJJBL_01401	MFGMGGII_00498	MAGGMMOL_00050	IMEJEIHJ_00774	GDFGBEMP_01508	CFNDNBBM_00364	PCOHADJP_02541	IDGBBPAE_03325	IJNBDKCJ_00848	BNFCCPEM_00766	BJEJEPIA_00728	JLHNPBNL_00712	NACHPALA_00419	DJPGICMP_02079	DFACAEAD_01942	JOCALEBO_00051	LOJIFFMD_02081	LCODDABE_01404	DMLGLEFF_00787	OIJDEGEP_00884
rpoA		DNA-directed RNA polymerase subunit alpha	25	25	1	1	3288				989	989	989	POOJJFMP_04503	NCDENJLK_04496	LCMILNPI_04485	EDOEJEEH_04503	BHNCHLLB_04508	HOIMJJBL_04500	MFGMGGII_04394	MAGGMMOL_04358	IMEJEIHJ_04190	GDFGBEMP_04479	CFNDNBBM_04483	PCOHADJP_04256	IDGBBPAE_04094	IJNBDKCJ_04485	BNFCCPEM_04555	BJEJEPIA_04321	JLHNPBNL_04447	NACHPALA_04439	DJPGICMP_04738	DFACAEAD_04135	JOCALEBO_04729	LOJIFFMD_04740	LCODDABE_04573	DMLGLEFF_04466	OIJDEGEP_03631
group_4028		hypothetical protein	25	25	1	1	6643				374	374	374	POOJJFMP_02836	NCDENJLK_03304	LCMILNPI_02323	EDOEJEEH_02370	BHNCHLLB_02639	HOIMJJBL_02945	MFGMGGII_00936	MAGGMMOL_01058	IMEJEIHJ_00261	GDFGBEMP_01944	CFNDNBBM_01418	PCOHADJP_00408	IDGBBPAE_00222	IJNBDKCJ_01226	BNFCCPEM_01524	BJEJEPIA_00604	JLHNPBNL_02000	NACHPALA_02136	DJPGICMP_00362	DFACAEAD_00362	JOCALEBO_01259	LOJIFFMD_00362	LCODDABE_00363	DMLGLEFF_00363	OIJDEGEP_00363
clpS		ATP-dependent Clp protease adapter protein ClpS	25	25	1	1	4903				320	320	320	POOJJFMP_00809	NCDENJLK_00810	LCMILNPI_03140	EDOEJEEH_03532	BHNCHLLB_00607	HOIMJJBL_03172	MFGMGGII_02302	MAGGMMOL_00377	IMEJEIHJ_01100	GDFGBEMP_03031	CFNDNBBM_00039	PCOHADJP_01155	IDGBBPAE_01131	IJNBDKCJ_02236	BNFCCPEM_02566	BJEJEPIA_01837	JLHNPBNL_01039	NACHPALA_02983	DJPGICMP_04085	DFACAEAD_03694	JOCALEBO_03936	LOJIFFMD_03769	LCODDABE_04465	DMLGLEFF_04313	OIJDEGEP_04306
ybbY		Putative purine permease YbbY	25	25	1	1	5647				890	1298	1281	POOJJFMP_03142	NCDENJLK_02130	LCMILNPI_00919	EDOEJEEH_03028	BHNCHLLB_01563	HOIMJJBL_01382	MFGMGGII_00479	MAGGMMOL_00031	IMEJEIHJ_00755	GDFGBEMP_01489	CFNDNBBM_00383	PCOHADJP_02984	IDGBBPAE_03306	IJNBDKCJ_00867	BNFCCPEM_00747	BJEJEPIA_00747	JLHNPBNL_00693	NACHPALA_00400	DJPGICMP_02098	DFACAEAD_01961	JOCALEBO_00032	LOJIFFMD_02100	LCODDABE_01385	DMLGLEFF_00806	OIJDEGEP_00903
group_4030		hypothetical protein	25	25	1	1	4700				290	290	290	POOJJFMP_00024	NCDENJLK_00024	LCMILNPI_00024	EDOEJEEH_01034	BHNCHLLB_04245	HOIMJJBL_00024	MFGMGGII_02530	MAGGMMOL_01567	IMEJEIHJ_01525	GDFGBEMP_01062	CFNDNBBM_03982	PCOHADJP_02013	IDGBBPAE_00317	IJNBDKCJ_00395	BNFCCPEM_01843	BJEJEPIA_01250	JLHNPBNL_01455	NACHPALA_03266	DJPGICMP_04552	DFACAEAD_04027	JOCALEBO_04141	LOJIFFMD_04072	LCODDABE_03326	DMLGLEFF_03005	OIJDEGEP_03834
apbC		Iron-sulfur cluster carrier protein	25	25	1	1	642				1109	1109	1109	POOJJFMP_01800	NCDENJLK_01800	LCMILNPI_02722	EDOEJEEH_00443	BHNCHLLB_03863	HOIMJJBL_01111	MFGMGGII_01184	MAGGMMOL_00734	IMEJEIHJ_02740	GDFGBEMP_00583	CFNDNBBM_03016	PCOHADJP_00889	IDGBBPAE_02816	IJNBDKCJ_03115	BNFCCPEM_00542	BJEJEPIA_03115	JLHNPBNL_00578	NACHPALA_00932	DJPGICMP_02502	DFACAEAD_02364	JOCALEBO_02557	LOJIFFMD_02593	LCODDABE_02090	DMLGLEFF_01435	OIJDEGEP_01125
nikR		Nickel-responsive regulator	25	25	1	1	3457				437	437	437	POOJJFMP_02108	NCDENJLK_02576	LCMILNPI_01365	EDOEJEEH_01641	BHNCHLLB_02009	HOIMJJBL_01828	MFGMGGII_01746	MAGGMMOL_01850	IMEJEIHJ_01189	GDFGBEMP_02278	CFNDNBBM_02271	PCOHADJP_01246	IDGBBPAE_00751	IJNBDKCJ_01524	BNFCCPEM_02023	BJEJEPIA_00932	JLHNPBNL_02124	NACHPALA_00104	DJPGICMP_01626	DFACAEAD_01490	JOCALEBO_01900	LOJIFFMD_01628	LCODDABE_03397	DMLGLEFF_02934	OIJDEGEP_02413
rpmF		50S ribosomal protein L32	25	25	1	1	192				173	173	173	POOJJFMP_01503	NCDENJLK_01503	LCMILNPI_02939	EDOEJEEH_00146	BHNCHLLB_02408	HOIMJJBL_00812	MFGMGGII_03718	MAGGMMOL_03388	IMEJEIHJ_02879	GDFGBEMP_03841	CFNDNBBM_03590	PCOHADJP_03465	IDGBBPAE_02562	IJNBDKCJ_03441	BNFCCPEM_03743	BJEJEPIA_03348	JLHNPBNL_03517	NACHPALA_01996	DJPGICMP_00139	DFACAEAD_00139	JOCALEBO_01036	LOJIFFMD_00139	LCODDABE_00140	DMLGLEFF_00140	OIJDEGEP_00139
uxaA		Altronate dehydratase	25	25	1	1	5771				290	290	290	POOJJFMP_03026	NCDENJLK_02246	LCMILNPI_01035	EDOEJEEH_03144	BHNCHLLB_01679	HOIMJJBL_01498	MFGMGGII_00596	MAGGMMOL_00148	IMEJEIHJ_00872	GDFGBEMP_01606	CFNDNBBM_00267	PCOHADJP_02444	IDGBBPAE_01540	IJNBDKCJ_00750	BNFCCPEM_00864	BJEJEPIA_02377	JLHNPBNL_00811	NACHPALA_00523	DJPGICMP_01975	DFACAEAD_01838	JOCALEBO_00155	LOJIFFMD_01977	LCODDABE_01508	DMLGLEFF_00683	OIJDEGEP_01481
ycgM		putative protein YcgM	25	25	1	1	1191				659	659	659	POOJJFMP_01178	NCDENJLK_01178	LCMILNPI_02036	EDOEJEEH_00831	BHNCHLLB_00242	HOIMJJBL_02528	MFGMGGII_01664	MAGGMMOL_03637	IMEJEIHJ_01459	GDFGBEMP_00207	CFNDNBBM_00805	PCOHADJP_00513	IDGBBPAE_03054	IJNBDKCJ_01428	BNFCCPEM_00166	BJEJEPIA_00171	JLHNPBNL_00201	NACHPALA_02929	DJPGICMP_00758	DFACAEAD_00759	JOCALEBO_01655	LOJIFFMD_00759	LCODDABE_00760	DMLGLEFF_02778	OIJDEGEP_01331
rpmE		50S ribosomal protein L31	25	25	1	2	90				212	212	212	POOJJFMP_04076	NCDENJLK_04130	LCMILNPI_03931	EDOEJEEH_04084	BHNCHLLB_04029	HOIMJJBL_04070	MFGMGGII_03266	MAGGMMOL_02486	IMEJEIHJ_03139	GDFGBEMP_03690	CFNDNBBM_03366	PCOHADJP_03241	IDGBBPAE_01813	IJNBDKCJ_03923	BNFCCPEM_03370	BJEJEPIA_02965	JLHNPBNL_03366	NACHPALA_02524	DJPGICMP_03826	DFACAEAD_03396	JOCALEBO_03542	LOJIFFMD_03344	LCODDABE_03141	DMLGLEFF_03166	OIJDEGEP_02809
mdoG		Glucans biosynthesis protein G	25	25	1	1	150				1553	1553	1553	POOJJFMP_01544	NCDENJLK_01544	LCMILNPI_02898	EDOEJEEH_00187	BHNCHLLB_02367	HOIMJJBL_00853	MFGMGGII_03757	MAGGMMOL_03427	IMEJEIHJ_02918	GDFGBEMP_03880	CFNDNBBM_03629	PCOHADJP_03504	IDGBBPAE_02523	IJNBDKCJ_03480	BNFCCPEM_03782	BJEJEPIA_03387	JLHNPBNL_03556	NACHPALA_02037	DJPGICMP_00098	DFACAEAD_00098	JOCALEBO_00995	LOJIFFMD_00098	LCODDABE_00099	DMLGLEFF_00099	OIJDEGEP_00098
rplC		50S ribosomal protein L3	25	25	1	1	3314				629	629	629	POOJJFMP_04528	NCDENJLK_04521	LCMILNPI_04510	EDOEJEEH_04528	BHNCHLLB_04533	HOIMJJBL_04525	MFGMGGII_04419	MAGGMMOL_04383	IMEJEIHJ_04165	GDFGBEMP_04504	CFNDNBBM_04508	PCOHADJP_04281	IDGBBPAE_04119	IJNBDKCJ_04510	BNFCCPEM_04580	BJEJEPIA_04346	JLHNPBNL_04422	NACHPALA_04464	DJPGICMP_04763	DFACAEAD_04160	JOCALEBO_04754	LOJIFFMD_04715	LCODDABE_04598	DMLGLEFF_04491	OIJDEGEP_03606
acrA		Multidrug efflux pump subunit AcrA	25	25	1	1	5598				1193	1193	1193	POOJJFMP_03595	NCDENJLK_02081	LCMILNPI_00870	EDOEJEEH_03453	BHNCHLLB_01514	HOIMJJBL_01333	MFGMGGII_00432	MAGGMMOL_03455	IMEJEIHJ_00708	GDFGBEMP_01442	CFNDNBBM_03657	PCOHADJP_03031	IDGBBPAE_02442	IJNBDKCJ_00914	BNFCCPEM_00700	BJEJEPIA_00794	JLHNPBNL_03641	NACHPALA_00351	DJPGICMP_02147	DFACAEAD_02010	JOCALEBO_04570	LOJIFFMD_02149	LCODDABE_01336	DMLGLEFF_00855	OIJDEGEP_00952
rpmI		50S ribosomal protein L35	25	25	1	1	6725				197	197	197	POOJJFMP_02917	NCDENJLK_03385	LCMILNPI_02242	EDOEJEEH_02451	BHNCHLLB_02558	HOIMJJBL_03026	MFGMGGII_04358	MAGGMMOL_04321	IMEJEIHJ_04119	GDFGBEMP_04517	CFNDNBBM_04434	PCOHADJP_04195	IDGBBPAE_04057	IJNBDKCJ_04425	BNFCCPEM_04494	BJEJEPIA_04360	JLHNPBNL_04472	NACHPALA_02055	DJPGICMP_00281	DFACAEAD_00281	JOCALEBO_01178	LOJIFFMD_00281	LCODDABE_00282	DMLGLEFF_00282	OIJDEGEP_00281
nudK		GDP-mannose pyrophosphatase NudK	25	25	1	1	4324				575	575	575	POOJJFMP_02372	NCDENJLK_02841	LCMILNPI_01630	EDOEJEEH_01907	BHNCHLLB_03196	HOIMJJBL_02093	MFGMGGII_02860	MAGGMMOL_02690	IMEJEIHJ_02446	GDFGBEMP_02462	CFNDNBBM_02455	PCOHADJP_02326	IDGBBPAE_00931	IJNBDKCJ_01708	BNFCCPEM_02208	BJEJEPIA_03024	JLHNPBNL_02308	NACHPALA_01769	DJPGICMP_03690	DFACAEAD_03260	JOCALEBO_03406	LOJIFFMD_03208	LCODDABE_03100	DMLGLEFF_04221	OIJDEGEP_03798
dsdC		HTH-type transcriptional regulator DsdC	25	25	1	1	3540				923	923	923	POOJJFMP_01894	NCDENJLK_02362	LCMILNPI_01150	EDOEJEEH_01426	BHNCHLLB_01795	HOIMJJBL_01614	MFGMGGII_02026	MAGGMMOL_01961	IMEJEIHJ_01685	GDFGBEMP_02755	CFNDNBBM_02538	PCOHADJP_04355	IDGBBPAE_02338	IJNBDKCJ_01958	BNFCCPEM_02290	BJEJEPIA_01405	JLHNPBNL_04019	NACHPALA_00324	DJPGICMP_01846	DFACAEAD_01710	JOCALEBO_02120	LOJIFFMD_01848	LCODDABE_04539	DMLGLEFF_04369	OIJDEGEP_04406
ygbE		Inner membrane protein YgbE	25	25	1	1	3903				323	323	323	POOJJFMP_00197	NCDENJLK_00197	LCMILNPI_00197	EDOEJEEH_01208	BHNCHLLB_01175	HOIMJJBL_00197	MFGMGGII_03901	MAGGMMOL_01389	IMEJEIHJ_02082	GDFGBEMP_01241	CFNDNBBM_01648	PCOHADJP_01834	IDGBBPAE_00496	IJNBDKCJ_00575	BNFCCPEM_01659	BJEJEPIA_02222	JLHNPBNL_01634	NACHPALA_02809	DJPGICMP_01361	DFACAEAD_01225	JOCALEBO_00735	LOJIFFMD_01363	LCODDABE_02345	DMLGLEFF_01671	OIJDEGEP_03723
group_4044		hypothetical protein	25	25	1	1	5602				167	167	167	POOJJFMP_03599	NCDENJLK_02085	LCMILNPI_00874	EDOEJEEH_03457	BHNCHLLB_01518	HOIMJJBL_01337	MFGMGGII_00436	MAGGMMOL_03451	IMEJEIHJ_00712	GDFGBEMP_01446	CFNDNBBM_03653	PCOHADJP_03027	IDGBBPAE_02438	IJNBDKCJ_00910	BNFCCPEM_00704	BJEJEPIA_00790	JLHNPBNL_03645	NACHPALA_00355	DJPGICMP_02143	DFACAEAD_02006	JOCALEBO_04574	LOJIFFMD_02145	LCODDABE_01340	DMLGLEFF_00851	OIJDEGEP_00948
frmR		Transcriptional repressor FrmR	25	25	1	1	6418				275	275	275	POOJJFMP_02625	NCDENJLK_03094	LCMILNPI_02533	EDOEJEEH_02160	BHNCHLLB_02849	HOIMJJBL_02734	MFGMGGII_00720	MAGGMMOL_00842	IMEJEIHJ_00046	GDFGBEMP_01729	CFNDNBBM_01201	PCOHADJP_00193	IDGBBPAE_00005	IJNBDKCJ_01011	BNFCCPEM_01309	BJEJEPIA_00389	JLHNPBNL_01785	NACHPALA_01426	DJPGICMP_00576	DFACAEAD_00576	JOCALEBO_01473	LOJIFFMD_00576	LCODDABE_00577	DMLGLEFF_00577	OIJDEGEP_00577
spaP		Surface presentation of antigens protein SpaP	25	25	1	1	3949				674	674	674	POOJJFMP_00157	NCDENJLK_00157	LCMILNPI_00157	EDOEJEEH_01167	BHNCHLLB_01216	HOIMJJBL_00157	MFGMGGII_03858	MAGGMMOL_01432	IMEJEIHJ_01661	GDFGBEMP_01198	CFNDNBBM_01605	PCOHADJP_01877	IDGBBPAE_00453	IJNBDKCJ_00532	BNFCCPEM_01616	BJEJEPIA_01386	JLHNPBNL_01591	NACHPALA_02850	DJPGICMP_01402	DFACAEAD_01266	JOCALEBO_00777	LOJIFFMD_01404	LCODDABE_02304	DMLGLEFF_01629	OIJDEGEP_01860
iscU		Iron-sulfur cluster assembly scaffold protein IscU	25	25	1	1	4395				386	386	386	POOJJFMP_02304	NCDENJLK_02773	LCMILNPI_01562	EDOEJEEH_01838	BHNCHLLB_03958	HOIMJJBL_02025	MFGMGGII_02792	MAGGMMOL_03760	IMEJEIHJ_03913	GDFGBEMP_02394	CFNDNBBM_02387	PCOHADJP_02258	IDGBBPAE_00863	IJNBDKCJ_01640	BNFCCPEM_02139	BJEJEPIA_03779	JLHNPBNL_02240	NACHPALA_01833	DJPGICMP_03626	DFACAEAD_03196	JOCALEBO_03342	LOJIFFMD_03143	LCODDABE_03035	DMLGLEFF_03375	OIJDEGEP_02962
lexA		LexA repressor	25	25	1	1	4672				608	608	608	POOJJFMP_04450	NCDENJLK_03427	LCMILNPI_04273	EDOEJEEH_02696	BHNCHLLB_02914	HOIMJJBL_03569	MFGMGGII_03624	MAGGMMOL_03195	IMEJEIHJ_03601	GDFGBEMP_03747	CFNDNBBM_03496	PCOHADJP_03371	IDGBBPAE_02281	IJNBDKCJ_03235	BNFCCPEM_03649	BJEJEPIA_03584	JLHNPBNL_03423	NACHPALA_03579	DJPGICMP_04232	DFACAEAD_04661	JOCALEBO_04595	LOJIFFMD_04595	LCODDABE_03647	DMLGLEFF_03322	OIJDEGEP_03358
secY		Protein translocase subunit SecY	25	25	1	1	3294				1331	1331	1331	POOJJFMP_04508	NCDENJLK_04501	LCMILNPI_04490	EDOEJEEH_04508	BHNCHLLB_04513	HOIMJJBL_04505	MFGMGGII_04399	MAGGMMOL_04363	IMEJEIHJ_04185	GDFGBEMP_04484	CFNDNBBM_04488	PCOHADJP_04261	IDGBBPAE_04099	IJNBDKCJ_04490	BNFCCPEM_04560	BJEJEPIA_04326	JLHNPBNL_04442	NACHPALA_04444	DJPGICMP_04743	DFACAEAD_04140	JOCALEBO_04734	LOJIFFMD_04735	LCODDABE_04578	DMLGLEFF_04471	OIJDEGEP_03626
group_4050		hypothetical protein	25	25	1	1	3194				461	461	461	POOJJFMP_03860	NCDENJLK_03914	LCMILNPI_03552	EDOEJEEH_03867	BHNCHLLB_03671	HOIMJJBL_03854	MFGMGGII_00248	MAGGMMOL_01360	IMEJEIHJ_00417	GDFGBEMP_00778	CFNDNBBM_00523	PCOHADJP_01456	IDGBBPAE_02745	IJNBDKCJ_00110	BNFCCPEM_01213	BJEJEPIA_01643	JLHNPBNL_01311	NACHPALA_00735	DJPGICMP_02275	DFACAEAD_02138	JOCALEBO_02242	LOJIFFMD_02307	LCODDABE_00924	DMLGLEFF_01015	OIJDEGEP_03431
gcvR		Glycine cleavage system transcriptional repressor	25	25	1	1	4337				572	572	572	POOJJFMP_02359	NCDENJLK_02828	LCMILNPI_01617	EDOEJEEH_01894	BHNCHLLB_03183	HOIMJJBL_02080	MFGMGGII_02847	MAGGMMOL_02703	IMEJEIHJ_02459	GDFGBEMP_02449	CFNDNBBM_02442	PCOHADJP_02313	IDGBBPAE_00918	IJNBDKCJ_01695	BNFCCPEM_02195	BJEJEPIA_03011	JLHNPBNL_02295	NACHPALA_01782	DJPGICMP_03677	DFACAEAD_03247	JOCALEBO_03393	LOJIFFMD_03195	LCODDABE_03087	DMLGLEFF_04234	OIJDEGEP_03811
cheY		Chemotaxis protein CheY	25	25	1	1	993				389	389	389	POOJJFMP_01046	NCDENJLK_01047	LCMILNPI_02167	EDOEJEEH_00700	BHNCHLLB_00372	HOIMJJBL_02397	MFGMGGII_01568	MAGGMMOL_00454	IMEJEIHJ_01363	GDFGBEMP_00303	CFNDNBBM_00901	PCOHADJP_00609	IDGBBPAE_01405	IJNBDKCJ_01332	BNFCCPEM_00262	BJEJEPIA_00075	JLHNPBNL_00297	NACHPALA_03763	DJPGICMP_00862	DFACAEAD_00864	JOCALEBO_01759	LOJIFFMD_00863	LCODDABE_03878	DMLGLEFF_03712	OIJDEGEP_03265
group_4053		tRNA-Arg(ccg)	25	25	1	1	6387				76	76	76	POOJJFMP_04149	NCDENJLK_04203	LCMILNPI_04023	EDOEJEEH_04177	BHNCHLLB_04102	HOIMJJBL_04143	MFGMGGII_04168	MAGGMMOL_04153	IMEJEIHJ_03964	GDFGBEMP_04021	CFNDNBBM_04349	PCOHADJP_03630	IDGBBPAE_03902	IJNBDKCJ_03527	BNFCCPEM_04349	BJEJEPIA_03434	JLHNPBNL_04328	NACHPALA_03414	DJPGICMP_04120	DFACAEAD_04394	JOCALEBO_03971	LOJIFFMD_03906	LCODDABE_03534	DMLGLEFF_04090	OIJDEGEP_04103
oxyR_3		Hydrogen peroxide-inducible genes activator	25	25	1	2	61				917	917	917	POOJJFMP_04108	NCDENJLK_04162	LCMILNPI_03963	EDOEJEEH_04116	BHNCHLLB_04061	HOIMJJBL_04102	MFGMGGII_04532	MAGGMMOL_04587	IMEJEIHJ_04431	GDFGBEMP_04634	CFNDNBBM_04629	PCOHADJP_04456	IDGBBPAE_04402	IJNBDKCJ_04619	BNFCCPEM_04664	BJEJEPIA_04578	JLHNPBNL_04608	NACHPALA_02496	DJPGICMP_03854	DFACAEAD_03424	JOCALEBO_03570	LOJIFFMD_03372	LCODDABE_03113	DMLGLEFF_04190	OIJDEGEP_04163
fldA		Flavodoxin 1	25	25	1	1	5804				530	530	530	POOJJFMP_02980	NCDENJLK_02292	LCMILNPI_01080	EDOEJEEH_03190	BHNCHLLB_01725	HOIMJJBL_01544	MFGMGGII_00634	MAGGMMOL_00186	IMEJEIHJ_00910	GDFGBEMP_01644	CFNDNBBM_00229	PCOHADJP_02406	IDGBBPAE_01578	IJNBDKCJ_00712	BNFCCPEM_00902	BJEJEPIA_02415	JLHNPBNL_00849	NACHPALA_00567	DJPGICMP_01930	DFACAEAD_01793	JOCALEBO_00200	LOJIFFMD_01932	LCODDABE_01553	DMLGLEFF_00638	OIJDEGEP_01526
ypjD		Inner membrane protein YpjD	25	25	1	1	4707				791	791	791	POOJJFMP_00017	NCDENJLK_00017	LCMILNPI_00017	EDOEJEEH_01027	BHNCHLLB_04238	HOIMJJBL_00017	MFGMGGII_02523	MAGGMMOL_01574	IMEJEIHJ_01518	GDFGBEMP_01055	CFNDNBBM_03989	PCOHADJP_02020	IDGBBPAE_00310	IJNBDKCJ_00388	BNFCCPEM_01836	BJEJEPIA_01243	JLHNPBNL_01448	NACHPALA_03259	DJPGICMP_04559	DFACAEAD_04034	JOCALEBO_04148	LOJIFFMD_04079	LCODDABE_03333	DMLGLEFF_03012	OIJDEGEP_03841
ratA		Ribosome association toxin RatA	25	25	1	1	4699				437	437	437	POOJJFMP_00025	NCDENJLK_00025	LCMILNPI_00025	EDOEJEEH_01035	BHNCHLLB_04246	HOIMJJBL_00025	MFGMGGII_02531	MAGGMMOL_01566	IMEJEIHJ_01526	GDFGBEMP_01063	CFNDNBBM_03981	PCOHADJP_02012	IDGBBPAE_00318	IJNBDKCJ_00396	BNFCCPEM_01844	BJEJEPIA_01251	JLHNPBNL_01456	NACHPALA_03267	DJPGICMP_04551	DFACAEAD_04026	JOCALEBO_04140	LOJIFFMD_04071	LCODDABE_03325	DMLGLEFF_03004	OIJDEGEP_03833
group_4058		hypothetical protein	25	25	1	1	3221				446	446	446	POOJJFMP_03828	NCDENJLK_03882	LCMILNPI_03520	EDOEJEEH_03835	BHNCHLLB_03639	HOIMJJBL_03822	MFGMGGII_00228	MAGGMMOL_01340	IMEJEIHJ_00438	GDFGBEMP_00799	CFNDNBBM_00545	PCOHADJP_01477	IDGBBPAE_02725	IJNBDKCJ_00131	BNFCCPEM_01193	BJEJEPIA_01664	JLHNPBNL_01291	NACHPALA_00767	DJPGICMP_02307	DFACAEAD_02170	JOCALEBO_02274	LOJIFFMD_02275	LCODDABE_00956	DMLGLEFF_01047	OIJDEGEP_04326
folB		Dihydroneopterin aldolase	25	25	1	1	1294				359	359	359	POOJJFMP_00480	NCDENJLK_00481	LCMILNPI_00480	EDOEJEEH_02810	BHNCHLLB_00892	HOIMJJBL_00480	MFGMGGII_02478	MAGGMMOL_02988	IMEJEIHJ_03018	GDFGBEMP_03207	CFNDNBBM_01926	PCOHADJP_02711	IDGBBPAE_02895	IJNBDKCJ_03656	BNFCCPEM_02840	BJEJEPIA_02176	JLHNPBNL_02883	NACHPALA_03480	DJPGICMP_01086	DFACAEAD_00948	JOCALEBO_00459	LOJIFFMD_01087	LCODDABE_01722	DMLGLEFF_01920	OIJDEGEP_02822
fixX_2		Ferredoxin-like protein FixX	25	25	1	1	3048				287	287	287	POOJJFMP_03635	NCDENJLK_03689	LCMILNPI_03327	EDOEJEEH_03796	BHNCHLLB_03446	HOIMJJBL_03629	MFGMGGII_01291	MAGGMMOL_01627	IMEJEIHJ_01856	GDFGBEMP_02041	CFNDNBBM_02048	PCOHADJP_02070	IDGBBPAE_04023	IJNBDKCJ_02380	BNFCCPEM_02709	BJEJEPIA_04255	JLHNPBNL_02708	NACHPALA_03823	DJPGICMP_03198	DFACAEAD_02788	JOCALEBO_02890	LOJIFFMD_02927	LCODDABE_02963	DMLGLEFF_02426	OIJDEGEP_00817
ydcY		putative protein YdcY	25	25	1	1	6461				233	233	233	POOJJFMP_02665	NCDENJLK_03133	LCMILNPI_02494	EDOEJEEH_02199	BHNCHLLB_02810	HOIMJJBL_02773	MFGMGGII_00756	MAGGMMOL_00877	IMEJEIHJ_00081	GDFGBEMP_01764	CFNDNBBM_01236	PCOHADJP_00228	IDGBBPAE_00040	IJNBDKCJ_01046	BNFCCPEM_01344	BJEJEPIA_00424	JLHNPBNL_01820	NACHPALA_01462	DJPGICMP_00540	DFACAEAD_00540	JOCALEBO_01437	LOJIFFMD_00540	LCODDABE_00541	DMLGLEFF_00541	OIJDEGEP_00541
rhmR_1		putative HTH-type transcriptional regulator RhmR	25	25	1	1	3405				755	755	755	POOJJFMP_02158	NCDENJLK_02626	LCMILNPI_01415	EDOEJEEH_01691	BHNCHLLB_02059	HOIMJJBL_01878	MFGMGGII_01795	MAGGMMOL_01899	IMEJEIHJ_01238	GDFGBEMP_02327	CFNDNBBM_02320	PCOHADJP_01295	IDGBBPAE_00800	IJNBDKCJ_01573	BNFCCPEM_02072	BJEJEPIA_00981	JLHNPBNL_02173	NACHPALA_00054	DJPGICMP_01576	DFACAEAD_01440	JOCALEBO_01850	LOJIFFMD_01578	LCODDABE_03447	DMLGLEFF_02884	OIJDEGEP_02363
pfkA		ATP-dependent 6-phosphofructokinase isozyme 1	25	25	1	2	123				962	962	962	POOJJFMP_04043	NCDENJLK_04097	LCMILNPI_03898	EDOEJEEH_04051	BHNCHLLB_03996	HOIMJJBL_04037	MFGMGGII_03289	MAGGMMOL_02463	IMEJEIHJ_03116	GDFGBEMP_03667	CFNDNBBM_03389	PCOHADJP_03264	IDGBBPAE_01790	IJNBDKCJ_03900	BNFCCPEM_03347	BJEJEPIA_02942	JLHNPBNL_03343	NACHPALA_02557	DJPGICMP_03793	DFACAEAD_03363	JOCALEBO_03509	LOJIFFMD_03311	LCODDABE_03174	DMLGLEFF_03133	OIJDEGEP_02776
yqiJ		Inner membrane protein YqiJ	25	25	1	1	1285				620	620	620	POOJJFMP_00472	NCDENJLK_00473	LCMILNPI_00472	EDOEJEEH_02802	BHNCHLLB_00900	HOIMJJBL_00472	MFGMGGII_02470	MAGGMMOL_02980	IMEJEIHJ_03010	GDFGBEMP_03199	CFNDNBBM_01918	PCOHADJP_02703	IDGBBPAE_02903	IJNBDKCJ_03648	BNFCCPEM_02832	BJEJEPIA_02168	JLHNPBNL_02875	NACHPALA_03488	DJPGICMP_01094	DFACAEAD_00957	JOCALEBO_00467	LOJIFFMD_01095	LCODDABE_01730	DMLGLEFF_01928	OIJDEGEP_02830
group_4065		hypothetical protein	25	25	1	1	6315				812	812	812	POOJJFMP_04183	NCDENJLK_04237	LCMILNPI_03989	EDOEJEEH_04143	BHNCHLLB_04136	HOIMJJBL_04177	MFGMGGII_04217	MAGGMMOL_03957	IMEJEIHJ_04219	GDFGBEMP_04056	CFNDNBBM_04204	PCOHADJP_03665	IDGBBPAE_01175	IJNBDKCJ_03561	BNFCCPEM_04117	BJEJEPIA_03469	JLHNPBNL_04092	NACHPALA_03451	DJPGICMP_04157	DFACAEAD_04273	JOCALEBO_04008	LOJIFFMD_03943	LCODDABE_03571	DMLGLEFF_03991	OIJDEGEP_04004
group_4066		hypothetical protein	25	25	1	1	3134				314	314	314	POOJJFMP_03912	NCDENJLK_03966	LCMILNPI_03604	EDOEJEEH_03919	BHNCHLLB_03723	HOIMJJBL_03906	MFGMGGII_00301	MAGGMMOL_02887	IMEJEIHJ_00364	GDFGBEMP_00725	CFNDNBBM_00470	PCOHADJP_01403	IDGBBPAE_03897	IJNBDKCJ_00057	BNFCCPEM_01266	BJEJEPIA_01589	JLHNPBNL_01364	NACHPALA_00679	DJPGICMP_02219	DFACAEAD_02082	JOCALEBO_02186	LOJIFFMD_02363	LCODDABE_00868	DMLGLEFF_03673	OIJDEGEP_04520
cvpA		Colicin V production protein	25	25	1	1	4210				488	488	488	POOJJFMP_02490	NCDENJLK_02959	LCMILNPI_01748	EDOEJEEH_02025	BHNCHLLB_03316	HOIMJJBL_02211	MFGMGGII_02674	MAGGMMOL_02361	IMEJEIHJ_02143	GDFGBEMP_03320	CFNDNBBM_02864	PCOHADJP_02751	IDGBBPAE_01917	IJNBDKCJ_02608	BNFCCPEM_02923	BJEJEPIA_03230	JLHNPBNL_02923	NACHPALA_02643	DJPGICMP_03968	DFACAEAD_03678	JOCALEBO_03685	LOJIFFMD_03619	LCODDABE_02557	DMLGLEFF_02144	OIJDEGEP_02277
ilvB		Acetolactate synthase isozyme 1 large subunit	25	25	1	1	3546				1688	1688	1688	POOJJFMP_01900	NCDENJLK_02368	LCMILNPI_01156	EDOEJEEH_01432	BHNCHLLB_01801	HOIMJJBL_01620	MFGMGGII_02032	MAGGMMOL_01967	IMEJEIHJ_01691	GDFGBEMP_02761	CFNDNBBM_02544	PCOHADJP_04361	IDGBBPAE_02344	IJNBDKCJ_01964	BNFCCPEM_02296	BJEJEPIA_01411	JLHNPBNL_04025	NACHPALA_00318	DJPGICMP_01840	DFACAEAD_01704	JOCALEBO_02114	LOJIFFMD_01842	LCODDABE_04545	DMLGLEFF_04375	OIJDEGEP_04412
group_4069		hypothetical protein	25	25	1	1	2960				386	386	386	POOJJFMP_03727	NCDENJLK_03781	LCMILNPI_03419	EDOEJEEH_03704	BHNCHLLB_03538	HOIMJJBL_03721	MFGMGGII_01379	MAGGMMOL_01714	IMEJEIHJ_01943	GDFGBEMP_02128	CFNDNBBM_02135	PCOHADJP_02157	IDGBBPAE_02130	IJNBDKCJ_02293	BNFCCPEM_02622	BJEJEPIA_02560	JLHNPBNL_02621	NACHPALA_02296	DJPGICMP_03285	DFACAEAD_02875	JOCALEBO_02977	LOJIFFMD_03014	LCODDABE_02876	DMLGLEFF_02338	OIJDEGEP_00730
group_4070		hypothetical protein	25	25	1	1	2883				389	389	389	POOJJFMP_03797	NCDENJLK_03851	LCMILNPI_03489	EDOEJEEH_04319	BHNCHLLB_03608	HOIMJJBL_03791	MFGMGGII_01451	MAGGMMOL_01786	IMEJEIHJ_03650	GDFGBEMP_02200	CFNDNBBM_02207	PCOHADJP_02229	IDGBBPAE_03520	IJNBDKCJ_04071	BNFCCPEM_04046	BJEJEPIA_03850	JLHNPBNL_03994	NACHPALA_02227	DJPGICMP_03354	DFACAEAD_02944	JOCALEBO_03046	LOJIFFMD_03083	LCODDABE_04168	DMLGLEFF_02269	OIJDEGEP_00661
group_4071		tRNA-Tyr(gta)	25	25	1	4	5				84	84	84	POOJJFMP_04587	NCDENJLK_04567	LCMILNPI_04589	EDOEJEEH_04612	BHNCHLLB_04549	HOIMJJBL_04579	MFGMGGII_04655	MAGGMMOL_04717	IMEJEIHJ_04516	GDFGBEMP_04684	CFNDNBBM_04698	PCOHADJP_04546	IDGBBPAE_04531	IJNBDKCJ_04666	BNFCCPEM_04734	BJEJEPIA_04639	JLHNPBNL_04689	NACHPALA_04793	DJPGICMP_04894	DFACAEAD_04558	JOCALEBO_04924	LOJIFFMD_04914	LCODDABE_04866	DMLGLEFF_04886	OIJDEGEP_04574
group_4072		hypothetical protein	25	25	1	1	169				647	647	647	POOJJFMP_01526	NCDENJLK_01526	LCMILNPI_02916	EDOEJEEH_00169	BHNCHLLB_02385	HOIMJJBL_00835	MFGMGGII_03739	MAGGMMOL_03409	IMEJEIHJ_02900	GDFGBEMP_03862	CFNDNBBM_03611	PCOHADJP_03486	IDGBBPAE_02541	IJNBDKCJ_03462	BNFCCPEM_03764	BJEJEPIA_03369	JLHNPBNL_03538	NACHPALA_02019	DJPGICMP_00116	DFACAEAD_00116	JOCALEBO_01013	LOJIFFMD_00116	LCODDABE_00117	DMLGLEFF_00117	OIJDEGEP_00116
mgsA		Methylglyoxal synthase	25	25	1	1	49				458	458	458	POOJJFMP_00895	NCDENJLK_00896	LCMILNPI_03226	EDOEJEEH_00550	BHNCHLLB_00522	HOIMJJBL_03258	MFGMGGII_03176	MAGGMMOL_02555	IMEJEIHJ_02665	GDFGBEMP_03528	CFNDNBBM_03277	PCOHADJP_03152	IDGBBPAE_02193	IJNBDKCJ_03031	BNFCCPEM_03439	BJEJEPIA_03536	JLHNPBNL_03204	NACHPALA_03689	DJPGICMP_00026	DFACAEAD_00026	JOCALEBO_00923	LOJIFFMD_00026	LCODDABE_00027	DMLGLEFF_00027	OIJDEGEP_00026
glnA		Glutamine synthetase	25	25	1	2	16				1409	1409	1409	POOJJFMP_03984	NCDENJLK_04038	LCMILNPI_03839	EDOEJEEH_03992	BHNCHLLB_04330	HOIMJJBL_03978	MFGMGGII_03346	MAGGMMOL_02406	IMEJEIHJ_03770	GDFGBEMP_03610	CFNDNBBM_03446	PCOHADJP_03321	IDGBBPAE_01733	IJNBDKCJ_04043	BNFCCPEM_03290	BJEJEPIA_02885	JLHNPBNL_03286	NACHPALA_02614	DJPGICMP_03736	DFACAEAD_03306	JOCALEBO_03452	LOJIFFMD_03254	LCODDABE_03231	DMLGLEFF_03076	OIJDEGEP_02718
group_4075		hypothetical protein	25	25	1	1	248				239	239	239	POOJJFMP_01452	NCDENJLK_01452	LCMILNPI_02990	EDOEJEEH_00095	BHNCHLLB_02459	HOIMJJBL_00761	MFGMGGII_03987	MAGGMMOL_03741	IMEJEIHJ_03431	GDFGBEMP_04213	CFNDNBBM_04095	PCOHADJP_03914	IDGBBPAE_03092	IJNBDKCJ_03816	BNFCCPEM_04026	BJEJEPIA_03691	JLHNPBNL_03947	NACHPALA_01945	DJPGICMP_00190	DFACAEAD_00190	JOCALEBO_01087	LOJIFFMD_00190	LCODDABE_00191	DMLGLEFF_00191	OIJDEGEP_00190
psd		Phosphatidylserine decarboxylase proenzyme	25	25	1	1	2642				968	968	968	POOJJFMP_03308	NCDENJLK_03533	LCMILNPI_03796	EDOEJEEH_02590	BHNCHLLB_03021	HOIMJJBL_03463	MFGMGGII_00063	MAGGMMOL_01174	IMEJEIHJ_00604	GDFGBEMP_00965	CFNDNBBM_00711	PCOHADJP_01643	IDGBBPAE_00675	IJNBDKCJ_00298	BNFCCPEM_01027	BJEJEPIA_01095	JLHNPBNL_01126	NACHPALA_01126	DJPGICMP_03121	DFACAEAD_02710	JOCALEBO_02814	LOJIFFMD_02850	LCODDABE_01117	DMLGLEFF_01208	OIJDEGEP_02135
potF		Putrescine-binding periplasmic protein	25	25	1	1	4932				1115	1115	1115	POOJJFMP_00780	NCDENJLK_00781	LCMILNPI_03111	EDOEJEEH_03561	BHNCHLLB_00636	HOIMJJBL_03143	MFGMGGII_02273	MAGGMMOL_00348	IMEJEIHJ_01071	GDFGBEMP_03002	CFNDNBBM_00068	PCOHADJP_01126	IDGBBPAE_01102	IJNBDKCJ_02207	BNFCCPEM_02537	BJEJEPIA_01808	JLHNPBNL_01010	NACHPALA_03012	DJPGICMP_04056	DFACAEAD_03723	JOCALEBO_03907	LOJIFFMD_03798	LCODDABE_04436	DMLGLEFF_04284	OIJDEGEP_04277
hslU		ATP-dependent protease ATPase subunit HslU	25	25	1	2	95				1331	1331	1331	POOJJFMP_04071	NCDENJLK_04125	LCMILNPI_03926	EDOEJEEH_04079	BHNCHLLB_04024	HOIMJJBL_04065	MFGMGGII_03271	MAGGMMOL_02481	IMEJEIHJ_03134	GDFGBEMP_03685	CFNDNBBM_03371	PCOHADJP_03246	IDGBBPAE_01808	IJNBDKCJ_03918	BNFCCPEM_03365	BJEJEPIA_02960	JLHNPBNL_03361	NACHPALA_02529	DJPGICMP_03821	DFACAEAD_03391	JOCALEBO_03537	LOJIFFMD_03339	LCODDABE_03146	DMLGLEFF_03161	OIJDEGEP_02804
yneM		putative protein YneM	25	25	1	1	6544				95	95	95	POOJJFMP_02738	NCDENJLK_03206	LCMILNPI_02421	EDOEJEEH_02272	BHNCHLLB_02737	HOIMJJBL_02846	MFGMGGII_00837	MAGGMMOL_00958	IMEJEIHJ_00162	GDFGBEMP_01845	CFNDNBBM_01319	PCOHADJP_00309	IDGBBPAE_00122	IJNBDKCJ_01127	BNFCCPEM_01425	BJEJEPIA_00505	JLHNPBNL_01901	NACHPALA_03896	DJPGICMP_00460	DFACAEAD_00460	JOCALEBO_01357	LOJIFFMD_00460	LCODDABE_00461	DMLGLEFF_00461	OIJDEGEP_00461
btsR		Transcriptional regulatory protein BtsR	25	25	1	1	630				719	719	719	POOJJFMP_01805	NCDENJLK_01805	LCMILNPI_02727	EDOEJEEH_00448	BHNCHLLB_03858	HOIMJJBL_01116	MFGMGGII_01189	MAGGMMOL_00739	IMEJEIHJ_02745	GDFGBEMP_00588	CFNDNBBM_03021	PCOHADJP_00894	IDGBBPAE_02821	IJNBDKCJ_03120	BNFCCPEM_00547	BJEJEPIA_03120	JLHNPBNL_00583	NACHPALA_00927	DJPGICMP_02497	DFACAEAD_02359	JOCALEBO_02562	LOJIFFMD_02598	LCODDABE_02095	DMLGLEFF_01440	OIJDEGEP_01130
group_4081		hypothetical protein	25	25	1	1	1577				566	566	566	POOJJFMP_00373	NCDENJLK_00374	LCMILNPI_00373	EDOEJEEH_01384	BHNCHLLB_00999	HOIMJJBL_00373	MFGMGGII_02371	MAGGMMOL_03285	IMEJEIHJ_03306	GDFGBEMP_03100	CFNDNBBM_01819	PCOHADJP_02604	IDGBBPAE_03463	IJNBDKCJ_04125	BNFCCPEM_03201	BJEJEPIA_02069	JLHNPBNL_02776	NACHPALA_02379	DJPGICMP_01192	DFACAEAD_01055	JOCALEBO_00566	LOJIFFMD_01194	LCODDABE_01829	DMLGLEFF_03199	OIJDEGEP_03554
rlmE		Ribosomal RNA large subunit methyltransferase E	25	25	1	1	5937				626	626	626	POOJJFMP_00565	NCDENJLK_00566	LCMILNPI_00565	EDOEJEEH_02895	BHNCHLLB_00807	HOIMJJBL_00565	MFGMGGII_02939	MAGGMMOL_03108	IMEJEIHJ_02543	GDFGBEMP_03406	CFNDNBBM_03155	PCOHADJP_02909	IDGBBPAE_01643	IJNBDKCJ_02908	BNFCCPEM_03082	BJEJEPIA_02796	JLHNPBNL_03082	NACHPALA_03140	DJPGICMP_00956	DFACAEAD_03487	JOCALEBO_00329	LOJIFFMD_00957	LCODDABE_01630	DMLGLEFF_01829	OIJDEGEP_01632
lrp		Leucine-responsive regulatory protein	25	25	1	1	4889				494	494	494	POOJJFMP_00821	NCDENJLK_00822	LCMILNPI_03152	EDOEJEEH_03520	BHNCHLLB_00595	HOIMJJBL_03184	MFGMGGII_02314	MAGGMMOL_00389	IMEJEIHJ_01112	GDFGBEMP_03043	CFNDNBBM_00027	PCOHADJP_01167	IDGBBPAE_01143	IJNBDKCJ_02248	BNFCCPEM_02578	BJEJEPIA_01849	JLHNPBNL_01051	NACHPALA_04631	DJPGICMP_04338	DFACAEAD_03879	JOCALEBO_04176	LOJIFFMD_04210	LCODDABE_03937	DMLGLEFF_03504	OIJDEGEP_03460
yfcD		putative Nudix hydrolase YfcD	25	25	1	1	4193				554	554	554	POOJJFMP_02507	NCDENJLK_02976	LCMILNPI_01765	EDOEJEEH_02042	BHNCHLLB_03333	HOIMJJBL_02228	MFGMGGII_02691	MAGGMMOL_02344	IMEJEIHJ_02160	GDFGBEMP_03303	CFNDNBBM_02881	PCOHADJP_02768	IDGBBPAE_01900	IJNBDKCJ_02626	BNFCCPEM_02940	BJEJEPIA_03247	JLHNPBNL_02940	NACHPALA_02660	DJPGICMP_03951	DFACAEAD_03661	JOCALEBO_03668	LOJIFFMD_03602	LCODDABE_02574	DMLGLEFF_02127	OIJDEGEP_02294
group_4085		hypothetical protein	25	25	1	1	4925				320	320	320	POOJJFMP_00787	NCDENJLK_00788	LCMILNPI_03118	EDOEJEEH_03554	BHNCHLLB_00629	HOIMJJBL_03150	MFGMGGII_02280	MAGGMMOL_00355	IMEJEIHJ_01078	GDFGBEMP_03009	CFNDNBBM_00061	PCOHADJP_01133	IDGBBPAE_01109	IJNBDKCJ_02214	BNFCCPEM_02544	BJEJEPIA_01815	JLHNPBNL_01017	NACHPALA_03005	DJPGICMP_04063	DFACAEAD_03716	JOCALEBO_03914	LOJIFFMD_03791	LCODDABE_04443	DMLGLEFF_04291	OIJDEGEP_04284
yfiF		putative tRNA/rRNA methyltransferase YfiF	25	25	1	1	4442				1037	1037	1037	POOJJFMP_02252	NCDENJLK_02721	LCMILNPI_01510	EDOEJEEH_01786	BHNCHLLB_03906	HOIMJJBL_01973	MFGMGGII_04031	MAGGMMOL_04014	IMEJEIHJ_03728	GDFGBEMP_04257	CFNDNBBM_04261	PCOHADJP_04023	IDGBBPAE_03715	IJNBDKCJ_04261	BNFCCPEM_04194	BJEJEPIA_03901	JLHNPBNL_04149	NACHPALA_04593	DJPGICMP_04799	DFACAEAD_04700	JOCALEBO_04790	LOJIFFMD_04788	LCODDABE_04674	DMLGLEFF_04528	OIJDEGEP_04505
yabJ		2-iminobutanoate/2-iminopropanoate deaminase	25	25	1	1	1181				344	344	344	POOJJFMP_01168	NCDENJLK_01168	LCMILNPI_02046	EDOEJEEH_00821	BHNCHLLB_00252	HOIMJJBL_02518	MFGMGGII_01654	MAGGMMOL_03627	IMEJEIHJ_01449	GDFGBEMP_00217	CFNDNBBM_00815	PCOHADJP_00523	IDGBBPAE_03044	IJNBDKCJ_01418	BNFCCPEM_00176	BJEJEPIA_00161	JLHNPBNL_00211	NACHPALA_02919	DJPGICMP_00768	DFACAEAD_00769	JOCALEBO_01665	LOJIFFMD_00769	LCODDABE_00770	DMLGLEFF_02788	OIJDEGEP_01341
group_4088		hypothetical protein	25	25	1	1	6694				188	188	188	POOJJFMP_02886	NCDENJLK_03354	LCMILNPI_02273	EDOEJEEH_02420	BHNCHLLB_02589	HOIMJJBL_02995	MFGMGGII_00987	MAGGMMOL_01109	IMEJEIHJ_00312	GDFGBEMP_01995	CFNDNBBM_01469	PCOHADJP_00459	IDGBBPAE_00273	IJNBDKCJ_03975	BNFCCPEM_01575	BJEJEPIA_00655	JLHNPBNL_02051	NACHPALA_02086	DJPGICMP_00312	DFACAEAD_00312	JOCALEBO_01209	LOJIFFMD_00312	LCODDABE_00313	DMLGLEFF_00313	OIJDEGEP_00313
rpsN		30S ribosomal protein S14	25	25	1	1	3301				305	305	305	POOJJFMP_04515	NCDENJLK_04508	LCMILNPI_04497	EDOEJEEH_04515	BHNCHLLB_04520	HOIMJJBL_04512	MFGMGGII_04406	MAGGMMOL_04370	IMEJEIHJ_04178	GDFGBEMP_04491	CFNDNBBM_04495	PCOHADJP_04268	IDGBBPAE_04106	IJNBDKCJ_04497	BNFCCPEM_04567	BJEJEPIA_04333	JLHNPBNL_04435	NACHPALA_04451	DJPGICMP_04750	DFACAEAD_04147	JOCALEBO_04741	LOJIFFMD_04728	LCODDABE_04585	DMLGLEFF_04478	OIJDEGEP_03619
nrdD		Anaerobic ribonucleoside-triphosphate reductase	25	25	1	1	2747				1268	2138	2103	POOJJFMP_03223	NCDENJLK_03618	LCMILNPI_03711	EDOEJEEH_02505	BHNCHLLB_03105	HOIMJJBL_03379	MFGMGGII_00164	MAGGMMOL_01276	IMEJEIHJ_00502	GDFGBEMP_00863	CFNDNBBM_00609	PCOHADJP_01541	IDGBBPAE_00573	IJNBDKCJ_00196	BNFCCPEM_01129	BJEJEPIA_01196	JLHNPBNL_01227	NACHPALA_00826	DJPGICMP_02366	DFACAEAD_02229	JOCALEBO_02333	LOJIFFMD_02216	LCODDABE_01015	DMLGLEFF_01106	OIJDEGEP_02033
ispB		Octaprenyl diphosphate synthase	25	25	1	1	5927				1112	1112	1112	POOJJFMP_00574	NCDENJLK_00575	LCMILNPI_00574	EDOEJEEH_02904	BHNCHLLB_00798	HOIMJJBL_00574	MFGMGGII_02930	MAGGMMOL_03099	IMEJEIHJ_02534	GDFGBEMP_03397	CFNDNBBM_03146	PCOHADJP_02900	IDGBBPAE_01634	IJNBDKCJ_02899	BNFCCPEM_03073	BJEJEPIA_02787	JLHNPBNL_03073	NACHPALA_03131	DJPGICMP_00947	DFACAEAD_03478	JOCALEBO_00320	LOJIFFMD_00948	LCODDABE_01620	DMLGLEFF_01819	OIJDEGEP_01622
leuA		2-isopropylmalate synthase	25	25	1	1	3014				1571	1571	1571	POOJJFMP_03670	NCDENJLK_03724	LCMILNPI_03362	EDOEJEEH_03761	BHNCHLLB_03481	HOIMJJBL_03664	MFGMGGII_01326	MAGGMMOL_01662	IMEJEIHJ_01891	GDFGBEMP_02076	CFNDNBBM_02083	PCOHADJP_02105	IDGBBPAE_02078	IJNBDKCJ_02345	BNFCCPEM_02674	BJEJEPIA_02508	JLHNPBNL_02673	NACHPALA_03857	DJPGICMP_03232	DFACAEAD_02822	JOCALEBO_02924	LOJIFFMD_02961	LCODDABE_02929	DMLGLEFF_02392	OIJDEGEP_00783
yjaB_1		putative N-acetyltransferase YjaB	25	25	1	1	3516				440	440	440	POOJJFMP_02047	NCDENJLK_02515	LCMILNPI_01304	EDOEJEEH_01579	BHNCHLLB_01948	HOIMJJBL_01767	MFGMGGII_04551	MAGGMMOL_04612	IMEJEIHJ_01132	GDFGBEMP_02221	CFNDNBBM_00005	PCOHADJP_01189	IDGBBPAE_04411	IJNBDKCJ_01467	BNFCCPEM_04673	BJEJEPIA_00875	JLHNPBNL_04617	NACHPALA_00165	DJPGICMP_01687	DFACAEAD_01551	JOCALEBO_01961	LOJIFFMD_01689	LCODDABE_02804	DMLGLEFF_02591	OIJDEGEP_01875
yqjC		Protein YqjC	25	25	1	1	6009				368	368	368	POOJJFMP_00502	NCDENJLK_00503	LCMILNPI_00502	EDOEJEEH_02832	BHNCHLLB_00870	HOIMJJBL_00502	MFGMGGII_03002	MAGGMMOL_04429	IMEJEIHJ_02606	GDFGBEMP_03469	CFNDNBBM_03218	PCOHADJP_02972	IDGBBPAE_01707	IJNBDKCJ_02972	BNFCCPEM_03145	BJEJEPIA_02859	JLHNPBNL_03145	NACHPALA_03983	DJPGICMP_01025	DFACAEAD_03556	JOCALEBO_00398	LOJIFFMD_01026	LCODDABE_01700	DMLGLEFF_01898	OIJDEGEP_01701
acrR_2		HTH-type transcriptional regulator AcrR	25	25	1	1	3706				662	662	662	POOJJFMP_00660	NCDENJLK_00661	LCMILNPI_00660	EDOEJEEH_02990	BHNCHLLB_04423	HOIMJJBL_00660	MFGMGGII_04197	MAGGMMOL_04182	IMEJEIHJ_03823	GDFGBEMP_04360	CFNDNBBM_04378	PCOHADJP_04038	IDGBBPAE_03963	IJNBDKCJ_04308	BNFCCPEM_04421	BJEJEPIA_03949	JLHNPBNL_04357	NACHPALA_04096	DJPGICMP_04582	DFACAEAD_04346	JOCALEBO_04475	LOJIFFMD_04541	LCODDABE_04223	DMLGLEFF_04018	OIJDEGEP_04031
nuoK		NADH-quinone oxidoreductase subunit K	25	25	1	1	4167				302	302	302	POOJJFMP_02533	NCDENJLK_03002	LCMILNPI_01791	EDOEJEEH_02068	BHNCHLLB_03359	HOIMJJBL_02254	MFGMGGII_02717	MAGGMMOL_02318	IMEJEIHJ_02186	GDFGBEMP_03277	CFNDNBBM_02907	PCOHADJP_02794	IDGBBPAE_01874	IJNBDKCJ_02652	BNFCCPEM_02966	BJEJEPIA_03273	JLHNPBNL_02966	NACHPALA_02686	DJPGICMP_03925	DFACAEAD_03635	JOCALEBO_03642	LOJIFFMD_03576	LCODDABE_02600	DMLGLEFF_02101	OIJDEGEP_03136
potE		Putrescine transporter PotE	25	25	1	1	5810				1319	1319	1319	POOJJFMP_02974	NCDENJLK_02298	LCMILNPI_01086	EDOEJEEH_03196	BHNCHLLB_01731	HOIMJJBL_01550	MFGMGGII_00640	MAGGMMOL_00192	IMEJEIHJ_00916	GDFGBEMP_01650	CFNDNBBM_00223	PCOHADJP_02400	IDGBBPAE_01584	IJNBDKCJ_00706	BNFCCPEM_00908	BJEJEPIA_02421	JLHNPBNL_00855	NACHPALA_00573	DJPGICMP_01924	DFACAEAD_01787	JOCALEBO_00206	LOJIFFMD_01926	LCODDABE_01559	DMLGLEFF_00632	OIJDEGEP_01532
metI		D-methionine transport system permease protein MetI	25	25	1	1	2872				653	653	653	POOJJFMP_03808	NCDENJLK_03862	LCMILNPI_03500	EDOEJEEH_04330	BHNCHLLB_03619	HOIMJJBL_03802	MFGMGGII_01462	MAGGMMOL_01797	IMEJEIHJ_03639	GDFGBEMP_02211	CFNDNBBM_02218	PCOHADJP_02240	IDGBBPAE_03531	IJNBDKCJ_04060	BNFCCPEM_04035	BJEJEPIA_03861	JLHNPBNL_04005	NACHPALA_02216	DJPGICMP_03365	DFACAEAD_02955	JOCALEBO_03057	LOJIFFMD_03094	LCODDABE_04179	DMLGLEFF_02258	OIJDEGEP_00650
raiA		Ribosome-associated inhibitor A	25	25	1	1	4766				338	338	338	POOJJFMP_00005	NCDENJLK_00005	LCMILNPI_00005	EDOEJEEH_01015	BHNCHLLB_04226	HOIMJJBL_00005	MFGMGGII_04605	MAGGMMOL_04647	IMEJEIHJ_04458	GDFGBEMP_04662	CFNDNBBM_04663	PCOHADJP_04486	IDGBBPAE_04445	IJNBDKCJ_04628	BNFCCPEM_01791	BJEJEPIA_04595	JLHNPBNL_04660	NACHPALA_04732	DJPGICMP_04571	DFACAEAD_04046	JOCALEBO_04160	LOJIFFMD_04091	LCODDABE_03377	DMLGLEFF_03056	OIJDEGEP_03885
csgF		Curli production assembly/transport component CsgF	25	25	1	1	139				416	416	416	POOJJFMP_01554	NCDENJLK_01554	LCMILNPI_02888	EDOEJEEH_00197	BHNCHLLB_02357	HOIMJJBL_00864	MFGMGGII_03767	MAGGMMOL_03437	IMEJEIHJ_02928	GDFGBEMP_03890	CFNDNBBM_03639	PCOHADJP_03514	IDGBBPAE_04576	IJNBDKCJ_03490	BNFCCPEM_03792	BJEJEPIA_03397	JLHNPBNL_03566	NACHPALA_02047	DJPGICMP_00088	DFACAEAD_00088	JOCALEBO_00985	LOJIFFMD_00088	LCODDABE_00089	DMLGLEFF_00089	OIJDEGEP_00088
yhhW		Quercetin 2,3-dioxygenase	25	25	1	1	3416				695	695	695	POOJJFMP_02147	NCDENJLK_02615	LCMILNPI_01404	EDOEJEEH_01680	BHNCHLLB_02048	HOIMJJBL_01867	MFGMGGII_01784	MAGGMMOL_01888	IMEJEIHJ_01227	GDFGBEMP_02316	CFNDNBBM_02309	PCOHADJP_01284	IDGBBPAE_00789	IJNBDKCJ_01562	BNFCCPEM_02061	BJEJEPIA_00970	JLHNPBNL_02162	NACHPALA_00064	DJPGICMP_01586	DFACAEAD_01450	JOCALEBO_01860	LOJIFFMD_01588	LCODDABE_03437	DMLGLEFF_02894	OIJDEGEP_02373
mepS_2		Murein DD-endopeptidase MepS/Murein LD-carboxypeptidase	25	25	1	1	6717				464	464	464	POOJJFMP_02909	NCDENJLK_03377	LCMILNPI_02250	EDOEJEEH_02443	BHNCHLLB_02566	HOIMJJBL_03018	MFGMGGII_04350	MAGGMMOL_04313	IMEJEIHJ_04111	GDFGBEMP_04509	CFNDNBBM_04442	PCOHADJP_04187	IDGBBPAE_04049	IJNBDKCJ_04417	BNFCCPEM_04486	BJEJEPIA_04352	JLHNPBNL_04464	NACHPALA_02063	DJPGICMP_00289	DFACAEAD_00289	JOCALEBO_01186	LOJIFFMD_00289	LCODDABE_00290	DMLGLEFF_00290	OIJDEGEP_00289
glpF		Glycerol uptake facilitator protein	25	25	1	2	99				845	845	845	POOJJFMP_04067	NCDENJLK_04121	LCMILNPI_03922	EDOEJEEH_04075	BHNCHLLB_04020	HOIMJJBL_04061	MFGMGGII_03275	MAGGMMOL_02477	IMEJEIHJ_03130	GDFGBEMP_03681	CFNDNBBM_03375	PCOHADJP_03250	IDGBBPAE_01804	IJNBDKCJ_03914	BNFCCPEM_03361	BJEJEPIA_02956	JLHNPBNL_03357	NACHPALA_02533	DJPGICMP_03817	DFACAEAD_03387	JOCALEBO_03533	LOJIFFMD_03335	LCODDABE_03150	DMLGLEFF_03157	OIJDEGEP_02800
nuoC		NADH-quinone oxidoreductase subunit C/D	25	25	1	1	4174				1802	1802	1802	POOJJFMP_02526	NCDENJLK_02995	LCMILNPI_01784	EDOEJEEH_02061	BHNCHLLB_03352	HOIMJJBL_02247	MFGMGGII_02710	MAGGMMOL_02325	IMEJEIHJ_02179	GDFGBEMP_03284	CFNDNBBM_02900	PCOHADJP_02787	IDGBBPAE_01881	IJNBDKCJ_02645	BNFCCPEM_02959	BJEJEPIA_03266	JLHNPBNL_02959	NACHPALA_02679	DJPGICMP_03932	DFACAEAD_03642	JOCALEBO_03649	LOJIFFMD_03583	LCODDABE_02593	DMLGLEFF_02108	OIJDEGEP_03143
purC		Phosphoribosylaminoimidazole-succinocarboxamide synthase	25	25	1	1	4334				713	713	713	POOJJFMP_02362	NCDENJLK_02831	LCMILNPI_01620	EDOEJEEH_01897	BHNCHLLB_03186	HOIMJJBL_02083	MFGMGGII_02850	MAGGMMOL_02700	IMEJEIHJ_02456	GDFGBEMP_02452	CFNDNBBM_02445	PCOHADJP_02316	IDGBBPAE_00921	IJNBDKCJ_01698	BNFCCPEM_02198	BJEJEPIA_03014	JLHNPBNL_02298	NACHPALA_01779	DJPGICMP_03680	DFACAEAD_03250	JOCALEBO_03396	LOJIFFMD_03198	LCODDABE_03090	DMLGLEFF_04231	OIJDEGEP_03808
tatC		Sec-independent protein translocase protein TatC	25	25	1	1	6307				779	779	779	POOJJFMP_04191	NCDENJLK_04245	LCMILNPI_03981	EDOEJEEH_04134	BHNCHLLB_04144	HOIMJJBL_04185	MFGMGGII_04225	MAGGMMOL_03965	IMEJEIHJ_04211	GDFGBEMP_04064	CFNDNBBM_04212	PCOHADJP_03673	IDGBBPAE_01167	IJNBDKCJ_03569	BNFCCPEM_04125	BJEJEPIA_03477	JLHNPBNL_04100	NACHPALA_03459	DJPGICMP_04165	DFACAEAD_04281	JOCALEBO_04016	LOJIFFMD_03951	LCODDABE_03579	DMLGLEFF_03999	OIJDEGEP_04012
ruvA		Holliday junction ATP-dependent DNA helicase RuvA	25	25	1	1	1016				611	611	611	POOJJFMP_01068	NCDENJLK_01069	LCMILNPI_02145	EDOEJEEH_00722	BHNCHLLB_00350	HOIMJJBL_02419	MFGMGGII_01591	MAGGMMOL_00431	IMEJEIHJ_01386	GDFGBEMP_00280	CFNDNBBM_00878	PCOHADJP_00586	IDGBBPAE_01428	IJNBDKCJ_01355	BNFCCPEM_00239	BJEJEPIA_00098	JLHNPBNL_00274	NACHPALA_03741	DJPGICMP_00841	DFACAEAD_00843	JOCALEBO_01738	LOJIFFMD_00842	LCODDABE_03899	DMLGLEFF_04413	OIJDEGEP_03244
sra		Stationary-phase-induced ribosome-associated protein	25	25	1	1	6489				143	143	143	POOJJFMP_02693	NCDENJLK_03161	LCMILNPI_02466	EDOEJEEH_02227	BHNCHLLB_02782	HOIMJJBL_02801	MFGMGGII_00784	MAGGMMOL_00905	IMEJEIHJ_00109	GDFGBEMP_01792	CFNDNBBM_01265	PCOHADJP_00256	IDGBBPAE_00068	IJNBDKCJ_01074	BNFCCPEM_01372	BJEJEPIA_00452	JLHNPBNL_01848	NACHPALA_01490	DJPGICMP_00512	DFACAEAD_00512	JOCALEBO_01409	LOJIFFMD_00512	LCODDABE_00513	DMLGLEFF_00513	OIJDEGEP_00513
glpE		Thiosulfate sulfurtransferase GlpE	25	25	1	1	3397				326	326	326	POOJJFMP_02166	NCDENJLK_02634	LCMILNPI_01423	EDOEJEEH_01699	BHNCHLLB_02067	HOIMJJBL_01886	MFGMGGII_01803	MAGGMMOL_01907	IMEJEIHJ_01246	GDFGBEMP_02335	CFNDNBBM_02328	PCOHADJP_01303	IDGBBPAE_00808	IJNBDKCJ_01581	BNFCCPEM_02080	BJEJEPIA_00989	JLHNPBNL_02181	NACHPALA_00046	DJPGICMP_01568	DFACAEAD_01432	JOCALEBO_01842	LOJIFFMD_01570	LCODDABE_03455	DMLGLEFF_02876	OIJDEGEP_02355
nsrR		HTH-type transcriptional repressor NsrR	25	25	1	1	2662				425	425	425	POOJJFMP_03289	NCDENJLK_03552	LCMILNPI_03777	EDOEJEEH_02571	BHNCHLLB_03039	HOIMJJBL_03445	MFGMGGII_00081	MAGGMMOL_01193	IMEJEIHJ_00585	GDFGBEMP_00946	CFNDNBBM_00692	PCOHADJP_01624	IDGBBPAE_00656	IJNBDKCJ_00279	BNFCCPEM_01046	BJEJEPIA_01113	JLHNPBNL_01144	NACHPALA_01108	DJPGICMP_03140	DFACAEAD_02730	JOCALEBO_02833	LOJIFFMD_02870	LCODDABE_01098	DMLGLEFF_01189	OIJDEGEP_02116
group_4110		tRNA-Leu(taa)	25	25	1	1	968				86	86	86	POOJJFMP_01023	NCDENJLK_01024	LCMILNPI_02190	EDOEJEEH_00677	BHNCHLLB_00395	HOIMJJBL_02374	MFGMGGII_01543	MAGGMMOL_00479	IMEJEIHJ_01338	GDFGBEMP_00328	CFNDNBBM_00926	PCOHADJP_00634	IDGBBPAE_01380	IJNBDKCJ_01307	BNFCCPEM_00287	BJEJEPIA_00050	JLHNPBNL_00322	NACHPALA_03787	DJPGICMP_00886	DFACAEAD_00888	JOCALEBO_01783	LOJIFFMD_00887	LCODDABE_03854	DMLGLEFF_03688	OIJDEGEP_03289
yiaD		putative lipoprotein YiaD	25	25	1	1	3518				662	662	662	POOJJFMP_02045	NCDENJLK_02513	LCMILNPI_01302	EDOEJEEH_01577	BHNCHLLB_01946	HOIMJJBL_01765	MFGMGGII_04553	MAGGMMOL_04614	IMEJEIHJ_01130	GDFGBEMP_02219	CFNDNBBM_00007	PCOHADJP_01187	IDGBBPAE_04413	IJNBDKCJ_01465	BNFCCPEM_04675	BJEJEPIA_00873	JLHNPBNL_04619	NACHPALA_00167	DJPGICMP_01689	DFACAEAD_01553	JOCALEBO_01963	LOJIFFMD_01691	LCODDABE_02802	DMLGLEFF_02589	OIJDEGEP_01877
uxaC		Uronate isomerase	25	25	1	1	1390				1412	1412	1412	POOJJFMP_00410	NCDENJLK_00411	LCMILNPI_00410	EDOEJEEH_02740	BHNCHLLB_00962	HOIMJJBL_00410	MFGMGGII_02408	MAGGMMOL_03322	IMEJEIHJ_02948	GDFGBEMP_03137	CFNDNBBM_01856	PCOHADJP_02641	IDGBBPAE_03844	IJNBDKCJ_03586	BNFCCPEM_02770	BJEJEPIA_02106	JLHNPBNL_02813	NACHPALA_03550	DJPGICMP_01156	DFACAEAD_01019	JOCALEBO_00530	LOJIFFMD_01158	LCODDABE_01793	DMLGLEFF_01991	OIJDEGEP_02893
ubiC		Chorismate pyruvate-lyase	25	25	1	1	4668				497	497	497	POOJJFMP_04454	NCDENJLK_03423	LCMILNPI_04277	EDOEJEEH_02700	BHNCHLLB_02910	HOIMJJBL_03573	MFGMGGII_03620	MAGGMMOL_03191	IMEJEIHJ_03605	GDFGBEMP_03743	CFNDNBBM_03492	PCOHADJP_03367	IDGBBPAE_02277	IJNBDKCJ_03231	BNFCCPEM_03645	BJEJEPIA_03588	JLHNPBNL_03419	NACHPALA_03583	DJPGICMP_04228	DFACAEAD_04665	JOCALEBO_04591	LOJIFFMD_04591	LCODDABE_03643	DMLGLEFF_03318	OIJDEGEP_03354
yfeX		putative deferrochelatase/peroxidase YfeX	25	25	1	1	4295				899	899	899	POOJJFMP_02401	NCDENJLK_02870	LCMILNPI_01659	EDOEJEEH_01936	BHNCHLLB_03225	HOIMJJBL_02122	MFGMGGII_04127	MAGGMMOL_02662	IMEJEIHJ_02417	GDFGBEMP_02490	CFNDNBBM_02483	PCOHADJP_02354	IDGBBPAE_00959	IJNBDKCJ_01736	BNFCCPEM_02236	BJEJEPIA_03052	JLHNPBNL_02336	NACHPALA_01739	DJPGICMP_03720	DFACAEAD_03290	JOCALEBO_03436	LOJIFFMD_03238	LCODDABE_02471	DMLGLEFF_02231	OIJDEGEP_02191
nhaR		Transcriptional activator protein NhaR	25	25	1	1	3089				893	893	893	POOJJFMP_03955	NCDENJLK_04009	LCMILNPI_03647	EDOEJEEH_03963	BHNCHLLB_03766	HOIMJJBL_03949	MFGMGGII_00345	MAGGMMOL_02843	IMEJEIHJ_04040	GDFGBEMP_00681	CFNDNBBM_00426	PCOHADJP_01359	IDGBBPAE_04040	IJNBDKCJ_00013	BNFCCPEM_04257	BJEJEPIA_04268	JLHNPBNL_01408	NACHPALA_00637	DJPGICMP_02177	DFACAEAD_02040	JOCALEBO_02144	LOJIFFMD_02405	LCODDABE_00826	DMLGLEFF_03631	OIJDEGEP_00854
group_4116		tRNA-Leu(caa)	25	25	1	1	2800				84	84	84	POOJJFMP_03189	NCDENJLK_03652	LCMILNPI_03677	EDOEJEEH_02471	BHNCHLLB_03139	HOIMJJBL_03345	MFGMGGII_00196	MAGGMMOL_01308	IMEJEIHJ_00470	GDFGBEMP_00831	CFNDNBBM_00577	PCOHADJP_01509	IDGBBPAE_00541	IJNBDKCJ_00163	BNFCCPEM_01161	BJEJEPIA_01696	JLHNPBNL_01259	NACHPALA_00792	DJPGICMP_02332	DFACAEAD_02195	JOCALEBO_02299	LOJIFFMD_02250	LCODDABE_00981	DMLGLEFF_01072	OIJDEGEP_04359
group_4117		hypothetical protein	25	25	1	1	3201				203	203	203	POOJJFMP_03849	NCDENJLK_03903	LCMILNPI_03541	EDOEJEEH_03856	BHNCHLLB_03660	HOIMJJBL_03843	MFGMGGII_00244	MAGGMMOL_01356	IMEJEIHJ_00421	GDFGBEMP_00782	CFNDNBBM_00527	PCOHADJP_01460	IDGBBPAE_02741	IJNBDKCJ_00114	BNFCCPEM_01209	BJEJEPIA_01647	JLHNPBNL_01307	NACHPALA_00746	DJPGICMP_02286	DFACAEAD_02149	JOCALEBO_02253	LOJIFFMD_02296	LCODDABE_00935	DMLGLEFF_01026	OIJDEGEP_03442
group_4118		hypothetical protein	25	25	1	1	2737				302	302	302	POOJJFMP_03233	NCDENJLK_03608	LCMILNPI_03721	EDOEJEEH_02515	BHNCHLLB_03095	HOIMJJBL_03389	MFGMGGII_00154	MAGGMMOL_01266	IMEJEIHJ_00512	GDFGBEMP_00873	CFNDNBBM_00619	PCOHADJP_01551	IDGBBPAE_00583	IJNBDKCJ_00206	BNFCCPEM_01119	BJEJEPIA_01186	JLHNPBNL_01217	NACHPALA_00836	DJPGICMP_02376	DFACAEAD_02239	JOCALEBO_02343	LOJIFFMD_02206	LCODDABE_01025	DMLGLEFF_01116	OIJDEGEP_02043
accC		Biotin carboxylase	25	25	1	1	3715				1349	1349	1349	POOJJFMP_00650	NCDENJLK_00651	LCMILNPI_00650	EDOEJEEH_02980	BHNCHLLB_04433	HOIMJJBL_00650	MFGMGGII_04188	MAGGMMOL_04173	IMEJEIHJ_03814	GDFGBEMP_04351	CFNDNBBM_04369	PCOHADJP_04047	IDGBBPAE_03954	IJNBDKCJ_04299	BNFCCPEM_04412	BJEJEPIA_03940	JLHNPBNL_04348	NACHPALA_04086	DJPGICMP_04592	DFACAEAD_04356	JOCALEBO_04485	LOJIFFMD_04531	LCODDABE_04233	DMLGLEFF_04028	OIJDEGEP_04041
ftsB		Cell division protein FtsB	25	25	1	1	3904				311	311	311	POOJJFMP_00196	NCDENJLK_00196	LCMILNPI_00196	EDOEJEEH_01207	BHNCHLLB_01176	HOIMJJBL_00196	MFGMGGII_03900	MAGGMMOL_01390	IMEJEIHJ_02083	GDFGBEMP_01240	CFNDNBBM_01647	PCOHADJP_01835	IDGBBPAE_00495	IJNBDKCJ_00574	BNFCCPEM_01658	BJEJEPIA_02221	JLHNPBNL_01633	NACHPALA_02810	DJPGICMP_01362	DFACAEAD_01226	JOCALEBO_00736	LOJIFFMD_01364	LCODDABE_02344	DMLGLEFF_01670	OIJDEGEP_03724
rpsQ		30S ribosomal protein S17	25	25	1	1	3305				254	254	254	POOJJFMP_04519	NCDENJLK_04512	LCMILNPI_04501	EDOEJEEH_04519	BHNCHLLB_04524	HOIMJJBL_04516	MFGMGGII_04410	MAGGMMOL_04374	IMEJEIHJ_04174	GDFGBEMP_04495	CFNDNBBM_04499	PCOHADJP_04272	IDGBBPAE_04110	IJNBDKCJ_04501	BNFCCPEM_04571	BJEJEPIA_04337	JLHNPBNL_04431	NACHPALA_04455	DJPGICMP_04754	DFACAEAD_04151	JOCALEBO_04745	LOJIFFMD_04724	LCODDABE_04589	DMLGLEFF_04482	OIJDEGEP_03615
rph		Ribonuclease PH	25	25	1	1	3615				716	716	716	POOJJFMP_01957	NCDENJLK_02425	LCMILNPI_01213	EDOEJEEH_01489	BHNCHLLB_01858	HOIMJJBL_01677	MFGMGGII_02094	MAGGMMOL_02030	IMEJEIHJ_01753	GDFGBEMP_02823	CFNDNBBM_02606	PCOHADJP_03869	IDGBBPAE_02407	IJNBDKCJ_02027	BNFCCPEM_02358	BJEJEPIA_01473	JLHNPBNL_03702	NACHPALA_00255	DJPGICMP_01777	DFACAEAD_01641	JOCALEBO_02051	LOJIFFMD_01779	LCODDABE_02714	DMLGLEFF_02501	OIJDEGEP_01965
aaeX		Protein AaeX	25	25	1	1	3729				203	203	203	POOJJFMP_00636	NCDENJLK_00637	LCMILNPI_00636	EDOEJEEH_02966	BHNCHLLB_04447	HOIMJJBL_00636	MFGMGGII_04174	MAGGMMOL_04159	IMEJEIHJ_03800	GDFGBEMP_04337	CFNDNBBM_04355	PCOHADJP_04061	IDGBBPAE_03940	IJNBDKCJ_04285	BNFCCPEM_04398	BJEJEPIA_03926	JLHNPBNL_04334	NACHPALA_04072	DJPGICMP_04606	DFACAEAD_04370	JOCALEBO_04499	LOJIFFMD_04517	LCODDABE_04247	DMLGLEFF_04042	OIJDEGEP_04055
nuoE		NADH-quinone oxidoreductase subunit E	25	25	1	1	4173				500	500	500	POOJJFMP_02527	NCDENJLK_02996	LCMILNPI_01785	EDOEJEEH_02062	BHNCHLLB_03353	HOIMJJBL_02248	MFGMGGII_02711	MAGGMMOL_02324	IMEJEIHJ_02180	GDFGBEMP_03283	CFNDNBBM_02901	PCOHADJP_02788	IDGBBPAE_01880	IJNBDKCJ_02646	BNFCCPEM_02960	BJEJEPIA_03267	JLHNPBNL_02960	NACHPALA_02680	DJPGICMP_03931	DFACAEAD_03641	JOCALEBO_03648	LOJIFFMD_03582	LCODDABE_02594	DMLGLEFF_02107	OIJDEGEP_03142
rpoH		RNA polymerase sigma factor RpoH	25	25	1	1	3441				854	854	854	POOJJFMP_02124	NCDENJLK_02592	LCMILNPI_01381	EDOEJEEH_01657	BHNCHLLB_02025	HOIMJJBL_01844	MFGMGGII_01762	MAGGMMOL_01866	IMEJEIHJ_01205	GDFGBEMP_02294	CFNDNBBM_02287	PCOHADJP_01262	IDGBBPAE_00767	IJNBDKCJ_01540	BNFCCPEM_02039	BJEJEPIA_00948	JLHNPBNL_02140	NACHPALA_00088	DJPGICMP_01610	DFACAEAD_01474	JOCALEBO_01884	LOJIFFMD_01612	LCODDABE_03413	DMLGLEFF_02918	OIJDEGEP_02397
sutR_3		HTH-type transcriptional regulator SutR	25	25	1	2	144				548	548	548	POOJJFMP_04023	NCDENJLK_04077	LCMILNPI_03878	EDOEJEEH_04031	BHNCHLLB_04291	HOIMJJBL_04017	MFGMGGII_03309	MAGGMMOL_02443	IMEJEIHJ_03096	GDFGBEMP_03647	CFNDNBBM_03409	PCOHADJP_03284	IDGBBPAE_01770	IJNBDKCJ_04006	BNFCCPEM_03327	BJEJEPIA_02922	JLHNPBNL_03323	NACHPALA_02577	DJPGICMP_03773	DFACAEAD_03343	JOCALEBO_03489	LOJIFFMD_03291	LCODDABE_03194	DMLGLEFF_03113	OIJDEGEP_02756
rppH		RNA pyrophosphohydrolase	25	25	1	1	3822				530	530	530	POOJJFMP_00275	NCDENJLK_00276	LCMILNPI_00275	EDOEJEEH_01286	BHNCHLLB_01097	HOIMJJBL_00275	MFGMGGII_03058	MAGGMMOL_02786	IMEJEIHJ_01998	GDFGBEMP_01324	CFNDNBBM_01731	PCOHADJP_01750	IDGBBPAE_01976	IJNBDKCJ_00659	BNFCCPEM_01742	BJEJEPIA_02306	JLHNPBNL_01717	NACHPALA_02475	DJPGICMP_01288	DFACAEAD_01152	JOCALEBO_00662	LOJIFFMD_01290	LCODDABE_02418	DMLGLEFF_01744	OIJDEGEP_03043
plaP		Low-affinity putrescine importer PlaP	25	25	1	1	783				1358	1358	1358	POOJJFMP_01714	NCDENJLK_01714	LCMILNPI_02636	EDOEJEEH_00357	BHNCHLLB_02195	HOIMJJBL_01025	MFGMGGII_01083	MAGGMMOL_00633	IMEJEIHJ_04141	GDFGBEMP_00482	CFNDNBBM_01080	PCOHADJP_00788	IDGBBPAE_02630	IJNBDKCJ_03299	BNFCCPEM_00441	BJEJEPIA_01944	JLHNPBNL_00476	NACHPALA_01018	DJPGICMP_02588	DFACAEAD_02450	JOCALEBO_02471	LOJIFFMD_02507	LCODDABE_02004	DMLGLEFF_01349	OIJDEGEP_02684
gloC		Hydroxyacylglutathione hydrolase GloC	25	25	1	1	4852				647	647	647	POOJJFMP_00858	NCDENJLK_00859	LCMILNPI_03189	EDOEJEEH_03483	BHNCHLLB_00558	HOIMJJBL_03221	MFGMGGII_03153	MAGGMMOL_02532	IMEJEIHJ_02642	GDFGBEMP_03505	CFNDNBBM_03254	PCOHADJP_03129	IDGBBPAE_02170	IJNBDKCJ_03008	BNFCCPEM_03416	BJEJEPIA_03513	JLHNPBNL_03181	NACHPALA_04050	DJPGICMP_04375	DFACAEAD_03916	JOCALEBO_04213	LOJIFFMD_04247	LCODDABE_03974	DMLGLEFF_03541	OIJDEGEP_03497
group_413		hypothetical protein	25	25	1	1	2685				275	275	275	POOJJFMP_03267	NCDENJLK_03574	LCMILNPI_03755	EDOEJEEH_02549	BHNCHLLB_03061	HOIMJJBL_03423	MFGMGGII_00103	MAGGMMOL_01215	IMEJEIHJ_00563	GDFGBEMP_00924	CFNDNBBM_00670	PCOHADJP_01602	IDGBBPAE_00634	IJNBDKCJ_00257	BNFCCPEM_01068	BJEJEPIA_01135	JLHNPBNL_01166	NACHPALA_01085	DJPGICMP_03163	DFACAEAD_02753	JOCALEBO_02856	LOJIFFMD_02893	LCODDABE_01076	DMLGLEFF_01167	OIJDEGEP_02094
metK		S-adenosylmethionine synthase	25	25	1	1	1566				1154	1154	1154	POOJJFMP_00362	NCDENJLK_00363	LCMILNPI_00362	EDOEJEEH_01373	BHNCHLLB_01010	HOIMJJBL_00362	MFGMGGII_02359	MAGGMMOL_03273	IMEJEIHJ_03318	GDFGBEMP_03088	CFNDNBBM_01808	PCOHADJP_02593	IDGBBPAE_03451	IJNBDKCJ_04137	BNFCCPEM_03189	BJEJEPIA_02057	JLHNPBNL_02764	NACHPALA_02390	DJPGICMP_01203	DFACAEAD_01066	JOCALEBO_00577	LOJIFFMD_01205	LCODDABE_01840	DMLGLEFF_03210	OIJDEGEP_03543
group_4131		hypothetical protein	25	25	1	1	2968				362	362	362	POOJJFMP_03720	NCDENJLK_03774	LCMILNPI_03412	EDOEJEEH_03711	BHNCHLLB_03531	HOIMJJBL_03714	MFGMGGII_01372	MAGGMMOL_01707	IMEJEIHJ_01936	GDFGBEMP_02121	CFNDNBBM_02128	PCOHADJP_02150	IDGBBPAE_02123	IJNBDKCJ_02300	BNFCCPEM_02629	BJEJEPIA_02553	JLHNPBNL_02628	NACHPALA_02303	DJPGICMP_03278	DFACAEAD_02868	JOCALEBO_02970	LOJIFFMD_03007	LCODDABE_02883	DMLGLEFF_02345	OIJDEGEP_00737
allR		HTH-type transcriptional repressor AllR	25	25	1	1	5640				818	818	818	POOJJFMP_03149	NCDENJLK_02123	LCMILNPI_00912	EDOEJEEH_03021	BHNCHLLB_01556	HOIMJJBL_01375	MFGMGGII_00472	MAGGMMOL_00024	IMEJEIHJ_00748	GDFGBEMP_01482	CFNDNBBM_00390	PCOHADJP_02991	IDGBBPAE_03299	IJNBDKCJ_00874	BNFCCPEM_00740	BJEJEPIA_00754	JLHNPBNL_00686	NACHPALA_00393	DJPGICMP_02105	DFACAEAD_01968	JOCALEBO_00025	LOJIFFMD_02107	LCODDABE_01378	DMLGLEFF_00813	OIJDEGEP_00910
bcp		Peroxiredoxin Bcp	25	25	1	1	4338				470	470	470	POOJJFMP_02358	NCDENJLK_02827	LCMILNPI_01616	EDOEJEEH_01893	BHNCHLLB_03182	HOIMJJBL_02079	MFGMGGII_02846	MAGGMMOL_02704	IMEJEIHJ_02460	GDFGBEMP_02448	CFNDNBBM_02441	PCOHADJP_02312	IDGBBPAE_00917	IJNBDKCJ_01694	BNFCCPEM_02194	BJEJEPIA_03010	JLHNPBNL_02294	NACHPALA_01783	DJPGICMP_03676	DFACAEAD_03246	JOCALEBO_03392	LOJIFFMD_03194	LCODDABE_03086	DMLGLEFF_04235	OIJDEGEP_03812
rplW		50S ribosomal protein L23	25	25	1	1	3312				302	302	302	POOJJFMP_04526	NCDENJLK_04519	LCMILNPI_04508	EDOEJEEH_04526	BHNCHLLB_04531	HOIMJJBL_04523	MFGMGGII_04417	MAGGMMOL_04381	IMEJEIHJ_04167	GDFGBEMP_04502	CFNDNBBM_04506	PCOHADJP_04279	IDGBBPAE_04117	IJNBDKCJ_04508	BNFCCPEM_04578	BJEJEPIA_04344	JLHNPBNL_04424	NACHPALA_04462	DJPGICMP_04761	DFACAEAD_04158	JOCALEBO_04752	LOJIFFMD_04717	LCODDABE_04596	DMLGLEFF_04489	OIJDEGEP_03608
sgrT		Putative inhibitor of glucose uptake transporter SgrT	25	25	1	1	3018				122	122	122	POOJJFMP_03665	NCDENJLK_03719	LCMILNPI_03357	EDOEJEEH_03766	BHNCHLLB_03476	HOIMJJBL_03659	MFGMGGII_01321	MAGGMMOL_01657	IMEJEIHJ_01886	GDFGBEMP_02071	CFNDNBBM_02078	PCOHADJP_02100	IDGBBPAE_02073	IJNBDKCJ_02350	BNFCCPEM_02679	BJEJEPIA_02503	JLHNPBNL_02678	NACHPALA_03853	DJPGICMP_03228	DFACAEAD_02818	JOCALEBO_02920	LOJIFFMD_02957	LCODDABE_02933	DMLGLEFF_02396	OIJDEGEP_00787
ucpA		Oxidoreductase UcpA	25	25	1	1	4294				791	791	791	POOJJFMP_02402	NCDENJLK_02871	LCMILNPI_01660	EDOEJEEH_01937	BHNCHLLB_03226	HOIMJJBL_02123	MFGMGGII_04126	MAGGMMOL_02661	IMEJEIHJ_02416	GDFGBEMP_02491	CFNDNBBM_02484	PCOHADJP_02355	IDGBBPAE_00960	IJNBDKCJ_01737	BNFCCPEM_02237	BJEJEPIA_03053	JLHNPBNL_02337	NACHPALA_04495	DJPGICMP_04386	DFACAEAD_03927	JOCALEBO_04224	LOJIFFMD_04258	LCODDABE_02472	DMLGLEFF_02229	OIJDEGEP_02192
znuA		High-affinity zinc uptake system protein ZnuA	25	25	1	1	1020				1001	1001	1001	POOJJFMP_01072	NCDENJLK_01073	LCMILNPI_02141	EDOEJEEH_00726	BHNCHLLB_00346	HOIMJJBL_02423	MFGMGGII_01595	MAGGMMOL_00427	IMEJEIHJ_01390	GDFGBEMP_00276	CFNDNBBM_00874	PCOHADJP_00582	IDGBBPAE_01432	IJNBDKCJ_01359	BNFCCPEM_00235	BJEJEPIA_00102	JLHNPBNL_00270	NACHPALA_03737	DJPGICMP_00837	DFACAEAD_00839	JOCALEBO_01734	LOJIFFMD_00838	LCODDABE_03903	DMLGLEFF_04409	OIJDEGEP_03240
group_4138		hypothetical protein	25	25	1	1	5960				503	503	503	POOJJFMP_00540	NCDENJLK_00541	LCMILNPI_00540	EDOEJEEH_02870	BHNCHLLB_00832	HOIMJJBL_00540	MFGMGGII_02964	MAGGMMOL_03133	IMEJEIHJ_02568	GDFGBEMP_03431	CFNDNBBM_03180	PCOHADJP_02934	IDGBBPAE_01668	IJNBDKCJ_02933	BNFCCPEM_03107	BJEJEPIA_02821	JLHNPBNL_03107	NACHPALA_03165	DJPGICMP_00981	DFACAEAD_03512	JOCALEBO_00354	LOJIFFMD_00982	LCODDABE_01655	DMLGLEFF_01854	OIJDEGEP_01657
group_4139		hypothetical protein	25	25	1	1	4321				230	230	230	POOJJFMP_02374	NCDENJLK_02843	LCMILNPI_01632	EDOEJEEH_01909	BHNCHLLB_03198	HOIMJJBL_02095	MFGMGGII_02862	MAGGMMOL_02688	IMEJEIHJ_02443	GDFGBEMP_02464	CFNDNBBM_02457	PCOHADJP_02328	IDGBBPAE_00933	IJNBDKCJ_01710	BNFCCPEM_02210	BJEJEPIA_03026	JLHNPBNL_02310	NACHPALA_01767	DJPGICMP_03692	DFACAEAD_03262	JOCALEBO_03408	LOJIFFMD_03210	LCODDABE_03102	DMLGLEFF_04219	OIJDEGEP_03796
group_414		hypothetical protein	25	25	1	1	2666				458	698	650	POOJJFMP_03285	NCDENJLK_03556	LCMILNPI_03773	EDOEJEEH_02567	BHNCHLLB_03043	HOIMJJBL_03441	MFGMGGII_00085	MAGGMMOL_01197	IMEJEIHJ_00581	GDFGBEMP_00942	CFNDNBBM_00688	PCOHADJP_01620	IDGBBPAE_00652	IJNBDKCJ_00275	BNFCCPEM_01050	BJEJEPIA_01117	JLHNPBNL_01148	NACHPALA_01104	DJPGICMP_03144	DFACAEAD_02734	JOCALEBO_02837	LOJIFFMD_02874	LCODDABE_01094	DMLGLEFF_01185	OIJDEGEP_02112
rpsB		30S ribosomal protein S2	25	25	1	1	2902				725	725	725	POOJJFMP_03778	NCDENJLK_03832	LCMILNPI_03470	EDOEJEEH_04300	BHNCHLLB_03589	HOIMJJBL_03772	MFGMGGII_01432	MAGGMMOL_01767	IMEJEIHJ_03669	GDFGBEMP_02181	CFNDNBBM_02188	PCOHADJP_02210	IDGBBPAE_03501	IJNBDKCJ_04090	BNFCCPEM_04065	BJEJEPIA_03831	JLHNPBNL_03975	NACHPALA_02246	DJPGICMP_03335	DFACAEAD_02925	JOCALEBO_03027	LOJIFFMD_03064	LCODDABE_04149	DMLGLEFF_02288	OIJDEGEP_00680
group_4141		hypothetical protein	25	25	1	1	1166				287	287	287	POOJJFMP_01153	NCDENJLK_01153	LCMILNPI_02061	EDOEJEEH_00806	BHNCHLLB_00267	HOIMJJBL_02503	MFGMGGII_01639	MAGGMMOL_03612	IMEJEIHJ_01434	GDFGBEMP_00232	CFNDNBBM_00830	PCOHADJP_00538	IDGBBPAE_03029	IJNBDKCJ_01403	BNFCCPEM_00191	BJEJEPIA_00146	JLHNPBNL_00226	NACHPALA_02904	DJPGICMP_00783	DFACAEAD_00785	JOCALEBO_01680	LOJIFFMD_00784	LCODDABE_00785	DMLGLEFF_02803	OIJDEGEP_01356
cobB		NAD-dependent protein deacylase	25	25	1	1	223				821	821	821	POOJJFMP_01473	NCDENJLK_01473	LCMILNPI_02969	EDOEJEEH_00116	BHNCHLLB_02438	HOIMJJBL_00782	MFGMGGII_03687	MAGGMMOL_03357	IMEJEIHJ_02848	GDFGBEMP_03810	CFNDNBBM_03559	PCOHADJP_03434	IDGBBPAE_02593	IJNBDKCJ_03410	BNFCCPEM_03712	BJEJEPIA_03317	JLHNPBNL_03486	NACHPALA_01966	DJPGICMP_00169	DFACAEAD_00169	JOCALEBO_01066	LOJIFFMD_00169	LCODDABE_00170	DMLGLEFF_00170	OIJDEGEP_00169
glnQ_3		Glutamine transport ATP-binding protein GlnQ	25	25	1	1	4976				722	722	722	POOJJFMP_00727	NCDENJLK_00728	LCMILNPI_04243	EDOEJEEH_03615	BHNCHLLB_00690	HOIMJJBL_03090	MFGMGGII_02231	MAGGMMOL_00306	IMEJEIHJ_01029	GDFGBEMP_02960	CFNDNBBM_00110	PCOHADJP_01084	IDGBBPAE_01060	IJNBDKCJ_02165	BNFCCPEM_02495	BJEJEPIA_01766	JLHNPBNL_00968	NACHPALA_03065	DJPGICMP_04003	DFACAEAD_03776	JOCALEBO_03854	LOJIFFMD_03851	LCODDABE_04001	DMLGLEFF_03568	OIJDEGEP_04384
hflD		High frequency lysogenization protein HflD	25	25	1	1	235				641	641	641	POOJJFMP_01461	NCDENJLK_01461	LCMILNPI_02981	EDOEJEEH_00104	BHNCHLLB_02450	HOIMJJBL_00770	MFGMGGII_03675	MAGGMMOL_03345	IMEJEIHJ_02836	GDFGBEMP_03798	CFNDNBBM_03547	PCOHADJP_03422	IDGBBPAE_02605	IJNBDKCJ_03398	BNFCCPEM_03700	BJEJEPIA_03305	JLHNPBNL_03474	NACHPALA_01954	DJPGICMP_00181	DFACAEAD_00181	JOCALEBO_01078	LOJIFFMD_00181	LCODDABE_00182	DMLGLEFF_00182	OIJDEGEP_00181
sdhC		Succinate dehydrogenase cytochrome b556 subunit	25	25	1	1	5838				404	404	404	POOJJFMP_02956	NCDENJLK_02316	LCMILNPI_01104	EDOEJEEH_03214	BHNCHLLB_01749	HOIMJJBL_01568	MFGMGGII_00659	MAGGMMOL_00212	IMEJEIHJ_00935	GDFGBEMP_01669	CFNDNBBM_00204	PCOHADJP_00990	IDGBBPAE_03616	IJNBDKCJ_04186	BNFCCPEM_00927	BJEJEPIA_02440	JLHNPBNL_00874	NACHPALA_00604	DJPGICMP_01893	DFACAEAD_01756	JOCALEBO_00237	LOJIFFMD_01895	LCODDABE_04370	DMLGLEFF_03913	OIJDEGEP_04701
group_4146		hypothetical protein	25	25	1	1	2660				197	197	197	POOJJFMP_03291	NCDENJLK_03550	LCMILNPI_03779	EDOEJEEH_02573	BHNCHLLB_03037	HOIMJJBL_03447	MFGMGGII_00079	MAGGMMOL_01191	IMEJEIHJ_00587	GDFGBEMP_00948	CFNDNBBM_00694	PCOHADJP_01626	IDGBBPAE_00658	IJNBDKCJ_00281	BNFCCPEM_01044	BJEJEPIA_01111	JLHNPBNL_01142	NACHPALA_01110	DJPGICMP_03138	DFACAEAD_02728	JOCALEBO_02831	LOJIFFMD_02868	LCODDABE_01100	DMLGLEFF_01191	OIJDEGEP_02118
dps		DNA protection during starvation protein	25	25	1	1	4973				503	503	503	POOJJFMP_00730	NCDENJLK_00731	LCMILNPI_04246	EDOEJEEH_03612	BHNCHLLB_00687	HOIMJJBL_03093	MFGMGGII_02234	MAGGMMOL_00309	IMEJEIHJ_01032	GDFGBEMP_02963	CFNDNBBM_00107	PCOHADJP_01087	IDGBBPAE_01063	IJNBDKCJ_02168	BNFCCPEM_02498	BJEJEPIA_01769	JLHNPBNL_00971	NACHPALA_03062	DJPGICMP_04006	DFACAEAD_03773	JOCALEBO_03857	LOJIFFMD_03848	LCODDABE_04004	DMLGLEFF_03571	OIJDEGEP_04387
ackA		Acetate kinase	25	25	1	1	4184				1202	1202	1202	POOJJFMP_02516	NCDENJLK_02985	LCMILNPI_01774	EDOEJEEH_02051	BHNCHLLB_03342	HOIMJJBL_02237	MFGMGGII_02700	MAGGMMOL_02335	IMEJEIHJ_02169	GDFGBEMP_03294	CFNDNBBM_02890	PCOHADJP_02777	IDGBBPAE_01891	IJNBDKCJ_02635	BNFCCPEM_02949	BJEJEPIA_03256	JLHNPBNL_02949	NACHPALA_02669	DJPGICMP_03942	DFACAEAD_03652	JOCALEBO_03659	LOJIFFMD_03593	LCODDABE_02583	DMLGLEFF_02118	OIJDEGEP_02303
nusB		Transcription antitermination protein NusB	25	25	1	1	5540				419	419	419	POOJJFMP_03538	NCDENJLK_02024	LCMILNPI_00813	EDOEJEEH_03396	BHNCHLLB_01457	HOIMJJBL_01276	MFGMGGII_00375	MAGGMMOL_03512	IMEJEIHJ_00651	GDFGBEMP_01385	CFNDNBBM_03714	PCOHADJP_03088	IDGBBPAE_02499	IJNBDKCJ_00971	BNFCCPEM_00643	BJEJEPIA_00851	JLHNPBNL_03584	NACHPALA_01543	DJPGICMP_02715	DFACAEAD_03110	JOCALEBO_03256	LOJIFFMD_03471	LCODDABE_01280	DMLGLEFF_00911	OIJDEGEP_01008
yeaR_1		putative protein YeaR	25	25	1	1	1195				341	341	341	POOJJFMP_01182	NCDENJLK_01182	LCMILNPI_02032	EDOEJEEH_00835	BHNCHLLB_00238	HOIMJJBL_02532	MFGMGGII_01668	MAGGMMOL_03641	IMEJEIHJ_01463	GDFGBEMP_00203	CFNDNBBM_00801	PCOHADJP_00509	IDGBBPAE_03058	IJNBDKCJ_01432	BNFCCPEM_00162	BJEJEPIA_00175	JLHNPBNL_00197	NACHPALA_02933	DJPGICMP_00754	DFACAEAD_00755	JOCALEBO_01651	LOJIFFMD_00755	LCODDABE_00756	DMLGLEFF_02774	OIJDEGEP_01327
group_4151		hypothetical protein	25	25	1	1	2702				206	206	206	POOJJFMP_03249	NCDENJLK_03592	LCMILNPI_03737	EDOEJEEH_02531	BHNCHLLB_03079	HOIMJJBL_03405	MFGMGGII_00119	MAGGMMOL_01231	IMEJEIHJ_00547	GDFGBEMP_00908	CFNDNBBM_00654	PCOHADJP_01586	IDGBBPAE_00618	IJNBDKCJ_00241	BNFCCPEM_01084	BJEJEPIA_01151	JLHNPBNL_01182	NACHPALA_04404	DJPGICMP_02411	DFACAEAD_02274	JOCALEBO_02378	LOJIFFMD_02171	LCODDABE_01060	DMLGLEFF_01151	OIJDEGEP_02078
tolR		Protein TolR	25	25	1	1	5853				428	428	428	POOJJFMP_02941	NCDENJLK_02331	LCMILNPI_01119	EDOEJEEH_03229	BHNCHLLB_01764	HOIMJJBL_01583	MFGMGGII_00674	MAGGMMOL_00227	IMEJEIHJ_00950	GDFGBEMP_01684	CFNDNBBM_00189	PCOHADJP_01005	IDGBBPAE_03601	IJNBDKCJ_04201	BNFCCPEM_00942	BJEJEPIA_02455	JLHNPBNL_00889	NACHPALA_00619	DJPGICMP_01878	DFACAEAD_01741	JOCALEBO_00252	LOJIFFMD_01880	LCODDABE_04355	DMLGLEFF_03898	OIJDEGEP_01553
fixX_1		Ferredoxin-like protein FixX	25	25	1	1	6709				293	293	293	POOJJFMP_02901	NCDENJLK_03369	LCMILNPI_02258	EDOEJEEH_02435	BHNCHLLB_02574	HOIMJJBL_03010	MFGMGGII_01002	MAGGMMOL_01124	IMEJEIHJ_00327	GDFGBEMP_02010	CFNDNBBM_01484	PCOHADJP_00474	IDGBBPAE_00288	IJNBDKCJ_03990	BNFCCPEM_01590	BJEJEPIA_00670	JLHNPBNL_02066	NACHPALA_02071	DJPGICMP_00297	DFACAEAD_00297	JOCALEBO_01194	LOJIFFMD_00297	LCODDABE_00298	DMLGLEFF_00298	OIJDEGEP_00298
group_4154		hypothetical protein	25	25	1	1	3059				395	395	395	POOJJFMP_03625	NCDENJLK_03679	LCMILNPI_03317	EDOEJEEH_03806	BHNCHLLB_03436	HOIMJJBL_03619	MFGMGGII_01281	MAGGMMOL_01616	IMEJEIHJ_01846	GDFGBEMP_02031	CFNDNBBM_02038	PCOHADJP_02060	IDGBBPAE_04012	IJNBDKCJ_02390	BNFCCPEM_02719	BJEJEPIA_04245	JLHNPBNL_02718	NACHPALA_03813	DJPGICMP_03188	DFACAEAD_02778	JOCALEBO_02880	LOJIFFMD_02917	LCODDABE_02973	DMLGLEFF_02436	OIJDEGEP_00827
ilvM		Acetolactate synthase isozyme 2 small subunit	25	25	1	1	6358				263	263	263	POOJJFMP_04122	NCDENJLK_04176	LCMILNPI_04050	EDOEJEEH_04204	BHNCHLLB_04075	HOIMJJBL_04116	MFGMGGII_04140	MAGGMMOL_04125	IMEJEIHJ_03936	GDFGBEMP_03993	CFNDNBBM_04321	PCOHADJP_03602	IDGBBPAE_03930	IJNBDKCJ_03499	BNFCCPEM_04321	BJEJEPIA_03406	JLHNPBNL_04300	NACHPALA_03387	DJPGICMP_04093	DFACAEAD_04421	JOCALEBO_03944	LOJIFFMD_03879	LCODDABE_03507	DMLGLEFF_04063	OIJDEGEP_04076
mdh_2		Malate dehydrogenase	25	25	1	1	3742				938	938	938	POOJJFMP_00629	NCDENJLK_00630	LCMILNPI_00629	EDOEJEEH_02959	BHNCHLLB_04454	HOIMJJBL_00629	MFGMGGII_04587	MAGGMMOL_04638	IMEJEIHJ_03792	GDFGBEMP_04329	CFNDNBBM_04654	PCOHADJP_04069	IDGBBPAE_04426	IJNBDKCJ_04277	BNFCCPEM_04700	BJEJEPIA_03918	JLHNPBNL_04641	NACHPALA_04065	DJPGICMP_04613	DFACAEAD_04377	JOCALEBO_04506	LOJIFFMD_04510	LCODDABE_04254	DMLGLEFF_04049	OIJDEGEP_04062
ydcV_2		Inner membrane ABC transporter permease protein YdcV	25	25	1	1	225				779	779	779	POOJJFMP_01471	NCDENJLK_01471	LCMILNPI_02971	EDOEJEEH_00114	BHNCHLLB_02440	HOIMJJBL_00780	MFGMGGII_03685	MAGGMMOL_03355	IMEJEIHJ_02846	GDFGBEMP_03808	CFNDNBBM_03557	PCOHADJP_03432	IDGBBPAE_02595	IJNBDKCJ_03408	BNFCCPEM_03710	BJEJEPIA_03315	JLHNPBNL_03484	NACHPALA_01964	DJPGICMP_00171	DFACAEAD_00171	JOCALEBO_01068	LOJIFFMD_00171	LCODDABE_00172	DMLGLEFF_00172	OIJDEGEP_00171
livH		High-affinity branched-chain amino acid transport system permease protein LivH	25	25	1	1	3437				926	926	926	POOJJFMP_02128	NCDENJLK_02596	LCMILNPI_01385	EDOEJEEH_01661	BHNCHLLB_02029	HOIMJJBL_01848	MFGMGGII_01766	MAGGMMOL_01870	IMEJEIHJ_01209	GDFGBEMP_02298	CFNDNBBM_02291	PCOHADJP_01266	IDGBBPAE_00771	IJNBDKCJ_01544	BNFCCPEM_02043	BJEJEPIA_00952	JLHNPBNL_02144	NACHPALA_00084	DJPGICMP_01606	DFACAEAD_01470	JOCALEBO_01880	LOJIFFMD_01608	LCODDABE_03417	DMLGLEFF_02914	OIJDEGEP_02393
rpsU		30S ribosomal protein S21	25	25	1	1	1297				215	215	215	POOJJFMP_00483	NCDENJLK_00484	LCMILNPI_00483	EDOEJEEH_02813	BHNCHLLB_00889	HOIMJJBL_00483	MFGMGGII_02481	MAGGMMOL_02991	IMEJEIHJ_03021	GDFGBEMP_03210	CFNDNBBM_01929	PCOHADJP_02714	IDGBBPAE_02892	IJNBDKCJ_03659	BNFCCPEM_02843	BJEJEPIA_02179	JLHNPBNL_02886	NACHPALA_03477	DJPGICMP_01083	DFACAEAD_00945	JOCALEBO_00456	LOJIFFMD_01084	LCODDABE_01719	DMLGLEFF_01917	OIJDEGEP_02819
dmsA_1		Dimethyl sulfoxide reductase DmsA	25	25	1	1	2601				2204	2429	2375	POOJJFMP_03345	NCDENJLK_03496	LCMILNPI_04108	EDOEJEEH_02627	BHNCHLLB_02984	HOIMJJBL_03500	MFGMGGII_00024	MAGGMMOL_03895	IMEJEIHJ_03991	GDFGBEMP_01004	CFNDNBBM_00750	PCOHADJP_01682	IDGBBPAE_03747	IJNBDKCJ_00337	BNFCCPEM_00988	BJEJEPIA_01056	JLHNPBNL_01087	NACHPALA_01253	DJPGICMP_02994	DFACAEAD_02583	JOCALEBO_02687	LOJIFFMD_02723	LCODDABE_04637	DMLGLEFF_04551	OIJDEGEP_04467
fdnH_2		Formate dehydrogenase, nitrate-inducible, iron-sulfur subunit	25	25	1	1	1378				986	986	986	POOJJFMP_00422	NCDENJLK_00423	LCMILNPI_00422	EDOEJEEH_02752	BHNCHLLB_00950	HOIMJJBL_00422	MFGMGGII_02420	MAGGMMOL_03334	IMEJEIHJ_02960	GDFGBEMP_03149	CFNDNBBM_01868	PCOHADJP_02653	IDGBBPAE_03856	IJNBDKCJ_03598	BNFCCPEM_02782	BJEJEPIA_02118	JLHNPBNL_02825	NACHPALA_03538	DJPGICMP_01144	DFACAEAD_01007	JOCALEBO_00518	LOJIFFMD_01146	LCODDABE_01781	DMLGLEFF_01979	OIJDEGEP_02881
group_4161		hypothetical protein	25	25	1	1	934				467	467	467	POOJJFMP_00993	NCDENJLK_00994	LCMILNPI_02220	EDOEJEEH_00647	BHNCHLLB_00425	HOIMJJBL_02344	MFGMGGII_01512	MAGGMMOL_00510	IMEJEIHJ_01308	GDFGBEMP_00359	CFNDNBBM_00956	PCOHADJP_00665	IDGBBPAE_01349	IJNBDKCJ_01276	BNFCCPEM_00318	BJEJEPIA_00019	JLHNPBNL_00353	NACHPALA_04543	DJPGICMP_04473	DFACAEAD_04067	JOCALEBO_04311	LOJIFFMD_04345	LCODDABE_01914	DMLGLEFF_01259	OIJDEGEP_02594
nagD		Ribonucleotide monophosphatase NagD	25	25	1	1	5791				752	752	752	POOJJFMP_02993	NCDENJLK_02279	LCMILNPI_01067	EDOEJEEH_03177	BHNCHLLB_01712	HOIMJJBL_01531	MFGMGGII_00621	MAGGMMOL_00173	IMEJEIHJ_00897	GDFGBEMP_01631	CFNDNBBM_00242	PCOHADJP_02419	IDGBBPAE_01565	IJNBDKCJ_00725	BNFCCPEM_00889	BJEJEPIA_02402	JLHNPBNL_00836	NACHPALA_00554	DJPGICMP_01943	DFACAEAD_01806	JOCALEBO_00187	LOJIFFMD_01945	LCODDABE_01540	DMLGLEFF_00651	OIJDEGEP_01513
pspG		Phage shock protein G	25	25	1	1	4590				242	242	242	POOJJFMP_04443	NCDENJLK_03434	LCMILNPI_04266	EDOEJEEH_02689	BHNCHLLB_02921	HOIMJJBL_03562	MFGMGGII_03631	MAGGMMOL_03202	IMEJEIHJ_03594	GDFGBEMP_03754	CFNDNBBM_03503	PCOHADJP_03378	IDGBBPAE_02288	IJNBDKCJ_03242	BNFCCPEM_03656	BJEJEPIA_03577	JLHNPBNL_03430	NACHPALA_03572	DJPGICMP_04239	DFACAEAD_04323	JOCALEBO_04602	LOJIFFMD_04602	LCODDABE_03654	DMLGLEFF_03329	OIJDEGEP_03365
fabZ		3-hydroxyacyl-[acyl-carrier-protein] dehydratase FabZ	25	25	1	1	2891				455	455	455	POOJJFMP_03789	NCDENJLK_03843	LCMILNPI_03481	EDOEJEEH_04311	BHNCHLLB_03600	HOIMJJBL_03783	MFGMGGII_01443	MAGGMMOL_01778	IMEJEIHJ_03658	GDFGBEMP_02192	CFNDNBBM_02199	PCOHADJP_02221	IDGBBPAE_03512	IJNBDKCJ_04079	BNFCCPEM_04054	BJEJEPIA_03842	JLHNPBNL_03986	NACHPALA_02235	DJPGICMP_03346	DFACAEAD_02936	JOCALEBO_03038	LOJIFFMD_03075	LCODDABE_04160	DMLGLEFF_02277	OIJDEGEP_00669
group_4165		hypothetical protein	25	25	1	1	5775				473	473	473	POOJJFMP_03022	NCDENJLK_02250	LCMILNPI_01039	EDOEJEEH_03148	BHNCHLLB_01683	HOIMJJBL_01502	MFGMGGII_00600	MAGGMMOL_00152	IMEJEIHJ_00876	GDFGBEMP_01610	CFNDNBBM_00263	PCOHADJP_02440	IDGBBPAE_01544	IJNBDKCJ_00746	BNFCCPEM_00868	BJEJEPIA_02381	JLHNPBNL_00815	NACHPALA_00527	DJPGICMP_01971	DFACAEAD_01834	JOCALEBO_00159	LOJIFFMD_01973	LCODDABE_01512	DMLGLEFF_00679	OIJDEGEP_01485
ppk		Polyphosphate kinase	25	25	1	1	4348				2066	2066	2066	POOJJFMP_02346	NCDENJLK_02815	LCMILNPI_01604	EDOEJEEH_01881	BHNCHLLB_03170	HOIMJJBL_02067	MFGMGGII_02834	MAGGMMOL_02716	IMEJEIHJ_02472	GDFGBEMP_02436	CFNDNBBM_02429	PCOHADJP_02300	IDGBBPAE_00905	IJNBDKCJ_01682	BNFCCPEM_02181	BJEJEPIA_02998	JLHNPBNL_02282	NACHPALA_01793	DJPGICMP_03666	DFACAEAD_03236	JOCALEBO_03382	LOJIFFMD_03184	LCODDABE_03076	DMLGLEFF_04245	OIJDEGEP_03822
rpsJ		30S ribosomal protein S10	25	25	1	1	3315				311	311	311	POOJJFMP_04529	NCDENJLK_04522	LCMILNPI_04511	EDOEJEEH_04529	BHNCHLLB_04534	HOIMJJBL_04526	MFGMGGII_04420	MAGGMMOL_04384	IMEJEIHJ_04164	GDFGBEMP_04505	CFNDNBBM_04509	PCOHADJP_04282	IDGBBPAE_04120	IJNBDKCJ_04511	BNFCCPEM_04581	BJEJEPIA_04347	JLHNPBNL_04421	NACHPALA_04465	DJPGICMP_04764	DFACAEAD_04161	JOCALEBO_04755	LOJIFFMD_04714	LCODDABE_04599	DMLGLEFF_04492	OIJDEGEP_03605
oppF_1		Oligopeptide transport ATP-binding protein OppF	25	25	1	1	3501				1013	1013	1013	POOJJFMP_02065	NCDENJLK_02533	LCMILNPI_01322	EDOEJEEH_01597	BHNCHLLB_01966	HOIMJJBL_01785	MFGMGGII_01703	MAGGMMOL_01807	IMEJEIHJ_01146	GDFGBEMP_02235	CFNDNBBM_02228	PCOHADJP_01203	IDGBBPAE_00708	IJNBDKCJ_01481	BNFCCPEM_01980	BJEJEPIA_00889	JLHNPBNL_02081	NACHPALA_00147	DJPGICMP_01669	DFACAEAD_01533	JOCALEBO_01943	LOJIFFMD_01671	LCODDABE_02821	DMLGLEFF_02608	OIJDEGEP_03766
yqaA		Inner membrane protein YqaA	25	25	1	1	4020				425	425	425	POOJJFMP_00085	NCDENJLK_00085	LCMILNPI_00085	EDOEJEEH_01095	BHNCHLLB_01287	HOIMJJBL_00085	MFGMGGII_02595	MAGGMMOL_01502	IMEJEIHJ_01590	GDFGBEMP_01127	CFNDNBBM_01534	PCOHADJP_01948	IDGBBPAE_00382	IJNBDKCJ_00461	BNFCCPEM_01920	BJEJEPIA_01315	JLHNPBNL_01520	NACHPALA_03917	DJPGICMP_01474	DFACAEAD_01338	JOCALEBO_00849	LOJIFFMD_01476	LCODDABE_02232	DMLGLEFF_01555	OIJDEGEP_01788
sdaC		Serine transporter	25	25	1	1	3855				1289	1289	1289	POOJJFMP_00240	NCDENJLK_00241	LCMILNPI_00240	EDOEJEEH_01251	BHNCHLLB_01132	HOIMJJBL_00240	MFGMGGII_03093	MAGGMMOL_02752	IMEJEIHJ_02033	GDFGBEMP_01290	CFNDNBBM_01697	PCOHADJP_01785	IDGBBPAE_02011	IJNBDKCJ_00624	BNFCCPEM_01708	BJEJEPIA_02271	JLHNPBNL_01683	NACHPALA_02770	DJPGICMP_01322	DFACAEAD_01186	JOCALEBO_00696	LOJIFFMD_01324	LCODDABE_02383	DMLGLEFF_01709	OIJDEGEP_03008
group_4171	lldR_2	Putative L-lactate dehydrogenase operon regulatory protein	25	25	1	1	3223				725	725	725	POOJJFMP_03826	NCDENJLK_03880	LCMILNPI_03518	EDOEJEEH_03833	BHNCHLLB_03637	HOIMJJBL_03820	MFGMGGII_00226	MAGGMMOL_01338	IMEJEIHJ_00440	GDFGBEMP_00801	CFNDNBBM_00547	PCOHADJP_01479	IDGBBPAE_02723	IJNBDKCJ_00133	BNFCCPEM_01191	BJEJEPIA_01666	JLHNPBNL_01289	NACHPALA_00769	DJPGICMP_02309	DFACAEAD_02172	JOCALEBO_02276	LOJIFFMD_02273	LCODDABE_00958	DMLGLEFF_01049	OIJDEGEP_04324
rpoD		RNA polymerase sigma factor RpoD	25	25	1	1	1299				1982	1982	1982	POOJJFMP_00485	NCDENJLK_00486	LCMILNPI_00485	EDOEJEEH_02815	BHNCHLLB_00887	HOIMJJBL_00485	MFGMGGII_02483	MAGGMMOL_02993	IMEJEIHJ_03023	GDFGBEMP_03212	CFNDNBBM_01931	PCOHADJP_02716	IDGBBPAE_02890	IJNBDKCJ_03661	BNFCCPEM_02845	BJEJEPIA_02181	JLHNPBNL_02888	NACHPALA_03475	DJPGICMP_01081	DFACAEAD_00943	JOCALEBO_00454	LOJIFFMD_01082	LCODDABE_01717	DMLGLEFF_01915	OIJDEGEP_02817
tdh		L-threonine 3-dehydrogenase	25	25	1	1	3642				1025	1025	1025	POOJJFMP_01983	NCDENJLK_02451	LCMILNPI_01240	EDOEJEEH_01515	BHNCHLLB_01884	HOIMJJBL_01703	MFGMGGII_02120	MAGGMMOL_02056	IMEJEIHJ_01779	GDFGBEMP_02849	CFNDNBBM_02632	PCOHADJP_03895	IDGBBPAE_03169	IJNBDKCJ_02053	BNFCCPEM_02384	BJEJEPIA_01499	JLHNPBNL_03676	NACHPALA_00229	DJPGICMP_01751	DFACAEAD_01615	JOCALEBO_02025	LOJIFFMD_01753	LCODDABE_02740	DMLGLEFF_02527	OIJDEGEP_01939
pyrG		CTP synthase	25	25	1	1	3872				1637	1637	1637	POOJJFMP_00218	NCDENJLK_00218	LCMILNPI_00218	EDOEJEEH_01229	BHNCHLLB_01154	HOIMJJBL_00218	MFGMGGII_03119	MAGGMMOL_01366	IMEJEIHJ_02059	GDFGBEMP_01264	CFNDNBBM_01671	PCOHADJP_01811	IDGBBPAE_02037	IJNBDKCJ_00598	BNFCCPEM_01682	BJEJEPIA_02245	JLHNPBNL_01657	NACHPALA_02787	DJPGICMP_01339	DFACAEAD_01203	JOCALEBO_00713	LOJIFFMD_01341	LCODDABE_02366	DMLGLEFF_01692	OIJDEGEP_03702
cadB		putative cadaverine/lysine antiporter	25	25	1	1	4411				1331	1331	1331	POOJJFMP_02288	NCDENJLK_02757	LCMILNPI_01546	EDOEJEEH_01822	BHNCHLLB_03942	HOIMJJBL_02009	MFGMGGII_03995	MAGGMMOL_03978	IMEJEIHJ_03692	GDFGBEMP_04221	CFNDNBBM_04225	PCOHADJP_03987	IDGBBPAE_03679	IJNBDKCJ_04225	BNFCCPEM_04230	BJEJEPIA_03865	JLHNPBNL_04113	NACHPALA_01849	DJPGICMP_03610	DFACAEAD_03180	JOCALEBO_03326	LOJIFFMD_03127	LCODDABE_03019	DMLGLEFF_03391	OIJDEGEP_02946
iscX		Protein IscX	25	25	1	1	4390				200	200	200	POOJJFMP_02309	NCDENJLK_02778	LCMILNPI_01567	EDOEJEEH_01843	BHNCHLLB_03963	HOIMJJBL_02030	MFGMGGII_02797	MAGGMMOL_03765	IMEJEIHJ_03908	GDFGBEMP_02399	CFNDNBBM_02392	PCOHADJP_02263	IDGBBPAE_00868	IJNBDKCJ_01645	BNFCCPEM_02144	BJEJEPIA_03784	JLHNPBNL_02245	NACHPALA_01828	DJPGICMP_03631	DFACAEAD_03201	JOCALEBO_03347	LOJIFFMD_03148	LCODDABE_03040	DMLGLEFF_03370	OIJDEGEP_02967
group_4177		hypothetical protein	25	25	1	1	928				794	794	794	POOJJFMP_00987	NCDENJLK_00988	LCMILNPI_02226	EDOEJEEH_00641	BHNCHLLB_00431	HOIMJJBL_02338	MFGMGGII_01506	MAGGMMOL_00516	IMEJEIHJ_01302	GDFGBEMP_00365	CFNDNBBM_00962	PCOHADJP_00671	IDGBBPAE_01343	IJNBDKCJ_01270	BNFCCPEM_00324	BJEJEPIA_00013	JLHNPBNL_00359	NACHPALA_04549	DJPGICMP_04479	DFACAEAD_04073	JOCALEBO_04317	LOJIFFMD_04351	LCODDABE_01920	DMLGLEFF_01265	OIJDEGEP_02600
frdC		Fumarate reductase subunit C	25	25	1	1	2635				395	395	395	POOJJFMP_03315	NCDENJLK_03526	LCMILNPI_03803	EDOEJEEH_02597	BHNCHLLB_03014	HOIMJJBL_03470	MFGMGGII_00056	MAGGMMOL_01167	IMEJEIHJ_00611	GDFGBEMP_00972	CFNDNBBM_00718	PCOHADJP_01650	IDGBBPAE_00682	IJNBDKCJ_00305	BNFCCPEM_01020	BJEJEPIA_01088	JLHNPBNL_01119	NACHPALA_01133	DJPGICMP_03114	DFACAEAD_02703	JOCALEBO_02807	LOJIFFMD_02843	LCODDABE_01124	DMLGLEFF_01215	OIJDEGEP_02142
group_4179		hypothetical protein	25	25	1	1	3174				161	161	161	POOJJFMP_03880	NCDENJLK_03934	LCMILNPI_03572	EDOEJEEH_03887	BHNCHLLB_03691	HOIMJJBL_03874	MFGMGGII_00268	MAGGMMOL_02920	IMEJEIHJ_00397	GDFGBEMP_00758	CFNDNBBM_00503	PCOHADJP_01436	IDGBBPAE_02765	IJNBDKCJ_00090	BNFCCPEM_01233	BJEJEPIA_01622	JLHNPBNL_01331	NACHPALA_00715	DJPGICMP_02255	DFACAEAD_02118	JOCALEBO_02222	LOJIFFMD_02327	LCODDABE_00904	DMLGLEFF_00995	OIJDEGEP_03411
ccmF_1		Cytochrome c-type biogenesis protein CcmF	25	25	1	1	2575				1736	2222	1891	POOJJFMP_03372	NCDENJLK_03469	LCMILNPI_04081	EDOEJEEH_02654	BHNCHLLB_02956	HOIMJJBL_03527	MFGMGGII_03666	MAGGMMOL_03237	IMEJEIHJ_04251	GDFGBEMP_03789	CFNDNBBM_03538	PCOHADJP_03413	IDGBBPAE_02323	IJNBDKCJ_03277	BNFCCPEM_03691	BJEJEPIA_04396	JLHNPBNL_03465	NACHPALA_01279	DJPGICMP_02968	DFACAEAD_02557	JOCALEBO_02661	LOJIFFMD_02697	LCODDABE_04201	DMLGLEFF_03948	OIJDEGEP_03905
rplX		50S ribosomal protein L24	25	25	1	1	3303				314	314	314	POOJJFMP_04517	NCDENJLK_04510	LCMILNPI_04499	EDOEJEEH_04517	BHNCHLLB_04522	HOIMJJBL_04514	MFGMGGII_04408	MAGGMMOL_04372	IMEJEIHJ_04176	GDFGBEMP_04493	CFNDNBBM_04497	PCOHADJP_04270	IDGBBPAE_04108	IJNBDKCJ_04499	BNFCCPEM_04569	BJEJEPIA_04335	JLHNPBNL_04433	NACHPALA_04453	DJPGICMP_04752	DFACAEAD_04149	JOCALEBO_04743	LOJIFFMD_04726	LCODDABE_04587	DMLGLEFF_04480	OIJDEGEP_03617
group_4181		hypothetical protein	25	25	1	1	3662				209	209	209	POOJJFMP_02003	NCDENJLK_02471	LCMILNPI_01260	EDOEJEEH_01535	BHNCHLLB_01904	HOIMJJBL_01723	MFGMGGII_02140	MAGGMMOL_02076	IMEJEIHJ_01799	GDFGBEMP_02869	CFNDNBBM_02652	PCOHADJP_04124	IDGBBPAE_03189	IJNBDKCJ_02073	BNFCCPEM_02404	BJEJEPIA_01519	JLHNPBNL_04259	NACHPALA_00209	DJPGICMP_01731	DFACAEAD_01595	JOCALEBO_02005	LOJIFFMD_01733	LCODDABE_02760	DMLGLEFF_02547	OIJDEGEP_01919
sspA		Stringent starvation protein A	25	25	1	1	5889				638	638	638	POOJJFMP_00612	NCDENJLK_00613	LCMILNPI_00612	EDOEJEEH_02942	BHNCHLLB_00760	HOIMJJBL_00612	MFGMGGII_02892	MAGGMMOL_03061	IMEJEIHJ_02496	GDFGBEMP_03359	CFNDNBBM_03109	PCOHADJP_02862	IDGBBPAE_01596	IJNBDKCJ_02861	BNFCCPEM_03035	BJEJEPIA_02749	JLHNPBNL_03035	NACHPALA_03094	DJPGICMP_00910	DFACAEAD_03441	JOCALEBO_00283	LOJIFFMD_00911	LCODDABE_01583	DMLGLEFF_01782	OIJDEGEP_01585
yidH		Inner membrane protein YidH	25	25	1	1	3535				347	347	347	POOJJFMP_01889	NCDENJLK_02357	LCMILNPI_01145	EDOEJEEH_01421	BHNCHLLB_01790	HOIMJJBL_01609	MFGMGGII_02021	MAGGMMOL_01956	IMEJEIHJ_01680	GDFGBEMP_02750	CFNDNBBM_02533	PCOHADJP_04350	IDGBBPAE_02333	IJNBDKCJ_01953	BNFCCPEM_02285	BJEJEPIA_01400	JLHNPBNL_04014	NACHPALA_00329	DJPGICMP_01851	DFACAEAD_01715	JOCALEBO_02125	LOJIFFMD_01853	LCODDABE_04534	DMLGLEFF_04364	OIJDEGEP_04401
group_4184		putative protein	25	25	1	1	1585				326	326	326	POOJJFMP_00380	NCDENJLK_00381	LCMILNPI_00380	EDOEJEEH_01391	BHNCHLLB_00992	HOIMJJBL_00380	MFGMGGII_02378	MAGGMMOL_03292	IMEJEIHJ_03299	GDFGBEMP_03107	CFNDNBBM_01826	PCOHADJP_02611	IDGBBPAE_03471	IJNBDKCJ_04118	BNFCCPEM_03208	BJEJEPIA_02076	JLHNPBNL_02783	NACHPALA_02372	DJPGICMP_01185	DFACAEAD_01048	JOCALEBO_00559	LOJIFFMD_01187	LCODDABE_01822	DMLGLEFF_03192	OIJDEGEP_03561
ybjO		Inner membrane protein YbjO	25	25	1	1	4928				401	401	401	POOJJFMP_00784	NCDENJLK_00785	LCMILNPI_03115	EDOEJEEH_03557	BHNCHLLB_00632	HOIMJJBL_03147	MFGMGGII_02277	MAGGMMOL_00352	IMEJEIHJ_01075	GDFGBEMP_03006	CFNDNBBM_00064	PCOHADJP_01130	IDGBBPAE_01106	IJNBDKCJ_02211	BNFCCPEM_02541	BJEJEPIA_01812	JLHNPBNL_01014	NACHPALA_03008	DJPGICMP_04060	DFACAEAD_03719	JOCALEBO_03911	LOJIFFMD_03794	LCODDABE_04440	DMLGLEFF_04288	OIJDEGEP_04281
pmrD		Signal transduction protein PmrD	25	25	1	1	4153				257	257	257	POOJJFMP_02548	NCDENJLK_03017	LCMILNPI_01806	EDOEJEEH_02083	BHNCHLLB_03374	HOIMJJBL_02269	MFGMGGII_02731	MAGGMMOL_02304	IMEJEIHJ_02200	GDFGBEMP_03263	CFNDNBBM_02921	PCOHADJP_02808	IDGBBPAE_01860	IJNBDKCJ_02666	BNFCCPEM_02980	BJEJEPIA_03287	JLHNPBNL_02980	NACHPALA_02701	DJPGICMP_03910	DFACAEAD_03620	JOCALEBO_03627	LOJIFFMD_03561	LCODDABE_02615	DMLGLEFF_02086	OIJDEGEP_03121
hypC		Hydrogenase maturation factor HypC	25	25	1	1	3983				272	272	272	POOJJFMP_00123	NCDENJLK_00123	LCMILNPI_00123	EDOEJEEH_01133	BHNCHLLB_01250	HOIMJJBL_00123	MFGMGGII_02633	MAGGMMOL_01465	IMEJEIHJ_01628	GDFGBEMP_01165	CFNDNBBM_01572	PCOHADJP_01910	IDGBBPAE_00420	IJNBDKCJ_00499	BNFCCPEM_01958	BJEJEPIA_01353	JLHNPBNL_01558	NACHPALA_04247	DJPGICMP_01436	DFACAEAD_01300	JOCALEBO_00811	LOJIFFMD_01438	LCODDABE_02270	DMLGLEFF_01595	OIJDEGEP_01826
sdhE		FAD assembly factor SdhE	25	25	1	1	3778				266	266	266	POOJJFMP_00319	NCDENJLK_00320	LCMILNPI_00319	EDOEJEEH_01330	BHNCHLLB_01053	HOIMJJBL_00319	MFGMGGII_03015	MAGGMMOL_02829	IMEJEIHJ_04303	GDFGBEMP_01367	CFNDNBBM_01774	PCOHADJP_01707	IDGBBPAE_04394	IJNBDKCJ_00702	BNFCCPEM_01785	BJEJEPIA_04517	JLHNPBNL_01760	NACHPALA_02432	DJPGICMP_01245	DFACAEAD_01108	JOCALEBO_00619	LOJIFFMD_01247	LCODDABE_01882	DMLGLEFF_03252	OIJDEGEP_04625
pdhR_2		Pyruvate dehydrogenase complex repressor	25	25	1	1	2976				764	764	764	POOJJFMP_03710	NCDENJLK_03764	LCMILNPI_03402	EDOEJEEH_03721	BHNCHLLB_03521	HOIMJJBL_03704	MFGMGGII_01363	MAGGMMOL_01699	IMEJEIHJ_01928	GDFGBEMP_02113	CFNDNBBM_02120	PCOHADJP_02142	IDGBBPAE_02115	IJNBDKCJ_02308	BNFCCPEM_02637	BJEJEPIA_02545	JLHNPBNL_02636	NACHPALA_02312	DJPGICMP_03269	DFACAEAD_02859	JOCALEBO_02961	LOJIFFMD_02998	LCODDABE_02892	DMLGLEFF_02354	OIJDEGEP_00746
btuD_5		Vitamin B12 import ATP-binding protein BtuD	25	25	1	1	2556				1175	2066	2012	POOJJFMP_03390	NCDENJLK_03451	LCMILNPI_04063	EDOEJEEH_02672	BHNCHLLB_02938	HOIMJJBL_03545	MFGMGGII_03648	MAGGMMOL_03219	IMEJEIHJ_04233	GDFGBEMP_03771	CFNDNBBM_03520	PCOHADJP_03395	IDGBBPAE_02305	IJNBDKCJ_03259	BNFCCPEM_03673	BJEJEPIA_04378	JLHNPBNL_03447	NACHPALA_01297	DJPGICMP_02950	DFACAEAD_02539	JOCALEBO_02643	LOJIFFMD_02679	LCODDABE_04183	DMLGLEFF_03930	OIJDEGEP_03923
panE_1		2-dehydropantoate 2-reductase	25	25	1	1	5556				911	911	911	POOJJFMP_03554	NCDENJLK_02040	LCMILNPI_00829	EDOEJEEH_03412	BHNCHLLB_01473	HOIMJJBL_01292	MFGMGGII_00391	MAGGMMOL_03496	IMEJEIHJ_00667	GDFGBEMP_01401	CFNDNBBM_03698	PCOHADJP_03072	IDGBBPAE_02483	IJNBDKCJ_00955	BNFCCPEM_00659	BJEJEPIA_00835	JLHNPBNL_03600	NACHPALA_01527	DJPGICMP_02699	DFACAEAD_03126	JOCALEBO_03272	LOJIFFMD_03487	LCODDABE_01296	DMLGLEFF_00895	OIJDEGEP_00992
cyoC		Cytochrome bo(3) ubiquinol oxidase subunit 3	25	25	1	1	5565				614	614	614	POOJJFMP_03562	NCDENJLK_02048	LCMILNPI_00837	EDOEJEEH_03420	BHNCHLLB_01481	HOIMJJBL_01300	MFGMGGII_00398	MAGGMMOL_03489	IMEJEIHJ_00674	GDFGBEMP_01408	CFNDNBBM_03691	PCOHADJP_03065	IDGBBPAE_02476	IJNBDKCJ_00948	BNFCCPEM_00666	BJEJEPIA_00828	JLHNPBNL_03607	NACHPALA_01520	DJPGICMP_02692	DFACAEAD_03133	JOCALEBO_03279	LOJIFFMD_03494	LCODDABE_01303	DMLGLEFF_00888	OIJDEGEP_00985
hybB		putative Ni/Fe-hydrogenase 2 b-type cytochrome subunit	25	25	1	1	1379				1178	1178	1178	POOJJFMP_00421	NCDENJLK_00422	LCMILNPI_00421	EDOEJEEH_02751	BHNCHLLB_00951	HOIMJJBL_00421	MFGMGGII_02419	MAGGMMOL_03333	IMEJEIHJ_02959	GDFGBEMP_03148	CFNDNBBM_01867	PCOHADJP_02652	IDGBBPAE_03855	IJNBDKCJ_03597	BNFCCPEM_02781	BJEJEPIA_02117	JLHNPBNL_02824	NACHPALA_03539	DJPGICMP_01145	DFACAEAD_01008	JOCALEBO_00519	LOJIFFMD_01147	LCODDABE_01782	DMLGLEFF_01980	OIJDEGEP_02882
ytjB		putative inner membrane protein Smp	25	25	1	1	3157				644	644	644	POOJJFMP_03891	NCDENJLK_03945	LCMILNPI_03583	EDOEJEEH_03898	BHNCHLLB_03702	HOIMJJBL_03885	MFGMGGII_00280	MAGGMMOL_02908	IMEJEIHJ_00385	GDFGBEMP_00746	CFNDNBBM_00491	PCOHADJP_01424	IDGBBPAE_02777	IJNBDKCJ_00078	BNFCCPEM_01245	BJEJEPIA_01610	JLHNPBNL_01343	NACHPALA_00700	DJPGICMP_02240	DFACAEAD_02103	JOCALEBO_02207	LOJIFFMD_02342	LCODDABE_00889	DMLGLEFF_00980	OIJDEGEP_03396
zapA		Cell division protein ZapA	25	25	1	1	1537				329	329	329	POOJJFMP_00333	NCDENJLK_00334	LCMILNPI_00333	EDOEJEEH_01344	BHNCHLLB_01039	HOIMJJBL_00333	MFGMGGII_02338	MAGGMMOL_03252	IMEJEIHJ_03339	GDFGBEMP_03067	CFNDNBBM_01787	PCOHADJP_02572	IDGBBPAE_03430	IJNBDKCJ_04158	BNFCCPEM_03168	BJEJEPIA_02036	JLHNPBNL_02743	NACHPALA_02418	DJPGICMP_01231	DFACAEAD_01094	JOCALEBO_00605	LOJIFFMD_01233	LCODDABE_01868	DMLGLEFF_03238	OIJDEGEP_03515
ahpC_2		Alkyl hydroperoxide reductase C	25	25	1	1	5524				602	602	602	POOJJFMP_03522	NCDENJLK_02008	LCMILNPI_00797	EDOEJEEH_03380	BHNCHLLB_01441	HOIMJJBL_01260	MFGMGGII_00359	MAGGMMOL_03528	IMEJEIHJ_00635	GDFGBEMP_01369	CFNDNBBM_03730	PCOHADJP_03104	IDGBBPAE_02515	IJNBDKCJ_00987	BNFCCPEM_00627	BJEJEPIA_00867	JLHNPBNL_03568	NACHPALA_01559	DJPGICMP_02731	DFACAEAD_03094	JOCALEBO_03240	LOJIFFMD_03455	LCODDABE_01264	DMLGLEFF_00927	OIJDEGEP_01024
groL		60 kDa chaperonin	25	25	1	1	2625				1646	1646	1646	POOJJFMP_03324	NCDENJLK_03517	LCMILNPI_03812	EDOEJEEH_02606	BHNCHLLB_03005	HOIMJJBL_03479	MFGMGGII_00047	MAGGMMOL_01158	IMEJEIHJ_00620	GDFGBEMP_00981	CFNDNBBM_00727	PCOHADJP_01659	IDGBBPAE_00691	IJNBDKCJ_00314	BNFCCPEM_01011	BJEJEPIA_01079	JLHNPBNL_01110	NACHPALA_01143	DJPGICMP_03104	DFACAEAD_02693	JOCALEBO_02797	LOJIFFMD_02833	LCODDABE_01134	DMLGLEFF_01225	OIJDEGEP_02152
rplA		50S ribosomal protein L1	25	25	1	4	11				704	704	704	POOJJFMP_04461	NCDENJLK_04454	LCMILNPI_04443	EDOEJEEH_04461	BHNCHLLB_04466	HOIMJJBL_04458	MFGMGGII_04283	MAGGMMOL_04261	IMEJEIHJ_04004	GDFGBEMP_04414	CFNDNBBM_04389	PCOHADJP_04162	IDGBBPAE_03974	IJNBDKCJ_04363	BNFCCPEM_04461	BJEJEPIA_04170	JLHNPBNL_04368	NACHPALA_04293	DJPGICMP_04696	DFACAEAD_04565	JOCALEBO_04687	LOJIFFMD_04653	LCODDABE_04470	DMLGLEFF_04694	OIJDEGEP_04567
tctD		Transcriptional regulatory protein tctD	25	25	1	1	4056				674	674	674	POOJJFMP_00049	NCDENJLK_00049	LCMILNPI_00049	EDOEJEEH_01059	BHNCHLLB_04270	HOIMJJBL_00049	MFGMGGII_02560	MAGGMMOL_01537	IMEJEIHJ_01555	GDFGBEMP_01092	CFNDNBBM_01499	PCOHADJP_01983	IDGBBPAE_00347	IJNBDKCJ_00426	BNFCCPEM_01885	BJEJEPIA_01280	JLHNPBNL_01485	NACHPALA_03953	DJPGICMP_01510	DFACAEAD_01374	JOCALEBO_00885	LOJIFFMD_01512	LCODDABE_02196	DMLGLEFF_01519	OIJDEGEP_01752
group_4199		hypothetical protein	25	25	1	1	295				278	278	278	POOJJFMP_01405	NCDENJLK_01405	LCMILNPI_03037	EDOEJEEH_00048	BHNCHLLB_02506	HOIMJJBL_00714	MFGMGGII_03939	MAGGMMOL_03693	IMEJEIHJ_03478	GDFGBEMP_04165	CFNDNBBM_04047	PCOHADJP_03961	IDGBBPAE_03138	IJNBDKCJ_03864	BNFCCPEM_03979	BJEJEPIA_03739	JLHNPBNL_03899	NACHPALA_01898	DJPGICMP_00237	DFACAEAD_00237	JOCALEBO_01134	LOJIFFMD_00237	LCODDABE_00238	DMLGLEFF_00238	OIJDEGEP_00237
group_420		IS3 family transposase IS1351	25	25	1	1	5211				278	281	278	POOJJFMP_03417	NCDENJLK_01903	LCMILNPI_00692	EDOEJEEH_03275	BHNCHLLB_01336	HOIMJJBL_04288	MFGMGGII_04493	MAGGMMOL_04310	IMEJEIHJ_04058	GDFGBEMP_04460	CFNDNBBM_04464	PCOHADJP_04237	IDGBBPAE_04325	IJNBDKCJ_04466	BNFCCPEM_04536	BJEJEPIA_04283	JLHNPBNL_04414	NACHPALA_01730	DJPGICMP_02902	DFACAEAD_02967	JOCALEBO_03069	LOJIFFMD_04105	LCODDABE_04424	DMLGLEFF_03808	OIJDEGEP_02475
gmd		GDP-mannose 4,6-dehydratase	25	25	1	1	738				1121	1121	1121	POOJJFMP_01756	NCDENJLK_01756	LCMILNPI_02678	EDOEJEEH_00399	BHNCHLLB_02153	HOIMJJBL_01067	MFGMGGII_01124	MAGGMMOL_00674	IMEJEIHJ_03241	GDFGBEMP_00523	CFNDNBBM_01121	PCOHADJP_00829	IDGBBPAE_03244	IJNBDKCJ_03787	BNFCCPEM_00482	BJEJEPIA_01985	JLHNPBNL_00517	NACHPALA_00977	DJPGICMP_02547	DFACAEAD_02409	JOCALEBO_02512	LOJIFFMD_02548	LCODDABE_02045	DMLGLEFF_01390	OIJDEGEP_01080
group_4201		hypothetical protein	25	25	1	1	6210				179	179	179	POOJJFMP_01288	NCDENJLK_01288	LCMILNPI_01926	EDOEJEEH_00941	BHNCHLLB_00132	HOIMJJBL_02638	MFGMGGII_01957	MAGGMMOL_02201	IMEJEIHJ_02282	GDFGBEMP_00063	CFNDNBBM_02796	PCOHADJP_00111	IDGBBPAE_01264	IJNBDKCJ_01890	BNFCCPEM_00057	BJEJEPIA_00315	JLHNPBNL_00057	NACHPALA_01352	DJPGICMP_00650	DFACAEAD_00650	JOCALEBO_01547	LOJIFFMD_00650	LCODDABE_00652	DMLGLEFF_02670	OIJDEGEP_01223
nrdR		Transcriptional repressor NrdR	25	25	1	1	5537				449	449	449	POOJJFMP_03535	NCDENJLK_02021	LCMILNPI_00810	EDOEJEEH_03393	BHNCHLLB_01454	HOIMJJBL_01273	MFGMGGII_00372	MAGGMMOL_03515	IMEJEIHJ_00648	GDFGBEMP_01382	CFNDNBBM_03717	PCOHADJP_03091	IDGBBPAE_02502	IJNBDKCJ_00974	BNFCCPEM_00640	BJEJEPIA_00854	JLHNPBNL_03581	NACHPALA_01546	DJPGICMP_02718	DFACAEAD_03107	JOCALEBO_03253	LOJIFFMD_03468	LCODDABE_01277	DMLGLEFF_00914	OIJDEGEP_01011
group_4203		hypothetical protein	25	25	1	1	3557				452	452	452	POOJJFMP_01910	NCDENJLK_02378	LCMILNPI_01166	EDOEJEEH_01442	BHNCHLLB_01811	HOIMJJBL_01630	MFGMGGII_02042	MAGGMMOL_01977	IMEJEIHJ_01701	GDFGBEMP_02771	CFNDNBBM_02554	PCOHADJP_04507	IDGBBPAE_02354	IJNBDKCJ_01974	BNFCCPEM_02306	BJEJEPIA_01421	JLHNPBNL_04035	NACHPALA_00308	DJPGICMP_01830	DFACAEAD_01694	JOCALEBO_02104	LOJIFFMD_01832	LCODDABE_04555	DMLGLEFF_04385	OIJDEGEP_04422
uvrB		UvrABC system protein B	25	25	1	1	5010				2021	2021	2021	POOJJFMP_00697	NCDENJLK_00698	LCMILNPI_04213	EDOEJEEH_03645	BHNCHLLB_00720	HOIMJJBL_03060	MFGMGGII_02204	MAGGMMOL_00279	IMEJEIHJ_01002	GDFGBEMP_02933	CFNDNBBM_00137	PCOHADJP_01057	IDGBBPAE_01033	IJNBDKCJ_02137	BNFCCPEM_02468	BJEJEPIA_01739	JLHNPBNL_00941	NACHPALA_04148	DJPGICMP_04651	DFACAEAD_04544	JOCALEBO_04653	LOJIFFMD_04619	LCODDABE_04292	DMLGLEFF_04131	OIJDEGEP_04125
group_4205		hypothetical protein	25	25	1	1	3545				98	98	98	POOJJFMP_01899	NCDENJLK_02367	LCMILNPI_01155	EDOEJEEH_01431	BHNCHLLB_01800	HOIMJJBL_01619	MFGMGGII_02031	MAGGMMOL_01966	IMEJEIHJ_01690	GDFGBEMP_02760	CFNDNBBM_02543	PCOHADJP_04360	IDGBBPAE_02343	IJNBDKCJ_01963	BNFCCPEM_02295	BJEJEPIA_01410	JLHNPBNL_04024	NACHPALA_00319	DJPGICMP_01841	DFACAEAD_01705	JOCALEBO_02115	LOJIFFMD_01843	LCODDABE_04544	DMLGLEFF_04374	OIJDEGEP_04411
usg		USG-1 protein	25	25	1	1	4216				1013	1013	1013	POOJJFMP_02484	NCDENJLK_02953	LCMILNPI_01742	EDOEJEEH_02019	BHNCHLLB_03310	HOIMJJBL_02205	MFGMGGII_02668	MAGGMMOL_02367	IMEJEIHJ_02137	GDFGBEMP_03326	CFNDNBBM_02858	PCOHADJP_02745	IDGBBPAE_01923	IJNBDKCJ_02602	BNFCCPEM_02917	BJEJEPIA_03224	JLHNPBNL_02917	NACHPALA_02637	DJPGICMP_03974	DFACAEAD_03684	JOCALEBO_03691	LOJIFFMD_03625	LCODDABE_02551	DMLGLEFF_02150	OIJDEGEP_02271
cyaA		Adenylate cyclase	25	25	1	1	6346				2546	2546	2546	POOJJFMP_04157	NCDENJLK_04211	LCMILNPI_04015	EDOEJEEH_04169	BHNCHLLB_04110	HOIMJJBL_04151	MFGMGGII_04500	MAGGMMOL_03931	IMEJEIHJ_04334	GDFGBEMP_04030	CFNDNBBM_04178	PCOHADJP_03639	IDGBBPAE_01201	IJNBDKCJ_03536	BNFCCPEM_04091	BJEJEPIA_03443	JLHNPBNL_04066	NACHPALA_03422	DJPGICMP_04128	DFACAEAD_04386	JOCALEBO_03979	LOJIFFMD_03914	LCODDABE_03542	DMLGLEFF_04098	OIJDEGEP_04111
crp		cAMP-activated global transcriptional regulator CRP	25	25	1	1	3340				632	632	632	POOJJFMP_02223	NCDENJLK_02692	LCMILNPI_01481	EDOEJEEH_01757	BHNCHLLB_02125	HOIMJJBL_01944	MFGMGGII_04432	MAGGMMOL_04396	IMEJEIHJ_04262	GDFGBEMP_04543	CFNDNBBM_04521	PCOHADJP_04323	IDGBBPAE_04152	IJNBDKCJ_04558	BNFCCPEM_04593	BJEJEPIA_04407	JLHNPBNL_04532	NACHPALA_04277	DJPGICMP_04672	DFACAEAD_04186	JOCALEBO_04631	LOJIFFMD_04699	LCODDABE_04516	DMLGLEFF_04327	OIJDEGEP_03580
yebC		putative transcriptional regulatory protein YebC	25	25	1	1	1012				740	740	740	POOJJFMP_01064	NCDENJLK_01065	LCMILNPI_02149	EDOEJEEH_00718	BHNCHLLB_00354	HOIMJJBL_02415	MFGMGGII_01586	MAGGMMOL_00436	IMEJEIHJ_01381	GDFGBEMP_00285	CFNDNBBM_00883	PCOHADJP_00591	IDGBBPAE_01423	IJNBDKCJ_01350	BNFCCPEM_00244	BJEJEPIA_00093	JLHNPBNL_00279	NACHPALA_03745	DJPGICMP_00845	DFACAEAD_00847	JOCALEBO_01742	LOJIFFMD_00846	LCODDABE_03895	DMLGLEFF_03729	OIJDEGEP_03248
edd		Phosphogluconate dehydratase	25	25	1	1	1026				1811	1811	1811	POOJJFMP_01078	NCDENJLK_01079	LCMILNPI_02135	EDOEJEEH_00732	BHNCHLLB_00340	HOIMJJBL_02429	MFGMGGII_01601	MAGGMMOL_00421	IMEJEIHJ_01396	GDFGBEMP_00270	CFNDNBBM_00868	PCOHADJP_00576	IDGBBPAE_01438	IJNBDKCJ_01365	BNFCCPEM_00229	BJEJEPIA_00108	JLHNPBNL_00264	NACHPALA_03731	DJPGICMP_00831	DFACAEAD_00833	JOCALEBO_01728	LOJIFFMD_00832	LCODDABE_03909	DMLGLEFF_04403	OIJDEGEP_03234
hemC		Porphobilinogen deaminase	25	25	1	1	6347				962	962	962	POOJJFMP_04156	NCDENJLK_04210	LCMILNPI_04016	EDOEJEEH_04170	BHNCHLLB_04109	HOIMJJBL_04150	MFGMGGII_04499	MAGGMMOL_03930	IMEJEIHJ_04333	GDFGBEMP_04029	CFNDNBBM_04177	PCOHADJP_03638	IDGBBPAE_01202	IJNBDKCJ_03535	BNFCCPEM_04090	BJEJEPIA_03442	JLHNPBNL_04065	NACHPALA_03421	DJPGICMP_04127	DFACAEAD_04387	JOCALEBO_03978	LOJIFFMD_03913	LCODDABE_03541	DMLGLEFF_04097	OIJDEGEP_04110
dmlR_6		HTH-type transcriptional regulator DmlR	25	25	1	1	3728				929	929	929	POOJJFMP_00637	NCDENJLK_00638	LCMILNPI_00637	EDOEJEEH_02967	BHNCHLLB_04446	HOIMJJBL_00637	MFGMGGII_04175	MAGGMMOL_04160	IMEJEIHJ_03801	GDFGBEMP_04338	CFNDNBBM_04356	PCOHADJP_04060	IDGBBPAE_03941	IJNBDKCJ_04286	BNFCCPEM_04399	BJEJEPIA_03927	JLHNPBNL_04335	NACHPALA_04073	DJPGICMP_04605	DFACAEAD_04369	JOCALEBO_04498	LOJIFFMD_04518	LCODDABE_04246	DMLGLEFF_04041	OIJDEGEP_04054
rnc		Ribonuclease 3	25	25	1	1	4433				737	737	737	POOJJFMP_02266	NCDENJLK_02735	LCMILNPI_01524	EDOEJEEH_01800	BHNCHLLB_03920	HOIMJJBL_01987	MFGMGGII_04017	MAGGMMOL_04000	IMEJEIHJ_03714	GDFGBEMP_04243	CFNDNBBM_04247	PCOHADJP_04009	IDGBBPAE_03701	IJNBDKCJ_04247	BNFCCPEM_04208	BJEJEPIA_03887	JLHNPBNL_04135	NACHPALA_01871	DJPGICMP_03588	DFACAEAD_03158	JOCALEBO_03304	LOJIFFMD_03105	LCODDABE_02997	DMLGLEFF_03413	OIJDEGEP_02924
pheS		Phenylalanine--tRNA ligase alpha subunit	25	25	1	1	6723				983	983	983	POOJJFMP_02915	NCDENJLK_03383	LCMILNPI_02244	EDOEJEEH_02449	BHNCHLLB_02560	HOIMJJBL_03024	MFGMGGII_04356	MAGGMMOL_04319	IMEJEIHJ_04117	GDFGBEMP_04515	CFNDNBBM_04436	PCOHADJP_04193	IDGBBPAE_04055	IJNBDKCJ_04423	BNFCCPEM_04492	BJEJEPIA_04358	JLHNPBNL_04470	NACHPALA_02057	DJPGICMP_00283	DFACAEAD_00283	JOCALEBO_01180	LOJIFFMD_00283	LCODDABE_00284	DMLGLEFF_00284	OIJDEGEP_00283
group_4215		tRNA-Trp(cca)	25	25	1	1	6353				75	75	75	POOJJFMP_04117	NCDENJLK_04171	LCMILNPI_04055	EDOEJEEH_04209	BHNCHLLB_04070	HOIMJJBL_04111	MFGMGGII_04135	MAGGMMOL_04120	IMEJEIHJ_03931	GDFGBEMP_03988	CFNDNBBM_04316	PCOHADJP_03597	IDGBBPAE_03935	IJNBDKCJ_03494	BNFCCPEM_04316	BJEJEPIA_03401	JLHNPBNL_04295	NACHPALA_03382	DJPGICMP_04088	DFACAEAD_04426	JOCALEBO_03939	LOJIFFMD_03874	LCODDABE_03502	DMLGLEFF_04058	OIJDEGEP_04071
mug		G/U mismatch-specific DNA glycosylase	25	25	1	1	6027				506	506	506	POOJJFMP_00486	NCDENJLK_00487	LCMILNPI_00486	EDOEJEEH_02816	BHNCHLLB_00886	HOIMJJBL_00486	MFGMGGII_02484	MAGGMMOL_02994	IMEJEIHJ_03024	GDFGBEMP_03213	CFNDNBBM_01932	PCOHADJP_02717	IDGBBPAE_02889	IJNBDKCJ_03662	BNFCCPEM_02846	BJEJEPIA_02182	JLHNPBNL_02889	NACHPALA_03474	DJPGICMP_01080	DFACAEAD_00942	JOCALEBO_00453	LOJIFFMD_01081	LCODDABE_01716	DMLGLEFF_01914	OIJDEGEP_02816
atpI		ATP synthase protein I	25	25	1	1	440				380	380	380	POOJJFMP_04220	NCDENJLK_04274	LCMILNPI_04134	EDOEJEEH_04229	BHNCHLLB_04173	HOIMJJBL_04214	MFGMGGII_03785	MAGGMMOL_03577	IMEJEIHJ_03044	GDFGBEMP_04124	CFNDNBBM_03911	PCOHADJP_03797	IDGBBPAE_02964	IJNBDKCJ_03713	BNFCCPEM_03906	BJEJEPIA_03668	JLHNPBNL_03745	NACHPALA_03313	DJPGICMP_04310	DFACAEAD_03851	JOCALEBO_04082	LOJIFFMD_04017	LCODDABE_03786	DMLGLEFF_03476	OIJDEGEP_03163
pdxH		Pyridoxine/pyridoxamine 5'-phosphate oxidase	25	25	1	1	6613				656	656	656	POOJJFMP_02804	NCDENJLK_03272	LCMILNPI_02355	EDOEJEEH_02338	BHNCHLLB_02671	HOIMJJBL_02913	MFGMGGII_00904	MAGGMMOL_01026	IMEJEIHJ_00229	GDFGBEMP_01912	CFNDNBBM_01386	PCOHADJP_00376	IDGBBPAE_00190	IJNBDKCJ_01194	BNFCCPEM_01492	BJEJEPIA_00572	JLHNPBNL_01968	NACHPALA_02168	DJPGICMP_00394	DFACAEAD_00394	JOCALEBO_01291	LOJIFFMD_00394	LCODDABE_00395	DMLGLEFF_00395	OIJDEGEP_00395
elaB		Protein ElaB	25	25	1	1	4160				305	305	305	POOJJFMP_02541	NCDENJLK_03010	LCMILNPI_01799	EDOEJEEH_02076	BHNCHLLB_03367	HOIMJJBL_02262	MFGMGGII_02724	MAGGMMOL_02311	IMEJEIHJ_02193	GDFGBEMP_03270	CFNDNBBM_02914	PCOHADJP_02801	IDGBBPAE_01867	IJNBDKCJ_02659	BNFCCPEM_02973	BJEJEPIA_03280	JLHNPBNL_02973	NACHPALA_02694	DJPGICMP_03917	DFACAEAD_03627	JOCALEBO_03634	LOJIFFMD_03568	LCODDABE_02608	DMLGLEFF_02093	OIJDEGEP_03128
osmB		Osmotically-inducible lipoprotein B	25	25	1	1	6208				218	218	218	POOJJFMP_01286	NCDENJLK_01286	LCMILNPI_01928	EDOEJEEH_00939	BHNCHLLB_00134	HOIMJJBL_02636	MFGMGGII_01955	MAGGMMOL_02199	IMEJEIHJ_02284	GDFGBEMP_00065	CFNDNBBM_02794	PCOHADJP_00109	IDGBBPAE_01266	IJNBDKCJ_01888	BNFCCPEM_00059	BJEJEPIA_00313	JLHNPBNL_00059	NACHPALA_01350	DJPGICMP_00652	DFACAEAD_00652	JOCALEBO_01549	LOJIFFMD_00652	LCODDABE_00654	DMLGLEFF_02672	OIJDEGEP_01225
priB		Primosomal replication protein N	25	25	1	1	2687				314	314	314	POOJJFMP_03265	NCDENJLK_03576	LCMILNPI_03753	EDOEJEEH_02547	BHNCHLLB_03063	HOIMJJBL_03421	MFGMGGII_00105	MAGGMMOL_01217	IMEJEIHJ_00561	GDFGBEMP_00922	CFNDNBBM_00668	PCOHADJP_01600	IDGBBPAE_00632	IJNBDKCJ_00255	BNFCCPEM_01070	BJEJEPIA_01137	JLHNPBNL_01168	NACHPALA_01083	DJPGICMP_03165	DFACAEAD_02755	JOCALEBO_02858	LOJIFFMD_02895	LCODDABE_01074	DMLGLEFF_01165	OIJDEGEP_02092
cspA		Cold shock protein CspA	25	25	1	1	3522				212	212	212	POOJJFMP_02041	NCDENJLK_02509	LCMILNPI_01298	EDOEJEEH_01573	BHNCHLLB_01942	HOIMJJBL_01761	MFGMGGII_04557	MAGGMMOL_04618	IMEJEIHJ_01126	GDFGBEMP_02215	CFNDNBBM_00011	PCOHADJP_01183	IDGBBPAE_04417	IJNBDKCJ_01461	BNFCCPEM_04679	BJEJEPIA_00869	JLHNPBNL_04623	NACHPALA_00171	DJPGICMP_01693	DFACAEAD_01557	JOCALEBO_01967	LOJIFFMD_01695	LCODDABE_02798	DMLGLEFF_02585	OIJDEGEP_01881
mshA_1		D-inositol-3-phosphate glycosyltransferase	25	25	1	1	765				1061	1061	1061	POOJJFMP_01732	NCDENJLK_01732	LCMILNPI_02654	EDOEJEEH_00375	BHNCHLLB_02177	HOIMJJBL_01043	MFGMGGII_01101	MAGGMMOL_00651	IMEJEIHJ_04159	GDFGBEMP_00500	CFNDNBBM_01098	PCOHADJP_00806	IDGBBPAE_02612	IJNBDKCJ_03281	BNFCCPEM_00459	BJEJEPIA_01962	JLHNPBNL_00494	NACHPALA_01000	DJPGICMP_02570	DFACAEAD_02432	JOCALEBO_02489	LOJIFFMD_02525	LCODDABE_02022	DMLGLEFF_01367	OIJDEGEP_02702
rplS		50S ribosomal protein L19	25	25	1	1	4732				347	347	347	POOJJFMP_00012	NCDENJLK_00012	LCMILNPI_00012	EDOEJEEH_01022	BHNCHLLB_04233	HOIMJJBL_00012	MFGMGGII_02518	MAGGMMOL_01579	IMEJEIHJ_01513	GDFGBEMP_01050	CFNDNBBM_03994	PCOHADJP_02025	IDGBBPAE_00305	IJNBDKCJ_00383	BNFCCPEM_01831	BJEJEPIA_01238	JLHNPBNL_01443	NACHPALA_03254	DJPGICMP_04564	DFACAEAD_04039	JOCALEBO_04153	LOJIFFMD_04084	LCODDABE_03338	DMLGLEFF_03017	OIJDEGEP_03846
gatB_1		PTS system galactitol-specific EIIB component	25	25	1	1	6439				281	281	281	POOJJFMP_02645	NCDENJLK_03113	LCMILNPI_02514	EDOEJEEH_02179	BHNCHLLB_02830	HOIMJJBL_02753	MFGMGGII_00735	MAGGMMOL_00857	IMEJEIHJ_00061	GDFGBEMP_01744	CFNDNBBM_01216	PCOHADJP_00208	IDGBBPAE_00020	IJNBDKCJ_01026	BNFCCPEM_01324	BJEJEPIA_00404	JLHNPBNL_01800	NACHPALA_01441	DJPGICMP_00561	DFACAEAD_00561	JOCALEBO_01458	LOJIFFMD_00561	LCODDABE_00562	DMLGLEFF_00562	OIJDEGEP_00562
group_4226		hypothetical protein	25	25	1	1	6173				173	173	173	POOJJFMP_01251	NCDENJLK_01251	LCMILNPI_01963	EDOEJEEH_00904	BHNCHLLB_00169	HOIMJJBL_02601	MFGMGGII_01920	MAGGMMOL_02164	IMEJEIHJ_02319	GDFGBEMP_00100	CFNDNBBM_02759	PCOHADJP_00074	IDGBBPAE_01301	IJNBDKCJ_01853	BNFCCPEM_00094	BJEJEPIA_00278	JLHNPBNL_00094	NACHPALA_01316	DJPGICMP_00686	DFACAEAD_00686	JOCALEBO_01583	LOJIFFMD_00686	LCODDABE_00688	DMLGLEFF_02706	OIJDEGEP_01259
fumB_1		Fumarate hydratase class I, anaerobic	25	25	1	1	5867				545	545	545	POOJJFMP_02926	NCDENJLK_02346	LCMILNPI_01134	EDOEJEEH_03244	BHNCHLLB_01779	HOIMJJBL_01598	MFGMGGII_00689	MAGGMMOL_00242	IMEJEIHJ_00965	GDFGBEMP_01699	CFNDNBBM_00174	PCOHADJP_01020	IDGBBPAE_03586	IJNBDKCJ_04216	BNFCCPEM_00957	BJEJEPIA_02470	JLHNPBNL_00904	NACHPALA_04723	DJPGICMP_01863	DFACAEAD_01726	JOCALEBO_00267	LOJIFFMD_01865	LCODDABE_04784	DMLGLEFF_03883	OIJDEGEP_01568
group_4228		hypothetical protein	25	25	1	1	1192				446	446	446	POOJJFMP_01179	NCDENJLK_01179	LCMILNPI_02035	EDOEJEEH_00832	BHNCHLLB_00241	HOIMJJBL_02529	MFGMGGII_01665	MAGGMMOL_03638	IMEJEIHJ_01460	GDFGBEMP_00206	CFNDNBBM_00804	PCOHADJP_00512	IDGBBPAE_03055	IJNBDKCJ_01429	BNFCCPEM_00165	BJEJEPIA_00172	JLHNPBNL_00200	NACHPALA_02930	DJPGICMP_00757	DFACAEAD_00758	JOCALEBO_01654	LOJIFFMD_00758	LCODDABE_00759	DMLGLEFF_02777	OIJDEGEP_01330
group_4229		hypothetical protein	25	25	1	1	207				374	374	374	POOJJFMP_01488	NCDENJLK_01488	LCMILNPI_02954	EDOEJEEH_00131	BHNCHLLB_02423	HOIMJJBL_00797	MFGMGGII_03703	MAGGMMOL_03373	IMEJEIHJ_02864	GDFGBEMP_03826	CFNDNBBM_03575	PCOHADJP_03450	IDGBBPAE_02577	IJNBDKCJ_03426	BNFCCPEM_03728	BJEJEPIA_03333	JLHNPBNL_03502	NACHPALA_01981	DJPGICMP_00154	DFACAEAD_00154	JOCALEBO_01051	LOJIFFMD_00154	LCODDABE_00155	DMLGLEFF_00155	OIJDEGEP_00154
dauR		Transcriptional regulator DauR	25	25	1	1	3326				722	722	722	POOJJFMP_02237	NCDENJLK_02706	LCMILNPI_01495	EDOEJEEH_01771	BHNCHLLB_02139	HOIMJJBL_01958	MFGMGGII_04446	MAGGMMOL_04410	IMEJEIHJ_04276	GDFGBEMP_04557	CFNDNBBM_04535	PCOHADJP_04337	IDGBBPAE_04166	IJNBDKCJ_04572	BNFCCPEM_04607	BJEJEPIA_04421	JLHNPBNL_04546	NACHPALA_04263	DJPGICMP_04686	DFACAEAD_04172	JOCALEBO_04645	LOJIFFMD_04685	LCODDABE_04502	DMLGLEFF_04341	OIJDEGEP_03594
tsf		Elongation factor Ts	25	25	1	1	2901				923	923	923	POOJJFMP_03779	NCDENJLK_03833	LCMILNPI_03471	EDOEJEEH_04301	BHNCHLLB_03590	HOIMJJBL_03773	MFGMGGII_01433	MAGGMMOL_01768	IMEJEIHJ_03668	GDFGBEMP_02182	CFNDNBBM_02189	PCOHADJP_02211	IDGBBPAE_03502	IJNBDKCJ_04089	BNFCCPEM_04064	BJEJEPIA_03832	JLHNPBNL_03976	NACHPALA_02245	DJPGICMP_03336	DFACAEAD_02926	JOCALEBO_03028	LOJIFFMD_03065	LCODDABE_04150	DMLGLEFF_02287	OIJDEGEP_00679
cueR		HTH-type transcriptional regulator CueR	25	25	1	1	5623				416	416	416	POOJJFMP_03167	NCDENJLK_02105	LCMILNPI_00894	EDOEJEEH_03003	BHNCHLLB_01538	HOIMJJBL_01357	MFGMGGII_00455	MAGGMMOL_00007	IMEJEIHJ_00731	GDFGBEMP_01465	CFNDNBBM_00407	PCOHADJP_03008	IDGBBPAE_03282	IJNBDKCJ_00891	BNFCCPEM_00723	BJEJEPIA_00771	JLHNPBNL_00669	NACHPALA_00375	DJPGICMP_02123	DFACAEAD_01986	JOCALEBO_00007	LOJIFFMD_02125	LCODDABE_01360	DMLGLEFF_00831	OIJDEGEP_00928
ydgI		Putative arginine/ornithine antiporter	25	25	1	1	6586				1382	1382	1382	POOJJFMP_02777	NCDENJLK_03245	LCMILNPI_02382	EDOEJEEH_02311	BHNCHLLB_02698	HOIMJJBL_02886	MFGMGGII_00877	MAGGMMOL_00998	IMEJEIHJ_00202	GDFGBEMP_01885	CFNDNBBM_01359	PCOHADJP_00349	IDGBBPAE_00162	IJNBDKCJ_01167	BNFCCPEM_01465	BJEJEPIA_00545	JLHNPBNL_01941	NACHPALA_02194	DJPGICMP_00420	DFACAEAD_00420	JOCALEBO_01317	LOJIFFMD_00420	LCODDABE_00421	DMLGLEFF_00421	OIJDEGEP_00421
rfaH		Transcription antitermination protein RfaH	25	25	1	1	6305				488	488	488	POOJJFMP_04193	NCDENJLK_04247	LCMILNPI_03979	EDOEJEEH_04132	BHNCHLLB_04146	HOIMJJBL_04187	MFGMGGII_04227	MAGGMMOL_03967	IMEJEIHJ_04209	GDFGBEMP_04066	CFNDNBBM_04214	PCOHADJP_03675	IDGBBPAE_01165	IJNBDKCJ_03571	BNFCCPEM_04127	BJEJEPIA_03479	JLHNPBNL_04102	NACHPALA_03461	DJPGICMP_04167	DFACAEAD_04283	JOCALEBO_04018	LOJIFFMD_03953	LCODDABE_03581	DMLGLEFF_04001	OIJDEGEP_04014
udk		Uridine kinase	25	25	1	1	725				641	641	641	POOJJFMP_01769	NCDENJLK_01769	LCMILNPI_02691	EDOEJEEH_00412	BHNCHLLB_03894	HOIMJJBL_01080	MFGMGGII_01137	MAGGMMOL_00687	IMEJEIHJ_03254	GDFGBEMP_00536	CFNDNBBM_01134	PCOHADJP_00842	IDGBBPAE_03257	IJNBDKCJ_03773	BNFCCPEM_00495	BJEJEPIA_01998	JLHNPBNL_00531	NACHPALA_00964	DJPGICMP_02534	DFACAEAD_02396	JOCALEBO_02525	LOJIFFMD_02561	LCODDABE_02058	DMLGLEFF_01403	OIJDEGEP_01093
rdgC		Recombination-associated protein RdgC	25	25	1	1	5514				911	911	911	POOJJFMP_03512	NCDENJLK_01998	LCMILNPI_00787	EDOEJEEH_03370	BHNCHLLB_01431	HOIMJJBL_01250	MFGMGGII_03492	MAGGMMOL_04237	IMEJEIHJ_03211	GDFGBEMP_02734	CFNDNBBM_03740	PCOHADJP_03525	IDGBBPAE_03643	IJNBDKCJ_02843	BNFCCPEM_04447	BJEJEPIA_02601	JLHNPBNL_02580	NACHPALA_01569	DJPGICMP_02741	DFACAEAD_03084	JOCALEBO_03230	LOJIFFMD_03445	LCODDABE_01254	DMLGLEFF_00937	OIJDEGEP_01034
yfcE		Phosphodiesterase YfcE	25	25	1	1	4194				551	551	551	POOJJFMP_02506	NCDENJLK_02975	LCMILNPI_01764	EDOEJEEH_02041	BHNCHLLB_03332	HOIMJJBL_02227	MFGMGGII_02690	MAGGMMOL_02345	IMEJEIHJ_02159	GDFGBEMP_03304	CFNDNBBM_02880	PCOHADJP_02767	IDGBBPAE_01901	IJNBDKCJ_02625	BNFCCPEM_02939	BJEJEPIA_03246	JLHNPBNL_02939	NACHPALA_02659	DJPGICMP_03952	DFACAEAD_03662	JOCALEBO_03669	LOJIFFMD_03603	LCODDABE_02573	DMLGLEFF_02128	OIJDEGEP_02293
phoB		Phosphate regulon transcriptional regulatory protein PhoB	25	25	1	1	5519				689	689	689	POOJJFMP_03517	NCDENJLK_02003	LCMILNPI_00792	EDOEJEEH_03375	BHNCHLLB_01436	HOIMJJBL_01255	MFGMGGII_03487	MAGGMMOL_04232	IMEJEIHJ_03216	GDFGBEMP_02739	CFNDNBBM_03735	PCOHADJP_03520	IDGBBPAE_03638	IJNBDKCJ_02848	BNFCCPEM_04452	BJEJEPIA_02596	JLHNPBNL_02585	NACHPALA_01564	DJPGICMP_02736	DFACAEAD_03089	JOCALEBO_03235	LOJIFFMD_03450	LCODDABE_01259	DMLGLEFF_00932	OIJDEGEP_01029
upp		Uracil phosphoribosyltransferase	25	25	1	1	4345				626	626	626	POOJJFMP_02349	NCDENJLK_02818	LCMILNPI_01607	EDOEJEEH_01884	BHNCHLLB_03173	HOIMJJBL_02070	MFGMGGII_02837	MAGGMMOL_02713	IMEJEIHJ_02469	GDFGBEMP_02439	CFNDNBBM_02432	PCOHADJP_02303	IDGBBPAE_00908	IJNBDKCJ_01685	BNFCCPEM_02184	BJEJEPIA_03001	JLHNPBNL_02285	NACHPALA_01790	DJPGICMP_03669	DFACAEAD_03239	JOCALEBO_03385	LOJIFFMD_03187	LCODDABE_03079	DMLGLEFF_04242	OIJDEGEP_03819
sbmA		Peptide antibiotic transporter SbmA	25	25	1	1	5498				635	1220	1196	POOJJFMP_03496	NCDENJLK_01982	LCMILNPI_00771	EDOEJEEH_03354	BHNCHLLB_01415	HOIMJJBL_01234	MFGMGGII_03508	MAGGMMOL_04253	IMEJEIHJ_03195	GDFGBEMP_02718	CFNDNBBM_03756	PCOHADJP_03541	IDGBBPAE_03659	IJNBDKCJ_02827	BNFCCPEM_04431	BJEJEPIA_02617	JLHNPBNL_02564	NACHPALA_01585	DJPGICMP_02757	DFACAEAD_03068	JOCALEBO_03214	LOJIFFMD_03429	LCODDABE_01238	DMLGLEFF_00953	OIJDEGEP_01050
hemY		Protein HemY	25	25	1	1	6350				1199	1199	1199	POOJJFMP_04153	NCDENJLK_04207	LCMILNPI_04019	EDOEJEEH_04173	BHNCHLLB_04106	HOIMJJBL_04147	MFGMGGII_04496	MAGGMMOL_03927	IMEJEIHJ_04330	GDFGBEMP_04026	CFNDNBBM_04174	PCOHADJP_03635	IDGBBPAE_01205	IJNBDKCJ_03532	BNFCCPEM_04087	BJEJEPIA_03439	JLHNPBNL_04062	NACHPALA_03418	DJPGICMP_04124	DFACAEAD_04390	JOCALEBO_03975	LOJIFFMD_03910	LCODDABE_03538	DMLGLEFF_04094	OIJDEGEP_04107
mipA		MltA-interacting protein	25	25	1	1	288				746	746	746	POOJJFMP_01411	NCDENJLK_01411	LCMILNPI_03031	EDOEJEEH_00054	BHNCHLLB_02500	HOIMJJBL_00720	MFGMGGII_03945	MAGGMMOL_03699	IMEJEIHJ_03472	GDFGBEMP_04171	CFNDNBBM_04053	PCOHADJP_03955	IDGBBPAE_03132	IJNBDKCJ_03858	BNFCCPEM_03985	BJEJEPIA_03733	JLHNPBNL_03905	NACHPALA_01904	DJPGICMP_00231	DFACAEAD_00231	JOCALEBO_01128	LOJIFFMD_00231	LCODDABE_00232	DMLGLEFF_00232	OIJDEGEP_00231
rpsE		30S ribosomal protein S5	25	25	1	1	3297				503	503	503	POOJJFMP_04511	NCDENJLK_04504	LCMILNPI_04493	EDOEJEEH_04511	BHNCHLLB_04516	HOIMJJBL_04508	MFGMGGII_04402	MAGGMMOL_04366	IMEJEIHJ_04182	GDFGBEMP_04487	CFNDNBBM_04491	PCOHADJP_04264	IDGBBPAE_04102	IJNBDKCJ_04493	BNFCCPEM_04563	BJEJEPIA_04329	JLHNPBNL_04439	NACHPALA_04447	DJPGICMP_04746	DFACAEAD_04143	JOCALEBO_04737	LOJIFFMD_04732	LCODDABE_04581	DMLGLEFF_04474	OIJDEGEP_03623
nagZ		Beta-hexosaminidase	25	25	1	1	210				1025	1025	1025	POOJJFMP_01485	NCDENJLK_01485	LCMILNPI_02957	EDOEJEEH_00128	BHNCHLLB_02426	HOIMJJBL_00794	MFGMGGII_03700	MAGGMMOL_03370	IMEJEIHJ_02861	GDFGBEMP_03823	CFNDNBBM_03572	PCOHADJP_03447	IDGBBPAE_02580	IJNBDKCJ_03423	BNFCCPEM_03725	BJEJEPIA_03330	JLHNPBNL_03499	NACHPALA_01978	DJPGICMP_00157	DFACAEAD_00157	JOCALEBO_01054	LOJIFFMD_00157	LCODDABE_00158	DMLGLEFF_00158	OIJDEGEP_00157
panB		3-methyl-2-oxobutanoate hydroxymethyltransferase	25	25	1	1	2941				791	791	791	POOJJFMP_03742	NCDENJLK_03796	LCMILNPI_03434	EDOEJEEH_03689	BHNCHLLB_03553	HOIMJJBL_03736	MFGMGGII_01397	MAGGMMOL_01732	IMEJEIHJ_01961	GDFGBEMP_02146	CFNDNBBM_02153	PCOHADJP_02175	IDGBBPAE_04309	IJNBDKCJ_02275	BNFCCPEM_02604	BJEJEPIA_02578	JLHNPBNL_02603	NACHPALA_02281	DJPGICMP_03300	DFACAEAD_02890	JOCALEBO_02992	LOJIFFMD_03029	LCODDABE_02861	DMLGLEFF_02323	OIJDEGEP_00715
lipA		Lipoyl synthase	25	25	1	1	5755				965	965	965	POOJJFMP_03042	NCDENJLK_02230	LCMILNPI_01019	EDOEJEEH_03128	BHNCHLLB_01663	HOIMJJBL_01482	MFGMGGII_00580	MAGGMMOL_00132	IMEJEIHJ_00856	GDFGBEMP_01590	CFNDNBBM_00283	PCOHADJP_02460	IDGBBPAE_01524	IJNBDKCJ_00766	BNFCCPEM_00848	BJEJEPIA_02361	JLHNPBNL_00795	NACHPALA_00507	DJPGICMP_01991	DFACAEAD_01854	JOCALEBO_00139	LOJIFFMD_01993	LCODDABE_01492	DMLGLEFF_00699	OIJDEGEP_01465
coaA		Pantothenate kinase	25	25	1	4	4				926	926	926	POOJJFMP_04589	NCDENJLK_04569	LCMILNPI_04587	EDOEJEEH_04610	BHNCHLLB_04551	HOIMJJBL_04581	MFGMGGII_04657	MAGGMMOL_04719	IMEJEIHJ_04518	GDFGBEMP_04682	CFNDNBBM_04700	PCOHADJP_04548	IDGBBPAE_04533	IJNBDKCJ_04668	BNFCCPEM_04732	BJEJEPIA_04641	JLHNPBNL_04687	NACHPALA_04791	DJPGICMP_04896	DFACAEAD_04556	JOCALEBO_04926	LOJIFFMD_04916	LCODDABE_04868	DMLGLEFF_04888	OIJDEGEP_04576
fabG_1		3-oxoacyl-[acyl-carrier-protein] reductase FabG	25	25	1	1	196				734	734	734	POOJJFMP_01499	NCDENJLK_01499	LCMILNPI_02943	EDOEJEEH_00142	BHNCHLLB_02412	HOIMJJBL_00808	MFGMGGII_03714	MAGGMMOL_03384	IMEJEIHJ_02875	GDFGBEMP_03837	CFNDNBBM_03586	PCOHADJP_03461	IDGBBPAE_02566	IJNBDKCJ_03437	BNFCCPEM_03739	BJEJEPIA_03344	JLHNPBNL_03513	NACHPALA_01992	DJPGICMP_00143	DFACAEAD_00143	JOCALEBO_01040	LOJIFFMD_00143	LCODDABE_00144	DMLGLEFF_00144	OIJDEGEP_00143
group_4248		hypothetical protein	25	25	1	1	5812				104	104	104	POOJJFMP_02972	NCDENJLK_02300	LCMILNPI_01088	EDOEJEEH_03198	BHNCHLLB_01733	HOIMJJBL_01552	MFGMGGII_00642	MAGGMMOL_00194	IMEJEIHJ_00918	GDFGBEMP_01652	CFNDNBBM_00221	PCOHADJP_02398	IDGBBPAE_01586	IJNBDKCJ_00704	BNFCCPEM_00910	BJEJEPIA_02423	JLHNPBNL_00857	NACHPALA_00575	DJPGICMP_01922	DFACAEAD_01785	JOCALEBO_00208	LOJIFFMD_01924	LCODDABE_01561	DMLGLEFF_00630	OIJDEGEP_01534
trxA		Thioredoxin 1	25	25	1	1	6372				329	329	329	POOJJFMP_04134	NCDENJLK_04188	LCMILNPI_04038	EDOEJEEH_04192	BHNCHLLB_04087	HOIMJJBL_04128	MFGMGGII_04153	MAGGMMOL_04138	IMEJEIHJ_03949	GDFGBEMP_04006	CFNDNBBM_04334	PCOHADJP_03615	IDGBBPAE_03917	IJNBDKCJ_03512	BNFCCPEM_04334	BJEJEPIA_03419	JLHNPBNL_04313	NACHPALA_03399	DJPGICMP_04105	DFACAEAD_04409	JOCALEBO_03956	LOJIFFMD_03891	LCODDABE_03519	DMLGLEFF_04075	OIJDEGEP_04088
group_4250		hypothetical protein	25	25	1	1	3745				266	266	266	POOJJFMP_00632	NCDENJLK_00633	LCMILNPI_00632	EDOEJEEH_02962	BHNCHLLB_04451	HOIMJJBL_00632	MFGMGGII_04590	MAGGMMOL_04641	IMEJEIHJ_03795	GDFGBEMP_04332	CFNDNBBM_04657	PCOHADJP_04066	IDGBBPAE_04429	IJNBDKCJ_04280	BNFCCPEM_04703	BJEJEPIA_03921	JLHNPBNL_04644	NACHPALA_04068	DJPGICMP_04610	DFACAEAD_04374	JOCALEBO_04503	LOJIFFMD_04513	LCODDABE_04251	DMLGLEFF_04046	OIJDEGEP_04059
yhjD		Inner membrane protein YhjD	25	25	1	1	3481				1028	1028	1028	POOJJFMP_02084	NCDENJLK_02552	LCMILNPI_01341	EDOEJEEH_01617	BHNCHLLB_01985	HOIMJJBL_01804	MFGMGGII_01722	MAGGMMOL_01826	IMEJEIHJ_01165	GDFGBEMP_02254	CFNDNBBM_02247	PCOHADJP_01222	IDGBBPAE_00727	IJNBDKCJ_01500	BNFCCPEM_01999	BJEJEPIA_00908	JLHNPBNL_02100	NACHPALA_00128	DJPGICMP_01650	DFACAEAD_01514	JOCALEBO_01924	LOJIFFMD_01652	LCODDABE_02840	DMLGLEFF_02627	OIJDEGEP_03785
fliZ		Regulator of sigma S factor FliZ	25	25	1	1	956				551	551	551	POOJJFMP_01011	NCDENJLK_01012	LCMILNPI_02202	EDOEJEEH_00665	BHNCHLLB_00407	HOIMJJBL_02362	MFGMGGII_01531	MAGGMMOL_00491	IMEJEIHJ_01326	GDFGBEMP_00340	CFNDNBBM_00938	PCOHADJP_00646	IDGBBPAE_01368	IJNBDKCJ_01295	BNFCCPEM_00299	BJEJEPIA_00038	JLHNPBNL_00334	NACHPALA_03799	DJPGICMP_00898	DFACAEAD_00900	JOCALEBO_01795	LOJIFFMD_00899	LCODDABE_03842	DMLGLEFF_03676	OIJDEGEP_03301
ibpA_2		Small heat shock protein IbpA	25	25	1	1	3532				413	413	413	POOJJFMP_01886	NCDENJLK_02354	LCMILNPI_01142	EDOEJEEH_01418	BHNCHLLB_01787	HOIMJJBL_01606	MFGMGGII_02018	MAGGMMOL_01953	IMEJEIHJ_01677	GDFGBEMP_02747	CFNDNBBM_02530	PCOHADJP_04347	IDGBBPAE_02330	IJNBDKCJ_01950	BNFCCPEM_02282	BJEJEPIA_01397	JLHNPBNL_04011	NACHPALA_00332	DJPGICMP_01854	DFACAEAD_01718	JOCALEBO_02128	LOJIFFMD_01856	LCODDABE_04531	DMLGLEFF_04361	OIJDEGEP_04398
grxC		Glutaredoxin 3	25	25	1	1	3648				251	251	251	POOJJFMP_01989	NCDENJLK_02457	LCMILNPI_01246	EDOEJEEH_01521	BHNCHLLB_01890	HOIMJJBL_01709	MFGMGGII_02126	MAGGMMOL_02062	IMEJEIHJ_01785	GDFGBEMP_02855	CFNDNBBM_02638	PCOHADJP_03901	IDGBBPAE_03175	IJNBDKCJ_02059	BNFCCPEM_02390	BJEJEPIA_01505	JLHNPBNL_03670	NACHPALA_00223	DJPGICMP_01745	DFACAEAD_01609	JOCALEBO_02019	LOJIFFMD_01747	LCODDABE_02746	DMLGLEFF_02533	OIJDEGEP_01933
rplR		50S ribosomal protein L18	25	25	1	1	3298				353	353	353	POOJJFMP_04512	NCDENJLK_04505	LCMILNPI_04494	EDOEJEEH_04512	BHNCHLLB_04517	HOIMJJBL_04509	MFGMGGII_04403	MAGGMMOL_04367	IMEJEIHJ_04181	GDFGBEMP_04488	CFNDNBBM_04492	PCOHADJP_04265	IDGBBPAE_04103	IJNBDKCJ_04494	BNFCCPEM_04564	BJEJEPIA_04330	JLHNPBNL_04438	NACHPALA_04448	DJPGICMP_04747	DFACAEAD_04144	JOCALEBO_04738	LOJIFFMD_04731	LCODDABE_04582	DMLGLEFF_04475	OIJDEGEP_03622
bvgA		Virulence factors putative positive transcription regulator BvgA	25	25	1	1	5673				632	632	632	POOJJFMP_03117	NCDENJLK_02155	LCMILNPI_00944	EDOEJEEH_03053	BHNCHLLB_01588	HOIMJJBL_01407	MFGMGGII_00504	MAGGMMOL_00056	IMEJEIHJ_00780	GDFGBEMP_01514	CFNDNBBM_00358	PCOHADJP_02535	IDGBBPAE_03331	IJNBDKCJ_00842	BNFCCPEM_00772	BJEJEPIA_00722	JLHNPBNL_00718	NACHPALA_00425	DJPGICMP_02073	DFACAEAD_01936	JOCALEBO_00057	LOJIFFMD_02075	LCODDABE_01410	DMLGLEFF_00781	OIJDEGEP_00878
iscR		HTH-type transcriptional regulator IscR	25	25	1	1	4397				494	494	494	POOJJFMP_02302	NCDENJLK_02771	LCMILNPI_01560	EDOEJEEH_01836	BHNCHLLB_03956	HOIMJJBL_02023	MFGMGGII_02790	MAGGMMOL_03758	IMEJEIHJ_03915	GDFGBEMP_02392	CFNDNBBM_02385	PCOHADJP_02256	IDGBBPAE_00861	IJNBDKCJ_01638	BNFCCPEM_02137	BJEJEPIA_03777	JLHNPBNL_02238	NACHPALA_01835	DJPGICMP_03624	DFACAEAD_03194	JOCALEBO_03340	LOJIFFMD_03141	LCODDABE_03033	DMLGLEFF_03377	OIJDEGEP_02960
srlR_2		Glucitol operon repressor	25	25	1	1	4002				773	773	773	POOJJFMP_00104	NCDENJLK_00104	LCMILNPI_00104	EDOEJEEH_01114	BHNCHLLB_01269	HOIMJJBL_00104	MFGMGGII_02614	MAGGMMOL_01484	IMEJEIHJ_01609	GDFGBEMP_01146	CFNDNBBM_01553	PCOHADJP_01929	IDGBBPAE_00401	IJNBDKCJ_00480	BNFCCPEM_01939	BJEJEPIA_01334	JLHNPBNL_01539	NACHPALA_04228	DJPGICMP_01455	DFACAEAD_01319	JOCALEBO_00830	LOJIFFMD_01457	LCODDABE_02251	DMLGLEFF_01576	OIJDEGEP_01807
sprT		Protein SprT	25	25	1	1	1568				455	455	455	POOJJFMP_00364	NCDENJLK_00365	LCMILNPI_00364	EDOEJEEH_01375	BHNCHLLB_01008	HOIMJJBL_00364	MFGMGGII_02362	MAGGMMOL_03276	IMEJEIHJ_03315	GDFGBEMP_03091	CFNDNBBM_01810	PCOHADJP_02595	IDGBBPAE_03454	IJNBDKCJ_04134	BNFCCPEM_03192	BJEJEPIA_02060	JLHNPBNL_02767	NACHPALA_02388	DJPGICMP_01201	DFACAEAD_01064	JOCALEBO_00575	LOJIFFMD_01203	LCODDABE_01838	DMLGLEFF_03208	OIJDEGEP_03545
azoR		FMN-dependent NADH-azoreductase	25	25	1	1	6401				605	605	605	POOJJFMP_02609	NCDENJLK_03078	LCMILNPI_02549	EDOEJEEH_02144	BHNCHLLB_02865	HOIMJJBL_02718	MFGMGGII_00704	MAGGMMOL_00827	IMEJEIHJ_00031	GDFGBEMP_01714	CFNDNBBM_01186	PCOHADJP_00178	IDGBBPAE_04204	IJNBDKCJ_00996	BNFCCPEM_01294	BJEJEPIA_00383	JLHNPBNL_01770	NACHPALA_01411	DJPGICMP_00591	DFACAEAD_00591	JOCALEBO_01488	LOJIFFMD_00591	LCODDABE_00592	DMLGLEFF_00592	OIJDEGEP_00592
lptG		Lipopolysaccharide export system permease protein LptG	25	25	1	1	2775				1082	1082	1082	POOJJFMP_03196	NCDENJLK_03645	LCMILNPI_03684	EDOEJEEH_02478	BHNCHLLB_03132	HOIMJJBL_03352	MFGMGGII_00189	MAGGMMOL_01301	IMEJEIHJ_00477	GDFGBEMP_00838	CFNDNBBM_00584	PCOHADJP_01516	IDGBBPAE_00548	IJNBDKCJ_00170	BNFCCPEM_01154	BJEJEPIA_01703	JLHNPBNL_01252	NACHPALA_00799	DJPGICMP_02339	DFACAEAD_02202	JOCALEBO_02306	LOJIFFMD_02243	LCODDABE_00988	DMLGLEFF_01079	OIJDEGEP_04352
crr		PTS system glucose-specific EIIA component	25	25	1	1	4280				509	509	509	POOJJFMP_02414	NCDENJLK_02883	LCMILNPI_01672	EDOEJEEH_01949	BHNCHLLB_03238	HOIMJJBL_02135	MFGMGGII_04115	MAGGMMOL_02650	IMEJEIHJ_02405	GDFGBEMP_02502	CFNDNBBM_02495	PCOHADJP_02366	IDGBBPAE_00971	IJNBDKCJ_01748	BNFCCPEM_02248	BJEJEPIA_03064	JLHNPBNL_02348	NACHPALA_04483	DJPGICMP_04398	DFACAEAD_03939	JOCALEBO_04236	LOJIFFMD_04270	LCODDABE_02484	DMLGLEFF_02217	OIJDEGEP_02204
secB		Protein-export protein SecB	25	25	1	1	3649				467	467	467	POOJJFMP_01990	NCDENJLK_02458	LCMILNPI_01247	EDOEJEEH_01522	BHNCHLLB_01891	HOIMJJBL_01710	MFGMGGII_02127	MAGGMMOL_02063	IMEJEIHJ_01786	GDFGBEMP_02856	CFNDNBBM_02639	PCOHADJP_03902	IDGBBPAE_03176	IJNBDKCJ_02060	BNFCCPEM_02391	BJEJEPIA_01506	JLHNPBNL_03669	NACHPALA_00222	DJPGICMP_01744	DFACAEAD_01608	JOCALEBO_02018	LOJIFFMD_01746	LCODDABE_02747	DMLGLEFF_02534	OIJDEGEP_01932
group_4264		hypothetical protein	25	25	1	1	3804				455	455	455	POOJJFMP_00292	NCDENJLK_00293	LCMILNPI_00292	EDOEJEEH_01303	BHNCHLLB_01080	HOIMJJBL_00292	MFGMGGII_03041	MAGGMMOL_02803	IMEJEIHJ_01981	GDFGBEMP_01341	CFNDNBBM_01748	PCOHADJP_01733	IDGBBPAE_01959	IJNBDKCJ_00676	BNFCCPEM_01759	BJEJEPIA_02323	JLHNPBNL_01734	NACHPALA_02458	DJPGICMP_01271	DFACAEAD_01134	JOCALEBO_00645	LOJIFFMD_01273	LCODDABE_02435	DMLGLEFF_01761	OIJDEGEP_03060
group_4265		hypothetical protein	25	25	1	1	627				107	107	107	POOJJFMP_01808	NCDENJLK_01808	LCMILNPI_02730	EDOEJEEH_00451	BHNCHLLB_03855	HOIMJJBL_01119	MFGMGGII_01192	MAGGMMOL_00742	IMEJEIHJ_02748	GDFGBEMP_00591	CFNDNBBM_03024	PCOHADJP_00897	IDGBBPAE_02824	IJNBDKCJ_03123	BNFCCPEM_00550	BJEJEPIA_03123	JLHNPBNL_00586	NACHPALA_00924	DJPGICMP_02494	DFACAEAD_02356	JOCALEBO_02565	LOJIFFMD_02601	LCODDABE_02098	DMLGLEFF_01443	OIJDEGEP_01133
rplK		50S ribosomal protein L11	25	25	1	4	10				428	428	428	POOJJFMP_04460	NCDENJLK_04453	LCMILNPI_04442	EDOEJEEH_04460	BHNCHLLB_04465	HOIMJJBL_04457	MFGMGGII_04282	MAGGMMOL_04260	IMEJEIHJ_04003	GDFGBEMP_04413	CFNDNBBM_04388	PCOHADJP_04161	IDGBBPAE_03973	IJNBDKCJ_04362	BNFCCPEM_04460	BJEJEPIA_04169	JLHNPBNL_04367	NACHPALA_04292	DJPGICMP_04695	DFACAEAD_04564	JOCALEBO_04686	LOJIFFMD_04652	LCODDABE_04469	DMLGLEFF_04693	OIJDEGEP_04568
dapF		Diaminopimelate epimerase	25	25	1	1	6337				824	824	824	POOJJFMP_04163	NCDENJLK_04217	LCMILNPI_04009	EDOEJEEH_04163	BHNCHLLB_04116	HOIMJJBL_04157	MFGMGGII_04506	MAGGMMOL_03937	IMEJEIHJ_04340	GDFGBEMP_04036	CFNDNBBM_04184	PCOHADJP_03645	IDGBBPAE_01195	IJNBDKCJ_03542	BNFCCPEM_04097	BJEJEPIA_03449	JLHNPBNL_04072	NACHPALA_03431	DJPGICMP_04137	DFACAEAD_04253	JOCALEBO_03988	LOJIFFMD_03923	LCODDABE_03551	DMLGLEFF_03971	OIJDEGEP_03984
yccX		Acylphosphatase	25	25	1	1	57				281	281	281	POOJJFMP_00902	NCDENJLK_00903	LCMILNPI_03233	EDOEJEEH_00557	BHNCHLLB_00515	HOIMJJBL_03265	MFGMGGII_03184	MAGGMMOL_02563	IMEJEIHJ_02673	GDFGBEMP_03536	CFNDNBBM_03285	PCOHADJP_03160	IDGBBPAE_02201	IJNBDKCJ_03039	BNFCCPEM_03447	BJEJEPIA_03544	JLHNPBNL_03212	NACHPALA_03682	DJPGICMP_00033	DFACAEAD_00033	JOCALEBO_00930	LOJIFFMD_00033	LCODDABE_00034	DMLGLEFF_00034	OIJDEGEP_00033
ung		Uracil-DNA glycosylase	25	25	1	1	4443				689	689	689	POOJJFMP_02253	NCDENJLK_02722	LCMILNPI_01511	EDOEJEEH_01787	BHNCHLLB_03907	HOIMJJBL_01974	MFGMGGII_04030	MAGGMMOL_04013	IMEJEIHJ_03727	GDFGBEMP_04256	CFNDNBBM_04260	PCOHADJP_04022	IDGBBPAE_03714	IJNBDKCJ_04260	BNFCCPEM_04195	BJEJEPIA_03900	JLHNPBNL_04148	NACHPALA_04592	DJPGICMP_04800	DFACAEAD_04701	JOCALEBO_04791	LOJIFFMD_04789	LCODDABE_04675	DMLGLEFF_04529	OIJDEGEP_04506
rplQ		50S ribosomal protein L17	25	25	1	1	3287				383	383	383	POOJJFMP_04502	NCDENJLK_04495	LCMILNPI_04484	EDOEJEEH_04502	BHNCHLLB_04507	HOIMJJBL_04499	MFGMGGII_04393	MAGGMMOL_04357	IMEJEIHJ_04191	GDFGBEMP_04478	CFNDNBBM_04482	PCOHADJP_04255	IDGBBPAE_04093	IJNBDKCJ_04484	BNFCCPEM_04554	BJEJEPIA_04320	JLHNPBNL_04448	NACHPALA_04438	DJPGICMP_04737	DFACAEAD_04134	JOCALEBO_04728	LOJIFFMD_04741	LCODDABE_04572	DMLGLEFF_04465	OIJDEGEP_03632
gnsA		Protein GnsA	25	25	1	1	1194				173	173	173	POOJJFMP_01181	NCDENJLK_01181	LCMILNPI_02033	EDOEJEEH_00834	BHNCHLLB_00239	HOIMJJBL_02531	MFGMGGII_01667	MAGGMMOL_03640	IMEJEIHJ_01462	GDFGBEMP_00204	CFNDNBBM_00802	PCOHADJP_00510	IDGBBPAE_03057	IJNBDKCJ_01431	BNFCCPEM_00163	BJEJEPIA_00174	JLHNPBNL_00198	NACHPALA_02932	DJPGICMP_00755	DFACAEAD_00756	JOCALEBO_01652	LOJIFFMD_00756	LCODDABE_00757	DMLGLEFF_02775	OIJDEGEP_01328
frdD		Fumarate reductase subunit D	25	25	1	1	2634				359	359	359	POOJJFMP_03316	NCDENJLK_03525	LCMILNPI_03804	EDOEJEEH_02598	BHNCHLLB_03013	HOIMJJBL_03471	MFGMGGII_00055	MAGGMMOL_01166	IMEJEIHJ_00612	GDFGBEMP_00973	CFNDNBBM_00719	PCOHADJP_01651	IDGBBPAE_00683	IJNBDKCJ_00306	BNFCCPEM_01019	BJEJEPIA_01087	JLHNPBNL_01118	NACHPALA_01134	DJPGICMP_03113	DFACAEAD_02702	JOCALEBO_02806	LOJIFFMD_02842	LCODDABE_01125	DMLGLEFF_01216	OIJDEGEP_02143
group_4273		hypothetical protein	25	25	1	1	6338				203	203	203	POOJJFMP_04162	NCDENJLK_04216	LCMILNPI_04010	EDOEJEEH_04164	BHNCHLLB_04115	HOIMJJBL_04156	MFGMGGII_04505	MAGGMMOL_03936	IMEJEIHJ_04339	GDFGBEMP_04035	CFNDNBBM_04183	PCOHADJP_03644	IDGBBPAE_01196	IJNBDKCJ_03541	BNFCCPEM_04096	BJEJEPIA_03448	JLHNPBNL_04071	NACHPALA_03430	DJPGICMP_04136	DFACAEAD_04252	JOCALEBO_03987	LOJIFFMD_03922	LCODDABE_03550	DMLGLEFF_03970	OIJDEGEP_03983
rplT		50S ribosomal protein L20	25	25	1	1	6724				356	356	356	POOJJFMP_02916	NCDENJLK_03384	LCMILNPI_02243	EDOEJEEH_02450	BHNCHLLB_02559	HOIMJJBL_03025	MFGMGGII_04357	MAGGMMOL_04320	IMEJEIHJ_04118	GDFGBEMP_04516	CFNDNBBM_04435	PCOHADJP_04194	IDGBBPAE_04056	IJNBDKCJ_04424	BNFCCPEM_04493	BJEJEPIA_04359	JLHNPBNL_04471	NACHPALA_02056	DJPGICMP_00282	DFACAEAD_00282	JOCALEBO_01179	LOJIFFMD_00282	LCODDABE_00283	DMLGLEFF_00283	OIJDEGEP_00282
cadA		Inducible lysine decarboxylase	25	25	1	1	4412				2144	2144	2144	POOJJFMP_02287	NCDENJLK_02756	LCMILNPI_01545	EDOEJEEH_01821	BHNCHLLB_03941	HOIMJJBL_02008	MFGMGGII_03996	MAGGMMOL_03979	IMEJEIHJ_03693	GDFGBEMP_04222	CFNDNBBM_04226	PCOHADJP_03988	IDGBBPAE_03680	IJNBDKCJ_04226	BNFCCPEM_04229	BJEJEPIA_03866	JLHNPBNL_04114	NACHPALA_01850	DJPGICMP_03609	DFACAEAD_03179	JOCALEBO_03325	LOJIFFMD_03126	LCODDABE_03018	DMLGLEFF_03392	OIJDEGEP_02945
infA		Translation initiation factor IF-1	25	25	1	1	4894				218	218	218	POOJJFMP_00816	NCDENJLK_00817	LCMILNPI_03147	EDOEJEEH_03525	BHNCHLLB_00600	HOIMJJBL_03179	MFGMGGII_02309	MAGGMMOL_00384	IMEJEIHJ_01107	GDFGBEMP_03038	CFNDNBBM_00032	PCOHADJP_01162	IDGBBPAE_01138	IJNBDKCJ_02243	BNFCCPEM_02573	BJEJEPIA_01844	JLHNPBNL_01046	NACHPALA_04626	DJPGICMP_04333	DFACAEAD_03874	JOCALEBO_04171	LOJIFFMD_04205	LCODDABE_03932	DMLGLEFF_03499	OIJDEGEP_03455
group_4277		hypothetical protein	25	25	1	1	1164				239	239	239	POOJJFMP_01151	NCDENJLK_01151	LCMILNPI_02063	EDOEJEEH_00804	BHNCHLLB_00269	HOIMJJBL_02501	MFGMGGII_01637	MAGGMMOL_03610	IMEJEIHJ_01432	GDFGBEMP_00234	CFNDNBBM_00832	PCOHADJP_00540	IDGBBPAE_03027	IJNBDKCJ_01401	BNFCCPEM_00193	BJEJEPIA_00144	JLHNPBNL_00228	NACHPALA_02902	DJPGICMP_00785	DFACAEAD_00787	JOCALEBO_01682	LOJIFFMD_00786	LCODDABE_00787	DMLGLEFF_02805	OIJDEGEP_01358
pal		Peptidoglycan-associated lipoprotein	25	25	1	1	5856				524	524	524	POOJJFMP_02938	NCDENJLK_02334	LCMILNPI_01122	EDOEJEEH_03232	BHNCHLLB_01767	HOIMJJBL_01586	MFGMGGII_00677	MAGGMMOL_00230	IMEJEIHJ_00953	GDFGBEMP_01687	CFNDNBBM_00186	PCOHADJP_01008	IDGBBPAE_03598	IJNBDKCJ_04204	BNFCCPEM_00945	BJEJEPIA_02458	JLHNPBNL_00892	NACHPALA_00622	DJPGICMP_01875	DFACAEAD_01738	JOCALEBO_00255	LOJIFFMD_01877	LCODDABE_04352	DMLGLEFF_03895	OIJDEGEP_01556
group_4279		hypothetical protein	25	25	1	1	5569				632	632	632	POOJJFMP_03566	NCDENJLK_02052	LCMILNPI_00841	EDOEJEEH_03424	BHNCHLLB_01485	HOIMJJBL_01304	MFGMGGII_00402	MAGGMMOL_03485	IMEJEIHJ_00678	GDFGBEMP_01412	CFNDNBBM_03687	PCOHADJP_03061	IDGBBPAE_02472	IJNBDKCJ_00944	BNFCCPEM_00670	BJEJEPIA_00824	JLHNPBNL_03611	NACHPALA_01516	DJPGICMP_02688	DFACAEAD_03137	JOCALEBO_03283	LOJIFFMD_03498	LCODDABE_01307	DMLGLEFF_00884	OIJDEGEP_00981
caiC		Crotonobetaine/carnitine--CoA ligase	25	25	1	1	3056				1289	1553	1531	POOJJFMP_03628	NCDENJLK_03682	LCMILNPI_03320	EDOEJEEH_03803	BHNCHLLB_03439	HOIMJJBL_03622	MFGMGGII_01284	MAGGMMOL_01619	IMEJEIHJ_01849	GDFGBEMP_02034	CFNDNBBM_02041	PCOHADJP_02063	IDGBBPAE_04015	IJNBDKCJ_02387	BNFCCPEM_02716	BJEJEPIA_04248	JLHNPBNL_02715	NACHPALA_03816	DJPGICMP_03191	DFACAEAD_02781	JOCALEBO_02883	LOJIFFMD_02920	LCODDABE_02970	DMLGLEFF_02433	OIJDEGEP_00824
cdsA		Phosphatidate cytidylyltransferase	25	25	1	1	2896				857	857	857	POOJJFMP_03784	NCDENJLK_03838	LCMILNPI_03476	EDOEJEEH_04306	BHNCHLLB_03595	HOIMJJBL_03778	MFGMGGII_01438	MAGGMMOL_01773	IMEJEIHJ_03663	GDFGBEMP_02187	CFNDNBBM_02194	PCOHADJP_02216	IDGBBPAE_03507	IJNBDKCJ_04084	BNFCCPEM_04059	BJEJEPIA_03837	JLHNPBNL_03981	NACHPALA_02240	DJPGICMP_03341	DFACAEAD_02931	JOCALEBO_03033	LOJIFFMD_03070	LCODDABE_04155	DMLGLEFF_02282	OIJDEGEP_00674
fumD		Fumarase D	25	25	1	1	6672				212	212	212	POOJJFMP_02865	NCDENJLK_03333	LCMILNPI_02294	EDOEJEEH_02399	BHNCHLLB_02610	HOIMJJBL_02974	MFGMGGII_00965	MAGGMMOL_01087	IMEJEIHJ_00290	GDFGBEMP_01973	CFNDNBBM_01447	PCOHADJP_00437	IDGBBPAE_00251	IJNBDKCJ_03953	BNFCCPEM_01553	BJEJEPIA_00633	JLHNPBNL_02029	NACHPALA_02107	DJPGICMP_00333	DFACAEAD_00333	JOCALEBO_01230	LOJIFFMD_00333	LCODDABE_00334	DMLGLEFF_00334	OIJDEGEP_00334
flgE		Flagellar hook protein FlgE	25	25	1	1	178				1211	1211	1211	POOJJFMP_01517	NCDENJLK_01517	LCMILNPI_02925	EDOEJEEH_00160	BHNCHLLB_02394	HOIMJJBL_00826	MFGMGGII_03730	MAGGMMOL_03400	IMEJEIHJ_02891	GDFGBEMP_03853	CFNDNBBM_03602	PCOHADJP_03477	IDGBBPAE_02550	IJNBDKCJ_03453	BNFCCPEM_03755	BJEJEPIA_03360	JLHNPBNL_03529	NACHPALA_02010	DJPGICMP_00125	DFACAEAD_00125	JOCALEBO_01022	LOJIFFMD_00125	LCODDABE_00126	DMLGLEFF_00126	OIJDEGEP_00125
secE		Protein translocase subunit SecE	25	25	1	4	8				383	383	383	POOJJFMP_04458	NCDENJLK_04451	LCMILNPI_04440	EDOEJEEH_04458	BHNCHLLB_04463	HOIMJJBL_04455	MFGMGGII_04280	MAGGMMOL_04258	IMEJEIHJ_04001	GDFGBEMP_04411	CFNDNBBM_04386	PCOHADJP_04159	IDGBBPAE_03971	IJNBDKCJ_04360	BNFCCPEM_04458	BJEJEPIA_04167	JLHNPBNL_04365	NACHPALA_04290	DJPGICMP_04693	DFACAEAD_04562	JOCALEBO_04684	LOJIFFMD_04650	LCODDABE_04467	DMLGLEFF_04691	OIJDEGEP_04570
group_4284		hypothetical protein	25	25	1	1	4706				1241	1241	1241	POOJJFMP_00018	NCDENJLK_00018	LCMILNPI_00018	EDOEJEEH_01028	BHNCHLLB_04239	HOIMJJBL_00018	MFGMGGII_02524	MAGGMMOL_01573	IMEJEIHJ_01519	GDFGBEMP_01056	CFNDNBBM_03988	PCOHADJP_02019	IDGBBPAE_00311	IJNBDKCJ_00389	BNFCCPEM_01837	BJEJEPIA_01244	JLHNPBNL_01449	NACHPALA_03260	DJPGICMP_04558	DFACAEAD_04033	JOCALEBO_04147	LOJIFFMD_04078	LCODDABE_03332	DMLGLEFF_03011	OIJDEGEP_03840
panD		Aspartate 1-decarboxylase	25	25	1	1	2947				380	380	380	POOJJFMP_03740	NCDENJLK_03794	LCMILNPI_03432	EDOEJEEH_03691	BHNCHLLB_03551	HOIMJJBL_03734	MFGMGGII_01395	MAGGMMOL_01730	IMEJEIHJ_01959	GDFGBEMP_02144	CFNDNBBM_02151	PCOHADJP_02173	IDGBBPAE_04311	IJNBDKCJ_02277	BNFCCPEM_02606	BJEJEPIA_02576	JLHNPBNL_02605	NACHPALA_02283	DJPGICMP_03298	DFACAEAD_02888	JOCALEBO_02990	LOJIFFMD_03027	LCODDABE_02863	DMLGLEFF_02325	OIJDEGEP_00717
group_4286		hypothetical protein	25	25	1	1	3520				710	710	710	POOJJFMP_02043	NCDENJLK_02511	LCMILNPI_01300	EDOEJEEH_01575	BHNCHLLB_01944	HOIMJJBL_01763	MFGMGGII_04555	MAGGMMOL_04616	IMEJEIHJ_01128	GDFGBEMP_02217	CFNDNBBM_00009	PCOHADJP_01185	IDGBBPAE_04415	IJNBDKCJ_01463	BNFCCPEM_04677	BJEJEPIA_00871	JLHNPBNL_04621	NACHPALA_00169	DJPGICMP_01691	DFACAEAD_01555	JOCALEBO_01965	LOJIFFMD_01693	LCODDABE_02800	DMLGLEFF_02587	OIJDEGEP_01879
tolQ		Protein TolQ	25	25	1	1	5852				692	692	692	POOJJFMP_02942	NCDENJLK_02330	LCMILNPI_01118	EDOEJEEH_03228	BHNCHLLB_01763	HOIMJJBL_01582	MFGMGGII_00673	MAGGMMOL_00226	IMEJEIHJ_00949	GDFGBEMP_01683	CFNDNBBM_00190	PCOHADJP_01004	IDGBBPAE_03602	IJNBDKCJ_04200	BNFCCPEM_00941	BJEJEPIA_02454	JLHNPBNL_00888	NACHPALA_00618	DJPGICMP_01879	DFACAEAD_01742	JOCALEBO_00251	LOJIFFMD_01881	LCODDABE_04356	DMLGLEFF_03899	OIJDEGEP_01552
argI		Ornithine carbamoyltransferase subunit I	25	25	1	1	2764				1004	1004	1004	POOJJFMP_03207	NCDENJLK_03634	LCMILNPI_03695	EDOEJEEH_02489	BHNCHLLB_03121	HOIMJJBL_03363	MFGMGGII_00179	MAGGMMOL_01291	IMEJEIHJ_00487	GDFGBEMP_00848	CFNDNBBM_00594	PCOHADJP_01526	IDGBBPAE_00558	IJNBDKCJ_00180	BNFCCPEM_01144	BJEJEPIA_01211	JLHNPBNL_01242	NACHPALA_00809	DJPGICMP_02349	DFACAEAD_02212	JOCALEBO_02316	LOJIFFMD_02233	LCODDABE_00998	DMLGLEFF_01089	OIJDEGEP_04342
nfuA		Fe/S biogenesis protein NfuA	25	25	1	1	3384				575	575	575	POOJJFMP_02179	NCDENJLK_02647	LCMILNPI_01436	EDOEJEEH_01712	BHNCHLLB_02080	HOIMJJBL_01899	MFGMGGII_01810	MAGGMMOL_01914	IMEJEIHJ_01253	GDFGBEMP_02342	CFNDNBBM_02335	PCOHADJP_01310	IDGBBPAE_00815	IJNBDKCJ_01588	BNFCCPEM_02087	BJEJEPIA_00996	JLHNPBNL_02188	NACHPALA_00032	DJPGICMP_01554	DFACAEAD_01418	JOCALEBO_01828	LOJIFFMD_01556	LCODDABE_03468	DMLGLEFF_02862	OIJDEGEP_02341
glgC		Glucose-1-phosphate adenylyltransferase	25	25	1	1	3408				1295	1295	1295	POOJJFMP_02155	NCDENJLK_02623	LCMILNPI_01412	EDOEJEEH_01688	BHNCHLLB_02056	HOIMJJBL_01875	MFGMGGII_01792	MAGGMMOL_01896	IMEJEIHJ_01235	GDFGBEMP_02324	CFNDNBBM_02317	PCOHADJP_01292	IDGBBPAE_00797	IJNBDKCJ_01570	BNFCCPEM_02069	BJEJEPIA_00978	JLHNPBNL_02170	NACHPALA_00057	DJPGICMP_01579	DFACAEAD_01443	JOCALEBO_01853	LOJIFFMD_01581	LCODDABE_03444	DMLGLEFF_02887	OIJDEGEP_02366
accD		Acetyl-coenzyme A carboxylase carboxyl transferase subunit beta	25	25	1	1	4213				914	914	914	POOJJFMP_02487	NCDENJLK_02956	LCMILNPI_01745	EDOEJEEH_02022	BHNCHLLB_03313	HOIMJJBL_02208	MFGMGGII_02671	MAGGMMOL_02364	IMEJEIHJ_02140	GDFGBEMP_03323	CFNDNBBM_02861	PCOHADJP_02748	IDGBBPAE_01920	IJNBDKCJ_02605	BNFCCPEM_02920	BJEJEPIA_03227	JLHNPBNL_02920	NACHPALA_02640	DJPGICMP_03971	DFACAEAD_03681	JOCALEBO_03688	LOJIFFMD_03622	LCODDABE_02554	DMLGLEFF_02147	OIJDEGEP_02274
lptA		Lipopolysaccharide export system protein LptA	25	25	1	1	5914				554	554	554	POOJJFMP_00587	NCDENJLK_00588	LCMILNPI_00587	EDOEJEEH_02917	BHNCHLLB_00785	HOIMJJBL_00587	MFGMGGII_02917	MAGGMMOL_03086	IMEJEIHJ_02521	GDFGBEMP_03384	CFNDNBBM_03133	PCOHADJP_02887	IDGBBPAE_01621	IJNBDKCJ_02886	BNFCCPEM_03060	BJEJEPIA_02774	JLHNPBNL_03060	NACHPALA_03118	DJPGICMP_00934	DFACAEAD_03465	JOCALEBO_00307	LOJIFFMD_00935	LCODDABE_01607	DMLGLEFF_01806	OIJDEGEP_01609
rpmG		50S ribosomal protein L33	25	25	1	1	3622				167	167	167	POOJJFMP_01964	NCDENJLK_02432	LCMILNPI_01220	EDOEJEEH_01496	BHNCHLLB_01865	HOIMJJBL_01684	MFGMGGII_02101	MAGGMMOL_02037	IMEJEIHJ_01760	GDFGBEMP_02830	CFNDNBBM_02613	PCOHADJP_03876	IDGBBPAE_02414	IJNBDKCJ_02034	BNFCCPEM_02365	BJEJEPIA_01480	JLHNPBNL_03695	NACHPALA_00248	DJPGICMP_01770	DFACAEAD_01634	JOCALEBO_02044	LOJIFFMD_01772	LCODDABE_02721	DMLGLEFF_02508	OIJDEGEP_01958
group_4294		hypothetical protein	25	25	1	1	464				755	755	755	POOJJFMP_04243	NCDENJLK_04297	LCMILNPI_04157	EDOEJEEH_04252	BHNCHLLB_04196	HOIMJJBL_04237	MFGMGGII_03808	MAGGMMOL_03554	IMEJEIHJ_03067	GDFGBEMP_04101	CFNDNBBM_03934	PCOHADJP_03820	IDGBBPAE_02987	IJNBDKCJ_03690	BNFCCPEM_03929	BJEJEPIA_03645	JLHNPBNL_03768	NACHPALA_03337	DJPGICMP_04286	DFACAEAD_03827	JOCALEBO_04058	LOJIFFMD_03993	LCODDABE_03810	DMLGLEFF_03452	OIJDEGEP_03187
grxA		Glutaredoxin 1	25	25	1	1	4938				263	263	263	POOJJFMP_00775	NCDENJLK_00776	LCMILNPI_03106	EDOEJEEH_03566	BHNCHLLB_00641	HOIMJJBL_03138	MFGMGGII_02268	MAGGMMOL_00343	IMEJEIHJ_01066	GDFGBEMP_02997	CFNDNBBM_00073	PCOHADJP_01121	IDGBBPAE_01097	IJNBDKCJ_02202	BNFCCPEM_02532	BJEJEPIA_01803	JLHNPBNL_01005	NACHPALA_03017	DJPGICMP_04051	DFACAEAD_03728	JOCALEBO_03902	LOJIFFMD_03803	LCODDABE_04048	DMLGLEFF_03615	OIJDEGEP_04224
group_4296		hypothetical protein	25	25	1	1	562				227	227	227	POOJJFMP_01873	NCDENJLK_01873	LCMILNPI_02795	EDOEJEEH_00516	BHNCHLLB_03790	HOIMJJBL_01184	MFGMGGII_01256	MAGGMMOL_00806	IMEJEIHJ_02812	GDFGBEMP_00655	CFNDNBBM_03088	PCOHADJP_00961	IDGBBPAE_04178	IJNBDKCJ_03187	BNFCCPEM_00614	BJEJEPIA_03187	JLHNPBNL_00650	NACHPALA_00859	DJPGICMP_02428	DFACAEAD_02291	JOCALEBO_02630	LOJIFFMD_02666	LCODDABE_02163	DMLGLEFF_01508	OIJDEGEP_01198
group_4297		hypothetical protein	25	25	1	1	4853				548	548	548	POOJJFMP_00857	NCDENJLK_00858	LCMILNPI_03188	EDOEJEEH_03484	BHNCHLLB_00559	HOIMJJBL_03220	MFGMGGII_03152	MAGGMMOL_02531	IMEJEIHJ_02641	GDFGBEMP_03504	CFNDNBBM_03253	PCOHADJP_03128	IDGBBPAE_02169	IJNBDKCJ_03007	BNFCCPEM_03415	BJEJEPIA_03512	JLHNPBNL_03180	NACHPALA_04049	DJPGICMP_04374	DFACAEAD_03915	JOCALEBO_04212	LOJIFFMD_04246	LCODDABE_03973	DMLGLEFF_03540	OIJDEGEP_03496
mepM		Murein DD-endopeptidase MepM	25	25	1	1	1021				1319	1319	1319	POOJJFMP_01073	NCDENJLK_01074	LCMILNPI_02140	EDOEJEEH_00727	BHNCHLLB_00345	HOIMJJBL_02424	MFGMGGII_01596	MAGGMMOL_00426	IMEJEIHJ_01391	GDFGBEMP_00275	CFNDNBBM_00873	PCOHADJP_00581	IDGBBPAE_01433	IJNBDKCJ_01360	BNFCCPEM_00234	BJEJEPIA_00103	JLHNPBNL_00269	NACHPALA_03736	DJPGICMP_00836	DFACAEAD_00838	JOCALEBO_01733	LOJIFFMD_00837	LCODDABE_03904	DMLGLEFF_04408	OIJDEGEP_03239
ynhF		putative protein YnhF	25	25	1	1	6631				89	89	89	POOJJFMP_02822	NCDENJLK_03290	LCMILNPI_02337	EDOEJEEH_02356	BHNCHLLB_02653	HOIMJJBL_02931	MFGMGGII_00922	MAGGMMOL_01044	IMEJEIHJ_00247	GDFGBEMP_01930	CFNDNBBM_01404	PCOHADJP_00394	IDGBBPAE_00208	IJNBDKCJ_01212	BNFCCPEM_01510	BJEJEPIA_00590	JLHNPBNL_01986	NACHPALA_02150	DJPGICMP_00376	DFACAEAD_00376	JOCALEBO_01273	LOJIFFMD_00376	LCODDABE_00377	DMLGLEFF_00377	OIJDEGEP_00377
group_430		hypothetical protein	25	25	1	1	3045				416	422	420	POOJJFMP_03638	NCDENJLK_03692	LCMILNPI_03330	EDOEJEEH_03793	BHNCHLLB_03449	HOIMJJBL_03632	MFGMGGII_01294	MAGGMMOL_01630	IMEJEIHJ_01859	GDFGBEMP_02044	CFNDNBBM_02051	PCOHADJP_02073	IDGBBPAE_04026	IJNBDKCJ_02377	BNFCCPEM_02706	BJEJEPIA_04258	JLHNPBNL_02705	NACHPALA_03826	DJPGICMP_03201	DFACAEAD_02791	JOCALEBO_02893	LOJIFFMD_02930	LCODDABE_02960	DMLGLEFF_02423	OIJDEGEP_00814
ompX		Outer membrane protein X	25	25	1	1	4971				515	515	515	POOJJFMP_00732	NCDENJLK_00733	LCMILNPI_04248	EDOEJEEH_03610	BHNCHLLB_00685	HOIMJJBL_03095	MFGMGGII_02236	MAGGMMOL_00311	IMEJEIHJ_01034	GDFGBEMP_02965	CFNDNBBM_00105	PCOHADJP_01089	IDGBBPAE_01065	IJNBDKCJ_02170	BNFCCPEM_02500	BJEJEPIA_01771	JLHNPBNL_00973	NACHPALA_03060	DJPGICMP_04008	DFACAEAD_03771	JOCALEBO_03859	LOJIFFMD_03846	LCODDABE_04006	DMLGLEFF_03573	OIJDEGEP_04389
lysP		Lysine-specific permease	25	25	1	1	589				1469	1469	1469	POOJJFMP_01846	NCDENJLK_01846	LCMILNPI_02768	EDOEJEEH_00489	BHNCHLLB_03817	HOIMJJBL_01157	MFGMGGII_01230	MAGGMMOL_00780	IMEJEIHJ_02786	GDFGBEMP_00629	CFNDNBBM_03062	PCOHADJP_00935	IDGBBPAE_02862	IJNBDKCJ_03161	BNFCCPEM_00588	BJEJEPIA_03161	JLHNPBNL_00624	NACHPALA_00886	DJPGICMP_02455	DFACAEAD_02318	JOCALEBO_02603	LOJIFFMD_02639	LCODDABE_02136	DMLGLEFF_01481	OIJDEGEP_01171
ptsO		Phosphocarrier protein NPr	25	25	1	1	5908				272	272	272	POOJJFMP_00593	NCDENJLK_00594	LCMILNPI_00593	EDOEJEEH_02923	BHNCHLLB_00779	HOIMJJBL_00593	MFGMGGII_02911	MAGGMMOL_03080	IMEJEIHJ_02515	GDFGBEMP_03378	CFNDNBBM_03127	PCOHADJP_02881	IDGBBPAE_01615	IJNBDKCJ_02880	BNFCCPEM_03054	BJEJEPIA_02768	JLHNPBNL_03054	NACHPALA_03112	DJPGICMP_00928	DFACAEAD_03459	JOCALEBO_00301	LOJIFFMD_00929	LCODDABE_01601	DMLGLEFF_01800	OIJDEGEP_01603
nanR		HTH-type transcriptional repressor NanR	25	25	1	1	5891				782	782	782	POOJJFMP_00610	NCDENJLK_00611	LCMILNPI_00610	EDOEJEEH_02940	BHNCHLLB_00762	HOIMJJBL_00610	MFGMGGII_02894	MAGGMMOL_03063	IMEJEIHJ_02498	GDFGBEMP_03361	CFNDNBBM_03111	PCOHADJP_02864	IDGBBPAE_01598	IJNBDKCJ_02863	BNFCCPEM_03037	BJEJEPIA_02751	JLHNPBNL_03037	NACHPALA_03096	DJPGICMP_00912	DFACAEAD_03443	JOCALEBO_00285	LOJIFFMD_00913	LCODDABE_01585	DMLGLEFF_01784	OIJDEGEP_01587
zapB		Cell division protein ZapB	25	25	1	2	98				239	239	239	POOJJFMP_04068	NCDENJLK_04122	LCMILNPI_03923	EDOEJEEH_04076	BHNCHLLB_04021	HOIMJJBL_04062	MFGMGGII_03274	MAGGMMOL_02478	IMEJEIHJ_03131	GDFGBEMP_03682	CFNDNBBM_03374	PCOHADJP_03249	IDGBBPAE_01805	IJNBDKCJ_03915	BNFCCPEM_03362	BJEJEPIA_02957	JLHNPBNL_03358	NACHPALA_02532	DJPGICMP_03818	DFACAEAD_03388	JOCALEBO_03534	LOJIFFMD_03336	LCODDABE_03149	DMLGLEFF_03158	OIJDEGEP_02801
talB		Transaldolase B	25	25	1	1	3126				953	953	953	POOJJFMP_03920	NCDENJLK_03974	LCMILNPI_03612	EDOEJEEH_03927	BHNCHLLB_03731	HOIMJJBL_03914	MFGMGGII_00309	MAGGMMOL_02879	IMEJEIHJ_00356	GDFGBEMP_00717	CFNDNBBM_00462	PCOHADJP_01395	IDGBBPAE_03889	IJNBDKCJ_00049	BNFCCPEM_01274	BJEJEPIA_01581	JLHNPBNL_01372	NACHPALA_00671	DJPGICMP_02211	DFACAEAD_02074	JOCALEBO_02178	LOJIFFMD_02371	LCODDABE_00860	DMLGLEFF_03665	OIJDEGEP_04528
nrfB		Cytochrome c-type protein NrfB	25	25	1	1	2571				566	566	566	POOJJFMP_03375	NCDENJLK_03466	LCMILNPI_04078	EDOEJEEH_02657	BHNCHLLB_02953	HOIMJJBL_03530	MFGMGGII_03663	MAGGMMOL_03234	IMEJEIHJ_04248	GDFGBEMP_03786	CFNDNBBM_03535	PCOHADJP_03410	IDGBBPAE_02320	IJNBDKCJ_03274	BNFCCPEM_03688	BJEJEPIA_04393	JLHNPBNL_03462	NACHPALA_01282	DJPGICMP_02965	DFACAEAD_02554	JOCALEBO_02658	LOJIFFMD_02694	LCODDABE_04198	DMLGLEFF_03945	OIJDEGEP_03908
group_4307		hypothetical protein	25	25	1	1	3702				221	221	221	POOJJFMP_00663	NCDENJLK_00664	LCMILNPI_00663	EDOEJEEH_02993	BHNCHLLB_04420	HOIMJJBL_00663	MFGMGGII_04200	MAGGMMOL_04185	IMEJEIHJ_03826	GDFGBEMP_04363	CFNDNBBM_04381	PCOHADJP_04035	IDGBBPAE_03966	IJNBDKCJ_04311	BNFCCPEM_04424	BJEJEPIA_03953	JLHNPBNL_04360	NACHPALA_04099	DJPGICMP_04579	DFACAEAD_04343	JOCALEBO_04472	LOJIFFMD_04544	LCODDABE_04220	DMLGLEFF_04015	OIJDEGEP_04028
cybC		Soluble cytochrome b562	25	25	1	1	2734				386	386	386	POOJJFMP_03236	NCDENJLK_03605	LCMILNPI_03724	EDOEJEEH_02518	BHNCHLLB_03092	HOIMJJBL_03392	MFGMGGII_00151	MAGGMMOL_01263	IMEJEIHJ_00515	GDFGBEMP_00876	CFNDNBBM_00622	PCOHADJP_01554	IDGBBPAE_00586	IJNBDKCJ_00209	BNFCCPEM_01116	BJEJEPIA_01183	JLHNPBNL_01214	NACHPALA_00839	DJPGICMP_02379	DFACAEAD_02242	JOCALEBO_02346	LOJIFFMD_02203	LCODDABE_01028	DMLGLEFF_01119	OIJDEGEP_02046
rpoZ		DNA-directed RNA polymerase subunit omega	25	25	1	1	3608				275	275	275	POOJJFMP_01950	NCDENJLK_02418	LCMILNPI_01206	EDOEJEEH_01482	BHNCHLLB_01851	HOIMJJBL_01670	MFGMGGII_02087	MAGGMMOL_02023	IMEJEIHJ_01746	GDFGBEMP_02816	CFNDNBBM_02599	PCOHADJP_03862	IDGBBPAE_02400	IJNBDKCJ_02020	BNFCCPEM_02351	BJEJEPIA_01466	JLHNPBNL_03709	NACHPALA_00262	DJPGICMP_01784	DFACAEAD_01648	JOCALEBO_02058	LOJIFFMD_01786	LCODDABE_02707	DMLGLEFF_02494	OIJDEGEP_01972
group_4310		hypothetical protein	25	25	1	1	792				335	335	335	POOJJFMP_01705	NCDENJLK_01705	LCMILNPI_02627	EDOEJEEH_00348	BHNCHLLB_02204	HOIMJJBL_01016	MFGMGGII_01074	MAGGMMOL_00624	IMEJEIHJ_03424	GDFGBEMP_00473	CFNDNBBM_01071	PCOHADJP_00779	IDGBBPAE_02639	IJNBDKCJ_03308	BNFCCPEM_00432	BJEJEPIA_01935	JLHNPBNL_00467	NACHPALA_01027	DJPGICMP_02597	DFACAEAD_02459	JOCALEBO_02462	LOJIFFMD_02498	LCODDABE_01995	DMLGLEFF_01340	OIJDEGEP_02675
pstB		Phosphate import ATP-binding protein PstB	25	25	1	1	459				773	773	773	POOJJFMP_04238	NCDENJLK_04292	LCMILNPI_04152	EDOEJEEH_04247	BHNCHLLB_04191	HOIMJJBL_04232	MFGMGGII_03803	MAGGMMOL_03559	IMEJEIHJ_03062	GDFGBEMP_04106	CFNDNBBM_03929	PCOHADJP_03815	IDGBBPAE_02982	IJNBDKCJ_03695	BNFCCPEM_03924	BJEJEPIA_03650	JLHNPBNL_03763	NACHPALA_03332	DJPGICMP_04291	DFACAEAD_03832	JOCALEBO_04063	LOJIFFMD_03998	LCODDABE_03805	DMLGLEFF_03457	OIJDEGEP_03182
pssA		CDP-diacylglycerol--serine O-phosphatidyltransferase	25	25	1	1	4438				1355	1355	1355	POOJJFMP_02248	NCDENJLK_02717	LCMILNPI_01506	EDOEJEEH_01782	BHNCHLLB_03902	HOIMJJBL_01969	MFGMGGII_04035	MAGGMMOL_04018	IMEJEIHJ_03732	GDFGBEMP_04261	CFNDNBBM_04265	PCOHADJP_04027	IDGBBPAE_03719	IJNBDKCJ_04265	BNFCCPEM_04190	BJEJEPIA_03905	JLHNPBNL_04153	NACHPALA_04597	DJPGICMP_04795	DFACAEAD_04696	JOCALEBO_04786	LOJIFFMD_04784	LCODDABE_04670	DMLGLEFF_04524	OIJDEGEP_04501
nlpD_1		Murein hydrolase activator NlpD	25	25	1	1	3911				1133	1133	1133	POOJJFMP_00190	NCDENJLK_00190	LCMILNPI_00190	EDOEJEEH_01201	BHNCHLLB_01182	HOIMJJBL_00190	MFGMGGII_03894	MAGGMMOL_01396	IMEJEIHJ_02089	GDFGBEMP_01234	CFNDNBBM_01641	PCOHADJP_01841	IDGBBPAE_00489	IJNBDKCJ_00568	BNFCCPEM_01652	BJEJEPIA_02215	JLHNPBNL_01627	NACHPALA_02816	DJPGICMP_01368	DFACAEAD_01232	JOCALEBO_00742	LOJIFFMD_01370	LCODDABE_02338	DMLGLEFF_01664	OIJDEGEP_03730
group_4314		hypothetical protein	25	25	1	1	3116				533	533	533	POOJJFMP_03930	NCDENJLK_03984	LCMILNPI_03622	EDOEJEEH_03937	BHNCHLLB_03741	HOIMJJBL_03924	MFGMGGII_00319	MAGGMMOL_02869	IMEJEIHJ_00346	GDFGBEMP_00707	CFNDNBBM_00452	PCOHADJP_01385	IDGBBPAE_03879	IJNBDKCJ_00039	BNFCCPEM_01284	BJEJEPIA_01571	JLHNPBNL_01382	NACHPALA_00662	DJPGICMP_02202	DFACAEAD_02065	JOCALEBO_02169	LOJIFFMD_02380	LCODDABE_00851	DMLGLEFF_03656	OIJDEGEP_04537
alaE		L-alanine exporter AlaE	25	25	1	1	4039				449	449	449	POOJJFMP_00066	NCDENJLK_00066	LCMILNPI_00066	EDOEJEEH_01076	BHNCHLLB_01306	HOIMJJBL_00066	MFGMGGII_02576	MAGGMMOL_01521	IMEJEIHJ_01571	GDFGBEMP_01108	CFNDNBBM_01515	PCOHADJP_01967	IDGBBPAE_00363	IJNBDKCJ_00442	BNFCCPEM_01901	BJEJEPIA_01296	JLHNPBNL_01501	NACHPALA_03936	DJPGICMP_01493	DFACAEAD_01357	JOCALEBO_00868	LOJIFFMD_01495	LCODDABE_02213	DMLGLEFF_01536	OIJDEGEP_01769
ygdR_5		putative lipoprotein YgdR	25	25	1	1	3046				230	230	230	POOJJFMP_03637	NCDENJLK_03691	LCMILNPI_03329	EDOEJEEH_03794	BHNCHLLB_03448	HOIMJJBL_03631	MFGMGGII_01293	MAGGMMOL_01629	IMEJEIHJ_01858	GDFGBEMP_02043	CFNDNBBM_02050	PCOHADJP_02072	IDGBBPAE_04025	IJNBDKCJ_02378	BNFCCPEM_02707	BJEJEPIA_04257	JLHNPBNL_02706	NACHPALA_03825	DJPGICMP_03200	DFACAEAD_02790	JOCALEBO_02892	LOJIFFMD_02929	LCODDABE_02961	DMLGLEFF_02424	OIJDEGEP_00815
ypeA		Acetyltransferase YpeA	25	25	1	1	4298				425	425	425	POOJJFMP_02398	NCDENJLK_02867	LCMILNPI_01656	EDOEJEEH_01933	BHNCHLLB_03222	HOIMJJBL_02119	MFGMGGII_04130	MAGGMMOL_02665	IMEJEIHJ_02420	GDFGBEMP_02487	CFNDNBBM_02480	PCOHADJP_02351	IDGBBPAE_00956	IJNBDKCJ_01733	BNFCCPEM_02233	BJEJEPIA_03049	JLHNPBNL_02333	NACHPALA_01742	DJPGICMP_03717	DFACAEAD_03287	JOCALEBO_03433	LOJIFFMD_03235	LCODDABE_02468	DMLGLEFF_02234	OIJDEGEP_02188
levE		PTS system fructose-specific EIIB component	25	25	1	1	3572				485	485	485	POOJJFMP_01918	NCDENJLK_02386	LCMILNPI_01174	EDOEJEEH_01450	BHNCHLLB_01819	HOIMJJBL_01638	MFGMGGII_02057	MAGGMMOL_01992	IMEJEIHJ_01716	GDFGBEMP_02786	CFNDNBBM_02569	PCOHADJP_04439	IDGBBPAE_02369	IJNBDKCJ_01989	BNFCCPEM_02321	BJEJEPIA_01436	JLHNPBNL_04050	NACHPALA_00293	DJPGICMP_01815	DFACAEAD_01679	JOCALEBO_02089	LOJIFFMD_01817	LCODDABE_02676	DMLGLEFF_02463	OIJDEGEP_02003
dsbA		Thiol:disulfide interchange protein DsbA	25	25	1	2	6				623	623	623	POOJJFMP_03974	NCDENJLK_04028	LCMILNPI_03829	EDOEJEEH_03982	BHNCHLLB_04340	HOIMJJBL_03968	MFGMGGII_03356	MAGGMMOL_02396	IMEJEIHJ_03780	GDFGBEMP_03600	CFNDNBBM_03456	PCOHADJP_03331	IDGBBPAE_01723	IJNBDKCJ_04053	BNFCCPEM_03280	BJEJEPIA_02875	JLHNPBNL_03276	NACHPALA_02624	DJPGICMP_03726	DFACAEAD_03296	JOCALEBO_03442	LOJIFFMD_03244	LCODDABE_03241	DMLGLEFF_03066	OIJDEGEP_02708
fbp		Fructose-1,6-bisphosphatase class 1	25	25	1	1	2711				998	998	998	POOJJFMP_03240	NCDENJLK_03601	LCMILNPI_03728	EDOEJEEH_02522	BHNCHLLB_03088	HOIMJJBL_03396	MFGMGGII_00128	MAGGMMOL_01240	IMEJEIHJ_00538	GDFGBEMP_00899	CFNDNBBM_00645	PCOHADJP_01577	IDGBBPAE_00609	IJNBDKCJ_00232	BNFCCPEM_01093	BJEJEPIA_01160	JLHNPBNL_01191	NACHPALA_04413	DJPGICMP_02402	DFACAEAD_02265	JOCALEBO_02369	LOJIFFMD_02180	LCODDABE_01051	DMLGLEFF_01142	OIJDEGEP_02069
rhaR_1		HTH-type transcriptional activator RhaR	25	25	1	1	81				896	896	896	POOJJFMP_00925	NCDENJLK_00926	LCMILNPI_03256	EDOEJEEH_00580	BHNCHLLB_00492	HOIMJJBL_03288	MFGMGGII_03208	MAGGMMOL_02587	IMEJEIHJ_02697	GDFGBEMP_03560	CFNDNBBM_03309	PCOHADJP_03184	IDGBBPAE_02225	IJNBDKCJ_03062	BNFCCPEM_03471	BJEJEPIA_04158	JLHNPBNL_03236	NACHPALA_03659	DJPGICMP_00056	DFACAEAD_00056	JOCALEBO_00953	LOJIFFMD_00056	LCODDABE_00057	DMLGLEFF_00057	OIJDEGEP_00056
uspG		Universal stress protein UP12	25	25	1	1	5735				428	428	428	POOJJFMP_03061	NCDENJLK_02211	LCMILNPI_01000	EDOEJEEH_03109	BHNCHLLB_01644	HOIMJJBL_01463	MFGMGGII_00560	MAGGMMOL_00112	IMEJEIHJ_00836	GDFGBEMP_01570	CFNDNBBM_00302	PCOHADJP_02479	IDGBBPAE_01504	IJNBDKCJ_00786	BNFCCPEM_00828	BJEJEPIA_02341	JLHNPBNL_00775	NACHPALA_00488	DJPGICMP_02010	DFACAEAD_01873	JOCALEBO_00120	LOJIFFMD_02012	LCODDABE_01473	DMLGLEFF_00718	OIJDEGEP_01446
hycI		Hydrogenase 3 maturation protease	25	25	1	1	3994				470	470	470	POOJJFMP_00112	NCDENJLK_00112	LCMILNPI_00112	EDOEJEEH_01122	BHNCHLLB_01261	HOIMJJBL_00112	MFGMGGII_02622	MAGGMMOL_01476	IMEJEIHJ_01617	GDFGBEMP_01154	CFNDNBBM_01561	PCOHADJP_01921	IDGBBPAE_00409	IJNBDKCJ_00488	BNFCCPEM_01947	BJEJEPIA_01342	JLHNPBNL_01547	NACHPALA_04236	DJPGICMP_01447	DFACAEAD_01311	JOCALEBO_00822	LOJIFFMD_01449	LCODDABE_02259	DMLGLEFF_01584	OIJDEGEP_01815
rimM		Ribosome maturation factor RimM	25	25	1	1	4710				548	548	548	POOJJFMP_00014	NCDENJLK_00014	LCMILNPI_00014	EDOEJEEH_01024	BHNCHLLB_04235	HOIMJJBL_00014	MFGMGGII_02520	MAGGMMOL_01577	IMEJEIHJ_01515	GDFGBEMP_01052	CFNDNBBM_03992	PCOHADJP_02023	IDGBBPAE_00307	IJNBDKCJ_00385	BNFCCPEM_01833	BJEJEPIA_01240	JLHNPBNL_01445	NACHPALA_03256	DJPGICMP_04562	DFACAEAD_04037	JOCALEBO_04151	LOJIFFMD_04082	LCODDABE_03336	DMLGLEFF_03015	OIJDEGEP_03844
aroF		Phospho-2-dehydro-3-deoxyheptonate aldolase, Tyr-sensitive	25	25	1	1	4756				1070	1070	1070	POOJJFMP_00009	NCDENJLK_00009	LCMILNPI_00009	EDOEJEEH_01019	BHNCHLLB_04230	HOIMJJBL_00009	MFGMGGII_02515	MAGGMMOL_01582	IMEJEIHJ_01510	GDFGBEMP_01047	CFNDNBBM_03997	PCOHADJP_02028	IDGBBPAE_00302	IJNBDKCJ_00380	BNFCCPEM_01828	BJEJEPIA_01235	JLHNPBNL_01440	NACHPALA_03210	DJPGICMP_04567	DFACAEAD_04042	JOCALEBO_04156	LOJIFFMD_04087	LCODDABE_03341	DMLGLEFF_03020	OIJDEGEP_03849
bamE		Outer membrane protein assembly factor BamE	25	25	1	1	4701				338	338	338	POOJJFMP_00023	NCDENJLK_00023	LCMILNPI_00023	EDOEJEEH_01033	BHNCHLLB_04244	HOIMJJBL_00023	MFGMGGII_02529	MAGGMMOL_01568	IMEJEIHJ_01524	GDFGBEMP_01061	CFNDNBBM_03983	PCOHADJP_02014	IDGBBPAE_00316	IJNBDKCJ_00394	BNFCCPEM_01842	BJEJEPIA_01249	JLHNPBNL_01454	NACHPALA_03265	DJPGICMP_04553	DFACAEAD_04028	JOCALEBO_04142	LOJIFFMD_04073	LCODDABE_03327	DMLGLEFF_03006	OIJDEGEP_03835
gloA		Lactoylglutathione lyase	25	25	1	1	6626				407	407	407	POOJJFMP_02817	NCDENJLK_03285	LCMILNPI_02342	EDOEJEEH_02351	BHNCHLLB_02658	HOIMJJBL_02926	MFGMGGII_00917	MAGGMMOL_01039	IMEJEIHJ_00242	GDFGBEMP_01925	CFNDNBBM_01399	PCOHADJP_00389	IDGBBPAE_00203	IJNBDKCJ_01207	BNFCCPEM_01505	BJEJEPIA_00585	JLHNPBNL_01981	NACHPALA_02155	DJPGICMP_00381	DFACAEAD_00381	JOCALEBO_01278	LOJIFFMD_00381	LCODDABE_00382	DMLGLEFF_00382	OIJDEGEP_00382
mlaF		putative phospholipid import ATP-binding protein MlaF	25	25	1	1	5919				812	812	812	POOJJFMP_00582	NCDENJLK_00583	LCMILNPI_00582	EDOEJEEH_02912	BHNCHLLB_00790	HOIMJJBL_00582	MFGMGGII_02922	MAGGMMOL_03091	IMEJEIHJ_02526	GDFGBEMP_03389	CFNDNBBM_03138	PCOHADJP_02892	IDGBBPAE_01626	IJNBDKCJ_02891	BNFCCPEM_03065	BJEJEPIA_02779	JLHNPBNL_03065	NACHPALA_03123	DJPGICMP_00939	DFACAEAD_03470	JOCALEBO_00312	LOJIFFMD_00940	LCODDABE_01612	DMLGLEFF_01811	OIJDEGEP_01614
group_4329		hypothetical protein	25	25	1	1	4267				158	158	158	POOJJFMP_02427	NCDENJLK_02896	LCMILNPI_01685	EDOEJEEH_01962	BHNCHLLB_03251	HOIMJJBL_02148	MFGMGGII_04102	MAGGMMOL_02637	IMEJEIHJ_02392	GDFGBEMP_02515	CFNDNBBM_02508	PCOHADJP_02379	IDGBBPAE_00984	IJNBDKCJ_01761	BNFCCPEM_02261	BJEJEPIA_03077	JLHNPBNL_02361	NACHPALA_04470	DJPGICMP_04411	DFACAEAD_03952	JOCALEBO_04249	LOJIFFMD_04283	LCODDABE_02497	DMLGLEFF_02204	OIJDEGEP_02217
lpdA		Dihydrolipoyl dehydrogenase	25	25	1	1	2973				758	1424	1397	POOJJFMP_03713	NCDENJLK_03767	LCMILNPI_03405	EDOEJEEH_03718	BHNCHLLB_03524	HOIMJJBL_03707	MFGMGGII_01366	MAGGMMOL_01702	IMEJEIHJ_01931	GDFGBEMP_02116	CFNDNBBM_02123	PCOHADJP_02145	IDGBBPAE_02118	IJNBDKCJ_02305	BNFCCPEM_02634	BJEJEPIA_02548	JLHNPBNL_02633	NACHPALA_02309	DJPGICMP_03272	DFACAEAD_02862	JOCALEBO_02964	LOJIFFMD_03001	LCODDABE_02889	DMLGLEFF_02351	OIJDEGEP_00743
marA_2		Multiple antibiotic resistance protein MarA	25	25	1	1	6540				383	383	383	POOJJFMP_02734	NCDENJLK_03202	LCMILNPI_02425	EDOEJEEH_02268	BHNCHLLB_02741	HOIMJJBL_02842	MFGMGGII_00833	MAGGMMOL_00954	IMEJEIHJ_00158	GDFGBEMP_01841	CFNDNBBM_01315	PCOHADJP_00305	IDGBBPAE_00118	IJNBDKCJ_01123	BNFCCPEM_01421	BJEJEPIA_00501	JLHNPBNL_01897	NACHPALA_03892	DJPGICMP_00464	DFACAEAD_00464	JOCALEBO_01361	LOJIFFMD_00464	LCODDABE_00465	DMLGLEFF_00465	OIJDEGEP_00465
uppP		Undecaprenyl-diphosphatase	25	25	1	1	1293				821	821	821	POOJJFMP_00479	NCDENJLK_00480	LCMILNPI_00479	EDOEJEEH_02809	BHNCHLLB_00893	HOIMJJBL_00479	MFGMGGII_02477	MAGGMMOL_02987	IMEJEIHJ_03017	GDFGBEMP_03206	CFNDNBBM_01925	PCOHADJP_02710	IDGBBPAE_02896	IJNBDKCJ_03655	BNFCCPEM_02839	BJEJEPIA_02175	JLHNPBNL_02882	NACHPALA_03481	DJPGICMP_01087	DFACAEAD_00949	JOCALEBO_00460	LOJIFFMD_01088	LCODDABE_01723	DMLGLEFF_01921	OIJDEGEP_02823
tisB		Small toxic protein TisB	25	25	1	1	3544				89	89	89	POOJJFMP_01898	NCDENJLK_02366	LCMILNPI_01154	EDOEJEEH_01430	BHNCHLLB_01799	HOIMJJBL_01618	MFGMGGII_02030	MAGGMMOL_01965	IMEJEIHJ_01689	GDFGBEMP_02759	CFNDNBBM_02542	PCOHADJP_04359	IDGBBPAE_02342	IJNBDKCJ_01962	BNFCCPEM_02294	BJEJEPIA_01409	JLHNPBNL_04023	NACHPALA_00320	DJPGICMP_01842	DFACAEAD_01706	JOCALEBO_02116	LOJIFFMD_01844	LCODDABE_04543	DMLGLEFF_04373	OIJDEGEP_04410
cysD		Sulfate adenylyltransferase subunit 2	25	25	1	1	3900				908	908	908	POOJJFMP_00200	NCDENJLK_00200	LCMILNPI_00200	EDOEJEEH_01211	BHNCHLLB_01172	HOIMJJBL_00200	MFGMGGII_03904	MAGGMMOL_01386	IMEJEIHJ_02079	GDFGBEMP_01244	CFNDNBBM_01651	PCOHADJP_01831	IDGBBPAE_00499	IJNBDKCJ_00578	BNFCCPEM_01662	BJEJEPIA_02225	JLHNPBNL_01637	NACHPALA_02806	DJPGICMP_01358	DFACAEAD_01222	JOCALEBO_00732	LOJIFFMD_01360	LCODDABE_02348	DMLGLEFF_01674	OIJDEGEP_03720
group_4334		hypothetical protein	25	25	1	1	4862				182	182	182	POOJJFMP_00848	NCDENJLK_00849	LCMILNPI_03179	EDOEJEEH_03493	BHNCHLLB_00568	HOIMJJBL_03211	MFGMGGII_03143	MAGGMMOL_02522	IMEJEIHJ_02632	GDFGBEMP_03495	CFNDNBBM_03244	PCOHADJP_03119	IDGBBPAE_02160	IJNBDKCJ_02998	BNFCCPEM_03406	BJEJEPIA_03503	JLHNPBNL_03171	NACHPALA_04040	DJPGICMP_04365	DFACAEAD_03906	JOCALEBO_04203	LOJIFFMD_04237	LCODDABE_03964	DMLGLEFF_03531	OIJDEGEP_03487
group_4335		tRNA-Leu(tag)	25	25	1	1	5789				84	84	84	POOJJFMP_02996	NCDENJLK_02276	LCMILNPI_01064	EDOEJEEH_03174	BHNCHLLB_01709	HOIMJJBL_01528	MFGMGGII_00618	MAGGMMOL_00170	IMEJEIHJ_00894	GDFGBEMP_01628	CFNDNBBM_00245	PCOHADJP_02422	IDGBBPAE_01562	IJNBDKCJ_00728	BNFCCPEM_00886	BJEJEPIA_02399	JLHNPBNL_00833	NACHPALA_00551	DJPGICMP_01946	DFACAEAD_01809	JOCALEBO_00184	LOJIFFMD_01948	LCODDABE_01537	DMLGLEFF_00654	OIJDEGEP_01510
qseB		Transcriptional regulatory protein QseB	25	25	1	1	1262				659	659	659	POOJJFMP_00451	NCDENJLK_00452	LCMILNPI_00451	EDOEJEEH_02781	BHNCHLLB_00921	HOIMJJBL_00451	MFGMGGII_02449	MAGGMMOL_02959	IMEJEIHJ_02989	GDFGBEMP_03178	CFNDNBBM_01897	PCOHADJP_02682	IDGBBPAE_02924	IJNBDKCJ_03627	BNFCCPEM_02811	BJEJEPIA_02147	JLHNPBNL_02854	NACHPALA_03509	DJPGICMP_01115	DFACAEAD_00978	JOCALEBO_00489	LOJIFFMD_01117	LCODDABE_01752	DMLGLEFF_01950	OIJDEGEP_02852
galU		UTP--glucose-1-phosphate uridylyltransferase	25	25	1	1	6160				908	908	908	POOJJFMP_01238	NCDENJLK_01238	LCMILNPI_01976	EDOEJEEH_00891	BHNCHLLB_00182	HOIMJJBL_02588	MFGMGGII_01907	MAGGMMOL_02151	IMEJEIHJ_02332	GDFGBEMP_00113	CFNDNBBM_02746	PCOHADJP_00061	IDGBBPAE_03575	IJNBDKCJ_01840	BNFCCPEM_00107	BJEJEPIA_00265	JLHNPBNL_00107	NACHPALA_01303	DJPGICMP_00699	DFACAEAD_00700	JOCALEBO_01596	LOJIFFMD_00699	LCODDABE_00701	DMLGLEFF_02719	OIJDEGEP_01272
group_4338		hypothetical protein	25	25	1	1	2908				386	386	386	POOJJFMP_03773	NCDENJLK_03827	LCMILNPI_03465	EDOEJEEH_04295	BHNCHLLB_03584	HOIMJJBL_03767	MFGMGGII_01427	MAGGMMOL_01762	IMEJEIHJ_03674	GDFGBEMP_02176	CFNDNBBM_02183	PCOHADJP_02205	IDGBBPAE_03496	IJNBDKCJ_04095	BNFCCPEM_04070	BJEJEPIA_03826	JLHNPBNL_03970	NACHPALA_02251	DJPGICMP_03330	DFACAEAD_02920	JOCALEBO_03022	LOJIFFMD_03059	LCODDABE_04144	DMLGLEFF_02293	OIJDEGEP_00685
group_4339		hypothetical protein	25	25	1	1	797				554	554	554	POOJJFMP_01700	NCDENJLK_01700	LCMILNPI_02622	EDOEJEEH_00343	BHNCHLLB_02209	HOIMJJBL_01011	MFGMGGII_01069	MAGGMMOL_00619	IMEJEIHJ_03419	GDFGBEMP_00468	CFNDNBBM_01066	PCOHADJP_00774	IDGBBPAE_02644	IJNBDKCJ_03313	BNFCCPEM_00427	BJEJEPIA_01930	JLHNPBNL_00462	NACHPALA_01032	DJPGICMP_02602	DFACAEAD_02464	JOCALEBO_02457	LOJIFFMD_02493	LCODDABE_01990	DMLGLEFF_01335	OIJDEGEP_02670
yecN		Inner membrane protein YecN	25	25	1	1	1007				395	395	395	POOJJFMP_01059	NCDENJLK_01060	LCMILNPI_02154	EDOEJEEH_00713	BHNCHLLB_00359	HOIMJJBL_02410	MFGMGGII_01581	MAGGMMOL_00441	IMEJEIHJ_01376	GDFGBEMP_00290	CFNDNBBM_00888	PCOHADJP_00596	IDGBBPAE_01418	IJNBDKCJ_01345	BNFCCPEM_00249	BJEJEPIA_00088	JLHNPBNL_00284	NACHPALA_03750	DJPGICMP_00850	DFACAEAD_00852	JOCALEBO_01747	LOJIFFMD_00851	LCODDABE_03890	DMLGLEFF_03724	OIJDEGEP_03253
chbB		PTS system N,N'-diacetylchitobiose-specific EIIB component	25	25	1	1	6748				320	320	320	POOJJFMP_01376	NCDENJLK_01376	LCMILNPI_03066	EDOEJEEH_00019	BHNCHLLB_02536	HOIMJJBL_00685	MFGMGGII_03918	MAGGMMOL_03672	IMEJEIHJ_03499	GDFGBEMP_04144	CFNDNBBM_04026	PCOHADJP_03982	IDGBBPAE_03159	IJNBDKCJ_03885	BNFCCPEM_03958	BJEJEPIA_03760	JLHNPBNL_03878	NACHPALA_01877	DJPGICMP_00258	DFACAEAD_00258	JOCALEBO_01155	LOJIFFMD_00258	LCODDABE_00259	DMLGLEFF_00259	OIJDEGEP_00258
fdnH_1		Formate dehydrogenase, nitrate-inducible, iron-sulfur subunit	25	25	1	1	6485				884	884	884	POOJJFMP_02689	NCDENJLK_03157	LCMILNPI_02470	EDOEJEEH_02223	BHNCHLLB_02786	HOIMJJBL_02797	MFGMGGII_00780	MAGGMMOL_00901	IMEJEIHJ_00105	GDFGBEMP_01788	CFNDNBBM_01261	PCOHADJP_00252	IDGBBPAE_00064	IJNBDKCJ_01070	BNFCCPEM_01368	BJEJEPIA_00448	JLHNPBNL_01844	NACHPALA_01486	DJPGICMP_00516	DFACAEAD_00516	JOCALEBO_01413	LOJIFFMD_00516	LCODDABE_00517	DMLGLEFF_00517	OIJDEGEP_00517
rhaR_2		HTH-type transcriptional activator RhaR	25	25	1	1	3964				929	929	929	POOJJFMP_00142	NCDENJLK_00142	LCMILNPI_00142	EDOEJEEH_01152	BHNCHLLB_01231	HOIMJJBL_00142	MFGMGGII_03843	MAGGMMOL_01447	IMEJEIHJ_01646	GDFGBEMP_01183	CFNDNBBM_01590	PCOHADJP_01892	IDGBBPAE_00438	IJNBDKCJ_00517	BNFCCPEM_01601	BJEJEPIA_01371	JLHNPBNL_01576	NACHPALA_02865	DJPGICMP_01417	DFACAEAD_01281	JOCALEBO_00792	LOJIFFMD_01419	LCODDABE_02289	DMLGLEFF_01614	OIJDEGEP_01845
ptsN		Nitrogen regulatory protein	25	25	1	1	5910				491	491	491	POOJJFMP_00591	NCDENJLK_00592	LCMILNPI_00591	EDOEJEEH_02921	BHNCHLLB_00781	HOIMJJBL_00591	MFGMGGII_02913	MAGGMMOL_03082	IMEJEIHJ_02517	GDFGBEMP_03380	CFNDNBBM_03129	PCOHADJP_02883	IDGBBPAE_01617	IJNBDKCJ_02882	BNFCCPEM_03056	BJEJEPIA_02770	JLHNPBNL_03056	NACHPALA_03114	DJPGICMP_00930	DFACAEAD_03461	JOCALEBO_00303	LOJIFFMD_00931	LCODDABE_01603	DMLGLEFF_01802	OIJDEGEP_01605
pdhR_1		Pyruvate dehydrogenase complex repressor	25	25	1	1	6517				671	671	671	POOJJFMP_02713	NCDENJLK_03181	LCMILNPI_02446	EDOEJEEH_02247	BHNCHLLB_02762	HOIMJJBL_02821	MFGMGGII_00812	MAGGMMOL_00933	IMEJEIHJ_00137	GDFGBEMP_01820	CFNDNBBM_01294	PCOHADJP_00284	IDGBBPAE_00096	IJNBDKCJ_01102	BNFCCPEM_01400	BJEJEPIA_00480	JLHNPBNL_01876	NACHPALA_03870	DJPGICMP_00486	DFACAEAD_00486	JOCALEBO_01383	LOJIFFMD_00486	LCODDABE_00487	DMLGLEFF_00487	OIJDEGEP_00487
group_4346		hypothetical protein	25	25	1	1	5533				347	347	347	POOJJFMP_03531	NCDENJLK_02017	LCMILNPI_00806	EDOEJEEH_03389	BHNCHLLB_01450	HOIMJJBL_01269	MFGMGGII_00368	MAGGMMOL_03519	IMEJEIHJ_00644	GDFGBEMP_01378	CFNDNBBM_03721	PCOHADJP_03095	IDGBBPAE_02506	IJNBDKCJ_00978	BNFCCPEM_00636	BJEJEPIA_00858	JLHNPBNL_03577	NACHPALA_01550	DJPGICMP_02722	DFACAEAD_03103	JOCALEBO_03249	LOJIFFMD_03464	LCODDABE_01273	DMLGLEFF_00918	OIJDEGEP_01015
group_4347		hypothetical protein	25	25	1	1	5531				365	365	365	POOJJFMP_03529	NCDENJLK_02015	LCMILNPI_00804	EDOEJEEH_03387	BHNCHLLB_01448	HOIMJJBL_01267	MFGMGGII_00366	MAGGMMOL_03521	IMEJEIHJ_00642	GDFGBEMP_01376	CFNDNBBM_03723	PCOHADJP_03097	IDGBBPAE_02508	IJNBDKCJ_00980	BNFCCPEM_00634	BJEJEPIA_00860	JLHNPBNL_03575	NACHPALA_01552	DJPGICMP_02724	DFACAEAD_03101	JOCALEBO_03247	LOJIFFMD_03462	LCODDABE_01271	DMLGLEFF_00920	OIJDEGEP_01017
glyQ		Glycine--tRNA ligase alpha subunit	25	25	1	1	3694				911	911	911	POOJJFMP_02035	NCDENJLK_02503	LCMILNPI_01292	EDOEJEEH_01567	BHNCHLLB_01936	HOIMJJBL_01755	MFGMGGII_02172	MAGGMMOL_02108	IMEJEIHJ_01831	GDFGBEMP_02901	CFNDNBBM_02684	PCOHADJP_04156	IDGBBPAE_03221	IJNBDKCJ_02105	BNFCCPEM_02436	BJEJEPIA_01551	JLHNPBNL_04291	NACHPALA_00177	DJPGICMP_01699	DFACAEAD_01563	JOCALEBO_01973	LOJIFFMD_01701	LCODDABE_02792	DMLGLEFF_02579	OIJDEGEP_01887
guaC		GMP reductase	25	25	1	1	2987				1043	1043	1043	POOJJFMP_03700	NCDENJLK_03754	LCMILNPI_03392	EDOEJEEH_03731	BHNCHLLB_03511	HOIMJJBL_03694	MFGMGGII_01353	MAGGMMOL_01689	IMEJEIHJ_01918	GDFGBEMP_02103	CFNDNBBM_02110	PCOHADJP_02132	IDGBBPAE_02105	IJNBDKCJ_02318	BNFCCPEM_02647	BJEJEPIA_02535	JLHNPBNL_02646	NACHPALA_02322	DJPGICMP_03259	DFACAEAD_02849	JOCALEBO_02951	LOJIFFMD_02988	LCODDABE_02902	DMLGLEFF_02365	OIJDEGEP_00756
group_435		hypothetical protein	25	25	1	1	3224				518	527	524	POOJJFMP_03825	NCDENJLK_03879	LCMILNPI_03517	EDOEJEEH_03832	BHNCHLLB_03636	HOIMJJBL_03819	MFGMGGII_00225	MAGGMMOL_01337	IMEJEIHJ_00441	GDFGBEMP_00802	CFNDNBBM_00548	PCOHADJP_01480	IDGBBPAE_02722	IJNBDKCJ_00134	BNFCCPEM_01190	BJEJEPIA_01667	JLHNPBNL_01288	NACHPALA_00770	DJPGICMP_02310	DFACAEAD_02173	JOCALEBO_02277	LOJIFFMD_02272	LCODDABE_00959	DMLGLEFF_01050	OIJDEGEP_04323
dgcN		Diguanylate cyclase DgcN	25	25	1	1	4754				1220	1220	1220	POOJJFMP_00011	NCDENJLK_00011	LCMILNPI_00011	EDOEJEEH_01021	BHNCHLLB_04232	HOIMJJBL_00011	MFGMGGII_02517	MAGGMMOL_01580	IMEJEIHJ_01512	GDFGBEMP_01049	CFNDNBBM_03995	PCOHADJP_02026	IDGBBPAE_00304	IJNBDKCJ_00382	BNFCCPEM_01830	BJEJEPIA_01237	JLHNPBNL_01442	NACHPALA_03212	DJPGICMP_04565	DFACAEAD_04040	JOCALEBO_04154	LOJIFFMD_04085	LCODDABE_03339	DMLGLEFF_03018	OIJDEGEP_03847
group_4351		hypothetical protein	25	25	1	1	503				557	557	557	POOJJFMP_01882	NCDENJLK_04577	LCMILNPI_02803	EDOEJEEH_00525	BHNCHLLB_03782	HOIMJJBL_01193	MFGMGGII_01266	MAGGMMOL_00816	IMEJEIHJ_02822	GDFGBEMP_00665	CFNDNBBM_03098	PCOHADJP_00971	IDGBBPAE_04458	IJNBDKCJ_03197	BNFCCPEM_00624	BJEJEPIA_03197	JLHNPBNL_00660	NACHPALA_03377	DJPGICMP_04869	DFACAEAD_04770	JOCALEBO_04882	LOJIFFMD_04869	LCODDABE_02181	DMLGLEFF_04677	OIJDEGEP_01217
mrdA_2		Peptidoglycan D,D-transpeptidase MrdA	25	25	1	1	5762				1901	1901	1901	POOJJFMP_03035	NCDENJLK_02237	LCMILNPI_01026	EDOEJEEH_03135	BHNCHLLB_01670	HOIMJJBL_01489	MFGMGGII_00587	MAGGMMOL_00139	IMEJEIHJ_00863	GDFGBEMP_01597	CFNDNBBM_00276	PCOHADJP_02453	IDGBBPAE_01531	IJNBDKCJ_00759	BNFCCPEM_00855	BJEJEPIA_02368	JLHNPBNL_00802	NACHPALA_00514	DJPGICMP_01984	DFACAEAD_01847	JOCALEBO_00146	LOJIFFMD_01986	LCODDABE_01499	DMLGLEFF_00692	OIJDEGEP_01472
ygdR_3		putative lipoprotein YgdR	25	25	1	1	3819				218	218	218	POOJJFMP_00278	NCDENJLK_00279	LCMILNPI_00278	EDOEJEEH_01289	BHNCHLLB_01094	HOIMJJBL_00278	MFGMGGII_03055	MAGGMMOL_02789	IMEJEIHJ_01995	GDFGBEMP_01327	CFNDNBBM_01734	PCOHADJP_01747	IDGBBPAE_01973	IJNBDKCJ_00662	BNFCCPEM_01745	BJEJEPIA_02309	JLHNPBNL_01720	NACHPALA_02472	DJPGICMP_01285	DFACAEAD_01149	JOCALEBO_00659	LOJIFFMD_01287	LCODDABE_02421	DMLGLEFF_01747	OIJDEGEP_03046
group_4354		hypothetical protein	25	25	1	1	6262				254	254	254	POOJJFMP_01329	NCDENJLK_01329	LCMILNPI_01885	EDOEJEEH_00982	BHNCHLLB_00029	HOIMJJBL_02679	MFGMGGII_02003	MAGGMMOL_02247	IMEJEIHJ_00010	GDFGBEMP_00018	CFNDNBBM_04553	PCOHADJP_00157	IDGBBPAE_01218	IJNBDKCJ_01936	BNFCCPEM_00012	BJEJEPIA_00361	JLHNPBNL_00012	NACHPALA_01392	DJPGICMP_00610	DFACAEAD_00610	JOCALEBO_01507	LOJIFFMD_00610	LCODDABE_00611	DMLGLEFF_00611	OIJDEGEP_00611
pgk		Phosphoglycerate kinase	25	25	1	1	1546				1163	1163	1163	POOJJFMP_00342	NCDENJLK_00343	LCMILNPI_00342	EDOEJEEH_01353	BHNCHLLB_01030	HOIMJJBL_00342	MFGMGGII_02347	MAGGMMOL_03261	IMEJEIHJ_03330	GDFGBEMP_03076	CFNDNBBM_01796	PCOHADJP_02581	IDGBBPAE_03439	IJNBDKCJ_04149	BNFCCPEM_03177	BJEJEPIA_02045	JLHNPBNL_02752	NACHPALA_02409	DJPGICMP_01222	DFACAEAD_01085	JOCALEBO_00596	LOJIFFMD_01224	LCODDABE_01859	DMLGLEFF_03229	OIJDEGEP_03524
group_4356		hypothetical protein	25	25	1	1	6618				236	236	236	POOJJFMP_02809	NCDENJLK_03277	LCMILNPI_02350	EDOEJEEH_02343	BHNCHLLB_02666	HOIMJJBL_02918	MFGMGGII_00909	MAGGMMOL_01031	IMEJEIHJ_00234	GDFGBEMP_01917	CFNDNBBM_01391	PCOHADJP_00381	IDGBBPAE_00195	IJNBDKCJ_01199	BNFCCPEM_01497	BJEJEPIA_00577	JLHNPBNL_01973	NACHPALA_02163	DJPGICMP_00389	DFACAEAD_00389	JOCALEBO_01286	LOJIFFMD_00389	LCODDABE_00390	DMLGLEFF_00390	OIJDEGEP_00390
ygaU		putative protein YgaU	25	25	1	1	4045				449	449	449	POOJJFMP_00060	NCDENJLK_00060	LCMILNPI_00060	EDOEJEEH_01070	BHNCHLLB_04281	HOIMJJBL_00060	MFGMGGII_02570	MAGGMMOL_01527	IMEJEIHJ_01565	GDFGBEMP_01102	CFNDNBBM_01509	PCOHADJP_01973	IDGBBPAE_00357	IJNBDKCJ_00436	BNFCCPEM_01895	BJEJEPIA_01290	JLHNPBNL_01495	NACHPALA_03942	DJPGICMP_01499	DFACAEAD_01363	JOCALEBO_00874	LOJIFFMD_01501	LCODDABE_02207	DMLGLEFF_01530	OIJDEGEP_01763
lptB_2		Lipopolysaccharide export system ATP-binding protein LptB	25	25	1	1	5913				725	725	725	POOJJFMP_00588	NCDENJLK_00589	LCMILNPI_00588	EDOEJEEH_02918	BHNCHLLB_00784	HOIMJJBL_00588	MFGMGGII_02916	MAGGMMOL_03085	IMEJEIHJ_02520	GDFGBEMP_03383	CFNDNBBM_03132	PCOHADJP_02886	IDGBBPAE_01620	IJNBDKCJ_02885	BNFCCPEM_03059	BJEJEPIA_02773	JLHNPBNL_03059	NACHPALA_03117	DJPGICMP_00933	DFACAEAD_03464	JOCALEBO_00306	LOJIFFMD_00934	LCODDABE_01606	DMLGLEFF_01805	OIJDEGEP_01608
appX		Putative cytochrome bd-II ubiquinol oxidase subunit AppX	25	25	1	1	1210				89	89	89	POOJJFMP_01196	NCDENJLK_01196	LCMILNPI_02018	EDOEJEEH_00849	BHNCHLLB_00224	HOIMJJBL_02546	MFGMGGII_01683	MAGGMMOL_03656	IMEJEIHJ_01478	GDFGBEMP_00188	CFNDNBBM_00786	PCOHADJP_00494	IDGBBPAE_03073	IJNBDKCJ_01447	BNFCCPEM_00147	BJEJEPIA_00190	JLHNPBNL_00182	NACHPALA_02947	DJPGICMP_00740	DFACAEAD_00741	JOCALEBO_01637	LOJIFFMD_00741	LCODDABE_00742	DMLGLEFF_02760	OIJDEGEP_01313
yibN		putative protein YibN	25	25	1	1	3647				431	431	431	POOJJFMP_01988	NCDENJLK_02456	LCMILNPI_01245	EDOEJEEH_01520	BHNCHLLB_01889	HOIMJJBL_01708	MFGMGGII_02125	MAGGMMOL_02061	IMEJEIHJ_01784	GDFGBEMP_02854	CFNDNBBM_02637	PCOHADJP_03900	IDGBBPAE_03174	IJNBDKCJ_02058	BNFCCPEM_02389	BJEJEPIA_01504	JLHNPBNL_03671	NACHPALA_00224	DJPGICMP_01746	DFACAEAD_01610	JOCALEBO_02020	LOJIFFMD_01748	LCODDABE_02745	DMLGLEFF_02532	OIJDEGEP_01934
tdcC		Threonine/serine transporter TdcC	25	25	1	1	5992				1331	1331	1331	POOJJFMP_00517	NCDENJLK_00518	LCMILNPI_00517	EDOEJEEH_02847	BHNCHLLB_00855	HOIMJJBL_00517	MFGMGGII_02987	MAGGMMOL_03156	IMEJEIHJ_02591	GDFGBEMP_03454	CFNDNBBM_03203	PCOHADJP_02957	IDGBBPAE_01691	IJNBDKCJ_02956	BNFCCPEM_03130	BJEJEPIA_02844	JLHNPBNL_03130	NACHPALA_03968	DJPGICMP_01010	DFACAEAD_03541	JOCALEBO_00383	LOJIFFMD_01011	LCODDABE_01685	DMLGLEFF_01883	OIJDEGEP_01686
nuoH		NADH-quinone oxidoreductase subunit H	25	25	1	1	4170				977	977	977	POOJJFMP_02530	NCDENJLK_02999	LCMILNPI_01788	EDOEJEEH_02065	BHNCHLLB_03356	HOIMJJBL_02251	MFGMGGII_02714	MAGGMMOL_02321	IMEJEIHJ_02183	GDFGBEMP_03280	CFNDNBBM_02904	PCOHADJP_02791	IDGBBPAE_01877	IJNBDKCJ_02649	BNFCCPEM_02963	BJEJEPIA_03270	JLHNPBNL_02963	NACHPALA_02683	DJPGICMP_03928	DFACAEAD_03638	JOCALEBO_03645	LOJIFFMD_03579	LCODDABE_02597	DMLGLEFF_02104	OIJDEGEP_03139
clpP		ATP-dependent Clp protease proteolytic subunit	25	25	1	1	5572				623	623	623	POOJJFMP_03569	NCDENJLK_02055	LCMILNPI_00844	EDOEJEEH_03427	BHNCHLLB_01488	HOIMJJBL_01307	MFGMGGII_00405	MAGGMMOL_03482	IMEJEIHJ_00681	GDFGBEMP_01415	CFNDNBBM_03684	PCOHADJP_03058	IDGBBPAE_02469	IJNBDKCJ_00941	BNFCCPEM_00673	BJEJEPIA_00821	JLHNPBNL_03614	NACHPALA_01513	DJPGICMP_02685	DFACAEAD_03140	JOCALEBO_03286	LOJIFFMD_03501	LCODDABE_01310	DMLGLEFF_00881	OIJDEGEP_00978
group_4364		hypothetical protein	25	25	1	1	2670				398	398	398	POOJJFMP_03282	NCDENJLK_03559	LCMILNPI_03770	EDOEJEEH_02564	BHNCHLLB_03046	HOIMJJBL_03438	MFGMGGII_00088	MAGGMMOL_01200	IMEJEIHJ_00578	GDFGBEMP_00939	CFNDNBBM_00685	PCOHADJP_01617	IDGBBPAE_00649	IJNBDKCJ_00272	BNFCCPEM_01053	BJEJEPIA_01120	JLHNPBNL_01151	NACHPALA_01100	DJPGICMP_03148	DFACAEAD_02738	JOCALEBO_02841	LOJIFFMD_02878	LCODDABE_01091	DMLGLEFF_01182	OIJDEGEP_02109
acpP_2		Acyl carrier protein	25	25	1	1	197				236	236	236	POOJJFMP_01498	NCDENJLK_01498	LCMILNPI_02944	EDOEJEEH_00141	BHNCHLLB_02413	HOIMJJBL_00807	MFGMGGII_03713	MAGGMMOL_03383	IMEJEIHJ_02874	GDFGBEMP_03836	CFNDNBBM_03585	PCOHADJP_03460	IDGBBPAE_02567	IJNBDKCJ_03436	BNFCCPEM_03738	BJEJEPIA_03343	JLHNPBNL_03512	NACHPALA_01991	DJPGICMP_00144	DFACAEAD_00144	JOCALEBO_01041	LOJIFFMD_00144	LCODDABE_00145	DMLGLEFF_00145	OIJDEGEP_00144
mscL		Large-conductance mechanosensitive channel	25	25	1	1	3283				413	413	413	POOJJFMP_04498	NCDENJLK_04491	LCMILNPI_04480	EDOEJEEH_04498	BHNCHLLB_04503	HOIMJJBL_04495	MFGMGGII_04389	MAGGMMOL_04353	IMEJEIHJ_04195	GDFGBEMP_04474	CFNDNBBM_04478	PCOHADJP_04251	IDGBBPAE_04089	IJNBDKCJ_04480	BNFCCPEM_04550	BJEJEPIA_04316	JLHNPBNL_04452	NACHPALA_04434	DJPGICMP_04733	DFACAEAD_04130	JOCALEBO_04724	LOJIFFMD_04745	LCODDABE_04568	DMLGLEFF_04461	OIJDEGEP_03636
dsbB		Disulfide bond formation protein B	25	25	1	1	1196				530	530	530	POOJJFMP_01183	NCDENJLK_01183	LCMILNPI_02031	EDOEJEEH_00836	BHNCHLLB_00237	HOIMJJBL_02533	MFGMGGII_01669	MAGGMMOL_03642	IMEJEIHJ_01464	GDFGBEMP_00202	CFNDNBBM_00800	PCOHADJP_00508	IDGBBPAE_03059	IJNBDKCJ_01433	BNFCCPEM_00161	BJEJEPIA_00176	JLHNPBNL_00196	NACHPALA_02934	DJPGICMP_00753	DFACAEAD_00754	JOCALEBO_01650	LOJIFFMD_00754	LCODDABE_00755	DMLGLEFF_02773	OIJDEGEP_01326
fldB		Flavodoxin 2	25	25	1	1	3780				521	521	521	POOJJFMP_00317	NCDENJLK_00318	LCMILNPI_00317	EDOEJEEH_01328	BHNCHLLB_01055	HOIMJJBL_00317	MFGMGGII_03017	MAGGMMOL_02827	IMEJEIHJ_04301	GDFGBEMP_01365	CFNDNBBM_01772	PCOHADJP_01709	IDGBBPAE_04392	IJNBDKCJ_00700	BNFCCPEM_01783	BJEJEPIA_04515	JLHNPBNL_01758	NACHPALA_02434	DJPGICMP_01247	DFACAEAD_01110	JOCALEBO_00621	LOJIFFMD_01249	LCODDABE_01884	DMLGLEFF_03254	OIJDEGEP_04627
rbsB		Ribose import binding protein RbsB	25	25	1	1	428				890	890	890	POOJJFMP_04208	NCDENJLK_04262	LCMILNPI_04122	EDOEJEEH_04217	BHNCHLLB_04161	HOIMJJBL_04202	MFGMGGII_03773	MAGGMMOL_03589	IMEJEIHJ_03032	GDFGBEMP_04136	CFNDNBBM_03899	PCOHADJP_03785	IDGBBPAE_02952	IJNBDKCJ_03725	BNFCCPEM_03894	BJEJEPIA_03680	JLHNPBNL_03733	NACHPALA_03301	DJPGICMP_04322	DFACAEAD_03863	JOCALEBO_04094	LOJIFFMD_04029	LCODDABE_03774	DMLGLEFF_03488	OIJDEGEP_03151
group_4370		hypothetical protein	25	25	1	1	4370				620	620	620	POOJJFMP_02327	NCDENJLK_02796	LCMILNPI_01585	EDOEJEEH_01861	BHNCHLLB_03981	HOIMJJBL_02048	MFGMGGII_02815	MAGGMMOL_03783	IMEJEIHJ_03890	GDFGBEMP_02417	CFNDNBBM_02410	PCOHADJP_02281	IDGBBPAE_00886	IJNBDKCJ_01663	BNFCCPEM_02162	BJEJEPIA_03802	JLHNPBNL_02263	NACHPALA_01810	DJPGICMP_03649	DFACAEAD_03219	JOCALEBO_03365	LOJIFFMD_03167	LCODDABE_03058	DMLGLEFF_03352	OIJDEGEP_02985
ettA		Energy-dependent translational throttle protein EttA	25	25	1	1	3152				1667	1667	1667	POOJJFMP_03895	NCDENJLK_03949	LCMILNPI_03587	EDOEJEEH_03902	BHNCHLLB_03706	HOIMJJBL_03889	MFGMGGII_00284	MAGGMMOL_02904	IMEJEIHJ_00381	GDFGBEMP_00742	CFNDNBBM_00487	PCOHADJP_01420	IDGBBPAE_02781	IJNBDKCJ_00074	BNFCCPEM_01249	BJEJEPIA_01606	JLHNPBNL_01347	NACHPALA_00696	DJPGICMP_02236	DFACAEAD_02099	JOCALEBO_02203	LOJIFFMD_02346	LCODDABE_00885	DMLGLEFF_00976	OIJDEGEP_03392
pgpC		Phosphatidylglycerophosphatase C	25	25	1	1	4421				635	635	635	POOJJFMP_02278	NCDENJLK_02747	LCMILNPI_01536	EDOEJEEH_01812	BHNCHLLB_03932	HOIMJJBL_01999	MFGMGGII_04005	MAGGMMOL_03988	IMEJEIHJ_03702	GDFGBEMP_04231	CFNDNBBM_04235	PCOHADJP_03997	IDGBBPAE_03689	IJNBDKCJ_04235	BNFCCPEM_04220	BJEJEPIA_03875	JLHNPBNL_04123	NACHPALA_01859	DJPGICMP_03600	DFACAEAD_03170	JOCALEBO_03316	LOJIFFMD_03117	LCODDABE_03009	DMLGLEFF_03401	OIJDEGEP_02936
groS		10 kDa chaperonin	25	25	1	1	2624				293	293	293	POOJJFMP_03325	NCDENJLK_03516	LCMILNPI_03813	EDOEJEEH_02607	BHNCHLLB_03004	HOIMJJBL_03480	MFGMGGII_00046	MAGGMMOL_01157	IMEJEIHJ_00621	GDFGBEMP_00982	CFNDNBBM_00728	PCOHADJP_01660	IDGBBPAE_00692	IJNBDKCJ_00315	BNFCCPEM_01010	BJEJEPIA_01078	JLHNPBNL_01109	NACHPALA_01144	DJPGICMP_03103	DFACAEAD_02692	JOCALEBO_02796	LOJIFFMD_02832	LCODDABE_01135	DMLGLEFF_01226	OIJDEGEP_02153
group_4374		hypothetical protein	25	25	1	1	6178				743	743	743	POOJJFMP_01256	NCDENJLK_01256	LCMILNPI_01958	EDOEJEEH_00909	BHNCHLLB_00164	HOIMJJBL_02606	MFGMGGII_01925	MAGGMMOL_02169	IMEJEIHJ_02314	GDFGBEMP_00095	CFNDNBBM_02764	PCOHADJP_00079	IDGBBPAE_01296	IJNBDKCJ_01858	BNFCCPEM_00089	BJEJEPIA_00283	JLHNPBNL_00089	NACHPALA_01321	DJPGICMP_00681	DFACAEAD_00681	JOCALEBO_01578	LOJIFFMD_00681	LCODDABE_00683	DMLGLEFF_02701	OIJDEGEP_01254
skp		Chaperone protein Skp	25	25	1	1	2893				485	485	485	POOJJFMP_03787	NCDENJLK_03841	LCMILNPI_03479	EDOEJEEH_04309	BHNCHLLB_03598	HOIMJJBL_03781	MFGMGGII_01441	MAGGMMOL_01776	IMEJEIHJ_03660	GDFGBEMP_02190	CFNDNBBM_02197	PCOHADJP_02219	IDGBBPAE_03510	IJNBDKCJ_04081	BNFCCPEM_04056	BJEJEPIA_03840	JLHNPBNL_03984	NACHPALA_02237	DJPGICMP_03344	DFACAEAD_02934	JOCALEBO_03036	LOJIFFMD_03073	LCODDABE_04158	DMLGLEFF_02279	OIJDEGEP_00671
group_4376		hypothetical protein	25	25	1	2	145				659	659	659	POOJJFMP_04022	NCDENJLK_04076	LCMILNPI_03877	EDOEJEEH_04030	BHNCHLLB_04292	HOIMJJBL_04016	MFGMGGII_03310	MAGGMMOL_02442	IMEJEIHJ_03095	GDFGBEMP_03646	CFNDNBBM_03410	PCOHADJP_03285	IDGBBPAE_01769	IJNBDKCJ_04007	BNFCCPEM_03326	BJEJEPIA_02921	JLHNPBNL_03322	NACHPALA_02578	DJPGICMP_03772	DFACAEAD_03342	JOCALEBO_03488	LOJIFFMD_03290	LCODDABE_03195	DMLGLEFF_03112	OIJDEGEP_02755
mreB		Rod shape-determining protein MreB	25	25	1	1	3721				1043	1043	1043	POOJJFMP_00644	NCDENJLK_00645	LCMILNPI_00644	EDOEJEEH_02974	BHNCHLLB_04439	HOIMJJBL_00644	MFGMGGII_04182	MAGGMMOL_04167	IMEJEIHJ_03808	GDFGBEMP_04345	CFNDNBBM_04363	PCOHADJP_04053	IDGBBPAE_03948	IJNBDKCJ_04293	BNFCCPEM_04406	BJEJEPIA_03934	JLHNPBNL_04342	NACHPALA_04080	DJPGICMP_04598	DFACAEAD_04362	JOCALEBO_04491	LOJIFFMD_04525	LCODDABE_04239	DMLGLEFF_04034	OIJDEGEP_04047
can		Carbonic anhydrase 2	25	25	1	1	2956				662	662	662	POOJJFMP_03731	NCDENJLK_03785	LCMILNPI_03423	EDOEJEEH_03700	BHNCHLLB_03542	HOIMJJBL_03725	MFGMGGII_01383	MAGGMMOL_01718	IMEJEIHJ_01947	GDFGBEMP_02132	CFNDNBBM_02139	PCOHADJP_02161	IDGBBPAE_02134	IJNBDKCJ_02289	BNFCCPEM_02618	BJEJEPIA_02564	JLHNPBNL_02617	NACHPALA_02292	DJPGICMP_03289	DFACAEAD_02879	JOCALEBO_02981	LOJIFFMD_03018	LCODDABE_02872	DMLGLEFF_02334	OIJDEGEP_00726
group_4379		hypothetical protein	25	25	1	1	4643				434	434	434	POOJJFMP_04421	NCDENJLK_03395	LCMILNPI_04305	EDOEJEEH_02728	BHNCHLLB_02882	HOIMJJBL_03601	MFGMGGII_03595	MAGGMMOL_03166	IMEJEIHJ_03630	GDFGBEMP_03718	CFNDNBBM_03467	PCOHADJP_03342	IDGBBPAE_02252	IJNBDKCJ_03206	BNFCCPEM_03620	BJEJEPIA_03613	JLHNPBNL_03394	NACHPALA_03628	DJPGICMP_04183	DFACAEAD_04239	JOCALEBO_04376	LOJIFFMD_04446	LCODDABE_03598	DMLGLEFF_03273	OIJDEGEP_03309
group_438		hypothetical protein	25	25	1	1	3145				107	107	107	POOJJFMP_03901	NCDENJLK_03955	LCMILNPI_03593	EDOEJEEH_03908	BHNCHLLB_03712	HOIMJJBL_03895	MFGMGGII_00290	MAGGMMOL_02898	IMEJEIHJ_00375	GDFGBEMP_00736	CFNDNBBM_00481	PCOHADJP_01414	IDGBBPAE_02787	IJNBDKCJ_00068	BNFCCPEM_01255	BJEJEPIA_01600	JLHNPBNL_01353	NACHPALA_00690	DJPGICMP_02230	DFACAEAD_02093	JOCALEBO_02197	LOJIFFMD_02352	LCODDABE_00879	DMLGLEFF_00970	OIJDEGEP_03386
group_4380		hypothetical protein	25	25	1	1	976				335	335	335	POOJJFMP_01030	NCDENJLK_01031	LCMILNPI_02183	EDOEJEEH_00684	BHNCHLLB_00388	HOIMJJBL_02381	MFGMGGII_01551	MAGGMMOL_00471	IMEJEIHJ_01346	GDFGBEMP_00320	CFNDNBBM_00918	PCOHADJP_00626	IDGBBPAE_01388	IJNBDKCJ_01315	BNFCCPEM_00279	BJEJEPIA_00058	JLHNPBNL_00314	NACHPALA_03779	DJPGICMP_00878	DFACAEAD_00880	JOCALEBO_01775	LOJIFFMD_00879	LCODDABE_03862	DMLGLEFF_03696	OIJDEGEP_03281
rng		Ribonuclease G	25	25	1	1	3725				1469	1469	1469	POOJJFMP_00640	NCDENJLK_00641	LCMILNPI_00640	EDOEJEEH_02970	BHNCHLLB_04443	HOIMJJBL_00640	MFGMGGII_04178	MAGGMMOL_04163	IMEJEIHJ_03804	GDFGBEMP_04341	CFNDNBBM_04359	PCOHADJP_04057	IDGBBPAE_03944	IJNBDKCJ_04289	BNFCCPEM_04402	BJEJEPIA_03930	JLHNPBNL_04338	NACHPALA_04076	DJPGICMP_04602	DFACAEAD_04366	JOCALEBO_04495	LOJIFFMD_04521	LCODDABE_04243	DMLGLEFF_04038	OIJDEGEP_04051
proB		Glutamate 5-kinase	25	25	1	1	5247				1103	1103	1103	POOJJFMP_03440	NCDENJLK_01926	LCMILNPI_00715	EDOEJEEH_03298	BHNCHLLB_01359	HOIMJJBL_04311	MFGMGGII_04318	MAGGMMOL_03801	IMEJEIHJ_03513	GDFGBEMP_02544	CFNDNBBM_03800	PCOHADJP_03584	IDGBBPAE_03348	IJNBDKCJ_02723	BNFCCPEM_03804	BJEJEPIA_02729	JLHNPBNL_02390	NACHPALA_01706	DJPGICMP_02878	DFACAEAD_02991	JOCALEBO_03093	LOJIFFMD_04129	LCODDABE_04400	DMLGLEFF_03832	OIJDEGEP_02499
yncA		L-methionine sulfoximine/L-methionine sulfone acetyltransferase	25	25	1	1	6463				515	515	515	POOJJFMP_02667	NCDENJLK_03135	LCMILNPI_02492	EDOEJEEH_02201	BHNCHLLB_02808	HOIMJJBL_02775	MFGMGGII_00758	MAGGMMOL_00879	IMEJEIHJ_00083	GDFGBEMP_01766	CFNDNBBM_01238	PCOHADJP_00230	IDGBBPAE_00042	IJNBDKCJ_01048	BNFCCPEM_01346	BJEJEPIA_00426	JLHNPBNL_01822	NACHPALA_01464	DJPGICMP_00538	DFACAEAD_00538	JOCALEBO_01435	LOJIFFMD_00538	LCODDABE_00539	DMLGLEFF_00539	OIJDEGEP_00539
yjjG		Pyrimidine 5'-nucleotidase YjjG	25	25	1	1	3177				680	680	680	POOJJFMP_03877	NCDENJLK_03931	LCMILNPI_03569	EDOEJEEH_03884	BHNCHLLB_03688	HOIMJJBL_03871	MFGMGGII_00265	MAGGMMOL_02923	IMEJEIHJ_00400	GDFGBEMP_00761	CFNDNBBM_00506	PCOHADJP_01439	IDGBBPAE_02762	IJNBDKCJ_00093	BNFCCPEM_01230	BJEJEPIA_01625	JLHNPBNL_01328	NACHPALA_00718	DJPGICMP_02258	DFACAEAD_02121	JOCALEBO_02225	LOJIFFMD_02324	LCODDABE_00907	DMLGLEFF_00998	OIJDEGEP_03414
manZ_1		PTS system mannose-specific EIID component	25	25	1	1	1172				851	851	851	POOJJFMP_01159	NCDENJLK_01159	LCMILNPI_02055	EDOEJEEH_00812	BHNCHLLB_00261	HOIMJJBL_02509	MFGMGGII_01645	MAGGMMOL_03618	IMEJEIHJ_01440	GDFGBEMP_00226	CFNDNBBM_00824	PCOHADJP_00532	IDGBBPAE_03035	IJNBDKCJ_01409	BNFCCPEM_00185	BJEJEPIA_00152	JLHNPBNL_00220	NACHPALA_02910	DJPGICMP_00777	DFACAEAD_00778	JOCALEBO_01674	LOJIFFMD_00778	LCODDABE_00779	DMLGLEFF_02797	OIJDEGEP_01350
potB		Spermidine/putrescine transport system permease protein PotB	25	25	1	1	227				863	863	863	POOJJFMP_01469	NCDENJLK_01469	LCMILNPI_02973	EDOEJEEH_00112	BHNCHLLB_02442	HOIMJJBL_00778	MFGMGGII_03683	MAGGMMOL_03353	IMEJEIHJ_02844	GDFGBEMP_03806	CFNDNBBM_03555	PCOHADJP_03430	IDGBBPAE_02597	IJNBDKCJ_03406	BNFCCPEM_03708	BJEJEPIA_03313	JLHNPBNL_03482	NACHPALA_01962	DJPGICMP_00173	DFACAEAD_00173	JOCALEBO_01070	LOJIFFMD_00173	LCODDABE_00174	DMLGLEFF_00174	OIJDEGEP_00173
soxS		Regulatory protein SoxS	25	25	1	1	2559				323	323	323	POOJJFMP_03387	NCDENJLK_03454	LCMILNPI_04066	EDOEJEEH_02669	BHNCHLLB_02941	HOIMJJBL_03542	MFGMGGII_03651	MAGGMMOL_03222	IMEJEIHJ_04236	GDFGBEMP_03774	CFNDNBBM_03523	PCOHADJP_03398	IDGBBPAE_02308	IJNBDKCJ_03262	BNFCCPEM_03676	BJEJEPIA_04381	JLHNPBNL_03450	NACHPALA_01294	DJPGICMP_02953	DFACAEAD_02542	JOCALEBO_02646	LOJIFFMD_02682	LCODDABE_04186	DMLGLEFF_03933	OIJDEGEP_03920
proS		Proline--tRNA ligase	25	25	1	1	2876				1718	1718	1718	POOJJFMP_03804	NCDENJLK_03858	LCMILNPI_03496	EDOEJEEH_04326	BHNCHLLB_03615	HOIMJJBL_03798	MFGMGGII_01458	MAGGMMOL_01793	IMEJEIHJ_03643	GDFGBEMP_02207	CFNDNBBM_02214	PCOHADJP_02236	IDGBBPAE_03527	IJNBDKCJ_04064	BNFCCPEM_04039	BJEJEPIA_03857	JLHNPBNL_04001	NACHPALA_02220	DJPGICMP_03361	DFACAEAD_02951	JOCALEBO_03053	LOJIFFMD_03090	LCODDABE_04175	DMLGLEFF_02262	OIJDEGEP_00654
caiA_2		Crotonobetainyl-CoA reductase	25	25	1	1	3053				1142	1142	1142	POOJJFMP_03630	NCDENJLK_03684	LCMILNPI_03322	EDOEJEEH_03801	BHNCHLLB_03441	HOIMJJBL_03624	MFGMGGII_01286	MAGGMMOL_01622	IMEJEIHJ_01851	GDFGBEMP_02036	CFNDNBBM_02043	PCOHADJP_02065	IDGBBPAE_04018	IJNBDKCJ_02385	BNFCCPEM_02714	BJEJEPIA_04250	JLHNPBNL_02713	NACHPALA_03818	DJPGICMP_03193	DFACAEAD_02783	JOCALEBO_02885	LOJIFFMD_02922	LCODDABE_02968	DMLGLEFF_02431	OIJDEGEP_00822
cysW		Sulfate transport system permease protein CysW	25	25	1	1	4290				875	875	875	POOJJFMP_02405	NCDENJLK_02874	LCMILNPI_01663	EDOEJEEH_01940	BHNCHLLB_03229	HOIMJJBL_02126	MFGMGGII_04123	MAGGMMOL_02658	IMEJEIHJ_02413	GDFGBEMP_02494	CFNDNBBM_02487	PCOHADJP_02358	IDGBBPAE_00963	IJNBDKCJ_01740	BNFCCPEM_02240	BJEJEPIA_03056	JLHNPBNL_02340	NACHPALA_04492	DJPGICMP_04389	DFACAEAD_03930	JOCALEBO_04227	LOJIFFMD_04261	LCODDABE_02475	DMLGLEFF_02226	OIJDEGEP_02195
mdaB		Modulator of drug activity B	25	25	1	1	1264				581	581	581	POOJJFMP_00453	NCDENJLK_00454	LCMILNPI_00453	EDOEJEEH_02783	BHNCHLLB_00919	HOIMJJBL_00453	MFGMGGII_02451	MAGGMMOL_02961	IMEJEIHJ_02991	GDFGBEMP_03180	CFNDNBBM_01899	PCOHADJP_02684	IDGBBPAE_02922	IJNBDKCJ_03629	BNFCCPEM_02813	BJEJEPIA_02149	JLHNPBNL_02856	NACHPALA_03507	DJPGICMP_01113	DFACAEAD_00976	JOCALEBO_00487	LOJIFFMD_01115	LCODDABE_01750	DMLGLEFF_01948	OIJDEGEP_02850
group_4392		hypothetical protein	25	25	1	1	4917				323	323	323	POOJJFMP_00795	NCDENJLK_00796	LCMILNPI_03126	EDOEJEEH_03546	BHNCHLLB_00621	HOIMJJBL_03158	MFGMGGII_02288	MAGGMMOL_00363	IMEJEIHJ_01086	GDFGBEMP_03017	CFNDNBBM_00053	PCOHADJP_01141	IDGBBPAE_01117	IJNBDKCJ_02222	BNFCCPEM_02552	BJEJEPIA_01823	JLHNPBNL_01025	NACHPALA_02997	DJPGICMP_04071	DFACAEAD_03708	JOCALEBO_03922	LOJIFFMD_03783	LCODDABE_04451	DMLGLEFF_04299	OIJDEGEP_04292
ybaB		Nucleoid-associated protein YbaB	25	25	1	1	5607				329	329	329	POOJJFMP_03604	NCDENJLK_02090	LCMILNPI_00879	EDOEJEEH_03462	BHNCHLLB_01523	HOIMJJBL_01342	MFGMGGII_00441	MAGGMMOL_03446	IMEJEIHJ_00717	GDFGBEMP_01451	CFNDNBBM_03648	PCOHADJP_03022	IDGBBPAE_02433	IJNBDKCJ_00905	BNFCCPEM_00709	BJEJEPIA_00785	JLHNPBNL_03650	NACHPALA_00360	DJPGICMP_02138	DFACAEAD_02001	JOCALEBO_04579	LOJIFFMD_02140	LCODDABE_01345	DMLGLEFF_00846	OIJDEGEP_00943
ndhC		NAD(P)H-quinone oxidoreductase subunit 3	25	25	1	1	4176				443	443	443	POOJJFMP_02524	NCDENJLK_02993	LCMILNPI_01782	EDOEJEEH_02059	BHNCHLLB_03350	HOIMJJBL_02245	MFGMGGII_02708	MAGGMMOL_02327	IMEJEIHJ_02177	GDFGBEMP_03286	CFNDNBBM_02898	PCOHADJP_02785	IDGBBPAE_01883	IJNBDKCJ_02643	BNFCCPEM_02957	BJEJEPIA_03264	JLHNPBNL_02957	NACHPALA_02677	DJPGICMP_03934	DFACAEAD_03644	JOCALEBO_03651	LOJIFFMD_03585	LCODDABE_02591	DMLGLEFF_02110	OIJDEGEP_03145
group_4395		hypothetical protein	25	25	1	1	153				374	374	374	POOJJFMP_01541	NCDENJLK_01541	LCMILNPI_02901	EDOEJEEH_00184	BHNCHLLB_02370	HOIMJJBL_00850	MFGMGGII_03754	MAGGMMOL_03424	IMEJEIHJ_02915	GDFGBEMP_03877	CFNDNBBM_03626	PCOHADJP_03501	IDGBBPAE_02526	IJNBDKCJ_03477	BNFCCPEM_03779	BJEJEPIA_03384	JLHNPBNL_03553	NACHPALA_02034	DJPGICMP_00101	DFACAEAD_00101	JOCALEBO_00998	LOJIFFMD_00101	LCODDABE_00102	DMLGLEFF_00102	OIJDEGEP_00101
fliJ		Flagellar FliJ protein	25	25	1	1	936				443	443	443	POOJJFMP_00995	NCDENJLK_00996	LCMILNPI_02218	EDOEJEEH_00649	BHNCHLLB_00423	HOIMJJBL_02346	MFGMGGII_01514	MAGGMMOL_00508	IMEJEIHJ_01310	GDFGBEMP_00357	CFNDNBBM_00954	PCOHADJP_00663	IDGBBPAE_01351	IJNBDKCJ_01278	BNFCCPEM_00316	BJEJEPIA_00021	JLHNPBNL_00351	NACHPALA_04541	DJPGICMP_04471	DFACAEAD_04065	JOCALEBO_04309	LOJIFFMD_04343	LCODDABE_01912	DMLGLEFF_01257	OIJDEGEP_02592
livF		High-affinity branched-chain amino acid transport ATP-binding protein LivF	25	25	1	1	3434				713	713	713	POOJJFMP_02131	NCDENJLK_02599	LCMILNPI_01388	EDOEJEEH_01664	BHNCHLLB_02032	HOIMJJBL_01851	MFGMGGII_01769	MAGGMMOL_01873	IMEJEIHJ_01212	GDFGBEMP_02301	CFNDNBBM_02294	PCOHADJP_01269	IDGBBPAE_00774	IJNBDKCJ_01547	BNFCCPEM_02046	BJEJEPIA_00955	JLHNPBNL_02147	NACHPALA_00081	DJPGICMP_01603	DFACAEAD_01467	JOCALEBO_01877	LOJIFFMD_01605	LCODDABE_03420	DMLGLEFF_02911	OIJDEGEP_02390
ybhL_1		Inner membrane protein YbhL	25	25	1	1	5002				704	704	704	POOJJFMP_00707	NCDENJLK_00708	LCMILNPI_04223	EDOEJEEH_03635	BHNCHLLB_00710	HOIMJJBL_03070	MFGMGGII_02212	MAGGMMOL_00287	IMEJEIHJ_01010	GDFGBEMP_02941	CFNDNBBM_00129	PCOHADJP_01065	IDGBBPAE_01041	IJNBDKCJ_02145	BNFCCPEM_02476	BJEJEPIA_01747	JLHNPBNL_00949	NACHPALA_04140	DJPGICMP_04659	DFACAEAD_04552	JOCALEBO_04894	LOJIFFMD_04881	LCODDABE_04300	DMLGLEFF_04139	OIJDEGEP_04117
hdeB		Acid stress chaperone HdeB	25	25	1	1	6494				329	329	329	POOJJFMP_02696	NCDENJLK_03164	LCMILNPI_02463	EDOEJEEH_02230	BHNCHLLB_02779	HOIMJJBL_02804	MFGMGGII_00789	MAGGMMOL_00910	IMEJEIHJ_00114	GDFGBEMP_01797	CFNDNBBM_01270	PCOHADJP_00261	IDGBBPAE_00073	IJNBDKCJ_01079	BNFCCPEM_01377	BJEJEPIA_00457	JLHNPBNL_01853	NACHPALA_01493	DJPGICMP_00509	DFACAEAD_00509	JOCALEBO_01406	LOJIFFMD_00509	LCODDABE_00510	DMLGLEFF_00510	OIJDEGEP_00510
uspB		Universal stress protein B	25	25	1	1	3463				335	335	335	POOJJFMP_02102	NCDENJLK_02570	LCMILNPI_01359	EDOEJEEH_01635	BHNCHLLB_02003	HOIMJJBL_01822	MFGMGGII_01740	MAGGMMOL_01844	IMEJEIHJ_01183	GDFGBEMP_02272	CFNDNBBM_02265	PCOHADJP_01240	IDGBBPAE_00745	IJNBDKCJ_01518	BNFCCPEM_02017	BJEJEPIA_00926	JLHNPBNL_02118	NACHPALA_00110	DJPGICMP_01632	DFACAEAD_01496	JOCALEBO_01906	LOJIFFMD_01634	LCODDABE_03391	DMLGLEFF_02940	OIJDEGEP_02419
group_4401		hypothetical protein	25	25	1	1	5512				677	677	677	POOJJFMP_03510	NCDENJLK_01996	LCMILNPI_00785	EDOEJEEH_03368	BHNCHLLB_01429	HOIMJJBL_01248	MFGMGGII_03494	MAGGMMOL_04239	IMEJEIHJ_03209	GDFGBEMP_02732	CFNDNBBM_03742	PCOHADJP_03527	IDGBBPAE_03645	IJNBDKCJ_02841	BNFCCPEM_04445	BJEJEPIA_02603	JLHNPBNL_02578	NACHPALA_01571	DJPGICMP_02743	DFACAEAD_03082	JOCALEBO_03228	LOJIFFMD_03443	LCODDABE_01252	DMLGLEFF_00939	OIJDEGEP_01036
cutA		Divalent-cation tolerance protein CutA	25	25	1	1	2619				347	347	347	POOJJFMP_03330	NCDENJLK_03511	LCMILNPI_03818	EDOEJEEH_02612	BHNCHLLB_02999	HOIMJJBL_03485	MFGMGGII_00041	MAGGMMOL_01152	IMEJEIHJ_00626	GDFGBEMP_00987	CFNDNBBM_00733	PCOHADJP_01665	IDGBBPAE_00697	IJNBDKCJ_00320	BNFCCPEM_01005	BJEJEPIA_01073	JLHNPBNL_01104	NACHPALA_01149	DJPGICMP_03098	DFACAEAD_02687	JOCALEBO_02791	LOJIFFMD_02827	LCODDABE_01140	DMLGLEFF_01231	OIJDEGEP_02158
emtA		Endo-type membrane-bound lytic murein transglycosylase A	25	25	1	1	1205				611	611	611	POOJJFMP_01191	NCDENJLK_01191	LCMILNPI_02023	EDOEJEEH_00844	BHNCHLLB_00229	HOIMJJBL_02541	MFGMGGII_01678	MAGGMMOL_03651	IMEJEIHJ_01473	GDFGBEMP_00193	CFNDNBBM_00791	PCOHADJP_00499	IDGBBPAE_03068	IJNBDKCJ_01442	BNFCCPEM_00152	BJEJEPIA_00185	JLHNPBNL_00187	NACHPALA_02942	DJPGICMP_00745	DFACAEAD_00746	JOCALEBO_01642	LOJIFFMD_00746	LCODDABE_00747	DMLGLEFF_02765	OIJDEGEP_01318
osmY_3		Osmotically-inducible protein Y	25	25	1	1	5966				575	575	575	POOJJFMP_00535	NCDENJLK_00536	LCMILNPI_00535	EDOEJEEH_02865	BHNCHLLB_00837	HOIMJJBL_00535	MFGMGGII_02969	MAGGMMOL_03138	IMEJEIHJ_02573	GDFGBEMP_03436	CFNDNBBM_03185	PCOHADJP_02939	IDGBBPAE_01673	IJNBDKCJ_02938	BNFCCPEM_03112	BJEJEPIA_02826	JLHNPBNL_03112	NACHPALA_03170	DJPGICMP_00986	DFACAEAD_03517	JOCALEBO_00359	LOJIFFMD_00987	LCODDABE_01661	DMLGLEFF_01859	OIJDEGEP_01662
alx		Putative membrane-bound redox modulator Alx	25	25	1	1	6013				968	968	968	POOJJFMP_00498	NCDENJLK_00499	LCMILNPI_00498	EDOEJEEH_02828	BHNCHLLB_00874	HOIMJJBL_00498	MFGMGGII_03006	MAGGMMOL_04433	IMEJEIHJ_02610	GDFGBEMP_03473	CFNDNBBM_03222	PCOHADJP_02976	IDGBBPAE_01711	IJNBDKCJ_02976	BNFCCPEM_03149	BJEJEPIA_02863	JLHNPBNL_03149	NACHPALA_03987	DJPGICMP_01029	DFACAEAD_03560	JOCALEBO_00402	LOJIFFMD_01030	LCODDABE_01704	DMLGLEFF_01902	OIJDEGEP_01705
chbA		PTS system N,N'-diacetylchitobiose-specific EIIA component	25	25	1	1	6746				347	347	347	POOJJFMP_01374	NCDENJLK_01374	LCMILNPI_03068	EDOEJEEH_00017	BHNCHLLB_02538	HOIMJJBL_00683	MFGMGGII_03916	MAGGMMOL_03670	IMEJEIHJ_03501	GDFGBEMP_04142	CFNDNBBM_04024	PCOHADJP_03984	IDGBBPAE_03161	IJNBDKCJ_03887	BNFCCPEM_03956	BJEJEPIA_03762	JLHNPBNL_03876	NACHPALA_04655	DJPGICMP_00260	DFACAEAD_00260	JOCALEBO_01157	LOJIFFMD_00260	LCODDABE_00261	DMLGLEFF_00261	OIJDEGEP_00260
group_4407		hypothetical protein	25	25	1	1	3571				425	425	425	POOJJFMP_01917	NCDENJLK_02385	LCMILNPI_01173	EDOEJEEH_01449	BHNCHLLB_01818	HOIMJJBL_01637	MFGMGGII_02056	MAGGMMOL_01991	IMEJEIHJ_01715	GDFGBEMP_02785	CFNDNBBM_02568	PCOHADJP_04440	IDGBBPAE_02368	IJNBDKCJ_01988	BNFCCPEM_02320	BJEJEPIA_01435	JLHNPBNL_04049	NACHPALA_00294	DJPGICMP_01816	DFACAEAD_01680	JOCALEBO_02090	LOJIFFMD_01818	LCODDABE_02675	DMLGLEFF_02462	OIJDEGEP_02004
mutH		DNA mismatch repair protein MutH	25	25	1	1	3821				695	695	695	POOJJFMP_00276	NCDENJLK_00277	LCMILNPI_00276	EDOEJEEH_01287	BHNCHLLB_01096	HOIMJJBL_00276	MFGMGGII_03057	MAGGMMOL_02787	IMEJEIHJ_01997	GDFGBEMP_01325	CFNDNBBM_01732	PCOHADJP_01749	IDGBBPAE_01975	IJNBDKCJ_00660	BNFCCPEM_01743	BJEJEPIA_02307	JLHNPBNL_01718	NACHPALA_02474	DJPGICMP_01287	DFACAEAD_01151	JOCALEBO_00661	LOJIFFMD_01289	LCODDABE_02419	DMLGLEFF_01745	OIJDEGEP_03044
leuE		Leucine efflux protein	25	25	1	1	272				638	638	638	POOJJFMP_01427	NCDENJLK_01427	LCMILNPI_03015	EDOEJEEH_00070	BHNCHLLB_02484	HOIMJJBL_00736	MFGMGGII_03961	MAGGMMOL_03715	IMEJEIHJ_03457	GDFGBEMP_04187	CFNDNBBM_04069	PCOHADJP_03940	IDGBBPAE_03117	IJNBDKCJ_03842	BNFCCPEM_04001	BJEJEPIA_03717	JLHNPBNL_03921	NACHPALA_01920	DJPGICMP_00215	DFACAEAD_00215	JOCALEBO_01112	LOJIFFMD_00215	LCODDABE_00216	DMLGLEFF_00216	OIJDEGEP_00215
acrZ		Multidrug efflux pump accessory protein AcrZ	25	25	1	1	5029				149	149	149	POOJJFMP_00679	NCDENJLK_00680	LCMILNPI_04195	EDOEJEEH_03663	BHNCHLLB_00738	HOIMJJBL_03042	MFGMGGII_02186	MAGGMMOL_00261	IMEJEIHJ_00984	GDFGBEMP_02915	CFNDNBBM_00155	PCOHADJP_01039	IDGBBPAE_01015	IJNBDKCJ_02119	BNFCCPEM_02450	BJEJEPIA_01721	JLHNPBNL_00923	NACHPALA_04166	DJPGICMP_04633	DFACAEAD_04526	JOCALEBO_04671	LOJIFFMD_04637	LCODDABE_04273	DMLGLEFF_04112	OIJDEGEP_04144
ruvB		Holliday junction ATP-dependent DNA helicase RuvB	25	25	1	1	1017				1010	1010	1010	POOJJFMP_01069	NCDENJLK_01070	LCMILNPI_02144	EDOEJEEH_00723	BHNCHLLB_00349	HOIMJJBL_02420	MFGMGGII_01592	MAGGMMOL_00430	IMEJEIHJ_01387	GDFGBEMP_00279	CFNDNBBM_00877	PCOHADJP_00585	IDGBBPAE_01429	IJNBDKCJ_01356	BNFCCPEM_00238	BJEJEPIA_00099	JLHNPBNL_00273	NACHPALA_03740	DJPGICMP_00840	DFACAEAD_00842	JOCALEBO_01737	LOJIFFMD_00841	LCODDABE_03900	DMLGLEFF_04412	OIJDEGEP_03243
group_4412		hypothetical protein	25	25	1	1	4860				893	893	893	POOJJFMP_00850	NCDENJLK_00851	LCMILNPI_03181	EDOEJEEH_03491	BHNCHLLB_00566	HOIMJJBL_03213	MFGMGGII_03145	MAGGMMOL_02524	IMEJEIHJ_02634	GDFGBEMP_03497	CFNDNBBM_03246	PCOHADJP_03121	IDGBBPAE_02162	IJNBDKCJ_03000	BNFCCPEM_03408	BJEJEPIA_03505	JLHNPBNL_03173	NACHPALA_04042	DJPGICMP_04367	DFACAEAD_03908	JOCALEBO_04205	LOJIFFMD_04239	LCODDABE_03966	DMLGLEFF_03533	OIJDEGEP_03489
fdhF_2		Formate dehydrogenase H	25	25	1	1	2580				419	419	419	POOJJFMP_03366	NCDENJLK_03475	LCMILNPI_04087	EDOEJEEH_02648	BHNCHLLB_02962	HOIMJJBL_03521	MFGMGGII_00003	MAGGMMOL_03874	IMEJEIHJ_03970	GDFGBEMP_01025	CFNDNBBM_00771	PCOHADJP_01703	IDGBBPAE_03726	IJNBDKCJ_00358	BNFCCPEM_00967	BJEJEPIA_01035	JLHNPBNL_01066	NACHPALA_01274	DJPGICMP_02973	DFACAEAD_02562	JOCALEBO_02666	LOJIFFMD_02702	LCODDABE_04206	DMLGLEFF_03953	OIJDEGEP_03900
fabF		3-oxoacyl-[acyl-carrier-protein] synthase 2	25	25	1	1	198				1241	1241	1241	POOJJFMP_01497	NCDENJLK_01497	LCMILNPI_02945	EDOEJEEH_00140	BHNCHLLB_02414	HOIMJJBL_00806	MFGMGGII_03712	MAGGMMOL_03382	IMEJEIHJ_02873	GDFGBEMP_03835	CFNDNBBM_03584	PCOHADJP_03459	IDGBBPAE_02568	IJNBDKCJ_03435	BNFCCPEM_03737	BJEJEPIA_03342	JLHNPBNL_03511	NACHPALA_01990	DJPGICMP_00145	DFACAEAD_00145	JOCALEBO_01042	LOJIFFMD_00145	LCODDABE_00146	DMLGLEFF_00146	OIJDEGEP_00145
group_4415		hypothetical protein	25	25	1	1	6132				278	278	278	POOJJFMP_01209	NCDENJLK_01209	LCMILNPI_02005	EDOEJEEH_00862	BHNCHLLB_00211	HOIMJJBL_02559	MFGMGGII_01879	MAGGMMOL_02123	IMEJEIHJ_02360	GDFGBEMP_00141	CFNDNBBM_02718	PCOHADJP_00033	IDGBBPAE_03547	IJNBDKCJ_01812	BNFCCPEM_00135	BJEJEPIA_00237	JLHNPBNL_00135	NACHPALA_02959	DJPGICMP_00728	DFACAEAD_00729	JOCALEBO_01625	LOJIFFMD_00729	LCODDABE_00730	DMLGLEFF_02748	OIJDEGEP_01301
mepS_1		Murein DD-endopeptidase MepS/Murein LD-carboxypeptidase	25	25	1	1	575				572	572	572	POOJJFMP_01860	NCDENJLK_01860	LCMILNPI_02782	EDOEJEEH_00503	BHNCHLLB_03803	HOIMJJBL_01171	MFGMGGII_01243	MAGGMMOL_00793	IMEJEIHJ_02799	GDFGBEMP_00642	CFNDNBBM_03075	PCOHADJP_00948	IDGBBPAE_04191	IJNBDKCJ_03174	BNFCCPEM_00601	BJEJEPIA_03174	JLHNPBNL_00637	NACHPALA_00872	DJPGICMP_02441	DFACAEAD_02304	JOCALEBO_02617	LOJIFFMD_02653	LCODDABE_02150	DMLGLEFF_01495	OIJDEGEP_01185
group_4417		hypothetical protein	25	25	1	1	6179				404	404	404	POOJJFMP_01257	NCDENJLK_01257	LCMILNPI_01957	EDOEJEEH_00910	BHNCHLLB_00163	HOIMJJBL_02607	MFGMGGII_01926	MAGGMMOL_02170	IMEJEIHJ_02313	GDFGBEMP_00094	CFNDNBBM_02765	PCOHADJP_00080	IDGBBPAE_01295	IJNBDKCJ_01859	BNFCCPEM_00088	BJEJEPIA_00284	JLHNPBNL_00088	NACHPALA_01322	DJPGICMP_00680	DFACAEAD_00680	JOCALEBO_01577	LOJIFFMD_00680	LCODDABE_00682	DMLGLEFF_02700	OIJDEGEP_01253
atpH		ATP synthase subunit delta	25	25	1	1	444				533	533	533	POOJJFMP_04224	NCDENJLK_04278	LCMILNPI_04138	EDOEJEEH_04233	BHNCHLLB_04177	HOIMJJBL_04218	MFGMGGII_03789	MAGGMMOL_03573	IMEJEIHJ_03048	GDFGBEMP_04120	CFNDNBBM_03915	PCOHADJP_03801	IDGBBPAE_02968	IJNBDKCJ_03709	BNFCCPEM_03910	BJEJEPIA_03664	JLHNPBNL_03749	NACHPALA_03317	DJPGICMP_04306	DFACAEAD_03847	JOCALEBO_04078	LOJIFFMD_04013	LCODDABE_03790	DMLGLEFF_03472	OIJDEGEP_03167
prfB_2		Peptide chain release factor RF2	25	25	1	1	5241				614	614	614	POOJJFMP_03434	NCDENJLK_01920	LCMILNPI_00709	EDOEJEEH_03292	BHNCHLLB_01353	HOIMJJBL_04305	MFGMGGII_04312	MAGGMMOL_03795	IMEJEIHJ_03507	GDFGBEMP_02538	CFNDNBBM_03806	PCOHADJP_03590	IDGBBPAE_03342	IJNBDKCJ_02717	BNFCCPEM_03798	BJEJEPIA_02735	JLHNPBNL_02384	NACHPALA_01712	DJPGICMP_02884	DFACAEAD_02985	JOCALEBO_03087	LOJIFFMD_04123	LCODDABE_04406	DMLGLEFF_03826	OIJDEGEP_02493
mltA		Membrane-bound lytic murein transglycosylase A	25	25	1	1	3836				1097	1097	1097	POOJJFMP_00259	NCDENJLK_00260	LCMILNPI_00259	EDOEJEEH_01270	BHNCHLLB_01113	HOIMJJBL_00259	MFGMGGII_03074	MAGGMMOL_02770	IMEJEIHJ_02014	GDFGBEMP_01308	CFNDNBBM_01715	PCOHADJP_01766	IDGBBPAE_01992	IJNBDKCJ_00643	BNFCCPEM_01726	BJEJEPIA_02290	JLHNPBNL_01701	NACHPALA_02751	DJPGICMP_01304	DFACAEAD_01168	JOCALEBO_00678	LOJIFFMD_01306	LCODDABE_02402	DMLGLEFF_01728	OIJDEGEP_03027
rplU		50S ribosomal protein L21	25	25	1	1	5928				311	311	311	POOJJFMP_00573	NCDENJLK_00574	LCMILNPI_00573	EDOEJEEH_02903	BHNCHLLB_00799	HOIMJJBL_00573	MFGMGGII_02931	MAGGMMOL_03100	IMEJEIHJ_02535	GDFGBEMP_03398	CFNDNBBM_03147	PCOHADJP_02901	IDGBBPAE_01635	IJNBDKCJ_02900	BNFCCPEM_03074	BJEJEPIA_02788	JLHNPBNL_03074	NACHPALA_03132	DJPGICMP_00948	DFACAEAD_03479	JOCALEBO_00321	LOJIFFMD_00949	LCODDABE_01621	DMLGLEFF_01820	OIJDEGEP_01623
hdfR_3		HTH-type transcriptional regulator HdfR	25	25	1	1	6354				836	836	836	POOJJFMP_04118	NCDENJLK_04172	LCMILNPI_04054	EDOEJEEH_04208	BHNCHLLB_04071	HOIMJJBL_04112	MFGMGGII_04136	MAGGMMOL_04121	IMEJEIHJ_03932	GDFGBEMP_03989	CFNDNBBM_04317	PCOHADJP_03598	IDGBBPAE_03934	IJNBDKCJ_03495	BNFCCPEM_04317	BJEJEPIA_03402	JLHNPBNL_04296	NACHPALA_03383	DJPGICMP_04089	DFACAEAD_04425	JOCALEBO_03940	LOJIFFMD_03875	LCODDABE_03503	DMLGLEFF_04059	OIJDEGEP_04072
group_4423		hypothetical protein	25	25	1	1	4951				383	383	383	POOJJFMP_00753	NCDENJLK_00754	LCMILNPI_04530	EDOEJEEH_03588	BHNCHLLB_00663	HOIMJJBL_03116	MFGMGGII_02256	MAGGMMOL_00331	IMEJEIHJ_01054	GDFGBEMP_02985	CFNDNBBM_00085	PCOHADJP_01109	IDGBBPAE_01085	IJNBDKCJ_02190	BNFCCPEM_02520	BJEJEPIA_01791	JLHNPBNL_00993	NACHPALA_03039	DJPGICMP_04029	DFACAEAD_03750	JOCALEBO_03880	LOJIFFMD_03825	LCODDABE_04027	DMLGLEFF_03594	OIJDEGEP_04203
dmlR_3		HTH-type transcriptional regulator DmlR	25	25	1	1	4895				911	911	911	POOJJFMP_00815	NCDENJLK_00816	LCMILNPI_03146	EDOEJEEH_03526	BHNCHLLB_00601	HOIMJJBL_03178	MFGMGGII_02308	MAGGMMOL_00383	IMEJEIHJ_01106	GDFGBEMP_03037	CFNDNBBM_00033	PCOHADJP_01161	IDGBBPAE_01137	IJNBDKCJ_02242	BNFCCPEM_02572	BJEJEPIA_01843	JLHNPBNL_01045	NACHPALA_04625	DJPGICMP_04332	DFACAEAD_03873	JOCALEBO_04170	LOJIFFMD_04204	LCODDABE_03931	DMLGLEFF_03498	OIJDEGEP_03454
ibpB		Small heat shock protein IbpB	25	25	1	1	3533				428	428	428	POOJJFMP_01887	NCDENJLK_02355	LCMILNPI_01143	EDOEJEEH_01419	BHNCHLLB_01788	HOIMJJBL_01607	MFGMGGII_02019	MAGGMMOL_01954	IMEJEIHJ_01678	GDFGBEMP_02748	CFNDNBBM_02531	PCOHADJP_04348	IDGBBPAE_02331	IJNBDKCJ_01951	BNFCCPEM_02283	BJEJEPIA_01398	JLHNPBNL_04012	NACHPALA_00331	DJPGICMP_01853	DFACAEAD_01717	JOCALEBO_02127	LOJIFFMD_01855	LCODDABE_04532	DMLGLEFF_04362	OIJDEGEP_04399
group_4426		hypothetical protein	25	25	1	1	4182				494	494	494	POOJJFMP_02518	NCDENJLK_02987	LCMILNPI_01776	EDOEJEEH_02053	BHNCHLLB_03344	HOIMJJBL_02239	MFGMGGII_02702	MAGGMMOL_02333	IMEJEIHJ_02171	GDFGBEMP_03292	CFNDNBBM_02892	PCOHADJP_02779	IDGBBPAE_01889	IJNBDKCJ_02637	BNFCCPEM_02951	BJEJEPIA_03258	JLHNPBNL_02951	NACHPALA_02671	DJPGICMP_03940	DFACAEAD_03650	JOCALEBO_03657	LOJIFFMD_03591	LCODDABE_02585	DMLGLEFF_02116	OIJDEGEP_02305
adk		Adenylate kinase	25	25	1	1	5610				644	644	644	POOJJFMP_03607	NCDENJLK_02093	LCMILNPI_00882	EDOEJEEH_03465	BHNCHLLB_01526	HOIMJJBL_01345	MFGMGGII_00444	MAGGMMOL_03443	IMEJEIHJ_00720	GDFGBEMP_01454	CFNDNBBM_03645	PCOHADJP_03019	IDGBBPAE_02430	IJNBDKCJ_00902	BNFCCPEM_00712	BJEJEPIA_00782	JLHNPBNL_03653	NACHPALA_00363	DJPGICMP_02135	DFACAEAD_01998	JOCALEBO_04582	LOJIFFMD_02137	LCODDABE_01348	DMLGLEFF_00843	OIJDEGEP_00940
group_4428		hypothetical protein	25	25	1	1	2626				353	353	353	POOJJFMP_03323	NCDENJLK_03518	LCMILNPI_03811	EDOEJEEH_02605	BHNCHLLB_03006	HOIMJJBL_03478	MFGMGGII_00048	MAGGMMOL_01159	IMEJEIHJ_00619	GDFGBEMP_00980	CFNDNBBM_00726	PCOHADJP_01658	IDGBBPAE_00690	IJNBDKCJ_00313	BNFCCPEM_01012	BJEJEPIA_01080	JLHNPBNL_01111	NACHPALA_01142	DJPGICMP_03105	DFACAEAD_02694	JOCALEBO_02798	LOJIFFMD_02834	LCODDABE_01133	DMLGLEFF_01224	OIJDEGEP_02151
cpxR		Transcriptional regulatory protein CpxR	25	25	1	2	126				698	698	698	POOJJFMP_04040	NCDENJLK_04094	LCMILNPI_03895	EDOEJEEH_04048	BHNCHLLB_03993	HOIMJJBL_04034	MFGMGGII_03292	MAGGMMOL_02460	IMEJEIHJ_03113	GDFGBEMP_03664	CFNDNBBM_03392	PCOHADJP_03267	IDGBBPAE_01787	IJNBDKCJ_03897	BNFCCPEM_03344	BJEJEPIA_02939	JLHNPBNL_03340	NACHPALA_02560	DJPGICMP_03790	DFACAEAD_03360	JOCALEBO_03506	LOJIFFMD_03308	LCODDABE_03177	DMLGLEFF_03130	OIJDEGEP_02773
cof		HMP-PP phosphatase	25	25	1	1	5581				818	818	818	POOJJFMP_03578	NCDENJLK_02064	LCMILNPI_00853	EDOEJEEH_03436	BHNCHLLB_01497	HOIMJJBL_01316	MFGMGGII_00414	MAGGMMOL_03473	IMEJEIHJ_00690	GDFGBEMP_01424	CFNDNBBM_03675	PCOHADJP_03049	IDGBBPAE_02460	IJNBDKCJ_00932	BNFCCPEM_00682	BJEJEPIA_00812	JLHNPBNL_03623	NACHPALA_01504	DJPGICMP_02676	DFACAEAD_03149	JOCALEBO_03295	LOJIFFMD_03510	LCODDABE_01319	DMLGLEFF_00872	OIJDEGEP_00969
group_4431		hypothetical protein	25	25	1	1	3820				713	713	713	POOJJFMP_00277	NCDENJLK_00278	LCMILNPI_00277	EDOEJEEH_01288	BHNCHLLB_01095	HOIMJJBL_00277	MFGMGGII_03056	MAGGMMOL_02788	IMEJEIHJ_01996	GDFGBEMP_01326	CFNDNBBM_01733	PCOHADJP_01748	IDGBBPAE_01974	IJNBDKCJ_00661	BNFCCPEM_01744	BJEJEPIA_02308	JLHNPBNL_01719	NACHPALA_02473	DJPGICMP_01286	DFACAEAD_01150	JOCALEBO_00660	LOJIFFMD_01288	LCODDABE_02420	DMLGLEFF_01746	OIJDEGEP_03045
group_4432		hypothetical protein	25	25	1	1	4186				1520	1520	1520	POOJJFMP_02514	NCDENJLK_02983	LCMILNPI_01772	EDOEJEEH_02049	BHNCHLLB_03340	HOIMJJBL_02235	MFGMGGII_02698	MAGGMMOL_02337	IMEJEIHJ_02167	GDFGBEMP_03296	CFNDNBBM_02888	PCOHADJP_02775	IDGBBPAE_01893	IJNBDKCJ_02633	BNFCCPEM_02947	BJEJEPIA_03254	JLHNPBNL_02947	NACHPALA_02667	DJPGICMP_03944	DFACAEAD_03654	JOCALEBO_03661	LOJIFFMD_03595	LCODDABE_02581	DMLGLEFF_02120	OIJDEGEP_02301
group_4433		hypothetical protein	25	25	1	1	929				269	269	269	POOJJFMP_00988	NCDENJLK_00989	LCMILNPI_02225	EDOEJEEH_00642	BHNCHLLB_00430	HOIMJJBL_02339	MFGMGGII_01507	MAGGMMOL_00515	IMEJEIHJ_01303	GDFGBEMP_00364	CFNDNBBM_00961	PCOHADJP_00670	IDGBBPAE_01344	IJNBDKCJ_01271	BNFCCPEM_00323	BJEJEPIA_00014	JLHNPBNL_00358	NACHPALA_04548	DJPGICMP_04478	DFACAEAD_04072	JOCALEBO_04316	LOJIFFMD_04350	LCODDABE_01919	DMLGLEFF_01264	OIJDEGEP_02599
truD		tRNA pseudouridine synthase D	25	25	1	1	3907				1049	1049	1049	POOJJFMP_00193	NCDENJLK_00193	LCMILNPI_00193	EDOEJEEH_01204	BHNCHLLB_01179	HOIMJJBL_00193	MFGMGGII_03897	MAGGMMOL_01393	IMEJEIHJ_02086	GDFGBEMP_01237	CFNDNBBM_01644	PCOHADJP_01838	IDGBBPAE_00492	IJNBDKCJ_00571	BNFCCPEM_01655	BJEJEPIA_02218	JLHNPBNL_01630	NACHPALA_02813	DJPGICMP_01365	DFACAEAD_01229	JOCALEBO_00739	LOJIFFMD_01367	LCODDABE_02341	DMLGLEFF_01667	OIJDEGEP_03727
bssS		Biofilm regulator BssS	25	25	1	1	162				254	254	254	POOJJFMP_01533	NCDENJLK_01533	LCMILNPI_02909	EDOEJEEH_00176	BHNCHLLB_02378	HOIMJJBL_00842	MFGMGGII_03746	MAGGMMOL_03416	IMEJEIHJ_02907	GDFGBEMP_03869	CFNDNBBM_03618	PCOHADJP_03493	IDGBBPAE_02534	IJNBDKCJ_03469	BNFCCPEM_03771	BJEJEPIA_03376	JLHNPBNL_03545	NACHPALA_02026	DJPGICMP_00109	DFACAEAD_00109	JOCALEBO_01006	LOJIFFMD_00109	LCODDABE_00110	DMLGLEFF_00110	OIJDEGEP_00109
group_4436	srlR_1	Glucitol operon repressor	25	25	1	1	6209				722	722	722	POOJJFMP_01287	NCDENJLK_01287	LCMILNPI_01927	EDOEJEEH_00940	BHNCHLLB_00133	HOIMJJBL_02637	MFGMGGII_01956	MAGGMMOL_02200	IMEJEIHJ_02283	GDFGBEMP_00064	CFNDNBBM_02795	PCOHADJP_00110	IDGBBPAE_01265	IJNBDKCJ_01889	BNFCCPEM_00058	BJEJEPIA_00314	JLHNPBNL_00058	NACHPALA_01351	DJPGICMP_00651	DFACAEAD_00651	JOCALEBO_01548	LOJIFFMD_00651	LCODDABE_00653	DMLGLEFF_02671	OIJDEGEP_01224
yciE		Protein YciE	25	25	1	1	6182				506	506	506	POOJJFMP_01260	NCDENJLK_01260	LCMILNPI_01954	EDOEJEEH_00913	BHNCHLLB_00160	HOIMJJBL_02610	MFGMGGII_01929	MAGGMMOL_02173	IMEJEIHJ_02310	GDFGBEMP_00091	CFNDNBBM_02768	PCOHADJP_00083	IDGBBPAE_01292	IJNBDKCJ_01862	BNFCCPEM_00085	BJEJEPIA_00287	JLHNPBNL_00085	NACHPALA_01325	DJPGICMP_00677	DFACAEAD_00677	JOCALEBO_01574	LOJIFFMD_00677	LCODDABE_00679	DMLGLEFF_02697	OIJDEGEP_01250
lpxD		UDP-3-O-(3-hydroxymyristoyl)glucosamine N-acyltransferase	25	25	1	1	2892				1025	1025	1025	POOJJFMP_03788	NCDENJLK_03842	LCMILNPI_03480	EDOEJEEH_04310	BHNCHLLB_03599	HOIMJJBL_03782	MFGMGGII_01442	MAGGMMOL_01777	IMEJEIHJ_03659	GDFGBEMP_02191	CFNDNBBM_02198	PCOHADJP_02220	IDGBBPAE_03511	IJNBDKCJ_04080	BNFCCPEM_04055	BJEJEPIA_03841	JLHNPBNL_03985	NACHPALA_02236	DJPGICMP_03345	DFACAEAD_02935	JOCALEBO_03037	LOJIFFMD_03074	LCODDABE_04159	DMLGLEFF_02278	OIJDEGEP_00670
group_4439		hypothetical protein	25	25	1	1	6654				215	215	215	POOJJFMP_02847	NCDENJLK_03315	LCMILNPI_02312	EDOEJEEH_02381	BHNCHLLB_02628	HOIMJJBL_02956	MFGMGGII_00947	MAGGMMOL_01069	IMEJEIHJ_00272	GDFGBEMP_01955	CFNDNBBM_01429	PCOHADJP_00419	IDGBBPAE_00233	IJNBDKCJ_01237	BNFCCPEM_01535	BJEJEPIA_00615	JLHNPBNL_02011	NACHPALA_02125	DJPGICMP_00351	DFACAEAD_00351	JOCALEBO_01248	LOJIFFMD_00351	LCODDABE_00352	DMLGLEFF_00352	OIJDEGEP_00352
mggB		Mannosylglucosyl-3-phosphoglycerate phosphatase	25	25	1	1	3096				1145	1562	1545	POOJJFMP_03948	NCDENJLK_04002	LCMILNPI_03640	EDOEJEEH_03956	BHNCHLLB_03759	HOIMJJBL_03942	MFGMGGII_00338	MAGGMMOL_02850	IMEJEIHJ_04033	GDFGBEMP_00688	CFNDNBBM_00433	PCOHADJP_01366	IDGBBPAE_04047	IJNBDKCJ_00020	BNFCCPEM_04250	BJEJEPIA_04261	JLHNPBNL_01401	NACHPALA_00644	DJPGICMP_02184	DFACAEAD_02047	JOCALEBO_02151	LOJIFFMD_02398	LCODDABE_00833	DMLGLEFF_03638	OIJDEGEP_00861
obg		GTPase Obg	25	25	1	1	5932				1172	1172	1172	POOJJFMP_00570	NCDENJLK_00571	LCMILNPI_00570	EDOEJEEH_02900	BHNCHLLB_00802	HOIMJJBL_00570	MFGMGGII_02934	MAGGMMOL_03103	IMEJEIHJ_02538	GDFGBEMP_03401	CFNDNBBM_03150	PCOHADJP_02904	IDGBBPAE_01638	IJNBDKCJ_02903	BNFCCPEM_03077	BJEJEPIA_02791	JLHNPBNL_03077	NACHPALA_03135	DJPGICMP_00951	DFACAEAD_03482	JOCALEBO_00324	LOJIFFMD_00952	LCODDABE_01625	DMLGLEFF_01824	OIJDEGEP_01627
gatC_1		PTS system galactitol-specific EIIC component	25	25	1	1	6438				1313	1313	1313	POOJJFMP_02644	NCDENJLK_03112	LCMILNPI_02515	EDOEJEEH_02178	BHNCHLLB_02831	HOIMJJBL_02752	MFGMGGII_00734	MAGGMMOL_00856	IMEJEIHJ_00060	GDFGBEMP_01743	CFNDNBBM_01215	PCOHADJP_00207	IDGBBPAE_00019	IJNBDKCJ_01025	BNFCCPEM_01323	BJEJEPIA_00403	JLHNPBNL_01799	NACHPALA_01440	DJPGICMP_00562	DFACAEAD_00562	JOCALEBO_01459	LOJIFFMD_00562	LCODDABE_00563	DMLGLEFF_00563	OIJDEGEP_00563
pncC_2		Nicotinamide-nucleotide amidohydrolase PncC	25	25	1	1	4010				497	497	497	POOJJFMP_00096	NCDENJLK_00096	LCMILNPI_00096	EDOEJEEH_01106	BHNCHLLB_01277	HOIMJJBL_00096	MFGMGGII_02606	MAGGMMOL_01492	IMEJEIHJ_01601	GDFGBEMP_01138	CFNDNBBM_01545	PCOHADJP_01937	IDGBBPAE_00393	IJNBDKCJ_00472	BNFCCPEM_01931	BJEJEPIA_01326	JLHNPBNL_01531	NACHPALA_04220	DJPGICMP_01463	DFACAEAD_01327	JOCALEBO_00838	LOJIFFMD_01465	LCODDABE_02243	DMLGLEFF_01568	OIJDEGEP_01799
chiP		Chitoporin	25	25	1	1	5797				1406	1406	1406	POOJJFMP_02987	NCDENJLK_02285	LCMILNPI_01073	EDOEJEEH_03183	BHNCHLLB_01718	HOIMJJBL_01537	MFGMGGII_00627	MAGGMMOL_00179	IMEJEIHJ_00903	GDFGBEMP_01637	CFNDNBBM_00236	PCOHADJP_02413	IDGBBPAE_01571	IJNBDKCJ_00719	BNFCCPEM_00895	BJEJEPIA_02408	JLHNPBNL_00842	NACHPALA_00560	DJPGICMP_01937	DFACAEAD_01800	JOCALEBO_00193	LOJIFFMD_01939	LCODDABE_01546	DMLGLEFF_00645	OIJDEGEP_01519
epmC		Elongation factor P hydroxylase	25	25	1	1	4228				548	548	548	POOJJFMP_02472	NCDENJLK_02941	LCMILNPI_01730	EDOEJEEH_02007	BHNCHLLB_03298	HOIMJJBL_02193	MFGMGGII_02657	MAGGMMOL_02378	IMEJEIHJ_02126	GDFGBEMP_03337	CFNDNBBM_02847	PCOHADJP_02734	IDGBBPAE_01934	IJNBDKCJ_02591	BNFCCPEM_02906	BJEJEPIA_03213	JLHNPBNL_02906	NACHPALA_04103	DJPGICMP_04453	DFACAEAD_03994	JOCALEBO_04291	LOJIFFMD_04325	LCODDABE_02539	DMLGLEFF_02162	OIJDEGEP_02259
atpB		ATP synthase subunit a	25	25	1	1	441				815	815	815	POOJJFMP_04221	NCDENJLK_04275	LCMILNPI_04135	EDOEJEEH_04230	BHNCHLLB_04174	HOIMJJBL_04215	MFGMGGII_03786	MAGGMMOL_03576	IMEJEIHJ_03045	GDFGBEMP_04123	CFNDNBBM_03912	PCOHADJP_03798	IDGBBPAE_02965	IJNBDKCJ_03712	BNFCCPEM_03907	BJEJEPIA_03667	JLHNPBNL_03746	NACHPALA_03314	DJPGICMP_04309	DFACAEAD_03850	JOCALEBO_04081	LOJIFFMD_04016	LCODDABE_03787	DMLGLEFF_03475	OIJDEGEP_03164
ftnA_2		Bacterial non-heme ferritin	25	25	1	1	975				497	497	497	POOJJFMP_01029	NCDENJLK_01030	LCMILNPI_02184	EDOEJEEH_00683	BHNCHLLB_00389	HOIMJJBL_02380	MFGMGGII_01550	MAGGMMOL_00472	IMEJEIHJ_01345	GDFGBEMP_00321	CFNDNBBM_00919	PCOHADJP_00627	IDGBBPAE_01387	IJNBDKCJ_01314	BNFCCPEM_00280	BJEJEPIA_00057	JLHNPBNL_00315	NACHPALA_03780	DJPGICMP_00879	DFACAEAD_00881	JOCALEBO_01776	LOJIFFMD_00880	LCODDABE_03861	DMLGLEFF_03695	OIJDEGEP_03282
rpsO		30S ribosomal protein S15	25	25	1	1	5949				269	269	269	POOJJFMP_00551	NCDENJLK_00552	LCMILNPI_00551	EDOEJEEH_02881	BHNCHLLB_00821	HOIMJJBL_00551	MFGMGGII_02953	MAGGMMOL_03122	IMEJEIHJ_02557	GDFGBEMP_03420	CFNDNBBM_03169	PCOHADJP_02923	IDGBBPAE_01657	IJNBDKCJ_02922	BNFCCPEM_03096	BJEJEPIA_02810	JLHNPBNL_03096	NACHPALA_03154	DJPGICMP_00970	DFACAEAD_03501	JOCALEBO_00343	LOJIFFMD_00971	LCODDABE_01644	DMLGLEFF_01843	OIJDEGEP_01646
group_4448		hypothetical protein	25	25	1	1	4650				272	272	272	POOJJFMP_04414	NCDENJLK_03402	LCMILNPI_04298	EDOEJEEH_02721	BHNCHLLB_02889	HOIMJJBL_03594	MFGMGGII_03602	MAGGMMOL_03173	IMEJEIHJ_03623	GDFGBEMP_03725	CFNDNBBM_03474	PCOHADJP_03349	IDGBBPAE_02259	IJNBDKCJ_03213	BNFCCPEM_03627	BJEJEPIA_03606	JLHNPBNL_03401	NACHPALA_03621	DJPGICMP_04190	DFACAEAD_04232	JOCALEBO_04383	LOJIFFMD_04439	LCODDABE_03605	DMLGLEFF_03280	OIJDEGEP_03316
modB		Molybdenum transport system permease protein ModB	25	25	1	1	5027				689	689	689	POOJJFMP_00681	NCDENJLK_00682	LCMILNPI_04197	EDOEJEEH_03661	BHNCHLLB_00736	HOIMJJBL_03044	MFGMGGII_02188	MAGGMMOL_00263	IMEJEIHJ_00986	GDFGBEMP_02917	CFNDNBBM_00153	PCOHADJP_01041	IDGBBPAE_01017	IJNBDKCJ_02121	BNFCCPEM_02452	BJEJEPIA_01723	JLHNPBNL_00925	NACHPALA_04164	DJPGICMP_04635	DFACAEAD_04528	JOCALEBO_04669	LOJIFFMD_04635	LCODDABE_04275	DMLGLEFF_04114	OIJDEGEP_04142
rnk		Regulator of nucleoside diphosphate kinase	25	25	1	1	5737				410	410	410	POOJJFMP_03059	NCDENJLK_02213	LCMILNPI_01002	EDOEJEEH_03111	BHNCHLLB_01646	HOIMJJBL_01465	MFGMGGII_00562	MAGGMMOL_00114	IMEJEIHJ_00838	GDFGBEMP_01572	CFNDNBBM_00300	PCOHADJP_02477	IDGBBPAE_01506	IJNBDKCJ_00784	BNFCCPEM_00830	BJEJEPIA_02343	JLHNPBNL_00777	NACHPALA_00490	DJPGICMP_02008	DFACAEAD_01871	JOCALEBO_00122	LOJIFFMD_02010	LCODDABE_01475	DMLGLEFF_00716	OIJDEGEP_01448
yhbU		putative protease YhbU	25	25	1	1	5958				995	995	995	POOJJFMP_00542	NCDENJLK_00543	LCMILNPI_00542	EDOEJEEH_02872	BHNCHLLB_00830	HOIMJJBL_00542	MFGMGGII_02962	MAGGMMOL_03131	IMEJEIHJ_02566	GDFGBEMP_03429	CFNDNBBM_03178	PCOHADJP_02932	IDGBBPAE_01666	IJNBDKCJ_02931	BNFCCPEM_03105	BJEJEPIA_02819	JLHNPBNL_03105	NACHPALA_03163	DJPGICMP_00979	DFACAEAD_03510	JOCALEBO_00352	LOJIFFMD_00980	LCODDABE_01653	DMLGLEFF_01852	OIJDEGEP_01655
rlmL		Ribosomal RNA large subunit methyltransferase K/L	25	25	1	1	34				2108	2108	2108	POOJJFMP_00881	NCDENJLK_00882	LCMILNPI_03212	EDOEJEEH_00536	BHNCHLLB_00536	HOIMJJBL_03244	MFGMGGII_03162	MAGGMMOL_02541	IMEJEIHJ_02651	GDFGBEMP_03514	CFNDNBBM_03263	PCOHADJP_03138	IDGBBPAE_02179	IJNBDKCJ_03017	BNFCCPEM_03425	BJEJEPIA_03522	JLHNPBNL_03190	NACHPALA_03703	DJPGICMP_00012	DFACAEAD_00012	JOCALEBO_00909	LOJIFFMD_00012	LCODDABE_00012	DMLGLEFF_00012	OIJDEGEP_00012
colD		GDP-4-keto-6-deoxy-D-mannose 3-dehydratase	25	25	1	1	760				1313	1313	1313	POOJJFMP_01737	NCDENJLK_01737	LCMILNPI_02659	EDOEJEEH_00380	BHNCHLLB_02172	HOIMJJBL_01048	MFGMGGII_01105	MAGGMMOL_00655	IMEJEIHJ_03222	GDFGBEMP_00504	CFNDNBBM_01102	PCOHADJP_00810	IDGBBPAE_03225	IJNBDKCJ_03806	BNFCCPEM_00463	BJEJEPIA_01966	JLHNPBNL_00498	NACHPALA_00996	DJPGICMP_02566	DFACAEAD_02428	JOCALEBO_02493	LOJIFFMD_02529	LCODDABE_02026	DMLGLEFF_01371	OIJDEGEP_01061
group_4454		hypothetical protein	25	25	1	1	287				1934	1934	1934	POOJJFMP_01412	NCDENJLK_01412	LCMILNPI_03030	EDOEJEEH_00055	BHNCHLLB_02499	HOIMJJBL_00721	MFGMGGII_03946	MAGGMMOL_03700	IMEJEIHJ_03471	GDFGBEMP_04172	CFNDNBBM_04054	PCOHADJP_03954	IDGBBPAE_03131	IJNBDKCJ_03857	BNFCCPEM_03986	BJEJEPIA_03732	JLHNPBNL_03906	NACHPALA_01905	DJPGICMP_00230	DFACAEAD_00230	JOCALEBO_01127	LOJIFFMD_00230	LCODDABE_00231	DMLGLEFF_00231	OIJDEGEP_00230
cydX		Cytochrome bd-I ubiquinol oxidase subunit X	25	25	1	1	5849				113	113	113	POOJJFMP_02945	NCDENJLK_02327	LCMILNPI_01115	EDOEJEEH_03225	BHNCHLLB_01760	HOIMJJBL_01579	MFGMGGII_00670	MAGGMMOL_00223	IMEJEIHJ_00946	GDFGBEMP_01680	CFNDNBBM_00193	PCOHADJP_01001	IDGBBPAE_03605	IJNBDKCJ_04197	BNFCCPEM_00938	BJEJEPIA_02451	JLHNPBNL_00885	NACHPALA_00615	DJPGICMP_01882	DFACAEAD_01745	JOCALEBO_00248	LOJIFFMD_01884	LCODDABE_04359	DMLGLEFF_03902	OIJDEGEP_01549
hha		Hemolysin expression-modulating protein Hha	25	25	1	1	5595				218	218	218	POOJJFMP_03592	NCDENJLK_02078	LCMILNPI_00867	EDOEJEEH_03450	BHNCHLLB_01511	HOIMJJBL_01330	MFGMGGII_00429	MAGGMMOL_03458	IMEJEIHJ_00705	GDFGBEMP_01439	CFNDNBBM_03660	PCOHADJP_03034	IDGBBPAE_02445	IJNBDKCJ_00917	BNFCCPEM_00697	BJEJEPIA_00797	JLHNPBNL_03638	NACHPALA_00348	DJPGICMP_02150	DFACAEAD_02013	JOCALEBO_04567	LOJIFFMD_02152	LCODDABE_01333	DMLGLEFF_00858	OIJDEGEP_00955
group_4457		hypothetical protein	25	25	1	1	3230				257	257	257	POOJJFMP_03820	NCDENJLK_03874	LCMILNPI_03512	EDOEJEEH_03827	BHNCHLLB_03631	HOIMJJBL_03814	MFGMGGII_00220	MAGGMMOL_01332	IMEJEIHJ_00446	GDFGBEMP_00807	CFNDNBBM_00553	PCOHADJP_01485	IDGBBPAE_02717	IJNBDKCJ_00139	BNFCCPEM_01185	BJEJEPIA_01672	JLHNPBNL_01283	NACHPALA_00776	DJPGICMP_02316	DFACAEAD_02179	JOCALEBO_02283	LOJIFFMD_02266	LCODDABE_00965	DMLGLEFF_01056	OIJDEGEP_04317
arfB		Peptidyl-tRNA hydrolase ArfB	25	25	1	1	2878				422	422	422	POOJJFMP_03802	NCDENJLK_03856	LCMILNPI_03494	EDOEJEEH_04324	BHNCHLLB_03613	HOIMJJBL_03796	MFGMGGII_01456	MAGGMMOL_01791	IMEJEIHJ_03645	GDFGBEMP_02205	CFNDNBBM_02212	PCOHADJP_02234	IDGBBPAE_03525	IJNBDKCJ_04066	BNFCCPEM_04041	BJEJEPIA_03855	JLHNPBNL_03999	NACHPALA_02222	DJPGICMP_03359	DFACAEAD_02949	JOCALEBO_03051	LOJIFFMD_03088	LCODDABE_04173	DMLGLEFF_02264	OIJDEGEP_00656
msrB		Peptide methionine sulfoxide reductase MsrB	25	25	1	1	293				413	413	413	POOJJFMP_01406	NCDENJLK_01406	LCMILNPI_03036	EDOEJEEH_00049	BHNCHLLB_02505	HOIMJJBL_00715	MFGMGGII_03940	MAGGMMOL_03694	IMEJEIHJ_03477	GDFGBEMP_04166	CFNDNBBM_04048	PCOHADJP_03960	IDGBBPAE_03137	IJNBDKCJ_03863	BNFCCPEM_03980	BJEJEPIA_03738	JLHNPBNL_03900	NACHPALA_01899	DJPGICMP_00236	DFACAEAD_00236	JOCALEBO_01133	LOJIFFMD_00236	LCODDABE_00237	DMLGLEFF_00237	OIJDEGEP_00236
marR		Multiple antibiotic resistance protein MarR	25	25	1	1	6539				434	434	434	POOJJFMP_02733	NCDENJLK_03201	LCMILNPI_02426	EDOEJEEH_02267	BHNCHLLB_02742	HOIMJJBL_02841	MFGMGGII_00832	MAGGMMOL_00953	IMEJEIHJ_00157	GDFGBEMP_01840	CFNDNBBM_01314	PCOHADJP_00304	IDGBBPAE_00117	IJNBDKCJ_01122	BNFCCPEM_01420	BJEJEPIA_00500	JLHNPBNL_01896	NACHPALA_03891	DJPGICMP_00465	DFACAEAD_00465	JOCALEBO_01362	LOJIFFMD_00465	LCODDABE_00466	DMLGLEFF_00466	OIJDEGEP_00466
gudD		Glucarate dehydratase	25	25	1	1	3864				1340	1340	1340	POOJJFMP_00231	NCDENJLK_00232	LCMILNPI_00231	EDOEJEEH_01242	BHNCHLLB_01141	HOIMJJBL_00231	MFGMGGII_03102	MAGGMMOL_02743	IMEJEIHJ_02042	GDFGBEMP_01281	CFNDNBBM_01688	PCOHADJP_01794	IDGBBPAE_02020	IJNBDKCJ_00615	BNFCCPEM_01699	BJEJEPIA_02262	JLHNPBNL_01674	NACHPALA_02779	DJPGICMP_01331	DFACAEAD_01195	JOCALEBO_00705	LOJIFFMD_01333	LCODDABE_02374	DMLGLEFF_01700	OIJDEGEP_02999
group_4462		hypothetical protein	25	25	1	1	605				719	719	719	POOJJFMP_01830	NCDENJLK_01830	LCMILNPI_02752	EDOEJEEH_00473	BHNCHLLB_03833	HOIMJJBL_01141	MFGMGGII_01214	MAGGMMOL_00764	IMEJEIHJ_02770	GDFGBEMP_00613	CFNDNBBM_03046	PCOHADJP_00919	IDGBBPAE_02846	IJNBDKCJ_03145	BNFCCPEM_00572	BJEJEPIA_03145	JLHNPBNL_00608	NACHPALA_00902	DJPGICMP_02472	DFACAEAD_02334	JOCALEBO_02587	LOJIFFMD_02623	LCODDABE_02120	DMLGLEFF_01465	OIJDEGEP_01155
bolA		DNA-binding transcriptional regulator BolA	25	25	1	1	5570				314	314	314	POOJJFMP_03567	NCDENJLK_02053	LCMILNPI_00842	EDOEJEEH_03425	BHNCHLLB_01486	HOIMJJBL_01305	MFGMGGII_00403	MAGGMMOL_03484	IMEJEIHJ_00679	GDFGBEMP_01413	CFNDNBBM_03686	PCOHADJP_03060	IDGBBPAE_02471	IJNBDKCJ_00943	BNFCCPEM_00671	BJEJEPIA_00823	JLHNPBNL_03612	NACHPALA_01515	DJPGICMP_02687	DFACAEAD_03138	JOCALEBO_03284	LOJIFFMD_03499	LCODDABE_01308	DMLGLEFF_00883	OIJDEGEP_00980
yhjQ		putative cysteine-rich protein YhjQ	25	25	1	1	265				326	326	326	POOJJFMP_01435	NCDENJLK_01435	LCMILNPI_03007	EDOEJEEH_00078	BHNCHLLB_02476	HOIMJJBL_00744	MFGMGGII_03969	MAGGMMOL_03723	IMEJEIHJ_03449	GDFGBEMP_04195	CFNDNBBM_04077	PCOHADJP_03932	IDGBBPAE_03109	IJNBDKCJ_03834	BNFCCPEM_04009	BJEJEPIA_03709	JLHNPBNL_03929	NACHPALA_01928	DJPGICMP_00207	DFACAEAD_00207	JOCALEBO_01104	LOJIFFMD_00207	LCODDABE_00208	DMLGLEFF_00208	OIJDEGEP_00207
dnaG		DNA primase	25	25	1	1	1298				1745	1745	1745	POOJJFMP_00484	NCDENJLK_00485	LCMILNPI_00484	EDOEJEEH_02814	BHNCHLLB_00888	HOIMJJBL_00484	MFGMGGII_02482	MAGGMMOL_02992	IMEJEIHJ_03022	GDFGBEMP_03211	CFNDNBBM_01930	PCOHADJP_02715	IDGBBPAE_02891	IJNBDKCJ_03660	BNFCCPEM_02844	BJEJEPIA_02180	JLHNPBNL_02887	NACHPALA_03476	DJPGICMP_01082	DFACAEAD_00944	JOCALEBO_00455	LOJIFFMD_01083	LCODDABE_01718	DMLGLEFF_01916	OIJDEGEP_02818
ydcV_1		Inner membrane ABC transporter permease protein YdcV	25	25	1	1	4929				845	845	845	POOJJFMP_00783	NCDENJLK_00784	LCMILNPI_03114	EDOEJEEH_03558	BHNCHLLB_00633	HOIMJJBL_03146	MFGMGGII_02276	MAGGMMOL_00351	IMEJEIHJ_01074	GDFGBEMP_03005	CFNDNBBM_00065	PCOHADJP_01129	IDGBBPAE_01105	IJNBDKCJ_02210	BNFCCPEM_02540	BJEJEPIA_01811	JLHNPBNL_01013	NACHPALA_03009	DJPGICMP_04059	DFACAEAD_03720	JOCALEBO_03910	LOJIFFMD_03795	LCODDABE_04439	DMLGLEFF_04287	OIJDEGEP_04280
ftsW		putative peptidoglycan glycosyltransferase FtsW	25	25	1	1	3001				1244	1244	1244	POOJJFMP_03683	NCDENJLK_03737	LCMILNPI_03375	EDOEJEEH_03748	BHNCHLLB_03494	HOIMJJBL_03677	MFGMGGII_01339	MAGGMMOL_01675	IMEJEIHJ_01904	GDFGBEMP_02089	CFNDNBBM_02096	PCOHADJP_02118	IDGBBPAE_02091	IJNBDKCJ_02332	BNFCCPEM_02661	BJEJEPIA_02521	JLHNPBNL_02660	NACHPALA_02336	DJPGICMP_03245	DFACAEAD_02835	JOCALEBO_02937	LOJIFFMD_02974	LCODDABE_02916	DMLGLEFF_02379	OIJDEGEP_00770
rcnR		Transcriptional repressor RcnR	25	25	1	1	3802				272	272	272	POOJJFMP_00294	NCDENJLK_00295	LCMILNPI_00294	EDOEJEEH_01305	BHNCHLLB_01078	HOIMJJBL_00294	MFGMGGII_03039	MAGGMMOL_02805	IMEJEIHJ_01979	GDFGBEMP_01343	CFNDNBBM_01750	PCOHADJP_01731	IDGBBPAE_01957	IJNBDKCJ_00678	BNFCCPEM_01761	BJEJEPIA_02325	JLHNPBNL_01736	NACHPALA_02456	DJPGICMP_01269	DFACAEAD_01132	JOCALEBO_00643	LOJIFFMD_01271	LCODDABE_02437	DMLGLEFF_01763	OIJDEGEP_03062
group_4469		hypothetical protein	25	25	1	1	3708				164	164	164	POOJJFMP_00658	NCDENJLK_00659	LCMILNPI_00658	EDOEJEEH_02988	BHNCHLLB_04425	HOIMJJBL_00658	MFGMGGII_04195	MAGGMMOL_04180	IMEJEIHJ_03821	GDFGBEMP_04358	CFNDNBBM_04376	PCOHADJP_04040	IDGBBPAE_03961	IJNBDKCJ_04306	BNFCCPEM_04419	BJEJEPIA_03947	JLHNPBNL_04355	NACHPALA_04094	DJPGICMP_04584	DFACAEAD_04348	JOCALEBO_04477	LOJIFFMD_04539	LCODDABE_04225	DMLGLEFF_04020	OIJDEGEP_04033
group_4470		tRNA-Ser(tga)	25	25	1	1	60				87	87	87	POOJJFMP_00905	NCDENJLK_00906	LCMILNPI_03236	EDOEJEEH_00560	BHNCHLLB_00512	HOIMJJBL_03268	MFGMGGII_03187	MAGGMMOL_02566	IMEJEIHJ_02676	GDFGBEMP_03539	CFNDNBBM_03288	PCOHADJP_03163	IDGBBPAE_02204	IJNBDKCJ_03042	BNFCCPEM_03450	BJEJEPIA_03547	JLHNPBNL_03215	NACHPALA_03679	DJPGICMP_00036	DFACAEAD_00036	JOCALEBO_00933	LOJIFFMD_00036	LCODDABE_00037	DMLGLEFF_00037	OIJDEGEP_00036
srlB		PTS system glucitol/sorbitol-specific EIIA component	25	25	1	1	4005				362	362	362	POOJJFMP_00101	NCDENJLK_00101	LCMILNPI_00101	EDOEJEEH_01111	BHNCHLLB_01272	HOIMJJBL_00101	MFGMGGII_02611	MAGGMMOL_01487	IMEJEIHJ_01606	GDFGBEMP_01143	CFNDNBBM_01550	PCOHADJP_01932	IDGBBPAE_00398	IJNBDKCJ_00477	BNFCCPEM_01936	BJEJEPIA_01331	JLHNPBNL_01536	NACHPALA_04225	DJPGICMP_01458	DFACAEAD_01322	JOCALEBO_00833	LOJIFFMD_01460	LCODDABE_02248	DMLGLEFF_01573	OIJDEGEP_01804
pepA		Cytosol aminopeptidase	25	25	1	1	2773				1511	1511	1511	POOJJFMP_03198	NCDENJLK_03643	LCMILNPI_03686	EDOEJEEH_02480	BHNCHLLB_03130	HOIMJJBL_03354	MFGMGGII_00187	MAGGMMOL_01299	IMEJEIHJ_00479	GDFGBEMP_00840	CFNDNBBM_00586	PCOHADJP_01518	IDGBBPAE_00550	IJNBDKCJ_00172	BNFCCPEM_01152	BJEJEPIA_01705	JLHNPBNL_01250	NACHPALA_00801	DJPGICMP_02341	DFACAEAD_02204	JOCALEBO_02308	LOJIFFMD_02241	LCODDABE_00990	DMLGLEFF_01081	OIJDEGEP_04350
lpxC		UDP-3-O-acyl-N-acetylglucosamine deacetylase	25	25	1	1	2994				917	917	917	POOJJFMP_03690	NCDENJLK_03744	LCMILNPI_03382	EDOEJEEH_03741	BHNCHLLB_03501	HOIMJJBL_03684	MFGMGGII_01346	MAGGMMOL_01682	IMEJEIHJ_01911	GDFGBEMP_02096	CFNDNBBM_02103	PCOHADJP_02125	IDGBBPAE_02098	IJNBDKCJ_02325	BNFCCPEM_02654	BJEJEPIA_02528	JLHNPBNL_02653	NACHPALA_02329	DJPGICMP_03252	DFACAEAD_02842	JOCALEBO_02944	LOJIFFMD_02981	LCODDABE_02909	DMLGLEFF_02372	OIJDEGEP_00763
cspC		Cold shock-like protein CspC	25	25	1	1	1167				209	209	209	POOJJFMP_01154	NCDENJLK_01154	LCMILNPI_02060	EDOEJEEH_00807	BHNCHLLB_00266	HOIMJJBL_02504	MFGMGGII_01640	MAGGMMOL_03613	IMEJEIHJ_01435	GDFGBEMP_00231	CFNDNBBM_00829	PCOHADJP_00537	IDGBBPAE_03030	IJNBDKCJ_01404	BNFCCPEM_00190	BJEJEPIA_00147	JLHNPBNL_00225	NACHPALA_02905	DJPGICMP_00782	DFACAEAD_00784	JOCALEBO_01679	LOJIFFMD_00783	LCODDABE_00784	DMLGLEFF_02802	OIJDEGEP_01355
group_4475		hypothetical protein	25	25	1	1	6355				338	338	338	POOJJFMP_04119	NCDENJLK_04173	LCMILNPI_04053	EDOEJEEH_04207	BHNCHLLB_04072	HOIMJJBL_04113	MFGMGGII_04137	MAGGMMOL_04122	IMEJEIHJ_03933	GDFGBEMP_03990	CFNDNBBM_04318	PCOHADJP_03599	IDGBBPAE_03933	IJNBDKCJ_03496	BNFCCPEM_04318	BJEJEPIA_03403	JLHNPBNL_04297	NACHPALA_03384	DJPGICMP_04090	DFACAEAD_04424	JOCALEBO_03941	LOJIFFMD_03876	LCODDABE_03504	DMLGLEFF_04060	OIJDEGEP_04073
bfd		Bacterioferritin-associated ferredoxin	25	25	1	1	3318				194	194	194	POOJJFMP_04532	NCDENJLK_04525	LCMILNPI_04514	EDOEJEEH_04532	BHNCHLLB_04537	HOIMJJBL_04529	MFGMGGII_04423	MAGGMMOL_04387	IMEJEIHJ_04161	GDFGBEMP_04508	CFNDNBBM_04512	PCOHADJP_04285	IDGBBPAE_04123	IJNBDKCJ_04514	BNFCCPEM_04584	BJEJEPIA_04350	JLHNPBNL_04418	NACHPALA_04468	DJPGICMP_04767	DFACAEAD_04164	JOCALEBO_04758	LOJIFFMD_04711	LCODDABE_04602	DMLGLEFF_04495	OIJDEGEP_03602
rpmE2		50S ribosomal protein L31 type B	25	25	1	1	5592				260	260	260	POOJJFMP_03589	NCDENJLK_02075	LCMILNPI_00864	EDOEJEEH_03447	BHNCHLLB_01508	HOIMJJBL_01327	MFGMGGII_00425	MAGGMMOL_03462	IMEJEIHJ_00701	GDFGBEMP_01435	CFNDNBBM_03664	PCOHADJP_03038	IDGBBPAE_02449	IJNBDKCJ_00921	BNFCCPEM_00693	BJEJEPIA_00801	JLHNPBNL_03634	NACHPALA_00345	DJPGICMP_02153	DFACAEAD_02016	JOCALEBO_04564	LOJIFFMD_02155	LCODDABE_01330	DMLGLEFF_00861	OIJDEGEP_00958
pyrH		Uridylate kinase	25	25	1	1	2900				725	725	725	POOJJFMP_03780	NCDENJLK_03834	LCMILNPI_03472	EDOEJEEH_04302	BHNCHLLB_03591	HOIMJJBL_03774	MFGMGGII_01434	MAGGMMOL_01769	IMEJEIHJ_03667	GDFGBEMP_02183	CFNDNBBM_02190	PCOHADJP_02212	IDGBBPAE_03503	IJNBDKCJ_04088	BNFCCPEM_04063	BJEJEPIA_03833	JLHNPBNL_03977	NACHPALA_02244	DJPGICMP_03337	DFACAEAD_02927	JOCALEBO_03029	LOJIFFMD_03066	LCODDABE_04151	DMLGLEFF_02286	OIJDEGEP_00678
fliM		Flagellar motor switch protein FliM	25	25	1	1	933				1004	1004	1004	POOJJFMP_00992	NCDENJLK_00993	LCMILNPI_02221	EDOEJEEH_00646	BHNCHLLB_00426	HOIMJJBL_02343	MFGMGGII_01511	MAGGMMOL_00511	IMEJEIHJ_01307	GDFGBEMP_00360	CFNDNBBM_00957	PCOHADJP_00666	IDGBBPAE_01348	IJNBDKCJ_01275	BNFCCPEM_00319	BJEJEPIA_00018	JLHNPBNL_00354	NACHPALA_04544	DJPGICMP_04474	DFACAEAD_04068	JOCALEBO_04312	LOJIFFMD_04346	LCODDABE_01915	DMLGLEFF_01260	OIJDEGEP_02595
group_448		hypothetical protein	25	25	1	2	149				443	1031	889	POOJJFMP_04018	NCDENJLK_04072	LCMILNPI_03873	EDOEJEEH_04026	BHNCHLLB_04296	HOIMJJBL_04012	MFGMGGII_03313	MAGGMMOL_02439	IMEJEIHJ_03737	GDFGBEMP_03643	CFNDNBBM_03413	PCOHADJP_03288	IDGBBPAE_01766	IJNBDKCJ_04010	BNFCCPEM_03323	BJEJEPIA_02918	JLHNPBNL_03319	NACHPALA_02581	DJPGICMP_03769	DFACAEAD_03339	JOCALEBO_03485	LOJIFFMD_03287	LCODDABE_03198	DMLGLEFF_03109	OIJDEGEP_02752
ibaG		Acid stress protein IbaG	25	25	1	1	5924				293	293	293	POOJJFMP_00577	NCDENJLK_00578	LCMILNPI_00577	EDOEJEEH_02907	BHNCHLLB_00795	HOIMJJBL_00577	MFGMGGII_02927	MAGGMMOL_03096	IMEJEIHJ_02531	GDFGBEMP_03394	CFNDNBBM_03143	PCOHADJP_02897	IDGBBPAE_01631	IJNBDKCJ_02896	BNFCCPEM_03070	BJEJEPIA_02784	JLHNPBNL_03070	NACHPALA_03128	DJPGICMP_00944	DFACAEAD_03475	JOCALEBO_00317	LOJIFFMD_00945	LCODDABE_01617	DMLGLEFF_01816	OIJDEGEP_01619
group_4481		hypothetical protein	25	25	1	1	1276				176	176	176	POOJJFMP_00465	NCDENJLK_00466	LCMILNPI_00465	EDOEJEEH_02795	BHNCHLLB_00907	HOIMJJBL_00465	MFGMGGII_02463	MAGGMMOL_02973	IMEJEIHJ_03003	GDFGBEMP_03192	CFNDNBBM_01911	PCOHADJP_02696	IDGBBPAE_02910	IJNBDKCJ_03641	BNFCCPEM_02825	BJEJEPIA_02161	JLHNPBNL_02868	NACHPALA_03495	DJPGICMP_01101	DFACAEAD_00964	JOCALEBO_00475	LOJIFFMD_01103	LCODDABE_01738	DMLGLEFF_01936	OIJDEGEP_02838
yhcB		Inner membrane protein YhcB	25	25	1	1	5884				398	398	398	POOJJFMP_00617	NCDENJLK_00618	LCMILNPI_00617	EDOEJEEH_02947	BHNCHLLB_00755	HOIMJJBL_00617	MFGMGGII_02887	MAGGMMOL_03056	IMEJEIHJ_02491	GDFGBEMP_03354	CFNDNBBM_03104	PCOHADJP_02857	IDGBBPAE_01591	IJNBDKCJ_02856	BNFCCPEM_03030	BJEJEPIA_02744	JLHNPBNL_03030	NACHPALA_03089	DJPGICMP_00905	DFACAEAD_03436	JOCALEBO_00278	LOJIFFMD_00906	LCODDABE_01578	DMLGLEFF_01777	OIJDEGEP_01580
kdsA		2-dehydro-3-deoxyphosphooctonate aldolase	25	25	1	1	6142				854	854	854	POOJJFMP_01219	NCDENJLK_01219	LCMILNPI_01995	EDOEJEEH_00872	BHNCHLLB_00201	HOIMJJBL_02569	MFGMGGII_01889	MAGGMMOL_02133	IMEJEIHJ_02350	GDFGBEMP_00131	CFNDNBBM_02728	PCOHADJP_00043	IDGBBPAE_03557	IJNBDKCJ_01822	BNFCCPEM_00125	BJEJEPIA_00247	JLHNPBNL_00125	NACHPALA_02969	DJPGICMP_00718	DFACAEAD_00719	JOCALEBO_01615	LOJIFFMD_00719	LCODDABE_00720	DMLGLEFF_02738	OIJDEGEP_01291
group_4484		hypothetical protein	25	25	1	1	6398				191	191	191	POOJJFMP_02606	NCDENJLK_03075	LCMILNPI_02552	EDOEJEEH_02141	BHNCHLLB_02868	HOIMJJBL_02715	MFGMGGII_00701	MAGGMMOL_00824	IMEJEIHJ_00028	GDFGBEMP_01711	CFNDNBBM_01183	PCOHADJP_00175	IDGBBPAE_04201	IJNBDKCJ_00993	BNFCCPEM_01291	BJEJEPIA_00380	JLHNPBNL_01767	NACHPALA_01408	DJPGICMP_00594	DFACAEAD_00594	JOCALEBO_01491	LOJIFFMD_00594	LCODDABE_00595	DMLGLEFF_00595	OIJDEGEP_00595
ygiN		putative quinol monooxygenase YgiN	25	25	1	1	1265				314	314	314	POOJJFMP_00454	NCDENJLK_00455	LCMILNPI_00454	EDOEJEEH_02784	BHNCHLLB_00918	HOIMJJBL_00454	MFGMGGII_02452	MAGGMMOL_02962	IMEJEIHJ_02992	GDFGBEMP_03181	CFNDNBBM_01900	PCOHADJP_02685	IDGBBPAE_02921	IJNBDKCJ_03630	BNFCCPEM_02814	BJEJEPIA_02150	JLHNPBNL_02857	NACHPALA_03506	DJPGICMP_01112	DFACAEAD_00975	JOCALEBO_00486	LOJIFFMD_01114	LCODDABE_01749	DMLGLEFF_01947	OIJDEGEP_02849
hisJ		Histidine-binding periplasmic protein	25	25	1	1	4201				782	782	782	POOJJFMP_02499	NCDENJLK_02968	LCMILNPI_01757	EDOEJEEH_02034	BHNCHLLB_03325	HOIMJJBL_02220	MFGMGGII_02683	MAGGMMOL_02352	IMEJEIHJ_02152	GDFGBEMP_03311	CFNDNBBM_02873	PCOHADJP_02760	IDGBBPAE_01908	IJNBDKCJ_02618	BNFCCPEM_02932	BJEJEPIA_03239	JLHNPBNL_02932	NACHPALA_02652	DJPGICMP_03959	DFACAEAD_03669	JOCALEBO_03676	LOJIFFMD_03610	LCODDABE_02566	DMLGLEFF_02135	OIJDEGEP_02286
rplL		50S ribosomal protein L7/L12	25	25	1	4	13				365	365	365	POOJJFMP_04463	NCDENJLK_04456	LCMILNPI_04445	EDOEJEEH_04463	BHNCHLLB_04468	HOIMJJBL_04460	MFGMGGII_04285	MAGGMMOL_04263	IMEJEIHJ_04006	GDFGBEMP_04416	CFNDNBBM_04391	PCOHADJP_04164	IDGBBPAE_03976	IJNBDKCJ_04365	BNFCCPEM_04463	BJEJEPIA_04172	JLHNPBNL_04370	NACHPALA_04295	DJPGICMP_04698	DFACAEAD_04567	JOCALEBO_04689	LOJIFFMD_04655	LCODDABE_04472	DMLGLEFF_04696	OIJDEGEP_04565
ispG		4-hydroxy-3-methylbut-2-en-1-yl diphosphate synthase (flavodoxin)	25	25	1	1	4372				1118	1118	1118	POOJJFMP_02325	NCDENJLK_02794	LCMILNPI_01583	EDOEJEEH_01859	BHNCHLLB_03979	HOIMJJBL_02046	MFGMGGII_02813	MAGGMMOL_03781	IMEJEIHJ_03892	GDFGBEMP_02415	CFNDNBBM_02408	PCOHADJP_02279	IDGBBPAE_00884	IJNBDKCJ_01661	BNFCCPEM_02160	BJEJEPIA_03800	JLHNPBNL_02261	NACHPALA_01812	DJPGICMP_03647	DFACAEAD_03217	JOCALEBO_03363	LOJIFFMD_03165	LCODDABE_03056	DMLGLEFF_03354	OIJDEGEP_02983
cra		Catabolite repressor/activator	25	25	1	1	3010				1004	1004	1004	POOJJFMP_03674	NCDENJLK_03728	LCMILNPI_03366	EDOEJEEH_03757	BHNCHLLB_03485	HOIMJJBL_03668	MFGMGGII_01330	MAGGMMOL_01666	IMEJEIHJ_01895	GDFGBEMP_02080	CFNDNBBM_02087	PCOHADJP_02109	IDGBBPAE_02082	IJNBDKCJ_02341	BNFCCPEM_02670	BJEJEPIA_02512	JLHNPBNL_02669	NACHPALA_02345	DJPGICMP_03236	DFACAEAD_02826	JOCALEBO_02928	LOJIFFMD_02965	LCODDABE_02925	DMLGLEFF_02388	OIJDEGEP_00779
group_4490		hypothetical protein	25	25	1	1	962				224	224	224	POOJJFMP_01017	NCDENJLK_01018	LCMILNPI_02196	EDOEJEEH_00671	BHNCHLLB_00401	HOIMJJBL_02368	MFGMGGII_01537	MAGGMMOL_00485	IMEJEIHJ_01332	GDFGBEMP_00334	CFNDNBBM_00932	PCOHADJP_00640	IDGBBPAE_01374	IJNBDKCJ_01301	BNFCCPEM_00293	BJEJEPIA_00044	JLHNPBNL_00328	NACHPALA_03793	DJPGICMP_00892	DFACAEAD_00894	JOCALEBO_01789	LOJIFFMD_00893	LCODDABE_03848	DMLGLEFF_03682	OIJDEGEP_03295
group_4491		hypothetical protein	25	25	1	1	3123				713	713	713	POOJJFMP_03923	NCDENJLK_03977	LCMILNPI_03615	EDOEJEEH_03930	BHNCHLLB_03734	HOIMJJBL_03917	MFGMGGII_00312	MAGGMMOL_02876	IMEJEIHJ_00353	GDFGBEMP_00714	CFNDNBBM_00459	PCOHADJP_01392	IDGBBPAE_03886	IJNBDKCJ_00046	BNFCCPEM_01277	BJEJEPIA_01578	JLHNPBNL_01375	NACHPALA_00668	DJPGICMP_02208	DFACAEAD_02071	JOCALEBO_02175	LOJIFFMD_02374	LCODDABE_00857	DMLGLEFF_03662	OIJDEGEP_04531
ppa		Inorganic pyrophosphatase	25	25	1	1	2710				530	530	530	POOJJFMP_03241	NCDENJLK_03600	LCMILNPI_03729	EDOEJEEH_02523	BHNCHLLB_03087	HOIMJJBL_03397	MFGMGGII_00127	MAGGMMOL_01239	IMEJEIHJ_00539	GDFGBEMP_00900	CFNDNBBM_00646	PCOHADJP_01578	IDGBBPAE_00610	IJNBDKCJ_00233	BNFCCPEM_01092	BJEJEPIA_01159	JLHNPBNL_01190	NACHPALA_04412	DJPGICMP_02403	DFACAEAD_02266	JOCALEBO_02370	LOJIFFMD_02179	LCODDABE_01052	DMLGLEFF_01143	OIJDEGEP_02070
group_4493		hypothetical protein	25	25	1	2	39				941	941	941	POOJJFMP_04006	NCDENJLK_04060	LCMILNPI_03861	EDOEJEEH_04014	BHNCHLLB_04308	HOIMJJBL_04000	MFGMGGII_03325	MAGGMMOL_02427	IMEJEIHJ_03749	GDFGBEMP_03631	CFNDNBBM_03425	PCOHADJP_03300	IDGBBPAE_01754	IJNBDKCJ_04022	BNFCCPEM_03311	BJEJEPIA_02906	JLHNPBNL_03307	NACHPALA_02593	DJPGICMP_03757	DFACAEAD_03327	JOCALEBO_03473	LOJIFFMD_03275	LCODDABE_03210	DMLGLEFF_03097	OIJDEGEP_02740
glrR		Transcriptional regulatory protein GlrR	25	25	1	1	4415				1337	1337	1337	POOJJFMP_02284	NCDENJLK_02753	LCMILNPI_01542	EDOEJEEH_01818	BHNCHLLB_03938	HOIMJJBL_02005	MFGMGGII_03999	MAGGMMOL_03982	IMEJEIHJ_03696	GDFGBEMP_04225	CFNDNBBM_04229	PCOHADJP_03991	IDGBBPAE_03683	IJNBDKCJ_04229	BNFCCPEM_04226	BJEJEPIA_03869	JLHNPBNL_04117	NACHPALA_01853	DJPGICMP_03606	DFACAEAD_03176	JOCALEBO_03322	LOJIFFMD_03123	LCODDABE_03015	DMLGLEFF_03395	OIJDEGEP_02942
stpA		DNA-binding protein StpA	25	25	1	1	4040				401	401	401	POOJJFMP_00065	NCDENJLK_00065	LCMILNPI_00065	EDOEJEEH_01075	BHNCHLLB_01307	HOIMJJBL_00065	MFGMGGII_02575	MAGGMMOL_01522	IMEJEIHJ_01570	GDFGBEMP_01107	CFNDNBBM_01514	PCOHADJP_01968	IDGBBPAE_00362	IJNBDKCJ_00441	BNFCCPEM_01900	BJEJEPIA_01295	JLHNPBNL_01500	NACHPALA_03937	DJPGICMP_01494	DFACAEAD_01358	JOCALEBO_00869	LOJIFFMD_01496	LCODDABE_02212	DMLGLEFF_01535	OIJDEGEP_01768
ydiE		putative protein YdiE	25	25	1	1	6714				191	191	191	POOJJFMP_02906	NCDENJLK_03374	LCMILNPI_02253	EDOEJEEH_02440	BHNCHLLB_02569	HOIMJJBL_03015	MFGMGGII_04688	MAGGMMOL_01129	IMEJEIHJ_04567	GDFGBEMP_02015	CFNDNBBM_01489	PCOHADJP_00479	IDGBBPAE_00293	IJNBDKCJ_03995	BNFCCPEM_01595	BJEJEPIA_04695	JLHNPBNL_02071	NACHPALA_02066	DJPGICMP_00292	DFACAEAD_00292	JOCALEBO_01189	LOJIFFMD_00292	LCODDABE_00293	DMLGLEFF_00293	OIJDEGEP_00292
rplF		50S ribosomal protein L6	25	25	1	1	3299				533	533	533	POOJJFMP_04513	NCDENJLK_04506	LCMILNPI_04495	EDOEJEEH_04513	BHNCHLLB_04518	HOIMJJBL_04510	MFGMGGII_04404	MAGGMMOL_04368	IMEJEIHJ_04180	GDFGBEMP_04489	CFNDNBBM_04493	PCOHADJP_04266	IDGBBPAE_04104	IJNBDKCJ_04495	BNFCCPEM_04565	BJEJEPIA_04331	JLHNPBNL_04437	NACHPALA_04449	DJPGICMP_04748	DFACAEAD_04145	JOCALEBO_04739	LOJIFFMD_04730	LCODDABE_04583	DMLGLEFF_04476	OIJDEGEP_03621
allB		Allantoinase	25	25	1	1	5646				1361	1361	1361	POOJJFMP_03143	NCDENJLK_02129	LCMILNPI_00918	EDOEJEEH_03027	BHNCHLLB_01562	HOIMJJBL_01381	MFGMGGII_00478	MAGGMMOL_00030	IMEJEIHJ_00754	GDFGBEMP_01488	CFNDNBBM_00384	PCOHADJP_02985	IDGBBPAE_03305	IJNBDKCJ_00868	BNFCCPEM_00746	BJEJEPIA_00748	JLHNPBNL_00692	NACHPALA_00399	DJPGICMP_02099	DFACAEAD_01962	JOCALEBO_00031	LOJIFFMD_02101	LCODDABE_01384	DMLGLEFF_00807	OIJDEGEP_00904
atpE		ATP synthase subunit c	25	25	1	1	442				239	239	239	POOJJFMP_04222	NCDENJLK_04276	LCMILNPI_04136	EDOEJEEH_04231	BHNCHLLB_04175	HOIMJJBL_04216	MFGMGGII_03787	MAGGMMOL_03575	IMEJEIHJ_03046	GDFGBEMP_04122	CFNDNBBM_03913	PCOHADJP_03799	IDGBBPAE_02966	IJNBDKCJ_03711	BNFCCPEM_03908	BJEJEPIA_03666	JLHNPBNL_03747	NACHPALA_03315	DJPGICMP_04308	DFACAEAD_03849	JOCALEBO_04080	LOJIFFMD_04015	LCODDABE_03788	DMLGLEFF_03474	OIJDEGEP_03165
speC		Constitutive ornithine decarboxylase	25	25	1	1	1592				1346	2135	2103	POOJJFMP_00387	NCDENJLK_00388	LCMILNPI_00387	EDOEJEEH_01398	BHNCHLLB_00985	HOIMJJBL_00387	MFGMGGII_02384	MAGGMMOL_03298	IMEJEIHJ_03293	GDFGBEMP_03113	CFNDNBBM_01832	PCOHADJP_02617	IDGBBPAE_03477	IJNBDKCJ_04112	BNFCCPEM_03214	BJEJEPIA_02082	JLHNPBNL_02789	NACHPALA_02366	DJPGICMP_01179	DFACAEAD_01042	JOCALEBO_00553	LOJIFFMD_01181	LCODDABE_01816	DMLGLEFF_03186	OIJDEGEP_03567
group_450		hypothetical protein	25	25	1	1	6341				92	233	187	POOJJFMP_04160	NCDENJLK_04214	LCMILNPI_04012	EDOEJEEH_04166	BHNCHLLB_04113	HOIMJJBL_04154	MFGMGGII_04503	MAGGMMOL_03934	IMEJEIHJ_04337	GDFGBEMP_04033	CFNDNBBM_04181	PCOHADJP_03642	IDGBBPAE_01198	IJNBDKCJ_03539	BNFCCPEM_04094	BJEJEPIA_03446	JLHNPBNL_04069	NACHPALA_03428	DJPGICMP_04134	DFACAEAD_04250	JOCALEBO_03985	LOJIFFMD_03920	LCODDABE_03548	DMLGLEFF_03968	OIJDEGEP_03981
cheW		Chemotaxis protein CheW	25	25	1	1	989				503	503	503	POOJJFMP_01042	NCDENJLK_01043	LCMILNPI_02171	EDOEJEEH_00696	BHNCHLLB_00376	HOIMJJBL_02393	MFGMGGII_01564	MAGGMMOL_00458	IMEJEIHJ_01359	GDFGBEMP_00307	CFNDNBBM_00905	PCOHADJP_00613	IDGBBPAE_01401	IJNBDKCJ_01328	BNFCCPEM_00266	BJEJEPIA_00071	JLHNPBNL_00301	NACHPALA_03767	DJPGICMP_00866	DFACAEAD_00868	JOCALEBO_01763	LOJIFFMD_00867	LCODDABE_03874	DMLGLEFF_03708	OIJDEGEP_03269
dnaQ		DNA polymerase III subunit epsilon	25	25	1	1	5168				740	740	740	POOJJFMP_03403	NCDENJLK_01889	LCMILNPI_00678	EDOEJEEH_03261	BHNCHLLB_01322	HOIMJJBL_04274	MFGMGGII_04072	MAGGMMOL_04106	IMEJEIHJ_04091	GDFGBEMP_04399	CFNDNBBM_04302	PCOHADJP_04109	IDGBBPAE_03806	IJNBDKCJ_04347	BNFCCPEM_04302	BJEJEPIA_04037	JLHNPBNL_04246	NACHPALA_04205	DJPGICMP_02937	DFACAEAD_04485	JOCALEBO_04525	LOJIFFMD_04559	LCODDABE_04334	DMLGLEFF_04155	OIJDEGEP_02440
pth		Peptidyl-tRNA hydrolase	25	25	1	1	6131				584	584	584	POOJJFMP_01208	NCDENJLK_01208	LCMILNPI_02006	EDOEJEEH_00861	BHNCHLLB_00212	HOIMJJBL_02558	MFGMGGII_01878	MAGGMMOL_02122	IMEJEIHJ_02361	GDFGBEMP_00142	CFNDNBBM_02717	PCOHADJP_00032	IDGBBPAE_03546	IJNBDKCJ_01811	BNFCCPEM_00136	BJEJEPIA_00236	JLHNPBNL_00136	NACHPALA_02958	DJPGICMP_00729	DFACAEAD_00730	JOCALEBO_01626	LOJIFFMD_00730	LCODDABE_00731	DMLGLEFF_02749	OIJDEGEP_01302
csrA		Carbon storage regulator	25	25	1	1	4014				185	185	185	POOJJFMP_00092	NCDENJLK_00092	LCMILNPI_00092	EDOEJEEH_01102	BHNCHLLB_01281	HOIMJJBL_00092	MFGMGGII_02602	MAGGMMOL_01496	IMEJEIHJ_01597	GDFGBEMP_01134	CFNDNBBM_01541	PCOHADJP_01941	IDGBBPAE_00389	IJNBDKCJ_00468	BNFCCPEM_01927	BJEJEPIA_01322	JLHNPBNL_01527	NACHPALA_04216	DJPGICMP_01467	DFACAEAD_01331	JOCALEBO_00842	LOJIFFMD_01469	LCODDABE_02239	DMLGLEFF_01564	OIJDEGEP_01795
group_4504		tRNA-SeC(tca)	25	25	1	1	3597				94	94	94	POOJJFMP_01941	NCDENJLK_02409	LCMILNPI_01197	EDOEJEEH_01473	BHNCHLLB_01842	HOIMJJBL_01661	MFGMGGII_02078	MAGGMMOL_02014	IMEJEIHJ_01737	GDFGBEMP_02807	CFNDNBBM_02590	PCOHADJP_03853	IDGBBPAE_02391	IJNBDKCJ_02010	BNFCCPEM_02342	BJEJEPIA_01457	JLHNPBNL_03718	NACHPALA_00272	DJPGICMP_01794	DFACAEAD_01658	JOCALEBO_02068	LOJIFFMD_01796	LCODDABE_02697	DMLGLEFF_02484	OIJDEGEP_01982
cspJ		Cold shock-like protein CspJ	25	25	1	1	914				212	212	212	POOJJFMP_00973	NCDENJLK_00974	LCMILNPI_03304	EDOEJEEH_00627	BHNCHLLB_00445	HOIMJJBL_02324	MFGMGGII_01492	MAGGMMOL_00530	IMEJEIHJ_04445	GDFGBEMP_00379	CFNDNBBM_00976	PCOHADJP_00685	IDGBBPAE_01329	IJNBDKCJ_01256	BNFCCPEM_00338	BJEJEPIA_04546	JLHNPBNL_00373	NACHPALA_04691	DJPGICMP_04493	DFACAEAD_04087	JOCALEBO_04331	LOJIFFMD_04365	LCODDABE_01934	DMLGLEFF_01279	OIJDEGEP_02614
cspE		Cold shock-like protein CspE	25	25	1	1	5751				209	209	209	POOJJFMP_03046	NCDENJLK_02226	LCMILNPI_01015	EDOEJEEH_03124	BHNCHLLB_01659	HOIMJJBL_01478	MFGMGGII_00576	MAGGMMOL_00128	IMEJEIHJ_00852	GDFGBEMP_01586	CFNDNBBM_00287	PCOHADJP_02464	IDGBBPAE_01520	IJNBDKCJ_00770	BNFCCPEM_00844	BJEJEPIA_02357	JLHNPBNL_00791	NACHPALA_00503	DJPGICMP_01995	DFACAEAD_01858	JOCALEBO_00135	LOJIFFMD_01997	LCODDABE_01488	DMLGLEFF_00703	OIJDEGEP_01461
zwf		Glucose-6-phosphate 1-dehydrogenase	25	25	1	1	1025				1475	1475	1475	POOJJFMP_01077	NCDENJLK_01078	LCMILNPI_02136	EDOEJEEH_00731	BHNCHLLB_00341	HOIMJJBL_02428	MFGMGGII_01600	MAGGMMOL_00422	IMEJEIHJ_01395	GDFGBEMP_00271	CFNDNBBM_00869	PCOHADJP_00577	IDGBBPAE_01437	IJNBDKCJ_01364	BNFCCPEM_00230	BJEJEPIA_00107	JLHNPBNL_00265	NACHPALA_03732	DJPGICMP_00832	DFACAEAD_00834	JOCALEBO_01729	LOJIFFMD_00833	LCODDABE_03908	DMLGLEFF_04404	OIJDEGEP_03235
yihI		Der GTPase-activating protein YihI	25	25	1	2	11				515	515	515	POOJJFMP_03979	NCDENJLK_04033	LCMILNPI_03834	EDOEJEEH_03987	BHNCHLLB_04335	HOIMJJBL_03973	MFGMGGII_03351	MAGGMMOL_02401	IMEJEIHJ_03775	GDFGBEMP_03605	CFNDNBBM_03451	PCOHADJP_03326	IDGBBPAE_01728	IJNBDKCJ_04048	BNFCCPEM_03285	BJEJEPIA_02880	JLHNPBNL_03281	NACHPALA_02619	DJPGICMP_03731	DFACAEAD_03301	JOCALEBO_03447	LOJIFFMD_03249	LCODDABE_03236	DMLGLEFF_03071	OIJDEGEP_02713
ycgL		Protein YcgL	25	25	1	1	1190				293	293	293	POOJJFMP_01177	NCDENJLK_01177	LCMILNPI_02037	EDOEJEEH_00830	BHNCHLLB_00243	HOIMJJBL_02527	MFGMGGII_01663	MAGGMMOL_03636	IMEJEIHJ_01458	GDFGBEMP_00208	CFNDNBBM_00806	PCOHADJP_00514	IDGBBPAE_03053	IJNBDKCJ_01427	BNFCCPEM_00167	BJEJEPIA_00170	JLHNPBNL_00202	NACHPALA_02928	DJPGICMP_00759	DFACAEAD_00760	JOCALEBO_01656	LOJIFFMD_00760	LCODDABE_00761	DMLGLEFF_02779	OIJDEGEP_01332
ubiE		Ubiquinone/menaquinone biosynthesis C-methyltransferase UbiE	25	25	1	1	6312				407	755	741	POOJJFMP_04186	NCDENJLK_04240	LCMILNPI_03986	EDOEJEEH_04140	BHNCHLLB_04139	HOIMJJBL_04180	MFGMGGII_04220	MAGGMMOL_03960	IMEJEIHJ_04216	GDFGBEMP_04059	CFNDNBBM_04207	PCOHADJP_03668	IDGBBPAE_01172	IJNBDKCJ_03564	BNFCCPEM_04120	BJEJEPIA_03472	JLHNPBNL_04095	NACHPALA_03454	DJPGICMP_04160	DFACAEAD_04276	JOCALEBO_04011	LOJIFFMD_03946	LCODDABE_03574	DMLGLEFF_03994	OIJDEGEP_04007
yciB		putative intracellular septation protein A	25	25	1	1	6177				539	539	539	POOJJFMP_01255	NCDENJLK_01255	LCMILNPI_01959	EDOEJEEH_00908	BHNCHLLB_00165	HOIMJJBL_02605	MFGMGGII_01924	MAGGMMOL_02168	IMEJEIHJ_02315	GDFGBEMP_00096	CFNDNBBM_02763	PCOHADJP_00078	IDGBBPAE_01297	IJNBDKCJ_01857	BNFCCPEM_00090	BJEJEPIA_00282	JLHNPBNL_00090	NACHPALA_01320	DJPGICMP_00682	DFACAEAD_00682	JOCALEBO_01579	LOJIFFMD_00682	LCODDABE_00684	DMLGLEFF_02702	OIJDEGEP_01255
hpf_2		Ribosome hibernation promoting factor	25	25	1	1	5911				287	287	287	POOJJFMP_00590	NCDENJLK_00591	LCMILNPI_00590	EDOEJEEH_02920	BHNCHLLB_00782	HOIMJJBL_00590	MFGMGGII_02914	MAGGMMOL_03083	IMEJEIHJ_02518	GDFGBEMP_03381	CFNDNBBM_03130	PCOHADJP_02884	IDGBBPAE_01618	IJNBDKCJ_02883	BNFCCPEM_03057	BJEJEPIA_02771	JLHNPBNL_03057	NACHPALA_03115	DJPGICMP_00931	DFACAEAD_03462	JOCALEBO_00304	LOJIFFMD_00932	LCODDABE_01604	DMLGLEFF_01803	OIJDEGEP_01606
prsE_2		Type I secretion system membrane fusion protein PrsE	25	25	1	1	4575				1277	1277	1277	POOJJFMP_04428	NCDENJLK_03449	LCMILNPI_04061	EDOEJEEH_02674	BHNCHLLB_02936	HOIMJJBL_03547	MFGMGGII_03646	MAGGMMOL_03217	IMEJEIHJ_04306	GDFGBEMP_03769	CFNDNBBM_03518	PCOHADJP_03393	IDGBBPAE_02303	IJNBDKCJ_03257	BNFCCPEM_03671	BJEJEPIA_03562	JLHNPBNL_03445	NACHPALA_03557	DJPGICMP_04254	DFACAEAD_04338	JOCALEBO_04617	LOJIFFMD_04617	LCODDABE_03669	DMLGLEFF_03344	OIJDEGEP_04767
glpQ		Glycerophosphodiester phosphodiesterase, periplasmic	25	25	1	1	4129				1070	1070	1070	POOJJFMP_02571	NCDENJLK_03040	LCMILNPI_01829	EDOEJEEH_02106	BHNCHLLB_03397	HOIMJJBL_02292	MFGMGGII_02748	MAGGMMOL_02287	IMEJEIHJ_02217	GDFGBEMP_03245	CFNDNBBM_02938	PCOHADJP_02825	IDGBBPAE_01843	IJNBDKCJ_02683	BNFCCPEM_02997	BJEJEPIA_04077	JLHNPBNL_02998	NACHPALA_02723	DJPGICMP_03888	DFACAEAD_03598	JOCALEBO_03605	LOJIFFMD_03539	LCODDABE_02637	DMLGLEFF_02064	OIJDEGEP_03099
hns_1		DNA-binding protein H-NS	25	25	1	1	6161				413	413	413	POOJJFMP_01239	NCDENJLK_01239	LCMILNPI_01975	EDOEJEEH_00892	BHNCHLLB_00181	HOIMJJBL_02589	MFGMGGII_01908	MAGGMMOL_02152	IMEJEIHJ_02331	GDFGBEMP_00112	CFNDNBBM_02747	PCOHADJP_00062	IDGBBPAE_03576	IJNBDKCJ_01841	BNFCCPEM_00106	BJEJEPIA_00266	JLHNPBNL_00106	NACHPALA_01304	DJPGICMP_00698	DFACAEAD_00699	JOCALEBO_01595	LOJIFFMD_00698	LCODDABE_00700	DMLGLEFF_02718	OIJDEGEP_01271
hdfR_1		HTH-type transcriptional regulator HdfR	25	25	1	1	4427				926	926	926	POOJJFMP_02272	NCDENJLK_02741	LCMILNPI_01530	EDOEJEEH_01806	BHNCHLLB_03926	HOIMJJBL_01993	MFGMGGII_04011	MAGGMMOL_03994	IMEJEIHJ_03708	GDFGBEMP_04237	CFNDNBBM_04241	PCOHADJP_04003	IDGBBPAE_03695	IJNBDKCJ_04241	BNFCCPEM_04214	BJEJEPIA_03881	JLHNPBNL_04129	NACHPALA_01865	DJPGICMP_03594	DFACAEAD_03164	JOCALEBO_03310	LOJIFFMD_03111	LCODDABE_03003	DMLGLEFF_03407	OIJDEGEP_02930
deoC		Deoxyribose-phosphate aldolase	25	25	1	1	3169				779	779	779	POOJJFMP_03885	NCDENJLK_03939	LCMILNPI_03577	EDOEJEEH_03892	BHNCHLLB_03696	HOIMJJBL_03879	MFGMGGII_00273	MAGGMMOL_02915	IMEJEIHJ_00392	GDFGBEMP_00753	CFNDNBBM_00498	PCOHADJP_01431	IDGBBPAE_02770	IJNBDKCJ_00085	BNFCCPEM_01238	BJEJEPIA_01617	JLHNPBNL_01336	NACHPALA_00710	DJPGICMP_02250	DFACAEAD_02113	JOCALEBO_02217	LOJIFFMD_02332	LCODDABE_00899	DMLGLEFF_00990	OIJDEGEP_03406
yhfA		Protein YhfA	25	25	1	1	3339				404	404	404	POOJJFMP_02224	NCDENJLK_02693	LCMILNPI_01482	EDOEJEEH_01758	BHNCHLLB_02126	HOIMJJBL_01945	MFGMGGII_04433	MAGGMMOL_04397	IMEJEIHJ_04263	GDFGBEMP_04544	CFNDNBBM_04522	PCOHADJP_04324	IDGBBPAE_04153	IJNBDKCJ_04559	BNFCCPEM_04594	BJEJEPIA_04408	JLHNPBNL_04533	NACHPALA_04276	DJPGICMP_04673	DFACAEAD_04185	JOCALEBO_04632	LOJIFFMD_04698	LCODDABE_04515	DMLGLEFF_04328	OIJDEGEP_03581
group_4518		hypothetical protein	25	25	1	1	971				326	326	326	POOJJFMP_01025	NCDENJLK_01026	LCMILNPI_02188	EDOEJEEH_00679	BHNCHLLB_00393	HOIMJJBL_02376	MFGMGGII_01546	MAGGMMOL_00476	IMEJEIHJ_01341	GDFGBEMP_00325	CFNDNBBM_00923	PCOHADJP_00631	IDGBBPAE_01383	IJNBDKCJ_01310	BNFCCPEM_00284	BJEJEPIA_00053	JLHNPBNL_00319	NACHPALA_03784	DJPGICMP_00883	DFACAEAD_00885	JOCALEBO_01780	LOJIFFMD_00884	LCODDABE_03857	DMLGLEFF_03691	OIJDEGEP_03286
group_4519		hypothetical protein	25	25	1	1	6640				266	266	266	POOJJFMP_02833	NCDENJLK_03301	LCMILNPI_02326	EDOEJEEH_02367	BHNCHLLB_02642	HOIMJJBL_02942	MFGMGGII_00933	MAGGMMOL_01055	IMEJEIHJ_00258	GDFGBEMP_01941	CFNDNBBM_01415	PCOHADJP_00405	IDGBBPAE_00219	IJNBDKCJ_01223	BNFCCPEM_01521	BJEJEPIA_00601	JLHNPBNL_01997	NACHPALA_02139	DJPGICMP_00365	DFACAEAD_00365	JOCALEBO_01262	LOJIFFMD_00365	LCODDABE_00366	DMLGLEFF_00366	OIJDEGEP_00366
mreD		Rod shape-determining protein MreD	25	25	1	1	3723				491	491	491	POOJJFMP_00642	NCDENJLK_00643	LCMILNPI_00642	EDOEJEEH_02972	BHNCHLLB_04441	HOIMJJBL_00642	MFGMGGII_04180	MAGGMMOL_04165	IMEJEIHJ_03806	GDFGBEMP_04343	CFNDNBBM_04361	PCOHADJP_04055	IDGBBPAE_03946	IJNBDKCJ_04291	BNFCCPEM_04404	BJEJEPIA_03932	JLHNPBNL_04340	NACHPALA_04078	DJPGICMP_04600	DFACAEAD_04364	JOCALEBO_04493	LOJIFFMD_04523	LCODDABE_04241	DMLGLEFF_04036	OIJDEGEP_04049
yccF		Inner membrane protein YccF	25	25	1	1	47				446	446	446	POOJJFMP_00893	NCDENJLK_00894	LCMILNPI_03224	EDOEJEEH_00548	BHNCHLLB_00524	HOIMJJBL_03256	MFGMGGII_03174	MAGGMMOL_02553	IMEJEIHJ_02663	GDFGBEMP_03526	CFNDNBBM_03275	PCOHADJP_03150	IDGBBPAE_02191	IJNBDKCJ_03029	BNFCCPEM_03437	BJEJEPIA_03534	JLHNPBNL_03202	NACHPALA_03691	DJPGICMP_00024	DFACAEAD_00024	JOCALEBO_00921	LOJIFFMD_00024	LCODDABE_00025	DMLGLEFF_00025	OIJDEGEP_00024
trmA		tRNA/tmRNA (uracil-C(5))-methyltransferase	25	25	1	2	57				1100	1100	1100	POOJJFMP_04112	NCDENJLK_04166	LCMILNPI_03967	EDOEJEEH_04120	BHNCHLLB_04065	HOIMJJBL_04106	MFGMGGII_04528	MAGGMMOL_04583	IMEJEIHJ_04427	GDFGBEMP_04630	CFNDNBBM_04625	PCOHADJP_04452	IDGBBPAE_04398	IJNBDKCJ_04615	BNFCCPEM_04660	BJEJEPIA_04574	JLHNPBNL_04604	NACHPALA_02492	DJPGICMP_03858	DFACAEAD_03428	JOCALEBO_03574	LOJIFFMD_03376	LCODDABE_03109	DMLGLEFF_04186	OIJDEGEP_04159
pgpA		Phosphatidylglycerophosphatase A	25	25	1	1	5542				515	515	515	POOJJFMP_03540	NCDENJLK_02026	LCMILNPI_00815	EDOEJEEH_03398	BHNCHLLB_01459	HOIMJJBL_01278	MFGMGGII_00377	MAGGMMOL_03510	IMEJEIHJ_00653	GDFGBEMP_01387	CFNDNBBM_03712	PCOHADJP_03086	IDGBBPAE_02497	IJNBDKCJ_00969	BNFCCPEM_00645	BJEJEPIA_00849	JLHNPBNL_03586	NACHPALA_01541	DJPGICMP_02713	DFACAEAD_03112	JOCALEBO_03258	LOJIFFMD_03473	LCODDABE_01282	DMLGLEFF_00909	OIJDEGEP_01006
otsA		Trehalose-6-phosphate synthase	25	25	1	1	982				1421	1421	1421	POOJJFMP_01035	NCDENJLK_01036	LCMILNPI_02178	EDOEJEEH_00689	BHNCHLLB_00383	HOIMJJBL_02386	MFGMGGII_01557	MAGGMMOL_00465	IMEJEIHJ_01352	GDFGBEMP_00314	CFNDNBBM_00912	PCOHADJP_00620	IDGBBPAE_01394	IJNBDKCJ_01321	BNFCCPEM_00273	BJEJEPIA_00064	JLHNPBNL_00308	NACHPALA_03774	DJPGICMP_00873	DFACAEAD_00875	JOCALEBO_01770	LOJIFFMD_00874	LCODDABE_03867	DMLGLEFF_03701	OIJDEGEP_03276
hisF		Imidazole glycerol phosphate synthase subunit HisF	25	25	1	1	774				776	776	776	POOJJFMP_01723	NCDENJLK_01723	LCMILNPI_02645	EDOEJEEH_00366	BHNCHLLB_02186	HOIMJJBL_01034	MFGMGGII_01092	MAGGMMOL_00642	IMEJEIHJ_04150	GDFGBEMP_00491	CFNDNBBM_01089	PCOHADJP_00797	IDGBBPAE_02621	IJNBDKCJ_03290	BNFCCPEM_00450	BJEJEPIA_01953	JLHNPBNL_00485	NACHPALA_01009	DJPGICMP_02579	DFACAEAD_02441	JOCALEBO_02480	LOJIFFMD_02516	LCODDABE_02013	DMLGLEFF_01358	OIJDEGEP_02693
rsmG		Ribosomal RNA small subunit methyltransferase G	25	25	1	1	439				623	623	623	POOJJFMP_04219	NCDENJLK_04273	LCMILNPI_04133	EDOEJEEH_04228	BHNCHLLB_04172	HOIMJJBL_04213	MFGMGGII_03784	MAGGMMOL_03578	IMEJEIHJ_03043	GDFGBEMP_04125	CFNDNBBM_03910	PCOHADJP_03796	IDGBBPAE_02963	IJNBDKCJ_03714	BNFCCPEM_03905	BJEJEPIA_03669	JLHNPBNL_03744	NACHPALA_03312	DJPGICMP_04311	DFACAEAD_03852	JOCALEBO_04083	LOJIFFMD_04018	LCODDABE_03785	DMLGLEFF_03477	OIJDEGEP_03162
flgH		Flagellar L-ring protein	25	25	1	1	181				665	665	665	POOJJFMP_01514	NCDENJLK_01514	LCMILNPI_02928	EDOEJEEH_00157	BHNCHLLB_02397	HOIMJJBL_00823	MFGMGGII_03727	MAGGMMOL_03397	IMEJEIHJ_02888	GDFGBEMP_03850	CFNDNBBM_03599	PCOHADJP_03474	IDGBBPAE_02553	IJNBDKCJ_03450	BNFCCPEM_03752	BJEJEPIA_03357	JLHNPBNL_03526	NACHPALA_02007	DJPGICMP_00128	DFACAEAD_00128	JOCALEBO_01025	LOJIFFMD_00128	LCODDABE_00129	DMLGLEFF_00129	OIJDEGEP_00128
garL		5-keto-4-deoxy-D-glucarate aldolase	25	25	1	1	5986				770	770	770	POOJJFMP_00522	NCDENJLK_00523	LCMILNPI_00522	EDOEJEEH_02852	BHNCHLLB_00850	HOIMJJBL_00522	MFGMGGII_02982	MAGGMMOL_03151	IMEJEIHJ_02586	GDFGBEMP_03449	CFNDNBBM_03198	PCOHADJP_02952	IDGBBPAE_01686	IJNBDKCJ_02951	BNFCCPEM_03125	BJEJEPIA_02839	JLHNPBNL_03125	NACHPALA_03188	DJPGICMP_01004	DFACAEAD_03535	JOCALEBO_00377	LOJIFFMD_01005	LCODDABE_01679	DMLGLEFF_01877	OIJDEGEP_01680
pspB		Phage shock protein B	25	25	1	1	6231				224	224	224	POOJJFMP_01302	NCDENJLK_01302	LCMILNPI_01912	EDOEJEEH_00955	BHNCHLLB_00056	HOIMJJBL_02652	MFGMGGII_01976	MAGGMMOL_02220	IMEJEIHJ_02263	GDFGBEMP_00045	CFNDNBBM_02815	PCOHADJP_00130	IDGBBPAE_01245	IJNBDKCJ_01909	BNFCCPEM_00039	BJEJEPIA_00334	JLHNPBNL_00039	NACHPALA_01366	DJPGICMP_00636	DFACAEAD_00636	JOCALEBO_01533	LOJIFFMD_00636	LCODDABE_00637	DMLGLEFF_02655	OIJDEGEP_00637
assT_5		Arylsulfate sulfotransferase AssT	25	25	1	1	6302				1058	1823	1731	POOJJFMP_04196	NCDENJLK_04250	LCMILNPI_03976	EDOEJEEH_04129	BHNCHLLB_04149	HOIMJJBL_04190	MFGMGGII_04230	MAGGMMOL_03970	IMEJEIHJ_04453	GDFGBEMP_04069	CFNDNBBM_04217	PCOHADJP_03678	IDGBBPAE_01162	IJNBDKCJ_03574	BNFCCPEM_04130	BJEJEPIA_03482	JLHNPBNL_04105	NACHPALA_03464	DJPGICMP_04170	DFACAEAD_04286	JOCALEBO_04021	LOJIFFMD_03956	LCODDABE_03585	DMLGLEFF_04005	OIJDEGEP_04018
glnD		Bifunctional uridylyltransferase/uridylyl-removing enzyme	25	25	1	1	2904				2672	2672	2672	POOJJFMP_03776	NCDENJLK_03830	LCMILNPI_03468	EDOEJEEH_04298	BHNCHLLB_03587	HOIMJJBL_03770	MFGMGGII_01430	MAGGMMOL_01765	IMEJEIHJ_03671	GDFGBEMP_02179	CFNDNBBM_02186	PCOHADJP_02208	IDGBBPAE_03499	IJNBDKCJ_04092	BNFCCPEM_04067	BJEJEPIA_03829	JLHNPBNL_03973	NACHPALA_02248	DJPGICMP_03333	DFACAEAD_02923	JOCALEBO_03025	LOJIFFMD_03062	LCODDABE_04147	DMLGLEFF_02290	OIJDEGEP_00682
ulaD		3-keto-L-gulonate-6-phosphate decarboxylase UlaD	25	25	1	1	2682				650	650	650	POOJJFMP_03270	NCDENJLK_03571	LCMILNPI_03758	EDOEJEEH_02552	BHNCHLLB_03058	HOIMJJBL_03426	MFGMGGII_00100	MAGGMMOL_01212	IMEJEIHJ_00566	GDFGBEMP_00927	CFNDNBBM_00673	PCOHADJP_01605	IDGBBPAE_00637	IJNBDKCJ_00260	BNFCCPEM_01065	BJEJEPIA_01132	JLHNPBNL_01163	NACHPALA_01088	DJPGICMP_03160	DFACAEAD_02750	JOCALEBO_02853	LOJIFFMD_02890	LCODDABE_01079	DMLGLEFF_01170	OIJDEGEP_02097
yceD		Large ribosomal RNA subunit accumulation protein YceD	25	25	1	1	191				521	521	521	POOJJFMP_01504	NCDENJLK_01504	LCMILNPI_02938	EDOEJEEH_00147	BHNCHLLB_02407	HOIMJJBL_00813	MFGMGGII_03719	MAGGMMOL_03389	IMEJEIHJ_02880	GDFGBEMP_03842	CFNDNBBM_03591	PCOHADJP_03466	IDGBBPAE_02561	IJNBDKCJ_03442	BNFCCPEM_03744	BJEJEPIA_03349	JLHNPBNL_03518	NACHPALA_01997	DJPGICMP_00138	DFACAEAD_00138	JOCALEBO_01035	LOJIFFMD_00138	LCODDABE_00139	DMLGLEFF_00139	OIJDEGEP_00138
metQ_2		D-methionine-binding lipoprotein MetQ	25	25	1	1	2873				815	815	815	POOJJFMP_03807	NCDENJLK_03861	LCMILNPI_03499	EDOEJEEH_04329	BHNCHLLB_03618	HOIMJJBL_03801	MFGMGGII_01461	MAGGMMOL_01796	IMEJEIHJ_03640	GDFGBEMP_02210	CFNDNBBM_02217	PCOHADJP_02239	IDGBBPAE_03530	IJNBDKCJ_04061	BNFCCPEM_04036	BJEJEPIA_03860	JLHNPBNL_04004	NACHPALA_02217	DJPGICMP_03364	DFACAEAD_02954	JOCALEBO_03056	LOJIFFMD_03093	LCODDABE_04178	DMLGLEFF_02259	OIJDEGEP_00651
rplM		50S ribosomal protein L13	25	25	1	1	5886				428	428	428	POOJJFMP_00615	NCDENJLK_00616	LCMILNPI_00615	EDOEJEEH_02945	BHNCHLLB_00757	HOIMJJBL_00615	MFGMGGII_02889	MAGGMMOL_03058	IMEJEIHJ_02493	GDFGBEMP_03356	CFNDNBBM_03106	PCOHADJP_02859	IDGBBPAE_01593	IJNBDKCJ_02858	BNFCCPEM_03032	BJEJEPIA_02746	JLHNPBNL_03032	NACHPALA_03091	DJPGICMP_00907	DFACAEAD_03438	JOCALEBO_00280	LOJIFFMD_00908	LCODDABE_01580	DMLGLEFF_01779	OIJDEGEP_01582
yhaH		Inner membrane protein YhaH	25	25	1	1	6003				365	365	365	POOJJFMP_00508	NCDENJLK_00509	LCMILNPI_00508	EDOEJEEH_02838	BHNCHLLB_00864	HOIMJJBL_00508	MFGMGGII_02996	MAGGMMOL_04423	IMEJEIHJ_02600	GDFGBEMP_03463	CFNDNBBM_03212	PCOHADJP_02966	IDGBBPAE_01701	IJNBDKCJ_02966	BNFCCPEM_03139	BJEJEPIA_02853	JLHNPBNL_03139	NACHPALA_03977	DJPGICMP_01019	DFACAEAD_03550	JOCALEBO_00392	LOJIFFMD_01020	LCODDABE_01694	DMLGLEFF_01892	OIJDEGEP_01695
group_4536		tRNA-Cys(gca)	25	25	1	1	967				73	73	73	POOJJFMP_01022	NCDENJLK_01023	LCMILNPI_02191	EDOEJEEH_00676	BHNCHLLB_00396	HOIMJJBL_02373	MFGMGGII_01542	MAGGMMOL_00480	IMEJEIHJ_01337	GDFGBEMP_00329	CFNDNBBM_00927	PCOHADJP_00635	IDGBBPAE_01379	IJNBDKCJ_01306	BNFCCPEM_00288	BJEJEPIA_00049	JLHNPBNL_00323	NACHPALA_03788	DJPGICMP_00887	DFACAEAD_00889	JOCALEBO_01784	LOJIFFMD_00888	LCODDABE_03853	DMLGLEFF_03687	OIJDEGEP_03290
csgC		Curli assembly protein CsgC	25	25	1	1	144				326	326	326	POOJJFMP_01549	NCDENJLK_01549	LCMILNPI_02893	EDOEJEEH_00192	BHNCHLLB_02362	HOIMJJBL_00859	MFGMGGII_03762	MAGGMMOL_03432	IMEJEIHJ_02923	GDFGBEMP_03885	CFNDNBBM_03634	PCOHADJP_03509	IDGBBPAE_02518	IJNBDKCJ_03485	BNFCCPEM_03787	BJEJEPIA_03392	JLHNPBNL_03561	NACHPALA_02042	DJPGICMP_00093	DFACAEAD_00093	JOCALEBO_00990	LOJIFFMD_00093	LCODDABE_00094	DMLGLEFF_00094	OIJDEGEP_00093
proQ		RNA chaperone ProQ	25	25	1	1	1159				686	686	686	POOJJFMP_01145	NCDENJLK_01145	LCMILNPI_02068	EDOEJEEH_00798	BHNCHLLB_00274	HOIMJJBL_02495	MFGMGGII_01632	MAGGMMOL_03605	IMEJEIHJ_01427	GDFGBEMP_00239	CFNDNBBM_00837	PCOHADJP_00545	IDGBBPAE_03022	IJNBDKCJ_01396	BNFCCPEM_00198	BJEJEPIA_00139	JLHNPBNL_00233	NACHPALA_02896	DJPGICMP_00790	DFACAEAD_00792	JOCALEBO_01687	LOJIFFMD_00791	LCODDABE_00792	DMLGLEFF_02810	OIJDEGEP_01363
prgK		Lipoprotein PrgK	25	25	1	1	3968				758	758	758	POOJJFMP_00138	NCDENJLK_00138	LCMILNPI_00138	EDOEJEEH_01148	BHNCHLLB_01235	HOIMJJBL_00138	MFGMGGII_03839	MAGGMMOL_01451	IMEJEIHJ_01642	GDFGBEMP_01179	CFNDNBBM_01586	PCOHADJP_01896	IDGBBPAE_00434	IJNBDKCJ_00513	BNFCCPEM_01972	BJEJEPIA_01367	JLHNPBNL_01572	NACHPALA_02869	DJPGICMP_01421	DFACAEAD_01285	JOCALEBO_00796	LOJIFFMD_01423	LCODDABE_02285	DMLGLEFF_01610	OIJDEGEP_01841
ftsI_1		Peptidoglycan D,D-transpeptidase FtsI	25	25	1	1	1168				1745	1745	1745	POOJJFMP_01155	NCDENJLK_01155	LCMILNPI_02059	EDOEJEEH_00808	BHNCHLLB_00265	HOIMJJBL_02505	MFGMGGII_01641	MAGGMMOL_03614	IMEJEIHJ_01436	GDFGBEMP_00230	CFNDNBBM_00828	PCOHADJP_00536	IDGBBPAE_03031	IJNBDKCJ_01405	BNFCCPEM_00189	BJEJEPIA_00148	JLHNPBNL_00224	NACHPALA_02906	DJPGICMP_00781	DFACAEAD_00783	JOCALEBO_01678	LOJIFFMD_00782	LCODDABE_00783	DMLGLEFF_02801	OIJDEGEP_01354
pyrE		Orotate phosphoribosyltransferase	25	25	1	1	3616				641	641	641	POOJJFMP_01958	NCDENJLK_02426	LCMILNPI_01214	EDOEJEEH_01490	BHNCHLLB_01859	HOIMJJBL_01678	MFGMGGII_02095	MAGGMMOL_02031	IMEJEIHJ_01754	GDFGBEMP_02824	CFNDNBBM_02607	PCOHADJP_03870	IDGBBPAE_02408	IJNBDKCJ_02028	BNFCCPEM_02359	BJEJEPIA_01474	JLHNPBNL_03701	NACHPALA_00254	DJPGICMP_01776	DFACAEAD_01640	JOCALEBO_02050	LOJIFFMD_01778	LCODDABE_02715	DMLGLEFF_02502	OIJDEGEP_01964
rimP		Ribosome maturation factor RimP	25	25	1	1	5944				452	452	452	POOJJFMP_00556	NCDENJLK_00557	LCMILNPI_00556	EDOEJEEH_02886	BHNCHLLB_00816	HOIMJJBL_00556	MFGMGGII_02948	MAGGMMOL_03117	IMEJEIHJ_02552	GDFGBEMP_03415	CFNDNBBM_03164	PCOHADJP_02918	IDGBBPAE_01652	IJNBDKCJ_02917	BNFCCPEM_03091	BJEJEPIA_02805	JLHNPBNL_03091	NACHPALA_03149	DJPGICMP_00965	DFACAEAD_03496	JOCALEBO_00338	LOJIFFMD_00966	LCODDABE_01639	DMLGLEFF_01838	OIJDEGEP_01641
oppB		Oligopeptide transport system permease protein OppB	25	25	1	1	6166				920	920	920	POOJJFMP_01244	NCDENJLK_01244	LCMILNPI_01970	EDOEJEEH_00897	BHNCHLLB_00176	HOIMJJBL_02594	MFGMGGII_01913	MAGGMMOL_02157	IMEJEIHJ_02326	GDFGBEMP_00107	CFNDNBBM_02752	PCOHADJP_00067	IDGBBPAE_01308	IJNBDKCJ_01846	BNFCCPEM_00101	BJEJEPIA_00271	JLHNPBNL_00101	NACHPALA_01309	DJPGICMP_00693	DFACAEAD_00694	JOCALEBO_01590	LOJIFFMD_00693	LCODDABE_00695	DMLGLEFF_02713	OIJDEGEP_01266
yjhH		putative 2-dehydro-3-deoxy-D-pentonate aldolase YjhH	25	25	1	1	3404				905	905	905	POOJJFMP_02159	NCDENJLK_02627	LCMILNPI_01416	EDOEJEEH_01692	BHNCHLLB_02060	HOIMJJBL_01879	MFGMGGII_01796	MAGGMMOL_01900	IMEJEIHJ_01239	GDFGBEMP_02328	CFNDNBBM_02321	PCOHADJP_01296	IDGBBPAE_00801	IJNBDKCJ_01574	BNFCCPEM_02073	BJEJEPIA_00982	JLHNPBNL_02174	NACHPALA_00053	DJPGICMP_01575	DFACAEAD_01439	JOCALEBO_01849	LOJIFFMD_01577	LCODDABE_03448	DMLGLEFF_02883	OIJDEGEP_02362
map		Methionine aminopeptidase	25	25	1	1	2903				794	794	794	POOJJFMP_03777	NCDENJLK_03831	LCMILNPI_03469	EDOEJEEH_04299	BHNCHLLB_03588	HOIMJJBL_03771	MFGMGGII_01431	MAGGMMOL_01766	IMEJEIHJ_03670	GDFGBEMP_02180	CFNDNBBM_02187	PCOHADJP_02209	IDGBBPAE_03500	IJNBDKCJ_04091	BNFCCPEM_04066	BJEJEPIA_03830	JLHNPBNL_03974	NACHPALA_02247	DJPGICMP_03334	DFACAEAD_02924	JOCALEBO_03026	LOJIFFMD_03063	LCODDABE_04148	DMLGLEFF_02289	OIJDEGEP_00681
flgB		Flagellar basal body rod protein FlgB	25	25	1	1	175				416	416	416	POOJJFMP_01520	NCDENJLK_01520	LCMILNPI_02922	EDOEJEEH_00163	BHNCHLLB_02391	HOIMJJBL_00829	MFGMGGII_03733	MAGGMMOL_03403	IMEJEIHJ_02894	GDFGBEMP_03856	CFNDNBBM_03605	PCOHADJP_03480	IDGBBPAE_02547	IJNBDKCJ_03456	BNFCCPEM_03758	BJEJEPIA_03363	JLHNPBNL_03532	NACHPALA_02013	DJPGICMP_00122	DFACAEAD_00122	JOCALEBO_01019	LOJIFFMD_00122	LCODDABE_00123	DMLGLEFF_00123	OIJDEGEP_00122
dsrB		Protein DsrB	25	25	1	1	926				194	194	194	POOJJFMP_00985	NCDENJLK_00986	LCMILNPI_02228	EDOEJEEH_00639	BHNCHLLB_00433	HOIMJJBL_02336	MFGMGGII_01504	MAGGMMOL_00518	IMEJEIHJ_01300	GDFGBEMP_00367	CFNDNBBM_00964	PCOHADJP_00673	IDGBBPAE_01341	IJNBDKCJ_01268	BNFCCPEM_00326	BJEJEPIA_00011	JLHNPBNL_00361	NACHPALA_04551	DJPGICMP_04481	DFACAEAD_04075	JOCALEBO_04319	LOJIFFMD_04353	LCODDABE_01922	DMLGLEFF_01267	OIJDEGEP_02602
bluR		HTH-type transcriptional repressor BluR	25	25	1	1	269				848	848	848	POOJJFMP_01430	NCDENJLK_01430	LCMILNPI_03012	EDOEJEEH_00073	BHNCHLLB_02481	HOIMJJBL_00739	MFGMGGII_03964	MAGGMMOL_03718	IMEJEIHJ_03454	GDFGBEMP_04190	CFNDNBBM_04072	PCOHADJP_03937	IDGBBPAE_03114	IJNBDKCJ_03839	BNFCCPEM_04004	BJEJEPIA_03714	JLHNPBNL_03924	NACHPALA_01923	DJPGICMP_00212	DFACAEAD_00212	JOCALEBO_01109	LOJIFFMD_00212	LCODDABE_00213	DMLGLEFF_00213	OIJDEGEP_00212
ttuB_1		Putative tartrate transporter	25	25	1	1	3402				1334	1334	1334	POOJJFMP_02161	NCDENJLK_02629	LCMILNPI_01418	EDOEJEEH_01694	BHNCHLLB_02062	HOIMJJBL_01881	MFGMGGII_01798	MAGGMMOL_01902	IMEJEIHJ_01241	GDFGBEMP_02330	CFNDNBBM_02323	PCOHADJP_01298	IDGBBPAE_00803	IJNBDKCJ_01576	BNFCCPEM_02075	BJEJEPIA_00984	JLHNPBNL_02176	NACHPALA_00051	DJPGICMP_01573	DFACAEAD_01437	JOCALEBO_01847	LOJIFFMD_01575	LCODDABE_03450	DMLGLEFF_02881	OIJDEGEP_02360
yciI		Protein YciI	25	25	1	1	6174				296	296	296	POOJJFMP_01252	NCDENJLK_01252	LCMILNPI_01962	EDOEJEEH_00905	BHNCHLLB_00168	HOIMJJBL_02602	MFGMGGII_01921	MAGGMMOL_02165	IMEJEIHJ_02318	GDFGBEMP_00099	CFNDNBBM_02760	PCOHADJP_00075	IDGBBPAE_01300	IJNBDKCJ_01854	BNFCCPEM_00093	BJEJEPIA_00279	JLHNPBNL_00093	NACHPALA_01317	DJPGICMP_00685	DFACAEAD_00685	JOCALEBO_01582	LOJIFFMD_00685	LCODDABE_00687	DMLGLEFF_02705	OIJDEGEP_01258
rpsP		30S ribosomal protein S16	25	25	1	1	4709				248	248	248	POOJJFMP_00015	NCDENJLK_00015	LCMILNPI_00015	EDOEJEEH_01025	BHNCHLLB_04236	HOIMJJBL_00015	MFGMGGII_02521	MAGGMMOL_01576	IMEJEIHJ_01516	GDFGBEMP_01053	CFNDNBBM_03991	PCOHADJP_02022	IDGBBPAE_00308	IJNBDKCJ_00386	BNFCCPEM_01834	BJEJEPIA_01241	JLHNPBNL_01446	NACHPALA_03257	DJPGICMP_04561	DFACAEAD_04036	JOCALEBO_04150	LOJIFFMD_04081	LCODDABE_03335	DMLGLEFF_03014	OIJDEGEP_03843
dcuB		Anaerobic C4-dicarboxylate transporter DcuB	25	25	1	1	2597				1340	1340	1340	POOJJFMP_03349	NCDENJLK_03492	LCMILNPI_04104	EDOEJEEH_02631	BHNCHLLB_02979	HOIMJJBL_03504	MFGMGGII_00020	MAGGMMOL_03891	IMEJEIHJ_03987	GDFGBEMP_01008	CFNDNBBM_00754	PCOHADJP_01686	IDGBBPAE_03743	IJNBDKCJ_00341	BNFCCPEM_00984	BJEJEPIA_01052	JLHNPBNL_01083	NACHPALA_01257	DJPGICMP_02990	DFACAEAD_02579	JOCALEBO_02683	LOJIFFMD_02719	LCODDABE_04633	DMLGLEFF_04547	OIJDEGEP_04463
rplO		50S ribosomal protein L15	25	25	1	1	3295				434	434	434	POOJJFMP_04509	NCDENJLK_04502	LCMILNPI_04491	EDOEJEEH_04509	BHNCHLLB_04514	HOIMJJBL_04506	MFGMGGII_04400	MAGGMMOL_04364	IMEJEIHJ_04184	GDFGBEMP_04485	CFNDNBBM_04489	PCOHADJP_04262	IDGBBPAE_04100	IJNBDKCJ_04491	BNFCCPEM_04561	BJEJEPIA_04327	JLHNPBNL_04441	NACHPALA_04445	DJPGICMP_04744	DFACAEAD_04141	JOCALEBO_04735	LOJIFFMD_04734	LCODDABE_04579	DMLGLEFF_04472	OIJDEGEP_03625
hisP		Histidine transport ATP-binding protein HisP	25	25	1	1	4198				773	773	773	POOJJFMP_02502	NCDENJLK_02971	LCMILNPI_01760	EDOEJEEH_02037	BHNCHLLB_03328	HOIMJJBL_02223	MFGMGGII_02686	MAGGMMOL_02349	IMEJEIHJ_02155	GDFGBEMP_03308	CFNDNBBM_02876	PCOHADJP_02763	IDGBBPAE_01905	IJNBDKCJ_02621	BNFCCPEM_02935	BJEJEPIA_03242	JLHNPBNL_02935	NACHPALA_02655	DJPGICMP_03956	DFACAEAD_03666	JOCALEBO_03673	LOJIFFMD_03607	LCODDABE_02569	DMLGLEFF_02132	OIJDEGEP_02289
fliT		Flagellar protein FliT	25	25	1	1	946				368	368	368	POOJJFMP_01005	NCDENJLK_01006	LCMILNPI_02208	EDOEJEEH_00659	BHNCHLLB_00413	HOIMJJBL_02356	MFGMGGII_01525	MAGGMMOL_00497	IMEJEIHJ_01320	GDFGBEMP_00346	CFNDNBBM_00944	PCOHADJP_00652	IDGBBPAE_01362	IJNBDKCJ_01289	BNFCCPEM_00305	BJEJEPIA_00032	JLHNPBNL_00340	NACHPALA_04531	DJPGICMP_04461	DFACAEAD_04055	JOCALEBO_04299	LOJIFFMD_04333	LCODDABE_01901	DMLGLEFF_01247	OIJDEGEP_02582
ydgK		Inner membrane protein YdgK	25	25	1	1	6601				440	440	440	POOJJFMP_02792	NCDENJLK_03260	LCMILNPI_02367	EDOEJEEH_02326	BHNCHLLB_02683	HOIMJJBL_02901	MFGMGGII_00892	MAGGMMOL_01014	IMEJEIHJ_00217	GDFGBEMP_01900	CFNDNBBM_01374	PCOHADJP_00364	IDGBBPAE_00178	IJNBDKCJ_01182	BNFCCPEM_01480	BJEJEPIA_00560	JLHNPBNL_01956	NACHPALA_02180	DJPGICMP_00406	DFACAEAD_00406	JOCALEBO_01303	LOJIFFMD_00406	LCODDABE_00407	DMLGLEFF_00407	OIJDEGEP_00407
smpB		SsrA-binding protein	25	25	1	1	4698				527	527	527	POOJJFMP_00026	NCDENJLK_00026	LCMILNPI_00026	EDOEJEEH_01036	BHNCHLLB_04247	HOIMJJBL_00026	MFGMGGII_02532	MAGGMMOL_01565	IMEJEIHJ_01527	GDFGBEMP_01064	CFNDNBBM_03980	PCOHADJP_02011	IDGBBPAE_00319	IJNBDKCJ_00397	BNFCCPEM_01845	BJEJEPIA_01252	JLHNPBNL_01457	NACHPALA_03268	DJPGICMP_04550	DFACAEAD_04025	JOCALEBO_04139	LOJIFFMD_04070	LCODDABE_03324	DMLGLEFF_03003	OIJDEGEP_03832
fbaA		Fructose-bisphosphate aldolase class 2	25	25	1	1	1545				1079	1079	1079	POOJJFMP_00341	NCDENJLK_00342	LCMILNPI_00341	EDOEJEEH_01352	BHNCHLLB_01031	HOIMJJBL_00341	MFGMGGII_02346	MAGGMMOL_03260	IMEJEIHJ_03331	GDFGBEMP_03075	CFNDNBBM_01795	PCOHADJP_02580	IDGBBPAE_03438	IJNBDKCJ_04150	BNFCCPEM_03176	BJEJEPIA_02044	JLHNPBNL_02751	NACHPALA_02410	DJPGICMP_01223	DFACAEAD_01086	JOCALEBO_00597	LOJIFFMD_01225	LCODDABE_01860	DMLGLEFF_03230	OIJDEGEP_03523
fdoG_2		Formate dehydrogenase-O major subunit	25	25	1	2	151				587	587	587	POOJJFMP_04016	NCDENJLK_04070	LCMILNPI_03871	EDOEJEEH_04024	BHNCHLLB_04298	HOIMJJBL_04010	MFGMGGII_03315	MAGGMMOL_02437	IMEJEIHJ_03739	GDFGBEMP_03641	CFNDNBBM_03415	PCOHADJP_03290	IDGBBPAE_01764	IJNBDKCJ_04012	BNFCCPEM_03321	BJEJEPIA_02916	JLHNPBNL_03317	NACHPALA_02583	DJPGICMP_03767	DFACAEAD_03337	JOCALEBO_03483	LOJIFFMD_03285	LCODDABE_03200	DMLGLEFF_03107	OIJDEGEP_02750
corC		Magnesium and cobalt efflux protein CorC	25	25	1	1	5783				878	878	878	POOJJFMP_03007	NCDENJLK_02265	LCMILNPI_01054	EDOEJEEH_03163	BHNCHLLB_01698	HOIMJJBL_01517	MFGMGGII_00608	MAGGMMOL_00160	IMEJEIHJ_00884	GDFGBEMP_01618	CFNDNBBM_00255	PCOHADJP_02432	IDGBBPAE_01552	IJNBDKCJ_00738	BNFCCPEM_00876	BJEJEPIA_02389	JLHNPBNL_00823	NACHPALA_00541	DJPGICMP_01957	DFACAEAD_01820	JOCALEBO_00173	LOJIFFMD_01959	LCODDABE_01526	DMLGLEFF_00665	OIJDEGEP_01499
ygaV		putative HTH-type transcriptional regulator YgaV	25	25	1	1	4043				299	299	299	POOJJFMP_00062	NCDENJLK_00062	LCMILNPI_00062	EDOEJEEH_01072	BHNCHLLB_01310	HOIMJJBL_00062	MFGMGGII_02572	MAGGMMOL_01525	IMEJEIHJ_01567	GDFGBEMP_01104	CFNDNBBM_01511	PCOHADJP_01971	IDGBBPAE_00359	IJNBDKCJ_00438	BNFCCPEM_01897	BJEJEPIA_01292	JLHNPBNL_01497	NACHPALA_03940	DJPGICMP_01497	DFACAEAD_01361	JOCALEBO_00872	LOJIFFMD_01499	LCODDABE_02209	DMLGLEFF_01532	OIJDEGEP_01765
cidA		Holin-like protein CidA	25	25	1	1	2565				410	410	410	POOJJFMP_03381	NCDENJLK_03460	LCMILNPI_04072	EDOEJEEH_02663	BHNCHLLB_02947	HOIMJJBL_03536	MFGMGGII_03657	MAGGMMOL_03228	IMEJEIHJ_04242	GDFGBEMP_03780	CFNDNBBM_03529	PCOHADJP_03404	IDGBBPAE_02314	IJNBDKCJ_03268	BNFCCPEM_03682	BJEJEPIA_04387	JLHNPBNL_03456	NACHPALA_01288	DJPGICMP_02959	DFACAEAD_02548	JOCALEBO_02652	LOJIFFMD_02688	LCODDABE_04192	DMLGLEFF_03939	OIJDEGEP_03914
hpcB		3,4-dihydroxyphenylacetate 2,3-dioxygenase	25	25	1	1	76				851	851	851	POOJJFMP_00920	NCDENJLK_00921	LCMILNPI_03251	EDOEJEEH_00575	BHNCHLLB_00497	HOIMJJBL_03283	MFGMGGII_03203	MAGGMMOL_02582	IMEJEIHJ_02692	GDFGBEMP_03555	CFNDNBBM_03304	PCOHADJP_03179	IDGBBPAE_02220	IJNBDKCJ_03057	BNFCCPEM_03466	BJEJEPIA_04163	JLHNPBNL_03231	NACHPALA_03664	DJPGICMP_00051	DFACAEAD_00051	JOCALEBO_00948	LOJIFFMD_00051	LCODDABE_00052	DMLGLEFF_00052	OIJDEGEP_00051
ybjP		putative lipoprotein YbjP	25	25	1	1	4918				515	515	515	POOJJFMP_00794	NCDENJLK_00795	LCMILNPI_03125	EDOEJEEH_03547	BHNCHLLB_00622	HOIMJJBL_03157	MFGMGGII_02287	MAGGMMOL_00362	IMEJEIHJ_01085	GDFGBEMP_03016	CFNDNBBM_00054	PCOHADJP_01140	IDGBBPAE_01116	IJNBDKCJ_02221	BNFCCPEM_02551	BJEJEPIA_01822	JLHNPBNL_01024	NACHPALA_02998	DJPGICMP_04070	DFACAEAD_03709	JOCALEBO_03921	LOJIFFMD_03784	LCODDABE_04450	DMLGLEFF_04298	OIJDEGEP_04291
atpF		ATP synthase subunit b	25	25	1	1	443				470	470	470	POOJJFMP_04223	NCDENJLK_04277	LCMILNPI_04137	EDOEJEEH_04232	BHNCHLLB_04176	HOIMJJBL_04217	MFGMGGII_03788	MAGGMMOL_03574	IMEJEIHJ_03047	GDFGBEMP_04121	CFNDNBBM_03914	PCOHADJP_03800	IDGBBPAE_02967	IJNBDKCJ_03710	BNFCCPEM_03909	BJEJEPIA_03665	JLHNPBNL_03748	NACHPALA_03316	DJPGICMP_04307	DFACAEAD_03848	JOCALEBO_04079	LOJIFFMD_04014	LCODDABE_03789	DMLGLEFF_03473	OIJDEGEP_03166
ybaK		Cys-tRNA(Pro)/Cys-tRNA(Cys) deacylase YbaK	25	25	1	1	5619				479	479	479	POOJJFMP_03171	NCDENJLK_02101	LCMILNPI_00890	EDOEJEEH_02999	BHNCHLLB_01534	HOIMJJBL_01353	MFGMGGII_00451	MAGGMMOL_00003	IMEJEIHJ_00727	GDFGBEMP_01461	CFNDNBBM_00411	PCOHADJP_03012	IDGBBPAE_03278	IJNBDKCJ_00895	BNFCCPEM_00719	BJEJEPIA_00775	JLHNPBNL_00665	NACHPALA_00371	DJPGICMP_02127	DFACAEAD_01990	JOCALEBO_00003	LOJIFFMD_02129	LCODDABE_01356	DMLGLEFF_00835	OIJDEGEP_00932
osmX		Osmoprotectant-binding protein OsmX	25	25	1	1	6568				902	902	902	POOJJFMP_02761	NCDENJLK_03229	LCMILNPI_02398	EDOEJEEH_02295	BHNCHLLB_02714	HOIMJJBL_02870	MFGMGGII_00860	MAGGMMOL_00981	IMEJEIHJ_00185	GDFGBEMP_01868	CFNDNBBM_01342	PCOHADJP_00332	IDGBBPAE_00145	IJNBDKCJ_01150	BNFCCPEM_01448	BJEJEPIA_00528	JLHNPBNL_01924	NACHPALA_02210	DJPGICMP_00436	DFACAEAD_00436	JOCALEBO_01333	LOJIFFMD_00436	LCODDABE_00437	DMLGLEFF_00437	OIJDEGEP_00437
bepA		Beta-barrel assembly-enhancing protease	25	25	1	1	4341				1463	1463	1463	POOJJFMP_02353	NCDENJLK_02822	LCMILNPI_01611	EDOEJEEH_01888	BHNCHLLB_03177	HOIMJJBL_02074	MFGMGGII_02841	MAGGMMOL_02709	IMEJEIHJ_02465	GDFGBEMP_02443	CFNDNBBM_02436	PCOHADJP_02307	IDGBBPAE_00912	IJNBDKCJ_01689	BNFCCPEM_02188	BJEJEPIA_03005	JLHNPBNL_02289	NACHPALA_01786	DJPGICMP_03673	DFACAEAD_03243	JOCALEBO_03389	LOJIFFMD_03191	LCODDABE_03083	DMLGLEFF_04238	OIJDEGEP_03815
ubiA		4-hydroxybenzoate octaprenyltransferase	25	25	1	1	4669				872	872	872	POOJJFMP_04453	NCDENJLK_03424	LCMILNPI_04276	EDOEJEEH_02699	BHNCHLLB_02911	HOIMJJBL_03572	MFGMGGII_03621	MAGGMMOL_03192	IMEJEIHJ_03604	GDFGBEMP_03744	CFNDNBBM_03493	PCOHADJP_03368	IDGBBPAE_02278	IJNBDKCJ_03232	BNFCCPEM_03646	BJEJEPIA_03587	JLHNPBNL_03420	NACHPALA_03582	DJPGICMP_04229	DFACAEAD_04664	JOCALEBO_04592	LOJIFFMD_04592	LCODDABE_03644	DMLGLEFF_03319	OIJDEGEP_03355
flgD		Basal-body rod modification protein FlgD	25	25	1	1	177				698	698	698	POOJJFMP_01518	NCDENJLK_01518	LCMILNPI_02924	EDOEJEEH_00161	BHNCHLLB_02393	HOIMJJBL_00827	MFGMGGII_03731	MAGGMMOL_03401	IMEJEIHJ_02892	GDFGBEMP_03854	CFNDNBBM_03603	PCOHADJP_03478	IDGBBPAE_02549	IJNBDKCJ_03454	BNFCCPEM_03756	BJEJEPIA_03361	JLHNPBNL_03530	NACHPALA_02011	DJPGICMP_00124	DFACAEAD_00124	JOCALEBO_01021	LOJIFFMD_00124	LCODDABE_00125	DMLGLEFF_00125	OIJDEGEP_00124
narL_1		Nitrate/nitrite response regulator protein NarL	25	25	1	1	6147				650	650	650	POOJJFMP_01224	NCDENJLK_01224	LCMILNPI_01990	EDOEJEEH_00877	BHNCHLLB_00196	HOIMJJBL_02574	MFGMGGII_01894	MAGGMMOL_02138	IMEJEIHJ_02345	GDFGBEMP_00126	CFNDNBBM_02733	PCOHADJP_00048	IDGBBPAE_03562	IJNBDKCJ_01827	BNFCCPEM_00120	BJEJEPIA_00252	JLHNPBNL_00120	NACHPALA_02974	DJPGICMP_00713	DFACAEAD_00714	JOCALEBO_01610	LOJIFFMD_00714	LCODDABE_00715	DMLGLEFF_02733	OIJDEGEP_01286
rho		Transcription termination factor Rho	25	25	1	1	6373				1259	1259	1259	POOJJFMP_04135	NCDENJLK_04189	LCMILNPI_04037	EDOEJEEH_04191	BHNCHLLB_04088	HOIMJJBL_04129	MFGMGGII_04154	MAGGMMOL_04139	IMEJEIHJ_03950	GDFGBEMP_04007	CFNDNBBM_04335	PCOHADJP_03616	IDGBBPAE_03916	IJNBDKCJ_03513	BNFCCPEM_04335	BJEJEPIA_03420	JLHNPBNL_04314	NACHPALA_03400	DJPGICMP_04106	DFACAEAD_04408	JOCALEBO_03957	LOJIFFMD_03892	LCODDABE_03520	DMLGLEFF_04076	OIJDEGEP_04089
putP		Sodium/proline symporter	25	25	1	1	99				1508	1508	1508	POOJJFMP_00942	NCDENJLK_00943	LCMILNPI_03273	EDOEJEEH_00597	BHNCHLLB_00475	HOIMJJBL_03305	MFGMGGII_03224	MAGGMMOL_02603	IMEJEIHJ_02713	GDFGBEMP_03576	CFNDNBBM_03325	PCOHADJP_03200	IDGBBPAE_02241	IJNBDKCJ_03079	BNFCCPEM_03487	BJEJEPIA_04142	JLHNPBNL_03252	NACHPALA_03643	DJPGICMP_00072	DFACAEAD_00072	JOCALEBO_00969	LOJIFFMD_00072	LCODDABE_00073	DMLGLEFF_00073	OIJDEGEP_00072
decR		DNA-binding transcriptional activator DecR	25	25	1	1	5583				458	458	458	POOJJFMP_03580	NCDENJLK_02066	LCMILNPI_00855	EDOEJEEH_03438	BHNCHLLB_01499	HOIMJJBL_01318	MFGMGGII_00416	MAGGMMOL_03471	IMEJEIHJ_00692	GDFGBEMP_01426	CFNDNBBM_03673	PCOHADJP_03047	IDGBBPAE_02458	IJNBDKCJ_00930	BNFCCPEM_00684	BJEJEPIA_00810	JLHNPBNL_03625	NACHPALA_00336	DJPGICMP_02162	DFACAEAD_02025	JOCALEBO_04555	LOJIFFMD_02164	LCODDABE_01321	DMLGLEFF_00870	OIJDEGEP_00967
group_4575		putative protein	25	25	1	1	4333				863	863	863	POOJJFMP_02363	NCDENJLK_02832	LCMILNPI_01621	EDOEJEEH_01898	BHNCHLLB_03187	HOIMJJBL_02084	MFGMGGII_02851	MAGGMMOL_02699	IMEJEIHJ_02455	GDFGBEMP_02453	CFNDNBBM_02446	PCOHADJP_02317	IDGBBPAE_00922	IJNBDKCJ_01699	BNFCCPEM_02199	BJEJEPIA_03015	JLHNPBNL_02299	NACHPALA_01778	DJPGICMP_03681	DFACAEAD_03251	JOCALEBO_03397	LOJIFFMD_03199	LCODDABE_03091	DMLGLEFF_04230	OIJDEGEP_03807
yjiE_2		HTH-type transcriptional regulator YjiE	25	25	1	1	3219				908	908	908	POOJJFMP_03830	NCDENJLK_03884	LCMILNPI_03522	EDOEJEEH_03837	BHNCHLLB_03641	HOIMJJBL_03824	MFGMGGII_00230	MAGGMMOL_01342	IMEJEIHJ_00436	GDFGBEMP_00797	CFNDNBBM_00543	PCOHADJP_01475	IDGBBPAE_02727	IJNBDKCJ_00129	BNFCCPEM_01195	BJEJEPIA_01662	JLHNPBNL_01293	NACHPALA_00765	DJPGICMP_02305	DFACAEAD_02168	JOCALEBO_02272	LOJIFFMD_02277	LCODDABE_00954	DMLGLEFF_01045	OIJDEGEP_04328
group_4577		hypothetical protein	25	25	1	1	974				239	239	239	POOJJFMP_01028	NCDENJLK_01029	LCMILNPI_02185	EDOEJEEH_00682	BHNCHLLB_00390	HOIMJJBL_02379	MFGMGGII_01549	MAGGMMOL_00473	IMEJEIHJ_01344	GDFGBEMP_00322	CFNDNBBM_00920	PCOHADJP_00628	IDGBBPAE_01386	IJNBDKCJ_01313	BNFCCPEM_00281	BJEJEPIA_00056	JLHNPBNL_00316	NACHPALA_03781	DJPGICMP_00880	DFACAEAD_00882	JOCALEBO_01777	LOJIFFMD_00881	LCODDABE_03860	DMLGLEFF_03694	OIJDEGEP_03283
mreC		Cell shape-determining protein MreC	25	25	1	1	3722				1052	1052	1052	POOJJFMP_00643	NCDENJLK_00644	LCMILNPI_00643	EDOEJEEH_02973	BHNCHLLB_04440	HOIMJJBL_00643	MFGMGGII_04181	MAGGMMOL_04166	IMEJEIHJ_03807	GDFGBEMP_04344	CFNDNBBM_04362	PCOHADJP_04054	IDGBBPAE_03947	IJNBDKCJ_04292	BNFCCPEM_04405	BJEJEPIA_03933	JLHNPBNL_04341	NACHPALA_04079	DJPGICMP_04599	DFACAEAD_04363	JOCALEBO_04492	LOJIFFMD_04524	LCODDABE_04240	DMLGLEFF_04035	OIJDEGEP_04048
group_4579		hypothetical protein	25	25	1	1	270				248	248	248	POOJJFMP_01429	NCDENJLK_01429	LCMILNPI_03013	EDOEJEEH_00072	BHNCHLLB_02482	HOIMJJBL_00738	MFGMGGII_03963	MAGGMMOL_03717	IMEJEIHJ_03455	GDFGBEMP_04189	CFNDNBBM_04071	PCOHADJP_03938	IDGBBPAE_03115	IJNBDKCJ_03840	BNFCCPEM_04003	BJEJEPIA_03715	JLHNPBNL_03923	NACHPALA_01922	DJPGICMP_00213	DFACAEAD_00213	JOCALEBO_01110	LOJIFFMD_00213	LCODDABE_00214	DMLGLEFF_00214	OIJDEGEP_00213
iraP		Anti-adapter protein IraP	25	25	1	1	5505				260	260	260	POOJJFMP_03503	NCDENJLK_01989	LCMILNPI_00778	EDOEJEEH_03361	BHNCHLLB_01422	HOIMJJBL_01241	MFGMGGII_03501	MAGGMMOL_04246	IMEJEIHJ_03202	GDFGBEMP_02725	CFNDNBBM_03749	PCOHADJP_03534	IDGBBPAE_03652	IJNBDKCJ_02834	BNFCCPEM_04438	BJEJEPIA_02610	JLHNPBNL_02571	NACHPALA_01578	DJPGICMP_02750	DFACAEAD_03075	JOCALEBO_03221	LOJIFFMD_03436	LCODDABE_01245	DMLGLEFF_00946	OIJDEGEP_01043
pepQ		Xaa-Pro dipeptidase	25	25	1	1	6299				1331	1331	1331	POOJJFMP_04199	NCDENJLK_04253	LCMILNPI_03973	EDOEJEEH_04126	BHNCHLLB_04152	HOIMJJBL_04193	MFGMGGII_04233	MAGGMMOL_03973	IMEJEIHJ_04450	GDFGBEMP_04072	CFNDNBBM_04220	PCOHADJP_03681	IDGBBPAE_01159	IJNBDKCJ_03577	BNFCCPEM_04133	BJEJEPIA_03485	JLHNPBNL_04108	NACHPALA_03467	DJPGICMP_04173	DFACAEAD_04289	JOCALEBO_04024	LOJIFFMD_03959	LCODDABE_03588	DMLGLEFF_04008	OIJDEGEP_04021
slyD		FKBP-type peptidyl-prolyl cis-trans isomerase SlyD	25	25	1	1	3329				590	590	590	POOJJFMP_02234	NCDENJLK_02703	LCMILNPI_01492	EDOEJEEH_01768	BHNCHLLB_02136	HOIMJJBL_01955	MFGMGGII_04443	MAGGMMOL_04407	IMEJEIHJ_04273	GDFGBEMP_04554	CFNDNBBM_04532	PCOHADJP_04334	IDGBBPAE_04163	IJNBDKCJ_04569	BNFCCPEM_04604	BJEJEPIA_04418	JLHNPBNL_04543	NACHPALA_04266	DJPGICMP_04683	DFACAEAD_04175	JOCALEBO_04642	LOJIFFMD_04688	LCODDABE_04505	DMLGLEFF_04338	OIJDEGEP_03591
group_4583		hypothetical protein	25	25	1	1	5232				407	407	407	POOJJFMP_03426	NCDENJLK_01912	LCMILNPI_00701	EDOEJEEH_03284	BHNCHLLB_01345	HOIMJJBL_04297	MFGMGGII_04595	MAGGMMOL_04289	IMEJEIHJ_04076	GDFGBEMP_04442	CFNDNBBM_04446	PCOHADJP_04219	IDGBBPAE_04453	IJNBDKCJ_04448	BNFCCPEM_04518	BJEJEPIA_04301	JLHNPBNL_04396	NACHPALA_01721	DJPGICMP_02893	DFACAEAD_02976	JOCALEBO_03078	LOJIFFMD_04114	LCODDABE_04415	DMLGLEFF_03817	OIJDEGEP_02484
sbmC		DNA gyrase inhibitor	25	25	1	1	790				467	467	467	POOJJFMP_01707	NCDENJLK_01707	LCMILNPI_02629	EDOEJEEH_00350	BHNCHLLB_02202	HOIMJJBL_01018	MFGMGGII_01076	MAGGMMOL_00626	IMEJEIHJ_03426	GDFGBEMP_00475	CFNDNBBM_01073	PCOHADJP_00781	IDGBBPAE_02637	IJNBDKCJ_03306	BNFCCPEM_00434	BJEJEPIA_01937	JLHNPBNL_00469	NACHPALA_01025	DJPGICMP_02595	DFACAEAD_02457	JOCALEBO_02464	LOJIFFMD_02500	LCODDABE_01997	DMLGLEFF_01342	OIJDEGEP_02677
yohD		Inner membrane protein YohD	25	25	1	1	618				569	569	569	POOJJFMP_01817	NCDENJLK_01817	LCMILNPI_02739	EDOEJEEH_00460	BHNCHLLB_03846	HOIMJJBL_01128	MFGMGGII_01201	MAGGMMOL_00751	IMEJEIHJ_02757	GDFGBEMP_00600	CFNDNBBM_03033	PCOHADJP_00906	IDGBBPAE_02833	IJNBDKCJ_03132	BNFCCPEM_00559	BJEJEPIA_03132	JLHNPBNL_00595	NACHPALA_00915	DJPGICMP_02485	DFACAEAD_02347	JOCALEBO_02574	LOJIFFMD_02610	LCODDABE_02107	DMLGLEFF_01452	OIJDEGEP_01142
iscS		Cysteine desulfurase IscS	25	25	1	1	4396				1214	1214	1214	POOJJFMP_02303	NCDENJLK_02772	LCMILNPI_01561	EDOEJEEH_01837	BHNCHLLB_03957	HOIMJJBL_02024	MFGMGGII_02791	MAGGMMOL_03759	IMEJEIHJ_03914	GDFGBEMP_02393	CFNDNBBM_02386	PCOHADJP_02257	IDGBBPAE_00862	IJNBDKCJ_01639	BNFCCPEM_02138	BJEJEPIA_03778	JLHNPBNL_02239	NACHPALA_01834	DJPGICMP_03625	DFACAEAD_03195	JOCALEBO_03341	LOJIFFMD_03142	LCODDABE_03034	DMLGLEFF_03376	OIJDEGEP_02961
frr		Ribosome-recycling factor	25	25	1	1	2899				557	557	557	POOJJFMP_03781	NCDENJLK_03835	LCMILNPI_03473	EDOEJEEH_04303	BHNCHLLB_03592	HOIMJJBL_03775	MFGMGGII_01435	MAGGMMOL_01770	IMEJEIHJ_03666	GDFGBEMP_02184	CFNDNBBM_02191	PCOHADJP_02213	IDGBBPAE_03504	IJNBDKCJ_04087	BNFCCPEM_04062	BJEJEPIA_03834	JLHNPBNL_03978	NACHPALA_02243	DJPGICMP_03338	DFACAEAD_02928	JOCALEBO_03030	LOJIFFMD_03067	LCODDABE_04152	DMLGLEFF_02285	OIJDEGEP_00677
group_4588		hypothetical protein	25	25	1	1	5959				524	524	524	POOJJFMP_00541	NCDENJLK_00542	LCMILNPI_00541	EDOEJEEH_02871	BHNCHLLB_00831	HOIMJJBL_00541	MFGMGGII_02963	MAGGMMOL_03132	IMEJEIHJ_02567	GDFGBEMP_03430	CFNDNBBM_03179	PCOHADJP_02933	IDGBBPAE_01667	IJNBDKCJ_02932	BNFCCPEM_03106	BJEJEPIA_02820	JLHNPBNL_03106	NACHPALA_03164	DJPGICMP_00980	DFACAEAD_03511	JOCALEBO_00353	LOJIFFMD_00981	LCODDABE_01654	DMLGLEFF_01853	OIJDEGEP_01656
ribB		3,4-dihydroxy-2-butanone 4-phosphate synthase	25	25	1	1	1282				653	653	653	POOJJFMP_00469	NCDENJLK_00470	LCMILNPI_00469	EDOEJEEH_02799	BHNCHLLB_00903	HOIMJJBL_00469	MFGMGGII_02467	MAGGMMOL_02977	IMEJEIHJ_03007	GDFGBEMP_03196	CFNDNBBM_01915	PCOHADJP_02700	IDGBBPAE_02906	IJNBDKCJ_03645	BNFCCPEM_02829	BJEJEPIA_02165	JLHNPBNL_02872	NACHPALA_03491	DJPGICMP_01097	DFACAEAD_00960	JOCALEBO_00470	LOJIFFMD_01098	LCODDABE_01733	DMLGLEFF_01931	OIJDEGEP_02833
spaK		Surface presentation of antigens protein SpaK	25	25	1	1	3944				407	407	407	POOJJFMP_00162	NCDENJLK_00162	LCMILNPI_00162	EDOEJEEH_01172	BHNCHLLB_01211	HOIMJJBL_00162	MFGMGGII_03863	MAGGMMOL_01427	IMEJEIHJ_01666	GDFGBEMP_01203	CFNDNBBM_01610	PCOHADJP_01872	IDGBBPAE_00458	IJNBDKCJ_00537	BNFCCPEM_01621	BJEJEPIA_01391	JLHNPBNL_01596	NACHPALA_02845	DJPGICMP_01397	DFACAEAD_01261	JOCALEBO_00772	LOJIFFMD_01399	LCODDABE_02309	DMLGLEFF_01634	OIJDEGEP_01865
rnr		Ribonuclease R	25	25	1	1	2663				2438	2438	2438	POOJJFMP_03288	NCDENJLK_03553	LCMILNPI_03776	EDOEJEEH_02570	BHNCHLLB_03040	HOIMJJBL_03444	MFGMGGII_00082	MAGGMMOL_01194	IMEJEIHJ_00584	GDFGBEMP_00945	CFNDNBBM_00691	PCOHADJP_01623	IDGBBPAE_00655	IJNBDKCJ_00278	BNFCCPEM_01047	BJEJEPIA_01114	JLHNPBNL_01145	NACHPALA_01107	DJPGICMP_03141	DFACAEAD_02731	JOCALEBO_02834	LOJIFFMD_02871	LCODDABE_01097	DMLGLEFF_01188	OIJDEGEP_02115
exbD		Biopolymer transport protein ExbD	25	25	1	1	1369				425	425	425	POOJJFMP_00431	NCDENJLK_00432	LCMILNPI_00431	EDOEJEEH_02761	BHNCHLLB_00941	HOIMJJBL_00431	MFGMGGII_02429	MAGGMMOL_02939	IMEJEIHJ_02969	GDFGBEMP_03158	CFNDNBBM_01877	PCOHADJP_02662	IDGBBPAE_02944	IJNBDKCJ_03607	BNFCCPEM_02791	BJEJEPIA_02127	JLHNPBNL_02834	NACHPALA_03529	DJPGICMP_01135	DFACAEAD_00998	JOCALEBO_00509	LOJIFFMD_01137	LCODDABE_01772	DMLGLEFF_01970	OIJDEGEP_02872
flgK		Flagellar hook-associated protein 1	25	25	1	1	184				1661	1661	1661	POOJJFMP_01511	NCDENJLK_01511	LCMILNPI_02931	EDOEJEEH_00154	BHNCHLLB_02400	HOIMJJBL_00820	MFGMGGII_03724	MAGGMMOL_03394	IMEJEIHJ_02885	GDFGBEMP_03847	CFNDNBBM_03596	PCOHADJP_03471	IDGBBPAE_02556	IJNBDKCJ_03447	BNFCCPEM_03749	BJEJEPIA_03354	JLHNPBNL_03523	NACHPALA_02004	DJPGICMP_00131	DFACAEAD_00131	JOCALEBO_01028	LOJIFFMD_00131	LCODDABE_00132	DMLGLEFF_00132	OIJDEGEP_00131
lptC		Lipopolysaccharide export system protein LptC	25	25	1	1	5915				575	575	575	POOJJFMP_00586	NCDENJLK_00587	LCMILNPI_00586	EDOEJEEH_02916	BHNCHLLB_00786	HOIMJJBL_00586	MFGMGGII_02918	MAGGMMOL_03087	IMEJEIHJ_02522	GDFGBEMP_03385	CFNDNBBM_03134	PCOHADJP_02888	IDGBBPAE_01622	IJNBDKCJ_02887	BNFCCPEM_03061	BJEJEPIA_02775	JLHNPBNL_03061	NACHPALA_03119	DJPGICMP_00935	DFACAEAD_03466	JOCALEBO_00308	LOJIFFMD_00936	LCODDABE_01608	DMLGLEFF_01807	OIJDEGEP_01610
uspA		Universal stress protein A	25	25	1	1	3464				434	434	434	POOJJFMP_02101	NCDENJLK_02569	LCMILNPI_01358	EDOEJEEH_01634	BHNCHLLB_02002	HOIMJJBL_01821	MFGMGGII_01739	MAGGMMOL_01843	IMEJEIHJ_01182	GDFGBEMP_02271	CFNDNBBM_02264	PCOHADJP_01239	IDGBBPAE_00744	IJNBDKCJ_01517	BNFCCPEM_02016	BJEJEPIA_00925	JLHNPBNL_02117	NACHPALA_00111	DJPGICMP_01633	DFACAEAD_01497	JOCALEBO_01907	LOJIFFMD_01635	LCODDABE_03390	DMLGLEFF_02941	OIJDEGEP_02420
yhdT		putative membrane protein YhdT	25	25	1	1	3714				242	242	242	POOJJFMP_00651	NCDENJLK_00652	LCMILNPI_00651	EDOEJEEH_02981	BHNCHLLB_04432	HOIMJJBL_00651	MFGMGGII_04189	MAGGMMOL_04174	IMEJEIHJ_03815	GDFGBEMP_04352	CFNDNBBM_04370	PCOHADJP_04046	IDGBBPAE_03955	IJNBDKCJ_04300	BNFCCPEM_04413	BJEJEPIA_03941	JLHNPBNL_04349	NACHPALA_04087	DJPGICMP_04591	DFACAEAD_04355	JOCALEBO_04484	LOJIFFMD_04532	LCODDABE_04232	DMLGLEFF_04027	OIJDEGEP_04040
napB		Periplasmic nitrate reductase, electron transfer subunit	25	25	1	1	4101				449	449	449	POOJJFMP_02597	NCDENJLK_03066	LCMILNPI_01855	EDOEJEEH_02132	BHNCHLLB_03423	HOIMJJBL_02318	MFGMGGII_02775	MAGGMMOL_02260	IMEJEIHJ_02244	GDFGBEMP_03218	CFNDNBBM_02965	PCOHADJP_02852	IDGBBPAE_04143	IJNBDKCJ_02711	BNFCCPEM_03024	BJEJEPIA_04050	JLHNPBNL_03025	NACHPALA_02749	DJPGICMP_03862	DFACAEAD_03572	JOCALEBO_03578	LOJIFFMD_03512	LCODDABE_02663	DMLGLEFF_02038	OIJDEGEP_03073
group_4598		hypothetical protein	25	25	1	1	168				584	584	584	POOJJFMP_01527	NCDENJLK_01527	LCMILNPI_02915	EDOEJEEH_00170	BHNCHLLB_02384	HOIMJJBL_00836	MFGMGGII_03740	MAGGMMOL_03410	IMEJEIHJ_02901	GDFGBEMP_03863	CFNDNBBM_03612	PCOHADJP_03487	IDGBBPAE_02540	IJNBDKCJ_03463	BNFCCPEM_03765	BJEJEPIA_03370	JLHNPBNL_03539	NACHPALA_02020	DJPGICMP_00115	DFACAEAD_00115	JOCALEBO_01012	LOJIFFMD_00115	LCODDABE_00116	DMLGLEFF_00116	OIJDEGEP_00115
yohC		Inner membrane protein YohC	25	25	1	1	619				587	587	587	POOJJFMP_01816	NCDENJLK_01816	LCMILNPI_02738	EDOEJEEH_00459	BHNCHLLB_03847	HOIMJJBL_01127	MFGMGGII_01200	MAGGMMOL_00750	IMEJEIHJ_02756	GDFGBEMP_00599	CFNDNBBM_03032	PCOHADJP_00905	IDGBBPAE_02832	IJNBDKCJ_03131	BNFCCPEM_00558	BJEJEPIA_03131	JLHNPBNL_00594	NACHPALA_00916	DJPGICMP_02486	DFACAEAD_02348	JOCALEBO_02573	LOJIFFMD_02609	LCODDABE_02106	DMLGLEFF_01451	OIJDEGEP_01141
aaeA_2		p-hydroxybenzoic acid efflux pump subunit AaeA	25	25	1	1	3730				932	932	932	POOJJFMP_00635	NCDENJLK_00636	LCMILNPI_00635	EDOEJEEH_02965	BHNCHLLB_04448	HOIMJJBL_00635	MFGMGGII_04173	MAGGMMOL_04158	IMEJEIHJ_03799	GDFGBEMP_04336	CFNDNBBM_04354	PCOHADJP_04062	IDGBBPAE_03939	IJNBDKCJ_04284	BNFCCPEM_04397	BJEJEPIA_03925	JLHNPBNL_04333	NACHPALA_04071	DJPGICMP_04607	DFACAEAD_04371	JOCALEBO_04500	LOJIFFMD_04516	LCODDABE_04248	DMLGLEFF_04043	OIJDEGEP_04056
prmB		50S ribosomal protein L3 glutamine methyltransferase	25	25	1	1	4232				932	932	932	POOJJFMP_02468	NCDENJLK_02937	LCMILNPI_01726	EDOEJEEH_02003	BHNCHLLB_03294	HOIMJJBL_02189	MFGMGGII_02653	MAGGMMOL_02382	IMEJEIHJ_02122	GDFGBEMP_03341	CFNDNBBM_02843	PCOHADJP_02730	IDGBBPAE_01938	IJNBDKCJ_02587	BNFCCPEM_02902	BJEJEPIA_03209	JLHNPBNL_02902	NACHPALA_04107	DJPGICMP_04449	DFACAEAD_03990	JOCALEBO_04287	LOJIFFMD_04321	LCODDABE_02535	DMLGLEFF_02166	OIJDEGEP_02255
group_4602		putative protein	25	25	1	4	28				590	590	590	POOJJFMP_04479	NCDENJLK_04472	LCMILNPI_04461	EDOEJEEH_04479	BHNCHLLB_04484	HOIMJJBL_04476	MFGMGGII_04300	MAGGMMOL_04278	IMEJEIHJ_04021	GDFGBEMP_04431	CFNDNBBM_04406	PCOHADJP_04179	IDGBBPAE_03991	IJNBDKCJ_04380	BNFCCPEM_04478	BJEJEPIA_04187	JLHNPBNL_04385	NACHPALA_04311	DJPGICMP_04714	DFACAEAD_04583	JOCALEBO_04705	LOJIFFMD_04671	LCODDABE_04488	DMLGLEFF_04590	OIJDEGEP_04590
hupA		DNA-binding protein HU-alpha	25	25	1	4	27				272	272	272	POOJJFMP_04480	NCDENJLK_04473	LCMILNPI_04462	EDOEJEEH_04480	BHNCHLLB_04485	HOIMJJBL_04477	MFGMGGII_04301	MAGGMMOL_04279	IMEJEIHJ_04022	GDFGBEMP_04432	CFNDNBBM_04407	PCOHADJP_04180	IDGBBPAE_03992	IJNBDKCJ_04381	BNFCCPEM_04479	BJEJEPIA_04188	JLHNPBNL_04386	NACHPALA_04312	DJPGICMP_04715	DFACAEAD_04584	JOCALEBO_04706	LOJIFFMD_04672	LCODDABE_04489	DMLGLEFF_04591	OIJDEGEP_04591
glyA1		Serine hydroxymethyltransferase 1	25	25	1	1	4408				1253	1253	1253	POOJJFMP_02291	NCDENJLK_02760	LCMILNPI_01549	EDOEJEEH_01825	BHNCHLLB_03945	HOIMJJBL_02012	MFGMGGII_02778	MAGGMMOL_03746	IMEJEIHJ_03927	GDFGBEMP_02380	CFNDNBBM_02373	PCOHADJP_02244	IDGBBPAE_00849	IJNBDKCJ_01626	BNFCCPEM_02125	BJEJEPIA_03765	JLHNPBNL_02226	NACHPALA_01846	DJPGICMP_03613	DFACAEAD_03183	JOCALEBO_03329	LOJIFFMD_03130	LCODDABE_03022	DMLGLEFF_03388	OIJDEGEP_02949
ftsX		Cell division protein FtsX	25	25	1	1	3442				1055	1055	1055	POOJJFMP_02123	NCDENJLK_02591	LCMILNPI_01380	EDOEJEEH_01656	BHNCHLLB_02024	HOIMJJBL_01843	MFGMGGII_01761	MAGGMMOL_01865	IMEJEIHJ_01204	GDFGBEMP_02293	CFNDNBBM_02286	PCOHADJP_01261	IDGBBPAE_00766	IJNBDKCJ_01539	BNFCCPEM_02038	BJEJEPIA_00947	JLHNPBNL_02139	NACHPALA_00089	DJPGICMP_01611	DFACAEAD_01475	JOCALEBO_01885	LOJIFFMD_01613	LCODDABE_03412	DMLGLEFF_02919	OIJDEGEP_02398
glgS		Surface composition regulator	25	25	1	1	1284				203	203	203	POOJJFMP_00471	NCDENJLK_00472	LCMILNPI_00471	EDOEJEEH_02801	BHNCHLLB_00901	HOIMJJBL_00471	MFGMGGII_02469	MAGGMMOL_02979	IMEJEIHJ_03009	GDFGBEMP_03198	CFNDNBBM_01917	PCOHADJP_02702	IDGBBPAE_02904	IJNBDKCJ_03647	BNFCCPEM_02831	BJEJEPIA_02167	JLHNPBNL_02874	NACHPALA_03489	DJPGICMP_01095	DFACAEAD_00958	JOCALEBO_00468	LOJIFFMD_01096	LCODDABE_01731	DMLGLEFF_01929	OIJDEGEP_02831
group_4607		hypothetical protein	25	25	1	1	3687				824	824	824	POOJJFMP_02028	NCDENJLK_02496	LCMILNPI_01285	EDOEJEEH_01560	BHNCHLLB_01929	HOIMJJBL_01748	MFGMGGII_02165	MAGGMMOL_02101	IMEJEIHJ_01824	GDFGBEMP_02894	CFNDNBBM_02677	PCOHADJP_04149	IDGBBPAE_03214	IJNBDKCJ_02098	BNFCCPEM_02429	BJEJEPIA_01544	JLHNPBNL_04284	NACHPALA_00184	DJPGICMP_01706	DFACAEAD_01570	JOCALEBO_01980	LOJIFFMD_01708	LCODDABE_02785	DMLGLEFF_02572	OIJDEGEP_01894
ydgC		Inner membrane protein YdgC	25	25	1	1	6587				335	335	335	POOJJFMP_02778	NCDENJLK_03246	LCMILNPI_02381	EDOEJEEH_02312	BHNCHLLB_02697	HOIMJJBL_02887	MFGMGGII_00878	MAGGMMOL_00999	IMEJEIHJ_00203	GDFGBEMP_01886	CFNDNBBM_01360	PCOHADJP_00350	IDGBBPAE_00163	IJNBDKCJ_01168	BNFCCPEM_01466	BJEJEPIA_00546	JLHNPBNL_01942	NACHPALA_02193	DJPGICMP_00419	DFACAEAD_00419	JOCALEBO_01316	LOJIFFMD_00419	LCODDABE_00420	DMLGLEFF_00420	OIJDEGEP_00420
napC		Cytochrome c-type protein NapC	25	25	1	1	4100				602	602	602	POOJJFMP_02598	NCDENJLK_03067	LCMILNPI_01856	EDOEJEEH_02133	BHNCHLLB_03424	HOIMJJBL_02319	MFGMGGII_02776	MAGGMMOL_02259	IMEJEIHJ_02245	GDFGBEMP_03217	CFNDNBBM_02966	PCOHADJP_02853	IDGBBPAE_04144	IJNBDKCJ_02712	BNFCCPEM_03025	BJEJEPIA_04049	JLHNPBNL_03026	NACHPALA_02750	DJPGICMP_03861	DFACAEAD_03571	JOCALEBO_03577	LOJIFFMD_03511	LCODDABE_02664	DMLGLEFF_02037	OIJDEGEP_03072
motB		Motility protein B	25	25	1	1	987				929	929	929	POOJJFMP_01040	NCDENJLK_01041	LCMILNPI_02173	EDOEJEEH_00694	BHNCHLLB_00378	HOIMJJBL_02391	MFGMGGII_01562	MAGGMMOL_00460	IMEJEIHJ_01357	GDFGBEMP_00309	CFNDNBBM_00907	PCOHADJP_00615	IDGBBPAE_01399	IJNBDKCJ_01326	BNFCCPEM_00268	BJEJEPIA_00069	JLHNPBNL_00303	NACHPALA_03769	DJPGICMP_00868	DFACAEAD_00870	JOCALEBO_01765	LOJIFFMD_00869	LCODDABE_03872	DMLGLEFF_03706	OIJDEGEP_03271
fdx		2Fe-2S ferredoxin	25	25	1	1	4391				335	335	335	POOJJFMP_02308	NCDENJLK_02777	LCMILNPI_01566	EDOEJEEH_01842	BHNCHLLB_03962	HOIMJJBL_02029	MFGMGGII_02796	MAGGMMOL_03764	IMEJEIHJ_03909	GDFGBEMP_02398	CFNDNBBM_02391	PCOHADJP_02262	IDGBBPAE_00867	IJNBDKCJ_01644	BNFCCPEM_02143	BJEJEPIA_03783	JLHNPBNL_02244	NACHPALA_01829	DJPGICMP_03630	DFACAEAD_03200	JOCALEBO_03346	LOJIFFMD_03147	LCODDABE_03039	DMLGLEFF_03371	OIJDEGEP_02966
group_4612		hypothetical protein	25	25	1	1	3103				287	287	287	POOJJFMP_03943	NCDENJLK_03997	LCMILNPI_03635	EDOEJEEH_03950	BHNCHLLB_03754	HOIMJJBL_03937	MFGMGGII_00332	MAGGMMOL_02856	IMEJEIHJ_00333	GDFGBEMP_00694	CFNDNBBM_00439	PCOHADJP_01372	IDGBBPAE_03866	IJNBDKCJ_00026	BNFCCPEM_04244	BJEJEPIA_01558	JLHNPBNL_01395	NACHPALA_00649	DJPGICMP_02189	DFACAEAD_02052	JOCALEBO_02156	LOJIFFMD_02393	LCODDABE_00838	DMLGLEFF_03643	OIJDEGEP_00866
rraB		Regulator of ribonuclease activity B	25	25	1	1	2765				416	416	416	POOJJFMP_03206	NCDENJLK_03635	LCMILNPI_03694	EDOEJEEH_02488	BHNCHLLB_03122	HOIMJJBL_03362	MFGMGGII_00180	MAGGMMOL_01292	IMEJEIHJ_00486	GDFGBEMP_00847	CFNDNBBM_00593	PCOHADJP_01525	IDGBBPAE_00557	IJNBDKCJ_00179	BNFCCPEM_01145	BJEJEPIA_01212	JLHNPBNL_01243	NACHPALA_00808	DJPGICMP_02348	DFACAEAD_02211	JOCALEBO_02315	LOJIFFMD_02234	LCODDABE_00997	DMLGLEFF_01088	OIJDEGEP_04343
group_4614		tRNA-Thr(cgt)	25	25	1	1	5437				75	75	75	POOJJFMP_03442	NCDENJLK_01928	LCMILNPI_00717	EDOEJEEH_03300	BHNCHLLB_01361	HOIMJJBL_04313	MFGMGGII_04320	MAGGMMOL_03803	IMEJEIHJ_03515	GDFGBEMP_02546	CFNDNBBM_03798	PCOHADJP_03582	IDGBBPAE_03350	IJNBDKCJ_02725	BNFCCPEM_03806	BJEJEPIA_02727	JLHNPBNL_02392	NACHPALA_01704	DJPGICMP_02876	DFACAEAD_02993	JOCALEBO_03095	LOJIFFMD_04131	LCODDABE_04398	DMLGLEFF_03834	OIJDEGEP_02501
zapD		Cell division protein ZapD	25	25	1	1	2989				743	743	743	POOJJFMP_03698	NCDENJLK_03752	LCMILNPI_03390	EDOEJEEH_03733	BHNCHLLB_03509	HOIMJJBL_03692	MFGMGGII_01351	MAGGMMOL_01687	IMEJEIHJ_01916	GDFGBEMP_02101	CFNDNBBM_02108	PCOHADJP_02130	IDGBBPAE_02103	IJNBDKCJ_02320	BNFCCPEM_02649	BJEJEPIA_02533	JLHNPBNL_02648	NACHPALA_02324	DJPGICMP_03257	DFACAEAD_02847	JOCALEBO_02949	LOJIFFMD_02986	LCODDABE_02904	DMLGLEFF_02367	OIJDEGEP_00758
fklB		FKBP-type 22 kDa peptidyl-prolyl cis-trans isomerase	25	25	1	1	2692				620	620	620	POOJJFMP_03260	NCDENJLK_03581	LCMILNPI_03748	EDOEJEEH_02542	BHNCHLLB_03068	HOIMJJBL_03416	MFGMGGII_00110	MAGGMMOL_01222	IMEJEIHJ_00556	GDFGBEMP_00917	CFNDNBBM_00663	PCOHADJP_01595	IDGBBPAE_00627	IJNBDKCJ_00250	BNFCCPEM_01075	BJEJEPIA_01142	JLHNPBNL_01173	NACHPALA_01078	DJPGICMP_03170	DFACAEAD_02760	JOCALEBO_02863	LOJIFFMD_02900	LCODDABE_01069	DMLGLEFF_01160	OIJDEGEP_02087
cynR		HTH-type transcriptional regulator CynR	25	25	1	1	5869				890	890	890	POOJJFMP_02924	NCDENJLK_02348	LCMILNPI_01136	EDOEJEEH_03246	BHNCHLLB_01781	HOIMJJBL_01600	MFGMGGII_00691	MAGGMMOL_00244	IMEJEIHJ_00967	GDFGBEMP_01701	CFNDNBBM_00172	PCOHADJP_01022	IDGBBPAE_03584	IJNBDKCJ_04218	BNFCCPEM_00959	BJEJEPIA_02472	JLHNPBNL_00906	NACHPALA_04725	DJPGICMP_01861	DFACAEAD_01724	JOCALEBO_00269	LOJIFFMD_01863	LCODDABE_04782	DMLGLEFF_03881	OIJDEGEP_01570
yceB		putative lipoprotein YceB	25	25	1	1	165				560	560	560	POOJJFMP_01530	NCDENJLK_01530	LCMILNPI_02912	EDOEJEEH_00173	BHNCHLLB_02381	HOIMJJBL_00839	MFGMGGII_03743	MAGGMMOL_03413	IMEJEIHJ_02904	GDFGBEMP_03866	CFNDNBBM_03615	PCOHADJP_03490	IDGBBPAE_02537	IJNBDKCJ_03466	BNFCCPEM_03768	BJEJEPIA_03373	JLHNPBNL_03542	NACHPALA_02023	DJPGICMP_00112	DFACAEAD_00112	JOCALEBO_01009	LOJIFFMD_00112	LCODDABE_00113	DMLGLEFF_00113	OIJDEGEP_00112
osmC		Peroxiredoxin OsmC	25	25	1	1	6492				431	431	431	POOJJFMP_02695	NCDENJLK_03163	LCMILNPI_02464	EDOEJEEH_02229	BHNCHLLB_02780	HOIMJJBL_02803	MFGMGGII_00786	MAGGMMOL_00907	IMEJEIHJ_00111	GDFGBEMP_01794	CFNDNBBM_01267	PCOHADJP_00258	IDGBBPAE_00070	IJNBDKCJ_01076	BNFCCPEM_01374	BJEJEPIA_00454	JLHNPBNL_01850	NACHPALA_01492	DJPGICMP_00510	DFACAEAD_00510	JOCALEBO_01407	LOJIFFMD_00510	LCODDABE_00511	DMLGLEFF_00511	OIJDEGEP_00511
tomB		Hha toxicity modulator TomB	25	25	1	1	5596				374	374	374	POOJJFMP_03593	NCDENJLK_02079	LCMILNPI_00868	EDOEJEEH_03451	BHNCHLLB_01512	HOIMJJBL_01331	MFGMGGII_00430	MAGGMMOL_03457	IMEJEIHJ_00706	GDFGBEMP_01440	CFNDNBBM_03659	PCOHADJP_03033	IDGBBPAE_02444	IJNBDKCJ_00916	BNFCCPEM_00698	BJEJEPIA_00796	JLHNPBNL_03639	NACHPALA_00349	DJPGICMP_02149	DFACAEAD_02012	JOCALEBO_04568	LOJIFFMD_02151	LCODDABE_01334	DMLGLEFF_00857	OIJDEGEP_00954
rpsI		30S ribosomal protein S9	25	25	1	1	5887				392	392	392	POOJJFMP_00614	NCDENJLK_00615	LCMILNPI_00614	EDOEJEEH_02944	BHNCHLLB_00758	HOIMJJBL_00614	MFGMGGII_02890	MAGGMMOL_03059	IMEJEIHJ_02494	GDFGBEMP_03357	CFNDNBBM_03107	PCOHADJP_02860	IDGBBPAE_01594	IJNBDKCJ_02859	BNFCCPEM_03033	BJEJEPIA_02747	JLHNPBNL_03033	NACHPALA_03092	DJPGICMP_00908	DFACAEAD_03439	JOCALEBO_00281	LOJIFFMD_00909	LCODDABE_01581	DMLGLEFF_01780	OIJDEGEP_01583
group_4622		hypothetical protein	25	25	1	1	3144				488	488	488	POOJJFMP_03902	NCDENJLK_03956	LCMILNPI_03594	EDOEJEEH_03909	BHNCHLLB_03713	HOIMJJBL_03896	MFGMGGII_00291	MAGGMMOL_02897	IMEJEIHJ_00374	GDFGBEMP_00735	CFNDNBBM_00480	PCOHADJP_01413	IDGBBPAE_02788	IJNBDKCJ_00067	BNFCCPEM_01256	BJEJEPIA_01599	JLHNPBNL_01354	NACHPALA_00689	DJPGICMP_02229	DFACAEAD_02092	JOCALEBO_02196	LOJIFFMD_02353	LCODDABE_00878	DMLGLEFF_00969	OIJDEGEP_03385
cpxP		Periplasmic protein CpxP	25	25	1	2	125				500	500	500	POOJJFMP_04041	NCDENJLK_04095	LCMILNPI_03896	EDOEJEEH_04049	BHNCHLLB_03994	HOIMJJBL_04035	MFGMGGII_03291	MAGGMMOL_02461	IMEJEIHJ_03114	GDFGBEMP_03665	CFNDNBBM_03391	PCOHADJP_03266	IDGBBPAE_01788	IJNBDKCJ_03898	BNFCCPEM_03345	BJEJEPIA_02940	JLHNPBNL_03341	NACHPALA_02559	DJPGICMP_03791	DFACAEAD_03361	JOCALEBO_03507	LOJIFFMD_03309	LCODDABE_03176	DMLGLEFF_03131	OIJDEGEP_02774
ulaR		HTH-type transcriptional regulator UlaR	25	25	1	1	2677				755	755	755	POOJJFMP_03275	NCDENJLK_03566	LCMILNPI_03763	EDOEJEEH_02557	BHNCHLLB_03053	HOIMJJBL_03431	MFGMGGII_00095	MAGGMMOL_01207	IMEJEIHJ_00571	GDFGBEMP_00932	CFNDNBBM_00678	PCOHADJP_01610	IDGBBPAE_00642	IJNBDKCJ_00265	BNFCCPEM_01060	BJEJEPIA_01127	JLHNPBNL_01158	NACHPALA_01093	DJPGICMP_03155	DFACAEAD_02745	JOCALEBO_02848	LOJIFFMD_02885	LCODDABE_01084	DMLGLEFF_01175	OIJDEGEP_02102
group_4625		hypothetical protein	25	25	1	1	4273				218	218	218	POOJJFMP_02421	NCDENJLK_02890	LCMILNPI_01679	EDOEJEEH_01956	BHNCHLLB_03245	HOIMJJBL_02142	MFGMGGII_04108	MAGGMMOL_02643	IMEJEIHJ_02398	GDFGBEMP_02509	CFNDNBBM_02502	PCOHADJP_02373	IDGBBPAE_00978	IJNBDKCJ_01755	BNFCCPEM_02255	BJEJEPIA_03071	JLHNPBNL_02355	NACHPALA_04476	DJPGICMP_04405	DFACAEAD_03946	JOCALEBO_04243	LOJIFFMD_04277	LCODDABE_02491	DMLGLEFF_02210	OIJDEGEP_02211
sdhD		Succinate dehydrogenase hydrophobic membrane anchor subunit	25	25	1	1	5839				347	347	347	POOJJFMP_02955	NCDENJLK_02317	LCMILNPI_01105	EDOEJEEH_03215	BHNCHLLB_01750	HOIMJJBL_01569	MFGMGGII_00660	MAGGMMOL_00213	IMEJEIHJ_00936	GDFGBEMP_01670	CFNDNBBM_00203	PCOHADJP_00991	IDGBBPAE_03615	IJNBDKCJ_04187	BNFCCPEM_00928	BJEJEPIA_02441	JLHNPBNL_00875	NACHPALA_00605	DJPGICMP_01892	DFACAEAD_01755	JOCALEBO_00238	LOJIFFMD_01894	LCODDABE_04369	DMLGLEFF_03912	OIJDEGEP_04702
pckA		Phosphoenolpyruvate carboxykinase (ATP)	25	25	1	1	3373				1619	1619	1619	POOJJFMP_02190	NCDENJLK_02658	LCMILNPI_01447	EDOEJEEH_01723	BHNCHLLB_02091	HOIMJJBL_01910	MFGMGGII_01821	MAGGMMOL_01925	IMEJEIHJ_01264	GDFGBEMP_02353	CFNDNBBM_02346	PCOHADJP_01321	IDGBBPAE_00826	IJNBDKCJ_01599	BNFCCPEM_02098	BJEJEPIA_01007	JLHNPBNL_02199	NACHPALA_00021	DJPGICMP_01543	DFACAEAD_01407	JOCALEBO_01817	LOJIFFMD_01545	LCODDABE_03479	DMLGLEFF_02851	OIJDEGEP_02330
group_4628		hypothetical protein	25	25	1	1	6437				806	806	806	POOJJFMP_02643	NCDENJLK_03111	LCMILNPI_02516	EDOEJEEH_02177	BHNCHLLB_02832	HOIMJJBL_02751	MFGMGGII_00733	MAGGMMOL_00855	IMEJEIHJ_00059	GDFGBEMP_01742	CFNDNBBM_01214	PCOHADJP_00206	IDGBBPAE_00018	IJNBDKCJ_01024	BNFCCPEM_01322	BJEJEPIA_00402	JLHNPBNL_01798	NACHPALA_01439	DJPGICMP_00563	DFACAEAD_00563	JOCALEBO_01460	LOJIFFMD_00563	LCODDABE_00564	DMLGLEFF_00564	OIJDEGEP_00564
metAS		Homoserine O-succinyltransferase	25	25	1	1	4639				929	929	929	POOJJFMP_04425	NCDENJLK_03391	LCMILNPI_04309	EDOEJEEH_02732	BHNCHLLB_02878	HOIMJJBL_03605	MFGMGGII_03591	MAGGMMOL_03162	IMEJEIHJ_03634	GDFGBEMP_03714	CFNDNBBM_03463	PCOHADJP_03338	IDGBBPAE_02248	IJNBDKCJ_03202	BNFCCPEM_03616	BJEJEPIA_03617	JLHNPBNL_03390	NACHPALA_03632	DJPGICMP_04179	DFACAEAD_04243	JOCALEBO_04372	LOJIFFMD_04450	LCODDABE_03594	DMLGLEFF_03269	OIJDEGEP_03305
cfxP		Phosphoribulokinase, plasmid	25	25	1	1	3338				869	869	869	POOJJFMP_02225	NCDENJLK_02694	LCMILNPI_01483	EDOEJEEH_01759	BHNCHLLB_02127	HOIMJJBL_01946	MFGMGGII_04434	MAGGMMOL_04398	IMEJEIHJ_04264	GDFGBEMP_04545	CFNDNBBM_04523	PCOHADJP_04325	IDGBBPAE_04154	IJNBDKCJ_04560	BNFCCPEM_04595	BJEJEPIA_04409	JLHNPBNL_04534	NACHPALA_04275	DJPGICMP_04674	DFACAEAD_04184	JOCALEBO_04633	LOJIFFMD_04697	LCODDABE_04514	DMLGLEFF_04329	OIJDEGEP_03582
group_4631		hypothetical protein	25	25	1	1	4054				431	431	431	POOJJFMP_00051	NCDENJLK_00051	LCMILNPI_00051	EDOEJEEH_01061	BHNCHLLB_04272	HOIMJJBL_00051	MFGMGGII_02562	MAGGMMOL_01535	IMEJEIHJ_01557	GDFGBEMP_01094	CFNDNBBM_01501	PCOHADJP_01981	IDGBBPAE_00349	IJNBDKCJ_00428	BNFCCPEM_01887	BJEJEPIA_01282	JLHNPBNL_01487	NACHPALA_03951	DJPGICMP_01508	DFACAEAD_01372	JOCALEBO_00883	LOJIFFMD_01510	LCODDABE_02198	DMLGLEFF_01521	OIJDEGEP_01754
infB		Translation initiation factor IF-2	25	25	1	1	5946				2678	2678	2678	POOJJFMP_00554	NCDENJLK_00555	LCMILNPI_00554	EDOEJEEH_02884	BHNCHLLB_00818	HOIMJJBL_00554	MFGMGGII_02950	MAGGMMOL_03119	IMEJEIHJ_02554	GDFGBEMP_03417	CFNDNBBM_03166	PCOHADJP_02920	IDGBBPAE_01654	IJNBDKCJ_02919	BNFCCPEM_03093	BJEJEPIA_02807	JLHNPBNL_03093	NACHPALA_03151	DJPGICMP_00967	DFACAEAD_03498	JOCALEBO_00340	LOJIFFMD_00968	LCODDABE_01641	DMLGLEFF_01840	OIJDEGEP_01643
gppA		Guanosine-5'-triphosphate,3'-diphosphate pyrophosphatase	25	25	1	1	6370				1481	1481	1481	POOJJFMP_04132	NCDENJLK_04186	LCMILNPI_04040	EDOEJEEH_04194	BHNCHLLB_04085	HOIMJJBL_04126	MFGMGGII_04151	MAGGMMOL_04136	IMEJEIHJ_03947	GDFGBEMP_04004	CFNDNBBM_04332	PCOHADJP_03613	IDGBBPAE_03919	IJNBDKCJ_03510	BNFCCPEM_04332	BJEJEPIA_03417	JLHNPBNL_04311	NACHPALA_03397	DJPGICMP_04103	DFACAEAD_04411	JOCALEBO_03954	LOJIFFMD_03889	LCODDABE_03517	DMLGLEFF_04073	OIJDEGEP_04086
yjiG		Inner membrane protein YjiG	25	25	1	1	3217				461	461	461	POOJJFMP_03832	NCDENJLK_03886	LCMILNPI_03524	EDOEJEEH_03839	BHNCHLLB_03643	HOIMJJBL_03826	MFGMGGII_00232	MAGGMMOL_01344	IMEJEIHJ_00434	GDFGBEMP_00795	CFNDNBBM_00541	PCOHADJP_01473	IDGBBPAE_02729	IJNBDKCJ_00127	BNFCCPEM_01197	BJEJEPIA_01660	JLHNPBNL_01295	NACHPALA_00763	DJPGICMP_02303	DFACAEAD_02166	JOCALEBO_02270	LOJIFFMD_02279	LCODDABE_00952	DMLGLEFF_01043	OIJDEGEP_04330
sicA		Chaperone protein SicA	25	25	1	1	3953				497	497	497	POOJJFMP_00153	NCDENJLK_00153	LCMILNPI_00153	EDOEJEEH_01163	BHNCHLLB_01220	HOIMJJBL_00153	MFGMGGII_03854	MAGGMMOL_01436	IMEJEIHJ_01657	GDFGBEMP_01194	CFNDNBBM_01601	PCOHADJP_01881	IDGBBPAE_00449	IJNBDKCJ_00528	BNFCCPEM_01612	BJEJEPIA_01382	JLHNPBNL_01587	NACHPALA_02854	DJPGICMP_01406	DFACAEAD_01270	JOCALEBO_00781	LOJIFFMD_01408	LCODDABE_02300	DMLGLEFF_01625	OIJDEGEP_01856
minE		Cell division topological specificity factor	25	25	1	1	1187				266	266	266	POOJJFMP_01174	NCDENJLK_01174	LCMILNPI_02040	EDOEJEEH_00827	BHNCHLLB_00246	HOIMJJBL_02524	MFGMGGII_01660	MAGGMMOL_03633	IMEJEIHJ_01455	GDFGBEMP_00211	CFNDNBBM_00809	PCOHADJP_00517	IDGBBPAE_03050	IJNBDKCJ_01424	BNFCCPEM_00170	BJEJEPIA_00167	JLHNPBNL_00205	NACHPALA_02925	DJPGICMP_00762	DFACAEAD_00763	JOCALEBO_01659	LOJIFFMD_00763	LCODDABE_00764	DMLGLEFF_02782	OIJDEGEP_01335
group_4637		hypothetical protein	25	25	1	1	3330				200	200	200	POOJJFMP_02233	NCDENJLK_02702	LCMILNPI_01491	EDOEJEEH_01767	BHNCHLLB_02135	HOIMJJBL_01954	MFGMGGII_04442	MAGGMMOL_04406	IMEJEIHJ_04272	GDFGBEMP_04553	CFNDNBBM_04531	PCOHADJP_04333	IDGBBPAE_04162	IJNBDKCJ_04568	BNFCCPEM_04603	BJEJEPIA_04417	JLHNPBNL_04542	NACHPALA_04267	DJPGICMP_04682	DFACAEAD_04176	JOCALEBO_04641	LOJIFFMD_04689	LCODDABE_04506	DMLGLEFF_04337	OIJDEGEP_03590
atpD		ATP synthase subunit beta	25	25	1	1	447				1382	1382	1382	POOJJFMP_04227	NCDENJLK_04281	LCMILNPI_04141	EDOEJEEH_04236	BHNCHLLB_04180	HOIMJJBL_04221	MFGMGGII_03792	MAGGMMOL_03570	IMEJEIHJ_03051	GDFGBEMP_04117	CFNDNBBM_03918	PCOHADJP_03804	IDGBBPAE_02971	IJNBDKCJ_03706	BNFCCPEM_03913	BJEJEPIA_03661	JLHNPBNL_03752	NACHPALA_03320	DJPGICMP_04303	DFACAEAD_03844	JOCALEBO_04075	LOJIFFMD_04010	LCODDABE_03793	DMLGLEFF_03469	OIJDEGEP_03170
dcd		dCTP deaminase	25	25	1	1	726				581	581	581	POOJJFMP_01768	NCDENJLK_01768	LCMILNPI_02690	EDOEJEEH_00411	BHNCHLLB_03895	HOIMJJBL_01079	MFGMGGII_01136	MAGGMMOL_00686	IMEJEIHJ_03253	GDFGBEMP_00535	CFNDNBBM_01133	PCOHADJP_00841	IDGBBPAE_03256	IJNBDKCJ_03774	BNFCCPEM_00494	BJEJEPIA_01997	JLHNPBNL_00530	NACHPALA_00965	DJPGICMP_02535	DFACAEAD_02397	JOCALEBO_02524	LOJIFFMD_02560	LCODDABE_02057	DMLGLEFF_01402	OIJDEGEP_01092
ihfB		Integration host factor subunit beta	25	25	1	1	4867				284	284	284	POOJJFMP_00843	NCDENJLK_00844	LCMILNPI_03174	EDOEJEEH_03498	BHNCHLLB_00573	HOIMJJBL_03206	MFGMGGII_03138	MAGGMMOL_02517	IMEJEIHJ_02627	GDFGBEMP_03490	CFNDNBBM_03239	PCOHADJP_03114	IDGBBPAE_02155	IJNBDKCJ_02993	BNFCCPEM_03401	BJEJEPIA_03498	JLHNPBNL_03166	NACHPALA_04035	DJPGICMP_04360	DFACAEAD_03901	JOCALEBO_04198	LOJIFFMD_04232	LCODDABE_03959	DMLGLEFF_03526	OIJDEGEP_03482
ftnA_1		Bacterial non-heme ferritin	25	25	1	1	978				503	503	503	POOJJFMP_01032	NCDENJLK_01033	LCMILNPI_02181	EDOEJEEH_00686	BHNCHLLB_00386	HOIMJJBL_02383	MFGMGGII_01553	MAGGMMOL_00469	IMEJEIHJ_01348	GDFGBEMP_00318	CFNDNBBM_00916	PCOHADJP_00624	IDGBBPAE_01390	IJNBDKCJ_01317	BNFCCPEM_00277	BJEJEPIA_00060	JLHNPBNL_00312	NACHPALA_03777	DJPGICMP_00876	DFACAEAD_00878	JOCALEBO_01773	LOJIFFMD_00877	LCODDABE_03864	DMLGLEFF_03698	OIJDEGEP_03279
group_4642		hypothetical protein	25	25	1	1	152				227	227	227	POOJJFMP_01542	NCDENJLK_01542	LCMILNPI_02900	EDOEJEEH_00185	BHNCHLLB_02369	HOIMJJBL_00851	MFGMGGII_03755	MAGGMMOL_03425	IMEJEIHJ_02916	GDFGBEMP_03878	CFNDNBBM_03627	PCOHADJP_03502	IDGBBPAE_02525	IJNBDKCJ_03478	BNFCCPEM_03780	BJEJEPIA_03385	JLHNPBNL_03554	NACHPALA_02035	DJPGICMP_00100	DFACAEAD_00100	JOCALEBO_00997	LOJIFFMD_00100	LCODDABE_00101	DMLGLEFF_00101	OIJDEGEP_00100
panM		PanD regulatory factor	25	25	1	1	3439				383	383	383	POOJJFMP_02126	NCDENJLK_02594	LCMILNPI_01383	EDOEJEEH_01659	BHNCHLLB_02027	HOIMJJBL_01846	MFGMGGII_01764	MAGGMMOL_01868	IMEJEIHJ_01207	GDFGBEMP_02296	CFNDNBBM_02289	PCOHADJP_01264	IDGBBPAE_00769	IJNBDKCJ_01542	BNFCCPEM_02041	BJEJEPIA_00950	JLHNPBNL_02142	NACHPALA_00086	DJPGICMP_01608	DFACAEAD_01472	JOCALEBO_01882	LOJIFFMD_01610	LCODDABE_03415	DMLGLEFF_02916	OIJDEGEP_02395
group_4644		hypothetical protein	25	25	1	1	2738				776	776	776	POOJJFMP_03232	NCDENJLK_03609	LCMILNPI_03720	EDOEJEEH_02514	BHNCHLLB_03096	HOIMJJBL_03388	MFGMGGII_00155	MAGGMMOL_01267	IMEJEIHJ_00511	GDFGBEMP_00872	CFNDNBBM_00618	PCOHADJP_01550	IDGBBPAE_00582	IJNBDKCJ_00205	BNFCCPEM_01120	BJEJEPIA_01187	JLHNPBNL_01218	NACHPALA_00835	DJPGICMP_02375	DFACAEAD_02238	JOCALEBO_02342	LOJIFFMD_02207	LCODDABE_01024	DMLGLEFF_01115	OIJDEGEP_02042
dxs_1		1-deoxy-D-xylulose-5-phosphate synthase	25	25	1	1	5544				1862	1862	1862	POOJJFMP_03542	NCDENJLK_02028	LCMILNPI_00817	EDOEJEEH_03400	BHNCHLLB_01461	HOIMJJBL_01280	MFGMGGII_00379	MAGGMMOL_03508	IMEJEIHJ_00655	GDFGBEMP_01389	CFNDNBBM_03710	PCOHADJP_03084	IDGBBPAE_02495	IJNBDKCJ_00967	BNFCCPEM_00647	BJEJEPIA_00847	JLHNPBNL_03588	NACHPALA_01539	DJPGICMP_02711	DFACAEAD_03114	JOCALEBO_03260	LOJIFFMD_03475	LCODDABE_01284	DMLGLEFF_00907	OIJDEGEP_01004
baeR		Transcriptional regulatory protein BaeR	25	25	1	1	675				722	722	722	POOJJFMP_01779	NCDENJLK_01779	LCMILNPI_02701	EDOEJEEH_00422	BHNCHLLB_03884	HOIMJJBL_01090	MFGMGGII_01147	MAGGMMOL_00697	IMEJEIHJ_03264	GDFGBEMP_00546	CFNDNBBM_02979	PCOHADJP_00852	IDGBBPAE_03267	IJNBDKCJ_04404	BNFCCPEM_00505	BJEJEPIA_02008	JLHNPBNL_00541	NACHPALA_00954	DJPGICMP_02524	DFACAEAD_02386	JOCALEBO_02535	LOJIFFMD_02571	LCODDABE_02068	DMLGLEFF_01413	OIJDEGEP_01103
xseB		Exodeoxyribonuclease 7 small subunit	25	25	1	1	5546				242	242	242	POOJJFMP_03544	NCDENJLK_02030	LCMILNPI_00819	EDOEJEEH_03402	BHNCHLLB_01463	HOIMJJBL_01282	MFGMGGII_00381	MAGGMMOL_03506	IMEJEIHJ_00657	GDFGBEMP_01391	CFNDNBBM_03708	PCOHADJP_03082	IDGBBPAE_02493	IJNBDKCJ_00965	BNFCCPEM_00649	BJEJEPIA_00845	JLHNPBNL_03590	NACHPALA_01537	DJPGICMP_02709	DFACAEAD_03116	JOCALEBO_03262	LOJIFFMD_03477	LCODDABE_01286	DMLGLEFF_00905	OIJDEGEP_01002
yigB		5-amino-6-(5-phospho-D-ribitylamino)uracil phosphatase YigB	25	25	1	1	6334				716	716	716	POOJJFMP_04166	NCDENJLK_04220	LCMILNPI_04006	EDOEJEEH_04160	BHNCHLLB_04119	HOIMJJBL_04160	MFGMGGII_04509	MAGGMMOL_03940	IMEJEIHJ_04343	GDFGBEMP_04039	CFNDNBBM_04187	PCOHADJP_03648	IDGBBPAE_01192	IJNBDKCJ_03545	BNFCCPEM_04100	BJEJEPIA_03452	JLHNPBNL_04075	NACHPALA_03434	DJPGICMP_04140	DFACAEAD_04256	JOCALEBO_03991	LOJIFFMD_03926	LCODDABE_03554	DMLGLEFF_03974	OIJDEGEP_03987
ptsH_2		Phosphocarrier protein HPr	25	25	1	1	4278				257	257	257	POOJJFMP_02416	NCDENJLK_02885	LCMILNPI_01674	EDOEJEEH_01951	BHNCHLLB_03240	HOIMJJBL_02137	MFGMGGII_04113	MAGGMMOL_02648	IMEJEIHJ_02403	GDFGBEMP_02504	CFNDNBBM_02497	PCOHADJP_02368	IDGBBPAE_00973	IJNBDKCJ_01750	BNFCCPEM_02250	BJEJEPIA_03066	JLHNPBNL_02350	NACHPALA_04481	DJPGICMP_04400	DFACAEAD_03941	JOCALEBO_04238	LOJIFFMD_04272	LCODDABE_02486	DMLGLEFF_02215	OIJDEGEP_02206
group_4650		hypothetical protein	25	25	1	1	3521				332	332	332	POOJJFMP_02042	NCDENJLK_02510	LCMILNPI_01299	EDOEJEEH_01574	BHNCHLLB_01943	HOIMJJBL_01762	MFGMGGII_04556	MAGGMMOL_04617	IMEJEIHJ_01127	GDFGBEMP_02216	CFNDNBBM_00010	PCOHADJP_01184	IDGBBPAE_04416	IJNBDKCJ_01462	BNFCCPEM_04678	BJEJEPIA_00870	JLHNPBNL_04622	NACHPALA_00170	DJPGICMP_01692	DFACAEAD_01556	JOCALEBO_01966	LOJIFFMD_01694	LCODDABE_02799	DMLGLEFF_02586	OIJDEGEP_01880
group_4651		hypothetical protein	25	25	1	1	3453				557	557	557	POOJJFMP_02112	NCDENJLK_02580	LCMILNPI_01369	EDOEJEEH_01645	BHNCHLLB_02013	HOIMJJBL_01832	MFGMGGII_01750	MAGGMMOL_01854	IMEJEIHJ_01193	GDFGBEMP_02282	CFNDNBBM_02275	PCOHADJP_01250	IDGBBPAE_00755	IJNBDKCJ_01528	BNFCCPEM_02027	BJEJEPIA_00936	JLHNPBNL_02128	NACHPALA_00100	DJPGICMP_01622	DFACAEAD_01486	JOCALEBO_01896	LOJIFFMD_01624	LCODDABE_03401	DMLGLEFF_02930	OIJDEGEP_02409
group_4652		hypothetical protein	25	25	1	1	4183				455	455	455	POOJJFMP_02517	NCDENJLK_02986	LCMILNPI_01775	EDOEJEEH_02052	BHNCHLLB_03343	HOIMJJBL_02238	MFGMGGII_02701	MAGGMMOL_02334	IMEJEIHJ_02170	GDFGBEMP_03293	CFNDNBBM_02891	PCOHADJP_02778	IDGBBPAE_01890	IJNBDKCJ_02636	BNFCCPEM_02950	BJEJEPIA_03257	JLHNPBNL_02950	NACHPALA_02670	DJPGICMP_03941	DFACAEAD_03651	JOCALEBO_03658	LOJIFFMD_03592	LCODDABE_02584	DMLGLEFF_02117	OIJDEGEP_02304
cysQ		3'(2'),5'-bisphosphate nucleotidase CysQ	25	25	1	1	2700				740	740	740	POOJJFMP_03251	NCDENJLK_03590	LCMILNPI_03739	EDOEJEEH_02533	BHNCHLLB_03077	HOIMJJBL_03407	MFGMGGII_00117	MAGGMMOL_01229	IMEJEIHJ_00549	GDFGBEMP_00910	CFNDNBBM_00656	PCOHADJP_01588	IDGBBPAE_00620	IJNBDKCJ_00243	BNFCCPEM_01082	BJEJEPIA_01149	JLHNPBNL_01180	NACHPALA_04402	DJPGICMP_02413	DFACAEAD_02276	JOCALEBO_02380	LOJIFFMD_02169	LCODDABE_01062	DMLGLEFF_01153	OIJDEGEP_02080
thrB		Homoserine kinase	25	25	1	1	3130				929	929	929	POOJJFMP_03916	NCDENJLK_03970	LCMILNPI_03608	EDOEJEEH_03923	BHNCHLLB_03727	HOIMJJBL_03910	MFGMGGII_00305	MAGGMMOL_02883	IMEJEIHJ_00360	GDFGBEMP_00721	CFNDNBBM_00466	PCOHADJP_01399	IDGBBPAE_03893	IJNBDKCJ_00053	BNFCCPEM_01270	BJEJEPIA_01585	JLHNPBNL_01368	NACHPALA_00675	DJPGICMP_02215	DFACAEAD_02078	JOCALEBO_02182	LOJIFFMD_02367	LCODDABE_00864	DMLGLEFF_03669	OIJDEGEP_04524
aroL		Shikimate kinase 2	25	25	1	1	5510				545	545	545	POOJJFMP_03508	NCDENJLK_01994	LCMILNPI_00783	EDOEJEEH_03366	BHNCHLLB_01427	HOIMJJBL_01246	MFGMGGII_03496	MAGGMMOL_04241	IMEJEIHJ_03207	GDFGBEMP_02730	CFNDNBBM_03744	PCOHADJP_03529	IDGBBPAE_03647	IJNBDKCJ_02839	BNFCCPEM_04443	BJEJEPIA_02605	JLHNPBNL_02576	NACHPALA_01573	DJPGICMP_02745	DFACAEAD_03080	JOCALEBO_03226	LOJIFFMD_03441	LCODDABE_01250	DMLGLEFF_00941	OIJDEGEP_01038
nlpI		Lipoprotein NlpI	25	25	1	1	5951				884	884	884	POOJJFMP_00549	NCDENJLK_00550	LCMILNPI_00549	EDOEJEEH_02879	BHNCHLLB_00823	HOIMJJBL_00549	MFGMGGII_02955	MAGGMMOL_03124	IMEJEIHJ_02559	GDFGBEMP_03422	CFNDNBBM_03171	PCOHADJP_02925	IDGBBPAE_01659	IJNBDKCJ_02924	BNFCCPEM_03098	BJEJEPIA_02812	JLHNPBNL_03098	NACHPALA_03156	DJPGICMP_00972	DFACAEAD_03503	JOCALEBO_00345	LOJIFFMD_00973	LCODDABE_01646	DMLGLEFF_01845	OIJDEGEP_01648
ompR		Transcriptional regulatory protein OmpR	25	25	1	1	3375				719	719	719	POOJJFMP_02188	NCDENJLK_02656	LCMILNPI_01445	EDOEJEEH_01721	BHNCHLLB_02089	HOIMJJBL_01908	MFGMGGII_01819	MAGGMMOL_01923	IMEJEIHJ_01262	GDFGBEMP_02351	CFNDNBBM_02344	PCOHADJP_01319	IDGBBPAE_00824	IJNBDKCJ_01597	BNFCCPEM_02096	BJEJEPIA_01005	JLHNPBNL_02197	NACHPALA_00023	DJPGICMP_01545	DFACAEAD_01409	JOCALEBO_01819	LOJIFFMD_01547	LCODDABE_03477	DMLGLEFF_02853	OIJDEGEP_02332
rnhB		Ribonuclease HII	25	25	1	1	2888				596	596	596	POOJJFMP_03792	NCDENJLK_03846	LCMILNPI_03484	EDOEJEEH_04314	BHNCHLLB_03603	HOIMJJBL_03786	MFGMGGII_01446	MAGGMMOL_01781	IMEJEIHJ_03655	GDFGBEMP_02195	CFNDNBBM_02202	PCOHADJP_02224	IDGBBPAE_03515	IJNBDKCJ_04076	BNFCCPEM_04051	BJEJEPIA_03845	JLHNPBNL_03989	NACHPALA_02232	DJPGICMP_03349	DFACAEAD_02939	JOCALEBO_03041	LOJIFFMD_03078	LCODDABE_04163	DMLGLEFF_02274	OIJDEGEP_00666
group_4659		hypothetical protein	25	25	1	1	1193				137	137	137	POOJJFMP_01180	NCDENJLK_01180	LCMILNPI_02034	EDOEJEEH_00833	BHNCHLLB_00240	HOIMJJBL_02530	MFGMGGII_01666	MAGGMMOL_03639	IMEJEIHJ_01461	GDFGBEMP_00205	CFNDNBBM_00803	PCOHADJP_00511	IDGBBPAE_03056	IJNBDKCJ_01430	BNFCCPEM_00164	BJEJEPIA_00173	JLHNPBNL_00199	NACHPALA_02931	DJPGICMP_00756	DFACAEAD_00757	JOCALEBO_01653	LOJIFFMD_00757	LCODDABE_00758	DMLGLEFF_02776	OIJDEGEP_01329
group_4660		hypothetical protein	25	25	1	1	6006				299	299	299	POOJJFMP_00505	NCDENJLK_00506	LCMILNPI_00505	EDOEJEEH_02835	BHNCHLLB_00867	HOIMJJBL_00505	MFGMGGII_02999	MAGGMMOL_04426	IMEJEIHJ_02603	GDFGBEMP_03466	CFNDNBBM_03215	PCOHADJP_02969	IDGBBPAE_01704	IJNBDKCJ_02969	BNFCCPEM_03142	BJEJEPIA_02856	JLHNPBNL_03142	NACHPALA_03980	DJPGICMP_01022	DFACAEAD_03553	JOCALEBO_00395	LOJIFFMD_01023	LCODDABE_01697	DMLGLEFF_01895	OIJDEGEP_01698
rpsC		30S ribosomal protein S3	25	25	1	1	3308				701	701	701	POOJJFMP_04522	NCDENJLK_04515	LCMILNPI_04504	EDOEJEEH_04522	BHNCHLLB_04527	HOIMJJBL_04519	MFGMGGII_04413	MAGGMMOL_04377	IMEJEIHJ_04171	GDFGBEMP_04498	CFNDNBBM_04502	PCOHADJP_04275	IDGBBPAE_04113	IJNBDKCJ_04504	BNFCCPEM_04574	BJEJEPIA_04340	JLHNPBNL_04428	NACHPALA_04458	DJPGICMP_04757	DFACAEAD_04154	JOCALEBO_04748	LOJIFFMD_04721	LCODDABE_04592	DMLGLEFF_04485	OIJDEGEP_03612
elbB		Glyoxalase ElbB	25	25	1	1	5905				653	653	653	POOJJFMP_00597	NCDENJLK_00598	LCMILNPI_00597	EDOEJEEH_02927	BHNCHLLB_00775	HOIMJJBL_00597	MFGMGGII_02907	MAGGMMOL_03076	IMEJEIHJ_02511	GDFGBEMP_03374	CFNDNBBM_03124	PCOHADJP_02877	IDGBBPAE_01611	IJNBDKCJ_02876	BNFCCPEM_03050	BJEJEPIA_02764	JLHNPBNL_03050	NACHPALA_03109	DJPGICMP_00925	DFACAEAD_03456	JOCALEBO_00298	LOJIFFMD_00926	LCODDABE_01598	DMLGLEFF_01797	OIJDEGEP_01600
rpsR		30S ribosomal protein S18	25	25	1	1	2688				227	227	227	POOJJFMP_03264	NCDENJLK_03577	LCMILNPI_03752	EDOEJEEH_02546	BHNCHLLB_03064	HOIMJJBL_03420	MFGMGGII_00106	MAGGMMOL_01218	IMEJEIHJ_00560	GDFGBEMP_00921	CFNDNBBM_00667	PCOHADJP_01599	IDGBBPAE_00631	IJNBDKCJ_00254	BNFCCPEM_01071	BJEJEPIA_01138	JLHNPBNL_01169	NACHPALA_01082	DJPGICMP_03166	DFACAEAD_02756	JOCALEBO_02859	LOJIFFMD_02896	LCODDABE_01073	DMLGLEFF_01164	OIJDEGEP_02091
idnT		Gnt-II system L-idonate transporter	25	25	1	1	2777				1319	1319	1319	POOJJFMP_03194	NCDENJLK_03647	LCMILNPI_03682	EDOEJEEH_02476	BHNCHLLB_03134	HOIMJJBL_03350	MFGMGGII_00191	MAGGMMOL_01303	IMEJEIHJ_00475	GDFGBEMP_00836	CFNDNBBM_00582	PCOHADJP_01514	IDGBBPAE_00546	IJNBDKCJ_00168	BNFCCPEM_01156	BJEJEPIA_01701	JLHNPBNL_01254	NACHPALA_00797	DJPGICMP_02337	DFACAEAD_02200	JOCALEBO_02304	LOJIFFMD_02245	LCODDABE_00986	DMLGLEFF_01077	OIJDEGEP_04354
nrdB		Ribonucleoside-diphosphate reductase 1 subunit beta	25	25	1	1	4125				1130	1130	1130	POOJJFMP_02575	NCDENJLK_03044	LCMILNPI_01833	EDOEJEEH_02110	BHNCHLLB_03401	HOIMJJBL_02296	MFGMGGII_02753	MAGGMMOL_02282	IMEJEIHJ_02222	GDFGBEMP_03240	CFNDNBBM_02943	PCOHADJP_02830	IDGBBPAE_01838	IJNBDKCJ_02688	BNFCCPEM_03002	BJEJEPIA_04072	JLHNPBNL_03003	NACHPALA_02727	DJPGICMP_03884	DFACAEAD_03594	JOCALEBO_03601	LOJIFFMD_03535	LCODDABE_02641	DMLGLEFF_02060	OIJDEGEP_03095
serB		Phosphoserine phosphatase	25	25	1	1	3155				968	968	968	POOJJFMP_03892	NCDENJLK_03946	LCMILNPI_03584	EDOEJEEH_03899	BHNCHLLB_03703	HOIMJJBL_03886	MFGMGGII_00281	MAGGMMOL_02907	IMEJEIHJ_00384	GDFGBEMP_00745	CFNDNBBM_00490	PCOHADJP_01423	IDGBBPAE_02778	IJNBDKCJ_00077	BNFCCPEM_01246	BJEJEPIA_01609	JLHNPBNL_01344	NACHPALA_00699	DJPGICMP_02239	DFACAEAD_02102	JOCALEBO_02206	LOJIFFMD_02343	LCODDABE_00888	DMLGLEFF_00979	OIJDEGEP_03395
accA		Acetyl-coenzyme A carboxylase carboxyl transferase subunit alpha	25	25	1	1	2886				959	959	959	POOJJFMP_03794	NCDENJLK_03848	LCMILNPI_03486	EDOEJEEH_04316	BHNCHLLB_03605	HOIMJJBL_03788	MFGMGGII_01448	MAGGMMOL_01783	IMEJEIHJ_03653	GDFGBEMP_02197	CFNDNBBM_02204	PCOHADJP_02226	IDGBBPAE_03517	IJNBDKCJ_04074	BNFCCPEM_04049	BJEJEPIA_03847	JLHNPBNL_03991	NACHPALA_02230	DJPGICMP_03351	DFACAEAD_02941	JOCALEBO_03043	LOJIFFMD_03080	LCODDABE_04165	DMLGLEFF_02272	OIJDEGEP_00664
prmA		Ribosomal protein L11 methyltransferase	25	25	1	1	3712				881	881	881	POOJJFMP_00653	NCDENJLK_00654	LCMILNPI_00653	EDOEJEEH_02983	BHNCHLLB_04430	HOIMJJBL_00653	MFGMGGII_04191	MAGGMMOL_04176	IMEJEIHJ_03817	GDFGBEMP_04354	CFNDNBBM_04372	PCOHADJP_04044	IDGBBPAE_03957	IJNBDKCJ_04302	BNFCCPEM_04415	BJEJEPIA_03943	JLHNPBNL_04351	NACHPALA_04089	DJPGICMP_04589	DFACAEAD_04353	JOCALEBO_04482	LOJIFFMD_04534	LCODDABE_04230	DMLGLEFF_04025	OIJDEGEP_04038
erpA		Iron-sulfur cluster insertion protein ErpA	25	25	1	1	2915				344	344	344	POOJJFMP_03765	NCDENJLK_03819	LCMILNPI_03457	EDOEJEEH_04287	BHNCHLLB_03576	HOIMJJBL_03759	MFGMGGII_01420	MAGGMMOL_01755	IMEJEIHJ_03681	GDFGBEMP_02169	CFNDNBBM_02176	PCOHADJP_02198	IDGBBPAE_03489	IJNBDKCJ_04102	BNFCCPEM_04077	BJEJEPIA_03819	JLHNPBNL_03963	NACHPALA_02258	DJPGICMP_03323	DFACAEAD_02913	JOCALEBO_03015	LOJIFFMD_03052	LCODDABE_04137	DMLGLEFF_02300	OIJDEGEP_00692
group_467		hypothetical protein	25	25	1	1	4659				734	737	735	POOJJFMP_04402	NCDENJLK_03414	LCMILNPI_04286	EDOEJEEH_02709	BHNCHLLB_02901	HOIMJJBL_03582	MFGMGGII_03611	MAGGMMOL_03182	IMEJEIHJ_03614	GDFGBEMP_03734	CFNDNBBM_03483	PCOHADJP_03358	IDGBBPAE_02268	IJNBDKCJ_03222	BNFCCPEM_03636	BJEJEPIA_03597	JLHNPBNL_03410	NACHPALA_03592	DJPGICMP_04219	DFACAEAD_04203	JOCALEBO_04412	LOJIFFMD_04410	LCODDABE_03634	DMLGLEFF_03309	OIJDEGEP_03345
kdgR		Transcriptional regulator KdgR	25	25	1	1	1163				791	791	791	POOJJFMP_01150	NCDENJLK_01150	LCMILNPI_02064	EDOEJEEH_00803	BHNCHLLB_00270	HOIMJJBL_02500	MFGMGGII_01636	MAGGMMOL_03609	IMEJEIHJ_01431	GDFGBEMP_00235	CFNDNBBM_00833	PCOHADJP_00541	IDGBBPAE_03026	IJNBDKCJ_01400	BNFCCPEM_00194	BJEJEPIA_00143	JLHNPBNL_00229	NACHPALA_02901	DJPGICMP_00786	DFACAEAD_00788	JOCALEBO_01683	LOJIFFMD_00787	LCODDABE_00788	DMLGLEFF_02806	OIJDEGEP_01359
rpmJ		50S ribosomal protein L36	25	25	1	1	3293				116	116	116	POOJJFMP_04507	NCDENJLK_04500	LCMILNPI_04489	EDOEJEEH_04507	BHNCHLLB_04512	HOIMJJBL_04504	MFGMGGII_04398	MAGGMMOL_04362	IMEJEIHJ_04186	GDFGBEMP_04483	CFNDNBBM_04487	PCOHADJP_04260	IDGBBPAE_04098	IJNBDKCJ_04489	BNFCCPEM_04559	BJEJEPIA_04325	JLHNPBNL_04443	NACHPALA_04443	DJPGICMP_04742	DFACAEAD_04139	JOCALEBO_04733	LOJIFFMD_04736	LCODDABE_04577	DMLGLEFF_04470	OIJDEGEP_03627
mraZ		Transcriptional regulator MraZ	25	25	1	1	3009				458	458	458	POOJJFMP_03675	NCDENJLK_03729	LCMILNPI_03367	EDOEJEEH_03756	BHNCHLLB_03486	HOIMJJBL_03669	MFGMGGII_01331	MAGGMMOL_01667	IMEJEIHJ_01896	GDFGBEMP_02081	CFNDNBBM_02088	PCOHADJP_02110	IDGBBPAE_02083	IJNBDKCJ_02340	BNFCCPEM_02669	BJEJEPIA_02513	JLHNPBNL_02668	NACHPALA_02344	DJPGICMP_03237	DFACAEAD_02827	JOCALEBO_02929	LOJIFFMD_02966	LCODDABE_02924	DMLGLEFF_02387	OIJDEGEP_00778
group_4673		hypothetical protein	25	25	1	1	5934				101	101	101	POOJJFMP_00568	NCDENJLK_00569	LCMILNPI_00568	EDOEJEEH_02898	BHNCHLLB_00804	HOIMJJBL_00568	MFGMGGII_02936	MAGGMMOL_03105	IMEJEIHJ_02540	GDFGBEMP_03403	CFNDNBBM_03152	PCOHADJP_02906	IDGBBPAE_01640	IJNBDKCJ_02905	BNFCCPEM_03079	BJEJEPIA_02793	JLHNPBNL_03079	NACHPALA_03137	DJPGICMP_00953	DFACAEAD_03484	JOCALEBO_00326	LOJIFFMD_00954	LCODDABE_01627	DMLGLEFF_01826	OIJDEGEP_01629
kdsD		Arabinose 5-phosphate isomerase KdsD	25	25	1	1	5917				986	986	986	POOJJFMP_00584	NCDENJLK_00585	LCMILNPI_00584	EDOEJEEH_02914	BHNCHLLB_00788	HOIMJJBL_00584	MFGMGGII_02920	MAGGMMOL_03089	IMEJEIHJ_02524	GDFGBEMP_03387	CFNDNBBM_03136	PCOHADJP_02890	IDGBBPAE_01624	IJNBDKCJ_02889	BNFCCPEM_03063	BJEJEPIA_02777	JLHNPBNL_03063	NACHPALA_03121	DJPGICMP_00937	DFACAEAD_03468	JOCALEBO_00310	LOJIFFMD_00938	LCODDABE_01610	DMLGLEFF_01809	OIJDEGEP_01612
nemR		HTH-type transcriptional repressor NemR	25	25	1	1	6624				599	599	599	POOJJFMP_02815	NCDENJLK_03283	LCMILNPI_02344	EDOEJEEH_02349	BHNCHLLB_02660	HOIMJJBL_02924	MFGMGGII_00915	MAGGMMOL_01037	IMEJEIHJ_00240	GDFGBEMP_01923	CFNDNBBM_01397	PCOHADJP_00387	IDGBBPAE_00201	IJNBDKCJ_01205	BNFCCPEM_01503	BJEJEPIA_00583	JLHNPBNL_01979	NACHPALA_02157	DJPGICMP_00383	DFACAEAD_00383	JOCALEBO_01280	LOJIFFMD_00383	LCODDABE_00384	DMLGLEFF_00384	OIJDEGEP_00384
mdtJ		Spermidine export protein MdtJ	25	25	1	1	6581				362	362	362	POOJJFMP_02772	NCDENJLK_03240	LCMILNPI_02387	EDOEJEEH_02306	BHNCHLLB_02703	HOIMJJBL_02881	MFGMGGII_00872	MAGGMMOL_00993	IMEJEIHJ_00197	GDFGBEMP_01880	CFNDNBBM_01354	PCOHADJP_00344	IDGBBPAE_00157	IJNBDKCJ_01162	BNFCCPEM_01460	BJEJEPIA_00540	JLHNPBNL_01936	NACHPALA_02199	DJPGICMP_00425	DFACAEAD_00425	JOCALEBO_01322	LOJIFFMD_00425	LCODDABE_00426	DMLGLEFF_00426	OIJDEGEP_00426
galF		UTP--glucose-1-phosphate uridylyltransferase	25	25	1	1	749				893	893	893	POOJJFMP_01745	NCDENJLK_01745	LCMILNPI_02667	EDOEJEEH_00388	BHNCHLLB_02164	HOIMJJBL_01056	MFGMGGII_01113	MAGGMMOL_00663	IMEJEIHJ_03230	GDFGBEMP_00512	CFNDNBBM_01110	PCOHADJP_00818	IDGBBPAE_03233	IJNBDKCJ_03798	BNFCCPEM_00471	BJEJEPIA_01974	JLHNPBNL_00506	NACHPALA_00988	DJPGICMP_02558	DFACAEAD_02420	JOCALEBO_02501	LOJIFFMD_02537	LCODDABE_02034	DMLGLEFF_01379	OIJDEGEP_01069
yibL		putative protein YibL	25	25	1	1	3661				362	362	362	POOJJFMP_02002	NCDENJLK_02470	LCMILNPI_01259	EDOEJEEH_01534	BHNCHLLB_01903	HOIMJJBL_01722	MFGMGGII_02139	MAGGMMOL_02075	IMEJEIHJ_01798	GDFGBEMP_02868	CFNDNBBM_02651	PCOHADJP_04123	IDGBBPAE_03188	IJNBDKCJ_02072	BNFCCPEM_02403	BJEJEPIA_01518	JLHNPBNL_04258	NACHPALA_00210	DJPGICMP_01732	DFACAEAD_01596	JOCALEBO_02006	LOJIFFMD_01734	LCODDABE_02759	DMLGLEFF_02546	OIJDEGEP_01920
group_4679		IS1595 family transposase ISSsu9	25	25	1	1	3040				479	479	479	POOJJFMP_03643	NCDENJLK_03697	LCMILNPI_03335	EDOEJEEH_03788	BHNCHLLB_03454	HOIMJJBL_03637	MFGMGGII_01299	MAGGMMOL_01635	IMEJEIHJ_01864	GDFGBEMP_02049	CFNDNBBM_02056	PCOHADJP_02078	IDGBBPAE_02051	IJNBDKCJ_02372	BNFCCPEM_02701	BJEJEPIA_02481	JLHNPBNL_02700	NACHPALA_03831	DJPGICMP_03206	DFACAEAD_02796	JOCALEBO_02898	LOJIFFMD_02935	LCODDABE_02955	DMLGLEFF_02418	OIJDEGEP_00809
group_468		hypothetical protein	25	25	1	1	4581				443	443	443	POOJJFMP_04434	NCDENJLK_03443	LCMILNPI_04257	EDOEJEEH_02680	BHNCHLLB_02930	HOIMJJBL_03553	MFGMGGII_03640	MAGGMMOL_03211	IMEJEIHJ_03585	GDFGBEMP_03763	CFNDNBBM_03512	PCOHADJP_03387	IDGBBPAE_02297	IJNBDKCJ_03251	BNFCCPEM_03665	BJEJEPIA_03568	JLHNPBNL_03439	NACHPALA_03563	DJPGICMP_04248	DFACAEAD_04332	JOCALEBO_04611	LOJIFFMD_04611	LCODDABE_03663	DMLGLEFF_03338	OIJDEGEP_03374
amn		AMP nucleosidase	25	25	1	1	841				1454	1454	1454	POOJJFMP_01656	NCDENJLK_01656	LCMILNPI_02578	EDOEJEEH_00299	BHNCHLLB_02253	HOIMJJBL_00967	MFGMGGII_01017	MAGGMMOL_00567	IMEJEIHJ_03367	GDFGBEMP_00416	CFNDNBBM_01013	PCOHADJP_00722	IDGBBPAE_02696	IJNBDKCJ_03365	BNFCCPEM_00375	BJEJEPIA_01878	JLHNPBNL_00410	NACHPALA_04497	DJPGICMP_02646	DFACAEAD_02508	JOCALEBO_02413	LOJIFFMD_02449	LCODDABE_01946	DMLGLEFF_01291	OIJDEGEP_02626
fusA		Elongation factor G	25	25	1	1	3320				2114	2114	2114	POOJJFMP_02243	NCDENJLK_02712	LCMILNPI_01501	EDOEJEEH_01777	BHNCHLLB_02145	HOIMJJBL_01964	MFGMGGII_04452	MAGGMMOL_04416	IMEJEIHJ_04282	GDFGBEMP_04563	CFNDNBBM_04541	PCOHADJP_04343	IDGBBPAE_04172	IJNBDKCJ_04578	BNFCCPEM_04613	BJEJEPIA_04427	JLHNPBNL_04552	NACHPALA_04257	DJPGICMP_04692	DFACAEAD_04166	JOCALEBO_04651	LOJIFFMD_04679	LCODDABE_04496	DMLGLEFF_04347	OIJDEGEP_03600
lolA		Outer-membrane lipoprotein carrier protein	25	25	1	1	4887				611	611	611	POOJJFMP_00823	NCDENJLK_00824	LCMILNPI_03154	EDOEJEEH_03518	BHNCHLLB_00593	HOIMJJBL_03186	MFGMGGII_02316	MAGGMMOL_00391	IMEJEIHJ_01114	GDFGBEMP_03045	CFNDNBBM_00025	PCOHADJP_01169	IDGBBPAE_01145	IJNBDKCJ_02251	BNFCCPEM_02580	BJEJEPIA_01851	JLHNPBNL_01053	NACHPALA_04633	DJPGICMP_04340	DFACAEAD_03881	JOCALEBO_04178	LOJIFFMD_04212	LCODDABE_03939	DMLGLEFF_03506	OIJDEGEP_03462
pduU		Propanediol utilization protein PduU	25	25	1	1	796				350	350	350	POOJJFMP_01701	NCDENJLK_01701	LCMILNPI_02623	EDOEJEEH_00344	BHNCHLLB_02208	HOIMJJBL_01012	MFGMGGII_01070	MAGGMMOL_00620	IMEJEIHJ_03420	GDFGBEMP_00469	CFNDNBBM_01067	PCOHADJP_00775	IDGBBPAE_02643	IJNBDKCJ_03312	BNFCCPEM_00428	BJEJEPIA_01931	JLHNPBNL_00463	NACHPALA_01031	DJPGICMP_02601	DFACAEAD_02463	JOCALEBO_02458	LOJIFFMD_02494	LCODDABE_01991	DMLGLEFF_01336	OIJDEGEP_02671
bioD1_1		ATP-dependent dethiobiotin synthetase BioD 1	25	25	1	1	6572				695	695	695	POOJJFMP_02765	NCDENJLK_03233	LCMILNPI_02394	EDOEJEEH_02299	BHNCHLLB_02710	HOIMJJBL_02874	MFGMGGII_00864	MAGGMMOL_00985	IMEJEIHJ_00189	GDFGBEMP_01872	CFNDNBBM_01346	PCOHADJP_00336	IDGBBPAE_00149	IJNBDKCJ_01154	BNFCCPEM_01452	BJEJEPIA_00532	JLHNPBNL_01928	NACHPALA_02206	DJPGICMP_00432	DFACAEAD_00432	JOCALEBO_01329	LOJIFFMD_00432	LCODDABE_00433	DMLGLEFF_00433	OIJDEGEP_00433
oppC		Oligopeptide transport system permease protein OppC	25	25	1	1	6167				908	908	908	POOJJFMP_01245	NCDENJLK_01245	LCMILNPI_01969	EDOEJEEH_00898	BHNCHLLB_00175	HOIMJJBL_02595	MFGMGGII_01914	MAGGMMOL_02158	IMEJEIHJ_02325	GDFGBEMP_00106	CFNDNBBM_02753	PCOHADJP_00068	IDGBBPAE_01307	IJNBDKCJ_01847	BNFCCPEM_00100	BJEJEPIA_00272	JLHNPBNL_00100	NACHPALA_01310	DJPGICMP_00692	DFACAEAD_00693	JOCALEBO_01589	LOJIFFMD_00692	LCODDABE_00694	DMLGLEFF_02712	OIJDEGEP_01265
group_4686		hypothetical protein	25	25	1	1	4263				371	371	371	POOJJFMP_02434	NCDENJLK_02903	LCMILNPI_01692	EDOEJEEH_01969	BHNCHLLB_03258	HOIMJJBL_02155	MFGMGGII_04095	MAGGMMOL_02630	IMEJEIHJ_02385	GDFGBEMP_02522	CFNDNBBM_02515	PCOHADJP_02386	IDGBBPAE_00991	IJNBDKCJ_01768	BNFCCPEM_02268	BJEJEPIA_03084	JLHNPBNL_02368	NACHPALA_04138	DJPGICMP_04418	DFACAEAD_03959	JOCALEBO_04256	LOJIFFMD_04290	LCODDABE_02504	DMLGLEFF_02197	OIJDEGEP_02224
group_4687		hypothetical protein	25	25	1	1	6658				416	416	416	POOJJFMP_02851	NCDENJLK_03319	LCMILNPI_02308	EDOEJEEH_02385	BHNCHLLB_02624	HOIMJJBL_02960	MFGMGGII_00951	MAGGMMOL_01073	IMEJEIHJ_00276	GDFGBEMP_01959	CFNDNBBM_01433	PCOHADJP_00423	IDGBBPAE_00237	IJNBDKCJ_01241	BNFCCPEM_01539	BJEJEPIA_00619	JLHNPBNL_02015	NACHPALA_02121	DJPGICMP_00347	DFACAEAD_00347	JOCALEBO_01244	LOJIFFMD_00347	LCODDABE_00348	DMLGLEFF_00348	OIJDEGEP_00348
dctA		Aerobic C4-dicarboxylate transport protein	25	25	1	1	3487				1286	1286	1286	POOJJFMP_02078	NCDENJLK_02546	LCMILNPI_01335	EDOEJEEH_01611	BHNCHLLB_01979	HOIMJJBL_01798	MFGMGGII_01716	MAGGMMOL_01820	IMEJEIHJ_01159	GDFGBEMP_02248	CFNDNBBM_02241	PCOHADJP_01216	IDGBBPAE_00721	IJNBDKCJ_01494	BNFCCPEM_01993	BJEJEPIA_00902	JLHNPBNL_02094	NACHPALA_00134	DJPGICMP_01656	DFACAEAD_01520	JOCALEBO_01930	LOJIFFMD_01658	LCODDABE_02834	DMLGLEFF_02621	OIJDEGEP_03779
mtlR		Mannitol operon repressor	25	25	1	1	3663				590	590	590	POOJJFMP_02004	NCDENJLK_02472	LCMILNPI_01261	EDOEJEEH_01536	BHNCHLLB_01905	HOIMJJBL_01724	MFGMGGII_02141	MAGGMMOL_02077	IMEJEIHJ_01800	GDFGBEMP_02870	CFNDNBBM_02653	PCOHADJP_04125	IDGBBPAE_03190	IJNBDKCJ_02074	BNFCCPEM_02405	BJEJEPIA_01520	JLHNPBNL_04260	NACHPALA_00208	DJPGICMP_01730	DFACAEAD_01594	JOCALEBO_02004	LOJIFFMD_01732	LCODDABE_02761	DMLGLEFF_02548	OIJDEGEP_01918
thiE		Thiamine-phosphate synthase	25	25	1	4	36				635	635	635	POOJJFMP_04473	NCDENJLK_04466	LCMILNPI_04455	EDOEJEEH_04473	BHNCHLLB_04478	HOIMJJBL_04470	MFGMGGII_04294	MAGGMMOL_04272	IMEJEIHJ_04015	GDFGBEMP_04425	CFNDNBBM_04400	PCOHADJP_04173	IDGBBPAE_03985	IJNBDKCJ_04374	BNFCCPEM_04472	BJEJEPIA_04181	JLHNPBNL_04379	NACHPALA_04305	DJPGICMP_04708	DFACAEAD_04577	JOCALEBO_04699	LOJIFFMD_04665	LCODDABE_04482	DMLGLEFF_04584	OIJDEGEP_04584
eutL		Ethanolamine utilization protein EutL	25	25	1	1	4303				659	659	659	POOJJFMP_02392	NCDENJLK_02861	LCMILNPI_01650	EDOEJEEH_01927	BHNCHLLB_03216	HOIMJJBL_02113	MFGMGGII_02880	MAGGMMOL_02670	IMEJEIHJ_02425	GDFGBEMP_02482	CFNDNBBM_02475	PCOHADJP_02346	IDGBBPAE_00951	IJNBDKCJ_01728	BNFCCPEM_02228	BJEJEPIA_03044	JLHNPBNL_02328	NACHPALA_01749	DJPGICMP_03710	DFACAEAD_03280	JOCALEBO_03426	LOJIFFMD_03228	LCODDABE_02461	DMLGLEFF_02241	OIJDEGEP_02181
tsx		Nucleoside-specific channel-forming protein Tsx	25	25	1	1	5535				863	863	863	POOJJFMP_03533	NCDENJLK_02019	LCMILNPI_00808	EDOEJEEH_03391	BHNCHLLB_01452	HOIMJJBL_01271	MFGMGGII_00370	MAGGMMOL_03517	IMEJEIHJ_00646	GDFGBEMP_01380	CFNDNBBM_03719	PCOHADJP_03093	IDGBBPAE_02504	IJNBDKCJ_00976	BNFCCPEM_00638	BJEJEPIA_00856	JLHNPBNL_03579	NACHPALA_01548	DJPGICMP_02720	DFACAEAD_03105	JOCALEBO_03251	LOJIFFMD_03466	LCODDABE_01275	DMLGLEFF_00916	OIJDEGEP_01013
gltP		Proton/glutamate-aspartate symporter	25	25	1	1	2577				1310	1310	1310	POOJJFMP_03369	NCDENJLK_03472	LCMILNPI_04084	EDOEJEEH_02651	BHNCHLLB_02959	HOIMJJBL_03524	MFGMGGII_03669	MAGGMMOL_03240	IMEJEIHJ_04254	GDFGBEMP_03792	CFNDNBBM_03541	PCOHADJP_03416	IDGBBPAE_02326	IJNBDKCJ_03280	BNFCCPEM_03694	BJEJEPIA_04399	JLHNPBNL_03468	NACHPALA_01277	DJPGICMP_02970	DFACAEAD_02559	JOCALEBO_02663	LOJIFFMD_02699	LCODDABE_04203	DMLGLEFF_03950	OIJDEGEP_03903
rraA		Regulator of ribonuclease activity A	25	25	1	2	97				485	485	485	POOJJFMP_04069	NCDENJLK_04123	LCMILNPI_03924	EDOEJEEH_04077	BHNCHLLB_04022	HOIMJJBL_04063	MFGMGGII_03273	MAGGMMOL_02479	IMEJEIHJ_03132	GDFGBEMP_03683	CFNDNBBM_03373	PCOHADJP_03248	IDGBBPAE_01806	IJNBDKCJ_03916	BNFCCPEM_03363	BJEJEPIA_02958	JLHNPBNL_03359	NACHPALA_02531	DJPGICMP_03819	DFACAEAD_03389	JOCALEBO_03535	LOJIFFMD_03337	LCODDABE_03148	DMLGLEFF_03159	OIJDEGEP_02802
ndk		Nucleoside diphosphate kinase	25	25	1	1	4375				431	431	431	POOJJFMP_02322	NCDENJLK_02791	LCMILNPI_01580	EDOEJEEH_01856	BHNCHLLB_03976	HOIMJJBL_02043	MFGMGGII_02810	MAGGMMOL_03778	IMEJEIHJ_03895	GDFGBEMP_02412	CFNDNBBM_02405	PCOHADJP_02276	IDGBBPAE_00881	IJNBDKCJ_01658	BNFCCPEM_02157	BJEJEPIA_03797	JLHNPBNL_02258	NACHPALA_01815	DJPGICMP_03644	DFACAEAD_03214	JOCALEBO_03360	LOJIFFMD_03162	LCODDABE_03053	DMLGLEFF_03357	OIJDEGEP_02980
group_4695		tRNA-Pro(tgg)	25	25	1	1	6390				76	76	76	POOJJFMP_04152	NCDENJLK_04206	LCMILNPI_04020	EDOEJEEH_04174	BHNCHLLB_04105	HOIMJJBL_04146	MFGMGGII_04171	MAGGMMOL_04156	IMEJEIHJ_03967	GDFGBEMP_04024	CFNDNBBM_04352	PCOHADJP_03633	IDGBBPAE_03899	IJNBDKCJ_03530	BNFCCPEM_04352	BJEJEPIA_03437	JLHNPBNL_04331	NACHPALA_03417	DJPGICMP_04123	DFACAEAD_04391	JOCALEBO_03974	LOJIFFMD_03909	LCODDABE_03537	DMLGLEFF_04093	OIJDEGEP_04106
group_4696		putative protein	25	25	1	1	5577				374	374	374	POOJJFMP_03574	NCDENJLK_02060	LCMILNPI_00849	EDOEJEEH_03432	BHNCHLLB_01493	HOIMJJBL_01312	MFGMGGII_00410	MAGGMMOL_03477	IMEJEIHJ_00686	GDFGBEMP_01420	CFNDNBBM_03679	PCOHADJP_03053	IDGBBPAE_02464	IJNBDKCJ_00936	BNFCCPEM_00678	BJEJEPIA_00816	JLHNPBNL_03619	NACHPALA_01508	DJPGICMP_02680	DFACAEAD_03145	JOCALEBO_03291	LOJIFFMD_03506	LCODDABE_01315	DMLGLEFF_00876	OIJDEGEP_00973
fsaB		Fructose-6-phosphate aldolase 2	25	25	1	2	76				662	662	662	POOJJFMP_04094	NCDENJLK_04148	LCMILNPI_03949	EDOEJEEH_04102	BHNCHLLB_04047	HOIMJJBL_04088	MFGMGGII_03249	MAGGMMOL_02503	IMEJEIHJ_03156	GDFGBEMP_03707	CFNDNBBM_03349	PCOHADJP_03224	IDGBBPAE_01830	IJNBDKCJ_03940	BNFCCPEM_03387	BJEJEPIA_02982	JLHNPBNL_03383	NACHPALA_02510	DJPGICMP_03840	DFACAEAD_03410	JOCALEBO_03556	LOJIFFMD_03358	LCODDABE_03127	DMLGLEFF_04204	OIJDEGEP_04177
idi		Isopentenyl-diphosphate Delta-isomerase	25	25	1	1	3786				545	545	545	POOJJFMP_00311	NCDENJLK_00312	LCMILNPI_00311	EDOEJEEH_01322	BHNCHLLB_01061	HOIMJJBL_00311	MFGMGGII_03023	MAGGMMOL_02821	IMEJEIHJ_04295	GDFGBEMP_01359	CFNDNBBM_01766	PCOHADJP_01715	IDGBBPAE_04386	IJNBDKCJ_00694	BNFCCPEM_01777	BJEJEPIA_04509	JLHNPBNL_01752	NACHPALA_02440	DJPGICMP_01253	DFACAEAD_01116	JOCALEBO_00627	LOJIFFMD_01255	LCODDABE_01890	DMLGLEFF_03260	OIJDEGEP_04633
mprA		Transcriptional repressor MprA	25	25	1	1	4026				530	530	530	POOJJFMP_00079	NCDENJLK_00079	LCMILNPI_00079	EDOEJEEH_01089	BHNCHLLB_01293	HOIMJJBL_00079	MFGMGGII_02589	MAGGMMOL_01508	IMEJEIHJ_01584	GDFGBEMP_01121	CFNDNBBM_01528	PCOHADJP_01954	IDGBBPAE_00376	IJNBDKCJ_00455	BNFCCPEM_01914	BJEJEPIA_01309	JLHNPBNL_01514	NACHPALA_03923	DJPGICMP_01480	DFACAEAD_01344	JOCALEBO_00855	LOJIFFMD_01482	LCODDABE_02226	DMLGLEFF_01549	OIJDEGEP_01782
group_470		hypothetical protein	25	25	1	1	3284			Hypothetical protein with no hits to refseq/uniprot/clusters/cdd/tigrfams/pfam overlapping another protein with hits	269	269	269	POOJJFMP_04499	NCDENJLK_04492	LCMILNPI_04481	EDOEJEEH_04499	BHNCHLLB_04504	HOIMJJBL_04496	MFGMGGII_04390	MAGGMMOL_04354	IMEJEIHJ_04194	GDFGBEMP_04475	CFNDNBBM_04479	PCOHADJP_04252	IDGBBPAE_04090	IJNBDKCJ_04481	BNFCCPEM_04551	BJEJEPIA_04317	JLHNPBNL_04451	NACHPALA_04435	DJPGICMP_04734	DFACAEAD_04131	JOCALEBO_04725	LOJIFFMD_04744	LCODDABE_04569	DMLGLEFF_04462	OIJDEGEP_03635
hypA		Hydrogenase maturation factor HypA	25	25	1	1	3985				356	356	356	POOJJFMP_00121	NCDENJLK_00121	LCMILNPI_00121	EDOEJEEH_01131	BHNCHLLB_01252	HOIMJJBL_00121	MFGMGGII_02631	MAGGMMOL_01467	IMEJEIHJ_01626	GDFGBEMP_01163	CFNDNBBM_01570	PCOHADJP_01912	IDGBBPAE_00418	IJNBDKCJ_00497	BNFCCPEM_01956	BJEJEPIA_01351	JLHNPBNL_01556	NACHPALA_04245	DJPGICMP_01438	DFACAEAD_01302	JOCALEBO_00813	LOJIFFMD_01440	LCODDABE_02268	DMLGLEFF_01593	OIJDEGEP_01824
cspD		Cold shock-like protein CspD	25	25	1	1	4904				221	221	221	POOJJFMP_00808	NCDENJLK_00809	LCMILNPI_03139	EDOEJEEH_03533	BHNCHLLB_00608	HOIMJJBL_03171	MFGMGGII_02301	MAGGMMOL_00376	IMEJEIHJ_01099	GDFGBEMP_03030	CFNDNBBM_00040	PCOHADJP_01154	IDGBBPAE_01130	IJNBDKCJ_02235	BNFCCPEM_02565	BJEJEPIA_01836	JLHNPBNL_01038	NACHPALA_02984	DJPGICMP_04084	DFACAEAD_03695	JOCALEBO_03935	LOJIFFMD_03770	LCODDABE_04464	DMLGLEFF_04312	OIJDEGEP_04305
iscA		Iron-binding protein IscA	25	25	1	1	4394				323	323	323	POOJJFMP_02305	NCDENJLK_02774	LCMILNPI_01563	EDOEJEEH_01839	BHNCHLLB_03959	HOIMJJBL_02026	MFGMGGII_02793	MAGGMMOL_03761	IMEJEIHJ_03912	GDFGBEMP_02395	CFNDNBBM_02388	PCOHADJP_02259	IDGBBPAE_00864	IJNBDKCJ_01641	BNFCCPEM_02140	BJEJEPIA_03780	JLHNPBNL_02241	NACHPALA_01832	DJPGICMP_03627	DFACAEAD_03197	JOCALEBO_03343	LOJIFFMD_03144	LCODDABE_03036	DMLGLEFF_03374	OIJDEGEP_02963
group_4703		hypothetical protein	25	25	1	1	4044				158	158	158	POOJJFMP_00061	NCDENJLK_00061	LCMILNPI_00061	EDOEJEEH_01071	BHNCHLLB_04282	HOIMJJBL_00061	MFGMGGII_02571	MAGGMMOL_01526	IMEJEIHJ_01566	GDFGBEMP_01103	CFNDNBBM_01510	PCOHADJP_01972	IDGBBPAE_00358	IJNBDKCJ_00437	BNFCCPEM_01896	BJEJEPIA_01291	JLHNPBNL_01496	NACHPALA_03941	DJPGICMP_01498	DFACAEAD_01362	JOCALEBO_00873	LOJIFFMD_01500	LCODDABE_02208	DMLGLEFF_01531	OIJDEGEP_01764
group_4704		hypothetical protein	25	25	1	1	4262				362	362	362	POOJJFMP_02435	NCDENJLK_02904	LCMILNPI_01693	EDOEJEEH_01970	BHNCHLLB_03259	HOIMJJBL_02156	MFGMGGII_04094	MAGGMMOL_02629	IMEJEIHJ_02384	GDFGBEMP_02523	CFNDNBBM_02516	PCOHADJP_02387	IDGBBPAE_00992	IJNBDKCJ_01769	BNFCCPEM_02269	BJEJEPIA_03085	JLHNPBNL_02369	NACHPALA_04137	DJPGICMP_04419	DFACAEAD_03960	JOCALEBO_04257	LOJIFFMD_04291	LCODDABE_02505	DMLGLEFF_02196	OIJDEGEP_02225
group_4705		tRNA-His(gtg)	25	25	1	1	6388				75	75	75	POOJJFMP_04150	NCDENJLK_04204	LCMILNPI_04022	EDOEJEEH_04176	BHNCHLLB_04103	HOIMJJBL_04144	MFGMGGII_04169	MAGGMMOL_04154	IMEJEIHJ_03965	GDFGBEMP_04022	CFNDNBBM_04350	PCOHADJP_03631	IDGBBPAE_03901	IJNBDKCJ_03528	BNFCCPEM_04350	BJEJEPIA_03435	JLHNPBNL_04329	NACHPALA_03415	DJPGICMP_04121	DFACAEAD_04393	JOCALEBO_03972	LOJIFFMD_03907	LCODDABE_03535	DMLGLEFF_04091	OIJDEGEP_04104
gyrB		DNA gyrase subunit B	25	25	1	1	473				2414	2414	2414	POOJJFMP_04252	NCDENJLK_04306	LCMILNPI_04166	EDOEJEEH_04261	BHNCHLLB_04205	HOIMJJBL_04246	MFGMGGII_03817	MAGGMMOL_03545	IMEJEIHJ_03076	GDFGBEMP_04092	CFNDNBBM_03943	PCOHADJP_03829	IDGBBPAE_02996	IJNBDKCJ_03681	BNFCCPEM_03938	BJEJEPIA_03636	JLHNPBNL_03777	NACHPALA_03351	DJPGICMP_04272	DFACAEAD_03813	JOCALEBO_04044	LOJIFFMD_03979	LCODDABE_03824	DMLGLEFF_03439	OIJDEGEP_03201
hemA		Glutamyl-tRNA reductase	25	25	1	1	6137				1256	1256	1256	POOJJFMP_01214	NCDENJLK_01214	LCMILNPI_02000	EDOEJEEH_00867	BHNCHLLB_00206	HOIMJJBL_02564	MFGMGGII_01884	MAGGMMOL_02128	IMEJEIHJ_02355	GDFGBEMP_00136	CFNDNBBM_02723	PCOHADJP_00038	IDGBBPAE_03552	IJNBDKCJ_01817	BNFCCPEM_00130	BJEJEPIA_00242	JLHNPBNL_00130	NACHPALA_02964	DJPGICMP_00723	DFACAEAD_00724	JOCALEBO_01620	LOJIFFMD_00724	LCODDABE_00725	DMLGLEFF_02743	OIJDEGEP_01296
surA		Chaperone SurA	25	25	1	1	3035				1286	1286	1286	POOJJFMP_03648	NCDENJLK_03702	LCMILNPI_03340	EDOEJEEH_03783	BHNCHLLB_03459	HOIMJJBL_03642	MFGMGGII_01304	MAGGMMOL_01640	IMEJEIHJ_01869	GDFGBEMP_02054	CFNDNBBM_02061	PCOHADJP_02083	IDGBBPAE_02056	IJNBDKCJ_02367	BNFCCPEM_02696	BJEJEPIA_02486	JLHNPBNL_02695	NACHPALA_03836	DJPGICMP_03211	DFACAEAD_02801	JOCALEBO_02903	LOJIFFMD_02940	LCODDABE_02950	DMLGLEFF_02413	OIJDEGEP_00804
trkA		Trk system potassium uptake protein TrkA	25	25	1	1	3282				1376	1376	1376	POOJJFMP_04497	NCDENJLK_04490	LCMILNPI_04479	EDOEJEEH_04497	BHNCHLLB_04502	HOIMJJBL_04494	MFGMGGII_04388	MAGGMMOL_04352	IMEJEIHJ_04196	GDFGBEMP_04473	CFNDNBBM_04477	PCOHADJP_04250	IDGBBPAE_04088	IJNBDKCJ_04479	BNFCCPEM_04549	BJEJEPIA_04315	JLHNPBNL_04453	NACHPALA_04433	DJPGICMP_04732	DFACAEAD_04129	JOCALEBO_04723	LOJIFFMD_04746	LCODDABE_04567	DMLGLEFF_04460	OIJDEGEP_03637
hupB		DNA-binding protein HU-beta	25	25	1	1	5575				272	272	272	POOJJFMP_03572	NCDENJLK_02058	LCMILNPI_00847	EDOEJEEH_03430	BHNCHLLB_01491	HOIMJJBL_01310	MFGMGGII_00408	MAGGMMOL_03479	IMEJEIHJ_00684	GDFGBEMP_01418	CFNDNBBM_03681	PCOHADJP_03055	IDGBBPAE_02466	IJNBDKCJ_00938	BNFCCPEM_00676	BJEJEPIA_00818	JLHNPBNL_03617	NACHPALA_01510	DJPGICMP_02682	DFACAEAD_03143	JOCALEBO_03289	LOJIFFMD_03504	LCODDABE_01313	DMLGLEFF_00878	OIJDEGEP_00975
ruvC		Crossover junction endodeoxyribonuclease RuvC	25	25	1	1	1013				521	521	521	POOJJFMP_01065	NCDENJLK_01066	LCMILNPI_02148	EDOEJEEH_00719	BHNCHLLB_00353	HOIMJJBL_02416	MFGMGGII_01587	MAGGMMOL_00435	IMEJEIHJ_01382	GDFGBEMP_00284	CFNDNBBM_00882	PCOHADJP_00590	IDGBBPAE_01424	IJNBDKCJ_01351	BNFCCPEM_00243	BJEJEPIA_00094	JLHNPBNL_00278	NACHPALA_03744	DJPGICMP_00844	DFACAEAD_00846	JOCALEBO_01741	LOJIFFMD_00845	LCODDABE_03896	DMLGLEFF_03730	OIJDEGEP_03247
prfC		Peptide chain release factor RF3	25	25	1	1	3176				1589	1589	1589	POOJJFMP_03878	NCDENJLK_03932	LCMILNPI_03570	EDOEJEEH_03885	BHNCHLLB_03689	HOIMJJBL_03872	MFGMGGII_00266	MAGGMMOL_02922	IMEJEIHJ_00399	GDFGBEMP_00760	CFNDNBBM_00505	PCOHADJP_01438	IDGBBPAE_02763	IJNBDKCJ_00092	BNFCCPEM_01231	BJEJEPIA_01624	JLHNPBNL_01329	NACHPALA_00717	DJPGICMP_02257	DFACAEAD_02120	JOCALEBO_02224	LOJIFFMD_02325	LCODDABE_00906	DMLGLEFF_00997	OIJDEGEP_03413
yebV		putative protein YebV	25	25	1	1	1154				239	239	239	POOJJFMP_01140	NCDENJLK_01140	LCMILNPI_02073	EDOEJEEH_00793	BHNCHLLB_00279	HOIMJJBL_02490	MFGMGGII_01627	MAGGMMOL_03600	IMEJEIHJ_01422	GDFGBEMP_00244	CFNDNBBM_00842	PCOHADJP_00550	IDGBBPAE_03017	IJNBDKCJ_01391	BNFCCPEM_00203	BJEJEPIA_00134	JLHNPBNL_00238	NACHPALA_02891	DJPGICMP_00795	DFACAEAD_00797	JOCALEBO_01692	LOJIFFMD_00796	LCODDABE_00797	DMLGLEFF_02815	OIJDEGEP_01368
aroK		Shikimate kinase 1	25	25	1	1	3360				521	521	521	POOJJFMP_02203	NCDENJLK_02671	LCMILNPI_01460	EDOEJEEH_01736	BHNCHLLB_02104	HOIMJJBL_01923	MFGMGGII_01834	MAGGMMOL_01938	IMEJEIHJ_01277	GDFGBEMP_02366	CFNDNBBM_02359	PCOHADJP_01334	IDGBBPAE_00839	IJNBDKCJ_01612	BNFCCPEM_02111	BJEJEPIA_01020	JLHNPBNL_02212	NACHPALA_00008	DJPGICMP_01530	DFACAEAD_01394	JOCALEBO_01804	LOJIFFMD_01532	LCODDABE_03492	DMLGLEFF_02838	OIJDEGEP_02317
hda		DnaA regulatory inactivator Hda	25	25	1	1	4343				725	725	725	POOJJFMP_02351	NCDENJLK_02820	LCMILNPI_01609	EDOEJEEH_01886	BHNCHLLB_03175	HOIMJJBL_02072	MFGMGGII_02839	MAGGMMOL_02711	IMEJEIHJ_02467	GDFGBEMP_02441	CFNDNBBM_02434	PCOHADJP_02305	IDGBBPAE_00910	IJNBDKCJ_01687	BNFCCPEM_02186	BJEJEPIA_03003	JLHNPBNL_02287	NACHPALA_01788	DJPGICMP_03671	DFACAEAD_03241	JOCALEBO_03387	LOJIFFMD_03189	LCODDABE_03081	DMLGLEFF_04240	OIJDEGEP_03817
rpsA		30S ribosomal protein S1	25	25	1	1	4868				1673	1673	1673	POOJJFMP_00842	NCDENJLK_00843	LCMILNPI_03173	EDOEJEEH_03499	BHNCHLLB_00574	HOIMJJBL_03205	MFGMGGII_03137	MAGGMMOL_02516	IMEJEIHJ_02626	GDFGBEMP_03489	CFNDNBBM_03238	PCOHADJP_03113	IDGBBPAE_02154	IJNBDKCJ_02992	BNFCCPEM_03400	BJEJEPIA_03497	JLHNPBNL_03165	NACHPALA_04034	DJPGICMP_04359	DFACAEAD_03900	JOCALEBO_04197	LOJIFFMD_04231	LCODDABE_03958	DMLGLEFF_03525	OIJDEGEP_03481
rplB		50S ribosomal protein L2	25	25	1	1	3311				821	821	821	POOJJFMP_04525	NCDENJLK_04518	LCMILNPI_04507	EDOEJEEH_04525	BHNCHLLB_04530	HOIMJJBL_04522	MFGMGGII_04416	MAGGMMOL_04380	IMEJEIHJ_04168	GDFGBEMP_04501	CFNDNBBM_04505	PCOHADJP_04278	IDGBBPAE_04116	IJNBDKCJ_04507	BNFCCPEM_04577	BJEJEPIA_04343	JLHNPBNL_04425	NACHPALA_04461	DJPGICMP_04760	DFACAEAD_04157	JOCALEBO_04751	LOJIFFMD_04718	LCODDABE_04595	DMLGLEFF_04488	OIJDEGEP_03609
ywrO		General stress protein 14	25	25	1	1	3332				551	551	551	POOJJFMP_02231	NCDENJLK_02700	LCMILNPI_01489	EDOEJEEH_01765	BHNCHLLB_02133	HOIMJJBL_01952	MFGMGGII_04440	MAGGMMOL_04404	IMEJEIHJ_04270	GDFGBEMP_04551	CFNDNBBM_04529	PCOHADJP_04331	IDGBBPAE_04160	IJNBDKCJ_04566	BNFCCPEM_04601	BJEJEPIA_04415	JLHNPBNL_04540	NACHPALA_04269	DJPGICMP_04680	DFACAEAD_04178	JOCALEBO_04639	LOJIFFMD_04691	LCODDABE_04508	DMLGLEFF_04335	OIJDEGEP_03588
yadH		Inner membrane transport permease YadH	25	25	1	1	2954				770	770	770	POOJJFMP_03733	NCDENJLK_03787	LCMILNPI_03425	EDOEJEEH_03698	BHNCHLLB_03544	HOIMJJBL_03727	MFGMGGII_01385	MAGGMMOL_01720	IMEJEIHJ_01949	GDFGBEMP_02134	CFNDNBBM_02141	PCOHADJP_02163	IDGBBPAE_02136	IJNBDKCJ_02287	BNFCCPEM_02616	BJEJEPIA_02566	JLHNPBNL_02615	NACHPALA_02290	DJPGICMP_03291	DFACAEAD_02881	JOCALEBO_02983	LOJIFFMD_03020	LCODDABE_02870	DMLGLEFF_02332	OIJDEGEP_00724
greA		Transcription elongation factor GreA	25	25	1	1	5935				476	476	476	POOJJFMP_00567	NCDENJLK_00568	LCMILNPI_00567	EDOEJEEH_02897	BHNCHLLB_00805	HOIMJJBL_00567	MFGMGGII_02937	MAGGMMOL_03106	IMEJEIHJ_02541	GDFGBEMP_03404	CFNDNBBM_03153	PCOHADJP_02907	IDGBBPAE_01641	IJNBDKCJ_02906	BNFCCPEM_03080	BJEJEPIA_02794	JLHNPBNL_03080	NACHPALA_03138	DJPGICMP_00954	DFACAEAD_03485	JOCALEBO_00327	LOJIFFMD_00955	LCODDABE_01628	DMLGLEFF_01827	OIJDEGEP_01630
yggX		putative Fe(2+)-trafficking protein	25	25	1	1	1588				275	275	275	POOJJFMP_00383	NCDENJLK_00384	LCMILNPI_00383	EDOEJEEH_01394	BHNCHLLB_00989	HOIMJJBL_00383	MFGMGGII_02381	MAGGMMOL_03295	IMEJEIHJ_03296	GDFGBEMP_03110	CFNDNBBM_01829	PCOHADJP_02614	IDGBBPAE_03474	IJNBDKCJ_04115	BNFCCPEM_03211	BJEJEPIA_02079	JLHNPBNL_02786	NACHPALA_02369	DJPGICMP_01182	DFACAEAD_01045	JOCALEBO_00556	LOJIFFMD_01184	LCODDABE_01819	DMLGLEFF_03189	OIJDEGEP_03564
ybfE		putative protein YbfE	25	25	1	1	5805				293	293	293	POOJJFMP_02979	NCDENJLK_02293	LCMILNPI_01081	EDOEJEEH_03191	BHNCHLLB_01726	HOIMJJBL_01545	MFGMGGII_00635	MAGGMMOL_00187	IMEJEIHJ_00911	GDFGBEMP_01645	CFNDNBBM_00228	PCOHADJP_02405	IDGBBPAE_01579	IJNBDKCJ_00711	BNFCCPEM_00903	BJEJEPIA_02416	JLHNPBNL_00850	NACHPALA_00568	DJPGICMP_01929	DFACAEAD_01792	JOCALEBO_00201	LOJIFFMD_01931	LCODDABE_01554	DMLGLEFF_00637	OIJDEGEP_01527
minD		Septum site-determining protein MinD	25	25	1	1	1188				812	812	812	POOJJFMP_01175	NCDENJLK_01175	LCMILNPI_02039	EDOEJEEH_00828	BHNCHLLB_00245	HOIMJJBL_02525	MFGMGGII_01661	MAGGMMOL_03634	IMEJEIHJ_01456	GDFGBEMP_00210	CFNDNBBM_00808	PCOHADJP_00516	IDGBBPAE_03051	IJNBDKCJ_01425	BNFCCPEM_00169	BJEJEPIA_00168	JLHNPBNL_00204	NACHPALA_02926	DJPGICMP_00761	DFACAEAD_00762	JOCALEBO_01658	LOJIFFMD_00762	LCODDABE_00763	DMLGLEFF_02781	OIJDEGEP_01334
matP		Macrodomain Ter protein	25	25	1	1	42				452	452	452	POOJJFMP_00888	NCDENJLK_00889	LCMILNPI_03219	EDOEJEEH_00543	BHNCHLLB_00529	HOIMJJBL_03251	MFGMGGII_03169	MAGGMMOL_02548	IMEJEIHJ_02658	GDFGBEMP_03521	CFNDNBBM_03270	PCOHADJP_03145	IDGBBPAE_02186	IJNBDKCJ_03024	BNFCCPEM_03432	BJEJEPIA_03529	JLHNPBNL_03197	NACHPALA_03696	DJPGICMP_00019	DFACAEAD_00019	JOCALEBO_00916	LOJIFFMD_00019	LCODDABE_00020	DMLGLEFF_00020	OIJDEGEP_00019
feoA		Fe(2+) transport protein A	25	25	1	1	3378				227	227	227	POOJJFMP_02185	NCDENJLK_02653	LCMILNPI_01442	EDOEJEEH_01718	BHNCHLLB_02086	HOIMJJBL_01905	MFGMGGII_01816	MAGGMMOL_01920	IMEJEIHJ_01259	GDFGBEMP_02348	CFNDNBBM_02341	PCOHADJP_01316	IDGBBPAE_00821	IJNBDKCJ_01594	BNFCCPEM_02093	BJEJEPIA_01002	JLHNPBNL_02194	NACHPALA_00026	DJPGICMP_01548	DFACAEAD_01412	JOCALEBO_01822	LOJIFFMD_01550	LCODDABE_03474	DMLGLEFF_02856	OIJDEGEP_02335
group_4726		hypothetical protein	25	25	1	2	10				197	197	197	POOJJFMP_03978	NCDENJLK_04032	LCMILNPI_03833	EDOEJEEH_03986	BHNCHLLB_04336	HOIMJJBL_03972	MFGMGGII_03352	MAGGMMOL_02400	IMEJEIHJ_03776	GDFGBEMP_03604	CFNDNBBM_03452	PCOHADJP_03327	IDGBBPAE_01727	IJNBDKCJ_04049	BNFCCPEM_03284	BJEJEPIA_02879	JLHNPBNL_03280	NACHPALA_02620	DJPGICMP_03730	DFACAEAD_03300	JOCALEBO_03446	LOJIFFMD_03248	LCODDABE_03237	DMLGLEFF_03070	OIJDEGEP_02712
gntR_4		HTH-type transcriptional regulator GntR	25	25	1	1	4192				1019	1019	1019	POOJJFMP_02508	NCDENJLK_02977	LCMILNPI_01766	EDOEJEEH_02043	BHNCHLLB_03334	HOIMJJBL_02229	MFGMGGII_02692	MAGGMMOL_02343	IMEJEIHJ_02161	GDFGBEMP_03302	CFNDNBBM_02882	PCOHADJP_02769	IDGBBPAE_01899	IJNBDKCJ_02627	BNFCCPEM_02941	BJEJEPIA_03248	JLHNPBNL_02941	NACHPALA_02661	DJPGICMP_03950	DFACAEAD_03660	JOCALEBO_03667	LOJIFFMD_03601	LCODDABE_02575	DMLGLEFF_02126	OIJDEGEP_02295
hflX		GTPase HflX	25	25	1	1	2657				1280	1280	1280	POOJJFMP_03294	NCDENJLK_03547	LCMILNPI_03782	EDOEJEEH_02576	BHNCHLLB_03034	HOIMJJBL_03450	MFGMGGII_00076	MAGGMMOL_01188	IMEJEIHJ_00590	GDFGBEMP_00951	CFNDNBBM_00697	PCOHADJP_01629	IDGBBPAE_00661	IJNBDKCJ_00284	BNFCCPEM_01041	BJEJEPIA_01108	JLHNPBNL_01139	NACHPALA_01113	DJPGICMP_03135	DFACAEAD_02725	JOCALEBO_02828	LOJIFFMD_02865	LCODDABE_01103	DMLGLEFF_01194	OIJDEGEP_02121
sspB		Stringent starvation protein B	25	25	1	1	5890				500	500	500	POOJJFMP_00611	NCDENJLK_00612	LCMILNPI_00611	EDOEJEEH_02941	BHNCHLLB_00761	HOIMJJBL_00611	MFGMGGII_02893	MAGGMMOL_03062	IMEJEIHJ_02497	GDFGBEMP_03360	CFNDNBBM_03110	PCOHADJP_02863	IDGBBPAE_01597	IJNBDKCJ_02862	BNFCCPEM_03036	BJEJEPIA_02750	JLHNPBNL_03036	NACHPALA_03095	DJPGICMP_00911	DFACAEAD_03442	JOCALEBO_00284	LOJIFFMD_00912	LCODDABE_01584	DMLGLEFF_01783	OIJDEGEP_01586
aroQ		Monofunctional chorismate mutase	25	25	1	1	271				545	545	545	POOJJFMP_01428	NCDENJLK_01428	LCMILNPI_03014	EDOEJEEH_00071	BHNCHLLB_02483	HOIMJJBL_00737	MFGMGGII_03962	MAGGMMOL_03716	IMEJEIHJ_03456	GDFGBEMP_04188	CFNDNBBM_04070	PCOHADJP_03939	IDGBBPAE_03116	IJNBDKCJ_03841	BNFCCPEM_04002	BJEJEPIA_03716	JLHNPBNL_03922	NACHPALA_01921	DJPGICMP_00214	DFACAEAD_00214	JOCALEBO_01111	LOJIFFMD_00214	LCODDABE_00215	DMLGLEFF_00215	OIJDEGEP_00214
melR		Melibiose operon regulatory protein	25	25	1	1	2593				932	932	932	POOJJFMP_03353	NCDENJLK_03488	LCMILNPI_04100	EDOEJEEH_02635	BHNCHLLB_02975	HOIMJJBL_03508	MFGMGGII_00016	MAGGMMOL_03887	IMEJEIHJ_03983	GDFGBEMP_01012	CFNDNBBM_00758	PCOHADJP_01690	IDGBBPAE_03739	IJNBDKCJ_00345	BNFCCPEM_00980	BJEJEPIA_01048	JLHNPBNL_01079	NACHPALA_01261	DJPGICMP_02986	DFACAEAD_02575	JOCALEBO_02679	LOJIFFMD_02715	LCODDABE_04629	DMLGLEFF_04543	OIJDEGEP_04459
recA		Protein RecA	25	25	1	1	4011				1061	1061	1061	POOJJFMP_00095	NCDENJLK_00095	LCMILNPI_00095	EDOEJEEH_01105	BHNCHLLB_01278	HOIMJJBL_00095	MFGMGGII_02605	MAGGMMOL_01493	IMEJEIHJ_01600	GDFGBEMP_01137	CFNDNBBM_01544	PCOHADJP_01938	IDGBBPAE_00392	IJNBDKCJ_00471	BNFCCPEM_01930	BJEJEPIA_01325	JLHNPBNL_01530	NACHPALA_04219	DJPGICMP_01464	DFACAEAD_01328	JOCALEBO_00839	LOJIFFMD_01466	LCODDABE_02242	DMLGLEFF_01567	OIJDEGEP_01798
group_4733		hypothetical protein	25	25	1	1	3497				191	191	191	POOJJFMP_02069	NCDENJLK_02537	LCMILNPI_01326	EDOEJEEH_01602	BHNCHLLB_01970	HOIMJJBL_01789	MFGMGGII_01707	MAGGMMOL_01811	IMEJEIHJ_01150	GDFGBEMP_02239	CFNDNBBM_02232	PCOHADJP_01207	IDGBBPAE_00712	IJNBDKCJ_01485	BNFCCPEM_01984	BJEJEPIA_00893	JLHNPBNL_02085	NACHPALA_00143	DJPGICMP_01665	DFACAEAD_01529	JOCALEBO_01939	LOJIFFMD_01667	LCODDABE_02825	DMLGLEFF_02612	OIJDEGEP_03770
grcA		Autonomous glycyl radical cofactor	25	25	1	1	4444				383	383	383	POOJJFMP_02254	NCDENJLK_02723	LCMILNPI_01512	EDOEJEEH_01788	BHNCHLLB_03908	HOIMJJBL_01975	MFGMGGII_04029	MAGGMMOL_04012	IMEJEIHJ_03726	GDFGBEMP_04255	CFNDNBBM_04259	PCOHADJP_04021	IDGBBPAE_03713	IJNBDKCJ_04259	BNFCCPEM_04196	BJEJEPIA_03899	JLHNPBNL_04147	NACHPALA_04591	DJPGICMP_04801	DFACAEAD_04702	JOCALEBO_04792	LOJIFFMD_04790	LCODDABE_04676	DMLGLEFF_04530	OIJDEGEP_04507
fis		DNA-binding protein Fis	25	25	1	1	3710				296	296	296	POOJJFMP_00656	NCDENJLK_00657	LCMILNPI_00656	EDOEJEEH_02986	BHNCHLLB_04427	HOIMJJBL_00656	MFGMGGII_04193	MAGGMMOL_04178	IMEJEIHJ_03819	GDFGBEMP_04356	CFNDNBBM_04374	PCOHADJP_04042	IDGBBPAE_03959	IJNBDKCJ_04304	BNFCCPEM_04417	BJEJEPIA_03945	JLHNPBNL_04353	NACHPALA_04092	DJPGICMP_04586	DFACAEAD_04350	JOCALEBO_04479	LOJIFFMD_04537	LCODDABE_04227	DMLGLEFF_04022	OIJDEGEP_04035
glnH		Glutamine-binding periplasmic protein	25	25	1	1	4974				746	746	746	POOJJFMP_00729	NCDENJLK_00730	LCMILNPI_04245	EDOEJEEH_03613	BHNCHLLB_00688	HOIMJJBL_03092	MFGMGGII_02233	MAGGMMOL_00308	IMEJEIHJ_01031	GDFGBEMP_02962	CFNDNBBM_00108	PCOHADJP_01086	IDGBBPAE_01062	IJNBDKCJ_02167	BNFCCPEM_02497	BJEJEPIA_01768	JLHNPBNL_00970	NACHPALA_03063	DJPGICMP_04005	DFACAEAD_03774	JOCALEBO_03856	LOJIFFMD_03849	LCODDABE_04003	DMLGLEFF_03570	OIJDEGEP_04386
pbpG		D-alanyl-D-alanine endopeptidase	25	25	1	1	620				908	908	908	POOJJFMP_01815	NCDENJLK_01815	LCMILNPI_02737	EDOEJEEH_00458	BHNCHLLB_03848	HOIMJJBL_01126	MFGMGGII_01199	MAGGMMOL_00749	IMEJEIHJ_02755	GDFGBEMP_00598	CFNDNBBM_03031	PCOHADJP_00904	IDGBBPAE_02831	IJNBDKCJ_03130	BNFCCPEM_00557	BJEJEPIA_03130	JLHNPBNL_00593	NACHPALA_00917	DJPGICMP_02487	DFACAEAD_02349	JOCALEBO_02572	LOJIFFMD_02608	LCODDABE_02105	DMLGLEFF_01450	OIJDEGEP_01140
mlaA		putative phospholipid-binding lipoprotein MlaA	25	25	1	1	4239				755	755	755	POOJJFMP_02461	NCDENJLK_02930	LCMILNPI_01719	EDOEJEEH_01996	BHNCHLLB_03287	HOIMJJBL_02182	MFGMGGII_02646	MAGGMMOL_02389	IMEJEIHJ_02115	GDFGBEMP_03348	CFNDNBBM_02836	PCOHADJP_02723	IDGBBPAE_01945	IJNBDKCJ_02580	BNFCCPEM_02895	BJEJEPIA_03202	JLHNPBNL_02895	NACHPALA_04114	DJPGICMP_04442	DFACAEAD_03983	JOCALEBO_04280	LOJIFFMD_04314	LCODDABE_02528	DMLGLEFF_02173	OIJDEGEP_02248
pduA_1		Propanediol utilization protein PduA	25	25	1	1	813				284	284	284	POOJJFMP_01684	NCDENJLK_01684	LCMILNPI_02606	EDOEJEEH_00327	BHNCHLLB_02225	HOIMJJBL_00995	MFGMGGII_01053	MAGGMMOL_00603	IMEJEIHJ_03403	GDFGBEMP_00452	CFNDNBBM_01050	PCOHADJP_00758	IDGBBPAE_02660	IJNBDKCJ_03329	BNFCCPEM_00411	BJEJEPIA_01914	JLHNPBNL_00446	NACHPALA_01048	DJPGICMP_02618	DFACAEAD_02480	JOCALEBO_02441	LOJIFFMD_02477	LCODDABE_01974	DMLGLEFF_01319	OIJDEGEP_02654
rplP		50S ribosomal protein L16	25	25	1	1	3307				410	410	410	POOJJFMP_04521	NCDENJLK_04514	LCMILNPI_04503	EDOEJEEH_04521	BHNCHLLB_04526	HOIMJJBL_04518	MFGMGGII_04412	MAGGMMOL_04376	IMEJEIHJ_04172	GDFGBEMP_04497	CFNDNBBM_04501	PCOHADJP_04274	IDGBBPAE_04112	IJNBDKCJ_04503	BNFCCPEM_04573	BJEJEPIA_04339	JLHNPBNL_04429	NACHPALA_04457	DJPGICMP_04756	DFACAEAD_04153	JOCALEBO_04747	LOJIFFMD_04722	LCODDABE_04591	DMLGLEFF_04484	OIJDEGEP_03613
group_4741		hypothetical protein	25	25	1	1	5532				692	692	692	POOJJFMP_03530	NCDENJLK_02016	LCMILNPI_00805	EDOEJEEH_03388	BHNCHLLB_01449	HOIMJJBL_01268	MFGMGGII_00367	MAGGMMOL_03520	IMEJEIHJ_00643	GDFGBEMP_01377	CFNDNBBM_03722	PCOHADJP_03096	IDGBBPAE_02507	IJNBDKCJ_00979	BNFCCPEM_00635	BJEJEPIA_00859	JLHNPBNL_03576	NACHPALA_01551	DJPGICMP_02723	DFACAEAD_03102	JOCALEBO_03248	LOJIFFMD_03463	LCODDABE_01272	DMLGLEFF_00919	OIJDEGEP_01016
fliO		Flagellar protein FliO	25	25	1	1	931				377	377	377	POOJJFMP_00990	NCDENJLK_00991	LCMILNPI_02223	EDOEJEEH_00644	BHNCHLLB_00428	HOIMJJBL_02341	MFGMGGII_01509	MAGGMMOL_00513	IMEJEIHJ_01305	GDFGBEMP_00362	CFNDNBBM_00959	PCOHADJP_00668	IDGBBPAE_01346	IJNBDKCJ_01273	BNFCCPEM_00321	BJEJEPIA_00016	JLHNPBNL_00356	NACHPALA_04546	DJPGICMP_04476	DFACAEAD_04070	JOCALEBO_04314	LOJIFFMD_04348	LCODDABE_01917	DMLGLEFF_01262	OIJDEGEP_02597
guaB		Inosine-5'-monophosphate dehydrogenase	25	25	1	1	4356				1466	1466	1466	POOJJFMP_02338	NCDENJLK_02807	LCMILNPI_01596	EDOEJEEH_01873	BHNCHLLB_03162	HOIMJJBL_02059	MFGMGGII_02825	MAGGMMOL_02725	IMEJEIHJ_02481	GDFGBEMP_02427	CFNDNBBM_02420	PCOHADJP_02291	IDGBBPAE_00896	IJNBDKCJ_01673	BNFCCPEM_02172	BJEJEPIA_02989	JLHNPBNL_02273	NACHPALA_01800	DJPGICMP_03659	DFACAEAD_03229	JOCALEBO_03375	LOJIFFMD_03177	LCODDABE_03068	DMLGLEFF_04352	OIJDEGEP_03829
group_4744		hypothetical protein	25	25	1	1	1536				578	578	578	POOJJFMP_00332	NCDENJLK_00333	LCMILNPI_00332	EDOEJEEH_01343	BHNCHLLB_01040	HOIMJJBL_00332	MFGMGGII_02337	MAGGMMOL_03251	IMEJEIHJ_03340	GDFGBEMP_03066	CFNDNBBM_01786	PCOHADJP_02571	IDGBBPAE_03429	IJNBDKCJ_04159	BNFCCPEM_03167	BJEJEPIA_02035	JLHNPBNL_02742	NACHPALA_02419	DJPGICMP_01232	DFACAEAD_01095	JOCALEBO_00606	LOJIFFMD_01234	LCODDABE_01869	DMLGLEFF_03239	OIJDEGEP_03514
rpmA		50S ribosomal protein L27	25	25	1	1	5929				257	257	257	POOJJFMP_00572	NCDENJLK_00573	LCMILNPI_00572	EDOEJEEH_02902	BHNCHLLB_00800	HOIMJJBL_00572	MFGMGGII_02932	MAGGMMOL_03101	IMEJEIHJ_02536	GDFGBEMP_03399	CFNDNBBM_03148	PCOHADJP_02902	IDGBBPAE_01636	IJNBDKCJ_02901	BNFCCPEM_03075	BJEJEPIA_02789	JLHNPBNL_03075	NACHPALA_03133	DJPGICMP_00949	DFACAEAD_03480	JOCALEBO_00322	LOJIFFMD_00950	LCODDABE_01622	DMLGLEFF_01821	OIJDEGEP_01624
group_4746		hypothetical protein	25	25	1	1	1374				494	494	494	POOJJFMP_00426	NCDENJLK_00427	LCMILNPI_00426	EDOEJEEH_02756	BHNCHLLB_00946	HOIMJJBL_00426	MFGMGGII_02424	MAGGMMOL_03338	IMEJEIHJ_02964	GDFGBEMP_03153	CFNDNBBM_01872	PCOHADJP_02657	IDGBBPAE_03860	IJNBDKCJ_03602	BNFCCPEM_02786	BJEJEPIA_02122	JLHNPBNL_02829	NACHPALA_03534	DJPGICMP_01140	DFACAEAD_01003	JOCALEBO_00514	LOJIFFMD_01142	LCODDABE_01777	DMLGLEFF_01975	OIJDEGEP_02877
thyA		Thymidylate synthase	25	25	1	1	3825				794	794	794	POOJJFMP_00272	NCDENJLK_00273	LCMILNPI_00272	EDOEJEEH_01283	BHNCHLLB_01100	HOIMJJBL_00272	MFGMGGII_03061	MAGGMMOL_02783	IMEJEIHJ_02001	GDFGBEMP_01321	CFNDNBBM_01728	PCOHADJP_01753	IDGBBPAE_01979	IJNBDKCJ_00656	BNFCCPEM_01739	BJEJEPIA_02303	JLHNPBNL_01714	NACHPALA_02478	DJPGICMP_01291	DFACAEAD_01155	JOCALEBO_00665	LOJIFFMD_01293	LCODDABE_02415	DMLGLEFF_01741	OIJDEGEP_03040
group_4748		hypothetical protein	25	25	1	1	6657				428	428	428	POOJJFMP_02850	NCDENJLK_03318	LCMILNPI_02309	EDOEJEEH_02384	BHNCHLLB_02625	HOIMJJBL_02959	MFGMGGII_00950	MAGGMMOL_01072	IMEJEIHJ_00275	GDFGBEMP_01958	CFNDNBBM_01432	PCOHADJP_00422	IDGBBPAE_00236	IJNBDKCJ_01240	BNFCCPEM_01538	BJEJEPIA_00618	JLHNPBNL_02014	NACHPALA_02122	DJPGICMP_00348	DFACAEAD_00348	JOCALEBO_01245	LOJIFFMD_00348	LCODDABE_00349	DMLGLEFF_00349	OIJDEGEP_00349
nudF		ADP-ribose pyrophosphatase	25	25	1	1	1270				632	632	632	POOJJFMP_00459	NCDENJLK_00460	LCMILNPI_00459	EDOEJEEH_02789	BHNCHLLB_00913	HOIMJJBL_00459	MFGMGGII_02457	MAGGMMOL_02967	IMEJEIHJ_02997	GDFGBEMP_03186	CFNDNBBM_01905	PCOHADJP_02690	IDGBBPAE_02916	IJNBDKCJ_03635	BNFCCPEM_02819	BJEJEPIA_02155	JLHNPBNL_02862	NACHPALA_03501	DJPGICMP_01107	DFACAEAD_00970	JOCALEBO_00481	LOJIFFMD_01109	LCODDABE_01744	DMLGLEFF_01942	OIJDEGEP_02844
cobT		Nicotinate-nucleotide--dimethylbenzimidazole phosphoribosyltransferase	25	25	1	1	835				1070	1070	1070	POOJJFMP_01662	NCDENJLK_01662	LCMILNPI_02584	EDOEJEEH_00305	BHNCHLLB_02247	HOIMJJBL_00973	MFGMGGII_01031	MAGGMMOL_00581	IMEJEIHJ_03381	GDFGBEMP_00430	CFNDNBBM_01027	PCOHADJP_00736	IDGBBPAE_02682	IJNBDKCJ_03351	BNFCCPEM_00389	BJEJEPIA_01892	JLHNPBNL_00424	NACHPALA_01070	DJPGICMP_02640	DFACAEAD_02502	JOCALEBO_02419	LOJIFFMD_02455	LCODDABE_01952	DMLGLEFF_01297	OIJDEGEP_02632
apaG		Protein ApaG	25	25	1	1	3038				377	377	377	POOJJFMP_03645	NCDENJLK_03699	LCMILNPI_03337	EDOEJEEH_03786	BHNCHLLB_03456	HOIMJJBL_03639	MFGMGGII_01301	MAGGMMOL_01637	IMEJEIHJ_01866	GDFGBEMP_02051	CFNDNBBM_02058	PCOHADJP_02080	IDGBBPAE_02053	IJNBDKCJ_02370	BNFCCPEM_02699	BJEJEPIA_02483	JLHNPBNL_02698	NACHPALA_03833	DJPGICMP_03208	DFACAEAD_02798	JOCALEBO_02900	LOJIFFMD_02937	LCODDABE_02953	DMLGLEFF_02416	OIJDEGEP_00807
holE		DNA polymerase III subunit theta	25	25	1	1	1035				230	230	230	POOJJFMP_01087	NCDENJLK_01088	LCMILNPI_02126	EDOEJEEH_00741	BHNCHLLB_00331	HOIMJJBL_02438	MFGMGGII_01610	MAGGMMOL_00412	IMEJEIHJ_01405	GDFGBEMP_00261	CFNDNBBM_00859	PCOHADJP_00567	IDGBBPAE_01447	IJNBDKCJ_01374	BNFCCPEM_00220	BJEJEPIA_00117	JLHNPBNL_00255	NACHPALA_03722	DJPGICMP_00822	DFACAEAD_00824	JOCALEBO_01719	LOJIFFMD_00823	LCODDABE_03918	DMLGLEFF_04394	OIJDEGEP_03225
rpsH		30S ribosomal protein S8	25	25	1	1	3300				392	392	392	POOJJFMP_04514	NCDENJLK_04507	LCMILNPI_04496	EDOEJEEH_04514	BHNCHLLB_04519	HOIMJJBL_04511	MFGMGGII_04405	MAGGMMOL_04369	IMEJEIHJ_04179	GDFGBEMP_04490	CFNDNBBM_04494	PCOHADJP_04267	IDGBBPAE_04105	IJNBDKCJ_04496	BNFCCPEM_04566	BJEJEPIA_04332	JLHNPBNL_04436	NACHPALA_04450	DJPGICMP_04749	DFACAEAD_04146	JOCALEBO_04740	LOJIFFMD_04729	LCODDABE_04584	DMLGLEFF_04477	OIJDEGEP_03620
yafJ		Putative glutamine amidotransferase YafJ	25	25	1	1	5236				767	767	767	POOJJFMP_03430	NCDENJLK_01916	LCMILNPI_00705	EDOEJEEH_03288	BHNCHLLB_01349	HOIMJJBL_04301	MFGMGGII_04308	MAGGMMOL_03791	IMEJEIHJ_03503	GDFGBEMP_02534	CFNDNBBM_03810	PCOHADJP_03594	IDGBBPAE_03338	IJNBDKCJ_02713	BNFCCPEM_03794	BJEJEPIA_02739	JLHNPBNL_02380	NACHPALA_01717	DJPGICMP_02889	DFACAEAD_02980	JOCALEBO_03082	LOJIFFMD_04118	LCODDABE_04411	DMLGLEFF_03821	OIJDEGEP_02488
kdgM_2		Oligogalacturonate-specific porin KdgM	25	25	1	2	135				671	671	671	POOJJFMP_04032	NCDENJLK_04086	LCMILNPI_03887	EDOEJEEH_04040	BHNCHLLB_03985	HOIMJJBL_04026	MFGMGGII_03300	MAGGMMOL_02452	IMEJEIHJ_03105	GDFGBEMP_03656	CFNDNBBM_03400	PCOHADJP_03275	IDGBBPAE_01779	IJNBDKCJ_03889	BNFCCPEM_03336	BJEJEPIA_02931	JLHNPBNL_03332	NACHPALA_02568	DJPGICMP_03782	DFACAEAD_03352	JOCALEBO_03498	LOJIFFMD_03300	LCODDABE_03185	DMLGLEFF_03122	OIJDEGEP_02765
rimO		Ribosomal protein S12 methylthiotransferase RimO	25	25	1	1	4952				1325	1325	1325	POOJJFMP_00752	NCDENJLK_00753	LCMILNPI_04529	EDOEJEEH_03589	BHNCHLLB_00664	HOIMJJBL_03115	MFGMGGII_02255	MAGGMMOL_00330	IMEJEIHJ_01053	GDFGBEMP_02984	CFNDNBBM_00086	PCOHADJP_01108	IDGBBPAE_01084	IJNBDKCJ_02189	BNFCCPEM_02519	BJEJEPIA_01790	JLHNPBNL_00992	NACHPALA_03040	DJPGICMP_04028	DFACAEAD_03751	JOCALEBO_03879	LOJIFFMD_03826	LCODDABE_04026	DMLGLEFF_03593	OIJDEGEP_04202
hybO		Hydrogenase-2 small chain	25	25	1	1	1377				1118	1118	1118	POOJJFMP_00423	NCDENJLK_00424	LCMILNPI_00423	EDOEJEEH_02753	BHNCHLLB_00949	HOIMJJBL_00423	MFGMGGII_02421	MAGGMMOL_03335	IMEJEIHJ_02961	GDFGBEMP_03150	CFNDNBBM_01869	PCOHADJP_02654	IDGBBPAE_03857	IJNBDKCJ_03599	BNFCCPEM_02783	BJEJEPIA_02119	JLHNPBNL_02826	NACHPALA_03537	DJPGICMP_01143	DFACAEAD_01006	JOCALEBO_00517	LOJIFFMD_01145	LCODDABE_01780	DMLGLEFF_01978	OIJDEGEP_02880
yjiK		putative protein YjiK	25	25	1	1	2607				860	860	860	POOJJFMP_03340	NCDENJLK_03501	LCMILNPI_04113	EDOEJEEH_02622	BHNCHLLB_02989	HOIMJJBL_03495	MFGMGGII_00029	MAGGMMOL_03900	IMEJEIHJ_03996	GDFGBEMP_00999	CFNDNBBM_00745	PCOHADJP_01677	IDGBBPAE_03752	IJNBDKCJ_00332	BNFCCPEM_00993	BJEJEPIA_01061	JLHNPBNL_01092	NACHPALA_01248	DJPGICMP_02999	DFACAEAD_02588	JOCALEBO_02692	LOJIFFMD_02728	LCODDABE_04642	DMLGLEFF_04556	OIJDEGEP_04472
rplE		50S ribosomal protein L5	25	25	1	1	3302				539	539	539	POOJJFMP_04516	NCDENJLK_04509	LCMILNPI_04498	EDOEJEEH_04516	BHNCHLLB_04521	HOIMJJBL_04513	MFGMGGII_04407	MAGGMMOL_04371	IMEJEIHJ_04177	GDFGBEMP_04492	CFNDNBBM_04496	PCOHADJP_04269	IDGBBPAE_04107	IJNBDKCJ_04498	BNFCCPEM_04568	BJEJEPIA_04334	JLHNPBNL_04434	NACHPALA_04452	DJPGICMP_04751	DFACAEAD_04148	JOCALEBO_04742	LOJIFFMD_04727	LCODDABE_04586	DMLGLEFF_04479	OIJDEGEP_03618
ccmE		Cytochrome c-type biogenesis protein CcmE	25	25	1	1	497				479	479	479	POOJJFMP_04565	NCDENJLK_04545	LCMILNPI_04563	EDOEJEEH_04593	BHNCHLLB_04542	HOIMJJBL_04549	MFGMGGII_04633	MAGGMMOL_04682	IMEJEIHJ_04482	GDFGBEMP_04674	CFNDNBBM_04675	PCOHADJP_04514	IDGBBPAE_04513	IJNBDKCJ_04646	BNFCCPEM_04717	BJEJEPIA_04612	JLHNPBNL_04672	NACHPALA_03372	DJPGICMP_04876	DFACAEAD_04774	JOCALEBO_04906	LOJIFFMD_04893	LCODDABE_04844	DMLGLEFF_04839	OIJDEGEP_04838
slyX		Protein SlyX	25	25	1	1	3328				218	218	218	POOJJFMP_02235	NCDENJLK_02704	LCMILNPI_01493	EDOEJEEH_01769	BHNCHLLB_02137	HOIMJJBL_01956	MFGMGGII_04444	MAGGMMOL_04408	IMEJEIHJ_04274	GDFGBEMP_04555	CFNDNBBM_04533	PCOHADJP_04335	IDGBBPAE_04164	IJNBDKCJ_04570	BNFCCPEM_04605	BJEJEPIA_04419	JLHNPBNL_04544	NACHPALA_04265	DJPGICMP_04684	DFACAEAD_04174	JOCALEBO_04643	LOJIFFMD_04687	LCODDABE_04504	DMLGLEFF_04339	OIJDEGEP_03592
cytR		HTH-type transcriptional repressor CytR	25	25	1	2	92				1025	1025	1025	POOJJFMP_04074	NCDENJLK_04128	LCMILNPI_03929	EDOEJEEH_04082	BHNCHLLB_04027	HOIMJJBL_04068	MFGMGGII_03268	MAGGMMOL_02484	IMEJEIHJ_03137	GDFGBEMP_03688	CFNDNBBM_03368	PCOHADJP_03243	IDGBBPAE_01811	IJNBDKCJ_03921	BNFCCPEM_03368	BJEJEPIA_02963	JLHNPBNL_03364	NACHPALA_02526	DJPGICMP_03824	DFACAEAD_03394	JOCALEBO_03540	LOJIFFMD_03342	LCODDABE_03143	DMLGLEFF_03164	OIJDEGEP_02807
rpsM		30S ribosomal protein S13	25	25	1	1	3292				356	356	356	POOJJFMP_04506	NCDENJLK_04499	LCMILNPI_04488	EDOEJEEH_04506	BHNCHLLB_04511	HOIMJJBL_04503	MFGMGGII_04397	MAGGMMOL_04361	IMEJEIHJ_04187	GDFGBEMP_04482	CFNDNBBM_04486	PCOHADJP_04259	IDGBBPAE_04097	IJNBDKCJ_04488	BNFCCPEM_04558	BJEJEPIA_04324	JLHNPBNL_04444	NACHPALA_04442	DJPGICMP_04741	DFACAEAD_04138	JOCALEBO_04732	LOJIFFMD_04737	LCODDABE_04576	DMLGLEFF_04469	OIJDEGEP_03628
aspA		Aspartate ammonia-lyase	25	25	1	1	2621				1436	1436	1436	POOJJFMP_03328	NCDENJLK_03513	LCMILNPI_03816	EDOEJEEH_02610	BHNCHLLB_03001	HOIMJJBL_03483	MFGMGGII_00043	MAGGMMOL_01154	IMEJEIHJ_00624	GDFGBEMP_00985	CFNDNBBM_00731	PCOHADJP_01663	IDGBBPAE_00695	IJNBDKCJ_00318	BNFCCPEM_01007	BJEJEPIA_01075	JLHNPBNL_01106	NACHPALA_01147	DJPGICMP_03100	DFACAEAD_02689	JOCALEBO_02793	LOJIFFMD_02829	LCODDABE_01138	DMLGLEFF_01229	OIJDEGEP_02156
group_4764		hypothetical protein	25	25	1	1	1594				707	707	707	POOJJFMP_00388	NCDENJLK_00389	LCMILNPI_00388	EDOEJEEH_01399	BHNCHLLB_00984	HOIMJJBL_00388	MFGMGGII_02385	MAGGMMOL_03299	IMEJEIHJ_03292	GDFGBEMP_03114	CFNDNBBM_01833	PCOHADJP_02618	IDGBBPAE_03478	IJNBDKCJ_04595	BNFCCPEM_03215	BJEJEPIA_02083	JLHNPBNL_02790	NACHPALA_02365	DJPGICMP_01178	DFACAEAD_01041	JOCALEBO_00552	LOJIFFMD_01180	LCODDABE_01815	DMLGLEFF_03185	OIJDEGEP_02915
rpmC		50S ribosomal protein L29	25	25	1	1	3306				191	191	191	POOJJFMP_04520	NCDENJLK_04513	LCMILNPI_04502	EDOEJEEH_04520	BHNCHLLB_04525	HOIMJJBL_04517	MFGMGGII_04411	MAGGMMOL_04375	IMEJEIHJ_04173	GDFGBEMP_04496	CFNDNBBM_04500	PCOHADJP_04273	IDGBBPAE_04111	IJNBDKCJ_04502	BNFCCPEM_04572	BJEJEPIA_04338	JLHNPBNL_04430	NACHPALA_04456	DJPGICMP_04755	DFACAEAD_04152	JOCALEBO_04746	LOJIFFMD_04723	LCODDABE_04590	DMLGLEFF_04483	OIJDEGEP_03614
rlmA		23S rRNA (guanine(745)-N(1))-methyltransferase	25	25	1	1	1169				809	809	809	POOJJFMP_01156	NCDENJLK_01156	LCMILNPI_02058	EDOEJEEH_00809	BHNCHLLB_00264	HOIMJJBL_02506	MFGMGGII_01642	MAGGMMOL_03615	IMEJEIHJ_01437	GDFGBEMP_00229	CFNDNBBM_00827	PCOHADJP_00535	IDGBBPAE_03032	IJNBDKCJ_01406	BNFCCPEM_00188	BJEJEPIA_00149	JLHNPBNL_00223	NACHPALA_02907	DJPGICMP_00780	DFACAEAD_00782	JOCALEBO_01677	LOJIFFMD_00781	LCODDABE_00782	DMLGLEFF_02800	OIJDEGEP_01353
dut		Deoxyuridine 5'-triphosphate nucleotidohydrolase	25	25	1	1	3618				458	458	458	POOJJFMP_01960	NCDENJLK_02428	LCMILNPI_01216	EDOEJEEH_01492	BHNCHLLB_01861	HOIMJJBL_01680	MFGMGGII_02097	MAGGMMOL_02033	IMEJEIHJ_01756	GDFGBEMP_02826	CFNDNBBM_02609	PCOHADJP_03872	IDGBBPAE_02410	IJNBDKCJ_02030	BNFCCPEM_02361	BJEJEPIA_01476	JLHNPBNL_03699	NACHPALA_00252	DJPGICMP_01774	DFACAEAD_01638	JOCALEBO_02048	LOJIFFMD_01776	LCODDABE_02717	DMLGLEFF_02504	OIJDEGEP_01962
ttrB		Tetrathionate reductase subunit B	25	25	1	1	6675				734	734	734	POOJJFMP_02868	NCDENJLK_03336	LCMILNPI_02291	EDOEJEEH_02402	BHNCHLLB_02607	HOIMJJBL_02977	MFGMGGII_00968	MAGGMMOL_01090	IMEJEIHJ_00293	GDFGBEMP_01976	CFNDNBBM_01450	PCOHADJP_00440	IDGBBPAE_00254	IJNBDKCJ_03956	BNFCCPEM_01556	BJEJEPIA_00636	JLHNPBNL_02032	NACHPALA_02104	DJPGICMP_00330	DFACAEAD_00330	JOCALEBO_01227	LOJIFFMD_00330	LCODDABE_00331	DMLGLEFF_00331	OIJDEGEP_00331
mscS_1		Small-conductance mechanosensitive channel	25	25	1	1	1544				860	860	860	POOJJFMP_00340	NCDENJLK_00341	LCMILNPI_00340	EDOEJEEH_01351	BHNCHLLB_01032	HOIMJJBL_00340	MFGMGGII_02345	MAGGMMOL_03259	IMEJEIHJ_03332	GDFGBEMP_03074	CFNDNBBM_01794	PCOHADJP_02579	IDGBBPAE_03437	IJNBDKCJ_04151	BNFCCPEM_03175	BJEJEPIA_02043	JLHNPBNL_02750	NACHPALA_02411	DJPGICMP_01224	DFACAEAD_01087	JOCALEBO_00598	LOJIFFMD_01226	LCODDABE_01861	DMLGLEFF_03231	OIJDEGEP_03522
cpxA		Sensor histidine kinase CpxA	25	25	1	2	127				1373	1373	1373	POOJJFMP_04039	NCDENJLK_04093	LCMILNPI_03894	EDOEJEEH_04047	BHNCHLLB_03992	HOIMJJBL_04033	MFGMGGII_03293	MAGGMMOL_02459	IMEJEIHJ_03112	GDFGBEMP_03663	CFNDNBBM_03393	PCOHADJP_03268	IDGBBPAE_01786	IJNBDKCJ_03896	BNFCCPEM_03343	BJEJEPIA_02938	JLHNPBNL_03339	NACHPALA_02561	DJPGICMP_03789	DFACAEAD_03359	JOCALEBO_03505	LOJIFFMD_03307	LCODDABE_03178	DMLGLEFF_03129	OIJDEGEP_02772
group_4771		hypothetical protein	25	25	1	1	5962				443	443	443	POOJJFMP_00538	NCDENJLK_00539	LCMILNPI_00538	EDOEJEEH_02868	BHNCHLLB_00834	HOIMJJBL_00538	MFGMGGII_02966	MAGGMMOL_03135	IMEJEIHJ_02570	GDFGBEMP_03433	CFNDNBBM_03182	PCOHADJP_02936	IDGBBPAE_01670	IJNBDKCJ_02935	BNFCCPEM_03109	BJEJEPIA_02823	JLHNPBNL_03109	NACHPALA_03167	DJPGICMP_00983	DFACAEAD_03514	JOCALEBO_00356	LOJIFFMD_00984	LCODDABE_01657	DMLGLEFF_01856	OIJDEGEP_01659
rpoC		DNA-directed RNA polymerase subunit beta'	25	25	1	4	15				4223	4223	4223	POOJJFMP_04465	NCDENJLK_04458	LCMILNPI_04447	EDOEJEEH_04465	BHNCHLLB_04470	HOIMJJBL_04462	MFGMGGII_04287	MAGGMMOL_04265	IMEJEIHJ_04008	GDFGBEMP_04418	CFNDNBBM_04393	PCOHADJP_04166	IDGBBPAE_03978	IJNBDKCJ_04367	BNFCCPEM_04465	BJEJEPIA_04174	JLHNPBNL_04372	NACHPALA_04297	DJPGICMP_04700	DFACAEAD_04569	JOCALEBO_04691	LOJIFFMD_04657	LCODDABE_04474	DMLGLEFF_04698	OIJDEGEP_04563
rpoE		ECF RNA polymerase sigma-E factor	25	25	1	1	4451				575	575	575	POOJJFMP_02260	NCDENJLK_02729	LCMILNPI_01518	EDOEJEEH_01794	BHNCHLLB_03914	HOIMJJBL_01981	MFGMGGII_04023	MAGGMMOL_04006	IMEJEIHJ_03720	GDFGBEMP_04249	CFNDNBBM_04253	PCOHADJP_04015	IDGBBPAE_03707	IJNBDKCJ_04253	BNFCCPEM_04202	BJEJEPIA_03893	JLHNPBNL_04141	NACHPALA_04585	DJPGICMP_04808	DFACAEAD_04708	JOCALEBO_04798	LOJIFFMD_04796	LCODDABE_04682	DMLGLEFF_04536	OIJDEGEP_04513
group_4774		putative acyl-CoA thioester hydrolase	25	25	1	1	6176				401	401	401	POOJJFMP_01254	NCDENJLK_01254	LCMILNPI_01960	EDOEJEEH_00907	BHNCHLLB_00166	HOIMJJBL_02604	MFGMGGII_01923	MAGGMMOL_02167	IMEJEIHJ_02316	GDFGBEMP_00097	CFNDNBBM_02762	PCOHADJP_00077	IDGBBPAE_01298	IJNBDKCJ_01856	BNFCCPEM_00091	BJEJEPIA_00281	JLHNPBNL_00091	NACHPALA_01319	DJPGICMP_00683	DFACAEAD_00683	JOCALEBO_01580	LOJIFFMD_00683	LCODDABE_00685	DMLGLEFF_02703	OIJDEGEP_01256
flgM		Negative regulator of flagellin synthesis	25	25	1	1	173				293	293	293	POOJJFMP_01522	NCDENJLK_01522	LCMILNPI_02920	EDOEJEEH_00165	BHNCHLLB_02389	HOIMJJBL_00831	MFGMGGII_03735	MAGGMMOL_03405	IMEJEIHJ_02896	GDFGBEMP_03858	CFNDNBBM_03607	PCOHADJP_03482	IDGBBPAE_02545	IJNBDKCJ_03458	BNFCCPEM_03760	BJEJEPIA_03365	JLHNPBNL_03534	NACHPALA_02015	DJPGICMP_00120	DFACAEAD_00120	JOCALEBO_01017	LOJIFFMD_00120	LCODDABE_00121	DMLGLEFF_00121	OIJDEGEP_00120
rplN		50S ribosomal protein L14	25	25	1	1	3304				371	371	371	POOJJFMP_04518	NCDENJLK_04511	LCMILNPI_04500	EDOEJEEH_04518	BHNCHLLB_04523	HOIMJJBL_04515	MFGMGGII_04409	MAGGMMOL_04373	IMEJEIHJ_04175	GDFGBEMP_04494	CFNDNBBM_04498	PCOHADJP_04271	IDGBBPAE_04109	IJNBDKCJ_04500	BNFCCPEM_04570	BJEJEPIA_04336	JLHNPBNL_04432	NACHPALA_04454	DJPGICMP_04753	DFACAEAD_04150	JOCALEBO_04744	LOJIFFMD_04725	LCODDABE_04588	DMLGLEFF_04481	OIJDEGEP_03616
pyrB		Aspartate carbamoyltransferase catalytic subunit	25	25	1	1	2756				935	935	935	POOJJFMP_03215	NCDENJLK_03626	LCMILNPI_03703	EDOEJEEH_02497	BHNCHLLB_03113	HOIMJJBL_03371	MFGMGGII_00171	MAGGMMOL_01283	IMEJEIHJ_00495	GDFGBEMP_00856	CFNDNBBM_00602	PCOHADJP_01534	IDGBBPAE_00566	IJNBDKCJ_00188	BNFCCPEM_01136	BJEJEPIA_01203	JLHNPBNL_01234	NACHPALA_00817	DJPGICMP_02357	DFACAEAD_02220	JOCALEBO_02324	LOJIFFMD_02225	LCODDABE_01006	DMLGLEFF_01097	OIJDEGEP_02024
rcnB		Nickel/cobalt homeostasis protein RcnB	25	25	1	1	650				314	314	314	POOJJFMP_01794	NCDENJLK_01794	LCMILNPI_02716	EDOEJEEH_00437	BHNCHLLB_03869	HOIMJJBL_01105	MFGMGGII_01178	MAGGMMOL_00728	IMEJEIHJ_02734	GDFGBEMP_00577	CFNDNBBM_03010	PCOHADJP_00883	IDGBBPAE_02810	IJNBDKCJ_03109	BNFCCPEM_00536	BJEJEPIA_03109	JLHNPBNL_00572	NACHPALA_00938	DJPGICMP_02508	DFACAEAD_02370	JOCALEBO_02551	LOJIFFMD_02587	LCODDABE_02084	DMLGLEFF_01429	OIJDEGEP_01119
group_4779		hypothetical protein	25	25	1	1	4227				275	275	275	POOJJFMP_02473	NCDENJLK_02942	LCMILNPI_01731	EDOEJEEH_02008	BHNCHLLB_03299	HOIMJJBL_02194	MFGMGGII_02658	MAGGMMOL_02377	IMEJEIHJ_02127	GDFGBEMP_03336	CFNDNBBM_02848	PCOHADJP_02735	IDGBBPAE_01933	IJNBDKCJ_02592	BNFCCPEM_02907	BJEJEPIA_03214	JLHNPBNL_02907	NACHPALA_04102	DJPGICMP_04454	DFACAEAD_03995	JOCALEBO_04292	LOJIFFMD_04326	LCODDABE_02540	DMLGLEFF_02161	OIJDEGEP_02260
wecA		Undecaprenyl-phosphate alpha-N-acetylglucosaminyl 1-phosphate transferase	25	25	1	1	6374				1103	1103	1103	POOJJFMP_04136	NCDENJLK_04190	LCMILNPI_04036	EDOEJEEH_04190	BHNCHLLB_04089	HOIMJJBL_04130	MFGMGGII_04155	MAGGMMOL_04140	IMEJEIHJ_03951	GDFGBEMP_04008	CFNDNBBM_04336	PCOHADJP_03617	IDGBBPAE_03915	IJNBDKCJ_03514	BNFCCPEM_04336	BJEJEPIA_03421	JLHNPBNL_04315	NACHPALA_03401	DJPGICMP_04107	DFACAEAD_04407	JOCALEBO_03958	LOJIFFMD_03893	LCODDABE_03521	DMLGLEFF_04077	OIJDEGEP_04090
amiC		N-acetylmuramoyl-L-alanine amidase AmiC	25	25	1	1	3835				1253	1253	1253	POOJJFMP_00262	NCDENJLK_00263	LCMILNPI_00262	EDOEJEEH_01273	BHNCHLLB_01110	HOIMJJBL_00262	MFGMGGII_03071	MAGGMMOL_02773	IMEJEIHJ_02011	GDFGBEMP_01311	CFNDNBBM_01718	PCOHADJP_01763	IDGBBPAE_01989	IJNBDKCJ_00646	BNFCCPEM_01729	BJEJEPIA_02293	JLHNPBNL_01704	NACHPALA_02488	DJPGICMP_01301	DFACAEAD_01165	JOCALEBO_00675	LOJIFFMD_01303	LCODDABE_02405	DMLGLEFF_01731	OIJDEGEP_03030
tolC_2		Outer membrane protein TolC	25	25	1	1	4576				1319	1319	1319	POOJJFMP_04429	NCDENJLK_03448	LCMILNPI_04060	EDOEJEEH_02675	BHNCHLLB_02935	HOIMJJBL_03548	MFGMGGII_03645	MAGGMMOL_03216	IMEJEIHJ_04307	GDFGBEMP_03768	CFNDNBBM_03517	PCOHADJP_03392	IDGBBPAE_02302	IJNBDKCJ_03256	BNFCCPEM_03670	BJEJEPIA_03563	JLHNPBNL_03444	NACHPALA_03558	DJPGICMP_04253	DFACAEAD_04337	JOCALEBO_04616	LOJIFFMD_04616	LCODDABE_03668	DMLGLEFF_03343	OIJDEGEP_04768
rnhA		Ribonuclease HI	25	25	1	1	5167				467	467	467	POOJJFMP_03402	NCDENJLK_01888	LCMILNPI_00677	EDOEJEEH_03260	BHNCHLLB_01321	HOIMJJBL_04273	MFGMGGII_04073	MAGGMMOL_04107	IMEJEIHJ_04090	GDFGBEMP_04400	CFNDNBBM_04303	PCOHADJP_04110	IDGBBPAE_03807	IJNBDKCJ_04348	BNFCCPEM_04303	BJEJEPIA_04038	JLHNPBNL_04247	NACHPALA_04206	DJPGICMP_02938	DFACAEAD_04484	JOCALEBO_04524	LOJIFFMD_04558	LCODDABE_04335	DMLGLEFF_04154	OIJDEGEP_02439
relB		Antitoxin RelB	25	25	1	1	2744				242	242	242	POOJJFMP_03226	NCDENJLK_03615	LCMILNPI_03714	EDOEJEEH_02508	BHNCHLLB_03102	HOIMJJBL_03382	MFGMGGII_00161	MAGGMMOL_01273	IMEJEIHJ_00505	GDFGBEMP_00866	CFNDNBBM_00612	PCOHADJP_01544	IDGBBPAE_00576	IJNBDKCJ_00199	BNFCCPEM_01126	BJEJEPIA_01193	JLHNPBNL_01224	NACHPALA_00829	DJPGICMP_02369	DFACAEAD_02232	JOCALEBO_02336	LOJIFFMD_02213	LCODDABE_01018	DMLGLEFF_01109	OIJDEGEP_02036
group_4785		hypothetical protein	25	25	1	1	6326				467	467	467	POOJJFMP_04172	NCDENJLK_04226	LCMILNPI_04000	EDOEJEEH_04154	BHNCHLLB_04125	HOIMJJBL_04166	MFGMGGII_04206	MAGGMMOL_03946	IMEJEIHJ_04230	GDFGBEMP_04045	CFNDNBBM_04193	PCOHADJP_03654	IDGBBPAE_01186	IJNBDKCJ_03550	BNFCCPEM_04106	BJEJEPIA_03458	JLHNPBNL_04081	NACHPALA_03440	DJPGICMP_04146	DFACAEAD_04262	JOCALEBO_03997	LOJIFFMD_03932	LCODDABE_03560	DMLGLEFF_03980	OIJDEGEP_03993
nusA		Transcription termination/antitermination protein NusA	25	25	1	1	5945				1502	1502	1502	POOJJFMP_00555	NCDENJLK_00556	LCMILNPI_00555	EDOEJEEH_02885	BHNCHLLB_00817	HOIMJJBL_00555	MFGMGGII_02949	MAGGMMOL_03118	IMEJEIHJ_02553	GDFGBEMP_03416	CFNDNBBM_03165	PCOHADJP_02919	IDGBBPAE_01653	IJNBDKCJ_02918	BNFCCPEM_03092	BJEJEPIA_02806	JLHNPBNL_03092	NACHPALA_03150	DJPGICMP_00966	DFACAEAD_03497	JOCALEBO_00339	LOJIFFMD_00967	LCODDABE_01640	DMLGLEFF_01839	OIJDEGEP_01642
pyrD		Dihydroorotate dehydrogenase (quinone)	25	25	1	1	31				1010	1010	1010	POOJJFMP_00878	NCDENJLK_00879	LCMILNPI_03209	EDOEJEEH_00533	BHNCHLLB_00539	HOIMJJBL_03241	MFGMGGII_03159	MAGGMMOL_02538	IMEJEIHJ_02648	GDFGBEMP_03511	CFNDNBBM_03260	PCOHADJP_03135	IDGBBPAE_02176	IJNBDKCJ_03014	BNFCCPEM_03422	BJEJEPIA_03519	JLHNPBNL_03187	NACHPALA_03706	DJPGICMP_00009	DFACAEAD_00009	JOCALEBO_00906	LOJIFFMD_00009	LCODDABE_00009	DMLGLEFF_00009	OIJDEGEP_00009
grxD		Glutaredoxin 4	25	25	1	1	6628				347	347	347	POOJJFMP_02819	NCDENJLK_03287	LCMILNPI_02340	EDOEJEEH_02353	BHNCHLLB_02656	HOIMJJBL_02928	MFGMGGII_00919	MAGGMMOL_01041	IMEJEIHJ_00244	GDFGBEMP_01927	CFNDNBBM_01401	PCOHADJP_00391	IDGBBPAE_00205	IJNBDKCJ_01209	BNFCCPEM_01507	BJEJEPIA_00587	JLHNPBNL_01983	NACHPALA_02153	DJPGICMP_00379	DFACAEAD_00379	JOCALEBO_01276	LOJIFFMD_00379	LCODDABE_00380	DMLGLEFF_00380	OIJDEGEP_00380
group_4789		hypothetical protein	25	25	1	1	2880				200	200	200	POOJJFMP_03800	NCDENJLK_03854	LCMILNPI_03492	EDOEJEEH_04322	BHNCHLLB_03611	HOIMJJBL_03794	MFGMGGII_01454	MAGGMMOL_01789	IMEJEIHJ_03647	GDFGBEMP_02203	CFNDNBBM_02210	PCOHADJP_02232	IDGBBPAE_03523	IJNBDKCJ_04068	BNFCCPEM_04043	BJEJEPIA_03853	JLHNPBNL_03997	NACHPALA_02224	DJPGICMP_03357	DFACAEAD_02947	JOCALEBO_03049	LOJIFFMD_03086	LCODDABE_04171	DMLGLEFF_02266	OIJDEGEP_00658
group_4790		hypothetical protein	25	25	1	1	5968			Hypothetical protein with no hits to refseq/uniprot/clusters/cdd/tigrfams/pfam overlapping another protein with hits	395	395	395	POOJJFMP_00533	NCDENJLK_00534	LCMILNPI_00533	EDOEJEEH_02863	BHNCHLLB_00839	HOIMJJBL_00533	MFGMGGII_02971	MAGGMMOL_03140	IMEJEIHJ_02575	GDFGBEMP_03438	CFNDNBBM_03187	PCOHADJP_02941	IDGBBPAE_01675	IJNBDKCJ_02940	BNFCCPEM_03114	BJEJEPIA_02828	JLHNPBNL_03114	NACHPALA_03172	DJPGICMP_00988	DFACAEAD_03519	JOCALEBO_00361	LOJIFFMD_00989	LCODDABE_01663	DMLGLEFF_01861	OIJDEGEP_01664
flhD		Flagellar transcriptional regulator FlhD	25	25	1	1	984				341	341	341	POOJJFMP_01037	NCDENJLK_01038	LCMILNPI_02176	EDOEJEEH_00691	BHNCHLLB_00381	HOIMJJBL_02388	MFGMGGII_01559	MAGGMMOL_00463	IMEJEIHJ_01354	GDFGBEMP_00312	CFNDNBBM_00910	PCOHADJP_00618	IDGBBPAE_01396	IJNBDKCJ_01323	BNFCCPEM_00271	BJEJEPIA_00066	JLHNPBNL_00306	NACHPALA_03772	DJPGICMP_00871	DFACAEAD_00873	JOCALEBO_01768	LOJIFFMD_00872	LCODDABE_03869	DMLGLEFF_03703	OIJDEGEP_03274
ridA		2-iminobutanoate/2-iminopropanoate deaminase	25	25	1	1	2754				386	386	386	POOJJFMP_03217	NCDENJLK_03624	LCMILNPI_03705	EDOEJEEH_02499	BHNCHLLB_03111	HOIMJJBL_03373	MFGMGGII_00169	MAGGMMOL_01281	IMEJEIHJ_00497	GDFGBEMP_00858	CFNDNBBM_00604	PCOHADJP_01536	IDGBBPAE_00568	IJNBDKCJ_00190	BNFCCPEM_01134	BJEJEPIA_01201	JLHNPBNL_01232	NACHPALA_00819	DJPGICMP_02359	DFACAEAD_02222	JOCALEBO_02326	LOJIFFMD_02223	LCODDABE_01008	DMLGLEFF_01099	OIJDEGEP_02026
gudP_1		putative glucarate transporter	25	25	1	1	3862				1358	1358	1358	POOJJFMP_00233	NCDENJLK_00234	LCMILNPI_00233	EDOEJEEH_01244	BHNCHLLB_01139	HOIMJJBL_00233	MFGMGGII_03100	MAGGMMOL_02745	IMEJEIHJ_02040	GDFGBEMP_01283	CFNDNBBM_01690	PCOHADJP_01792	IDGBBPAE_02018	IJNBDKCJ_00617	BNFCCPEM_01701	BJEJEPIA_02264	JLHNPBNL_01676	NACHPALA_02777	DJPGICMP_01329	DFACAEAD_01193	JOCALEBO_00703	LOJIFFMD_01331	LCODDABE_02376	DMLGLEFF_01702	OIJDEGEP_03001
mutS2		Endonuclease MutS2	25	25	1	1	4233				551	551	551	POOJJFMP_02467	NCDENJLK_02936	LCMILNPI_01725	EDOEJEEH_02002	BHNCHLLB_03293	HOIMJJBL_02188	MFGMGGII_02652	MAGGMMOL_02383	IMEJEIHJ_02121	GDFGBEMP_03342	CFNDNBBM_02842	PCOHADJP_02729	IDGBBPAE_01939	IJNBDKCJ_02586	BNFCCPEM_02901	BJEJEPIA_03208	JLHNPBNL_02901	NACHPALA_04108	DJPGICMP_04448	DFACAEAD_03989	JOCALEBO_04286	LOJIFFMD_04320	LCODDABE_02534	DMLGLEFF_02167	OIJDEGEP_02254
dsbG		Thiol:disulfide interchange protein DsbG	25	25	1	1	5728				746	746	746	POOJJFMP_03068	NCDENJLK_02204	LCMILNPI_00993	EDOEJEEH_03102	BHNCHLLB_01637	HOIMJJBL_01456	MFGMGGII_00553	MAGGMMOL_00105	IMEJEIHJ_00829	GDFGBEMP_01563	CFNDNBBM_00309	PCOHADJP_02486	IDGBBPAE_01497	IJNBDKCJ_00793	BNFCCPEM_00821	BJEJEPIA_02334	JLHNPBNL_00768	NACHPALA_00481	DJPGICMP_02017	DFACAEAD_01880	JOCALEBO_00113	LOJIFFMD_02019	LCODDABE_01466	DMLGLEFF_00725	OIJDEGEP_01439
[truncated: 6,451 more rows]
